# Supplementary material for: An analysis of the transcriptome of Teladorsagia circumcincta: its biological and biotechnological implications
Source: BMC Genomics. 2012 Dec 7;13(Suppl 7):S10. doi: 10.1186/1471-2164-13-S7-S10 (PMC3521389; doi:10.1186/1471-2164-13-S7-S10)
Supplement: Additional File 1 — Comparison of rESTs from Teladorsagia circumcincta with C. elegans. [file 1471-2164-13-S7-S10-S1.xls]

## Sheet: C.elegans-matches
An analysis of the transcriptome of Teladorsagia circumcincta : its biological and biotechnological implications
Ranjeeta Menon, Robin B. Gasser, Makedonka Mitreva and Shoba Ranganathan
Additional File 1: Comparison of rESTs from Teladorsagia circumcinctawith C. elegans
EST sequence id	ID (top wormpep hit)	Desc (top wormpep hit)	Score	Evalue	Parasite Homologue (BLASTN dbEST) - ID	Parasite Homologue (BLASTN dbEST) - Description
Contig22097	F23F12.6	CE01253 WBGene00004503 locus:rpt-3 status:Confirmed SW:P46502 protein_id:AAA20608.1	1389	1e-154	NULL	NULL
Contig14302	T07D4.2c	CE40622 WBGene00011579 status:Partially_confirmed SW:Q22306 protein_id:CAL64000.2	1230	1e-135	NULL	NULL
Contig11412	K10C2.4	CE04750 WBGene00019620 fumarylacetoacetase status:Confirmed TR:Q94272 protein_id:AAK39259.1	712	1e-133	NULL	NULL
Contig1993	K02E10.2b	CE34327 WBGene00001844 locus:hid-1 status:Confirmed TR:Q7Z135 protein_id:AAP68937.1	1161	1e-127	NULL	NULL
Contig7838	C34C12.3	CE31433 WBGene00007922 locus:pph-6 PROTEIN PHOSPHATASE status:Partially_confirmed SW:Q09496 protein_id:CAA87100.2	1149	1e-126	NULL	NULL
Contig17558	F44G4.1	CE28332 WBGene00009711 status:Confirmed SW:P54073 protein_id:CAA90124.4	1153	1e-126	NULL	NULL
Contig7904	K09A9.5	CE11980 WBGene00001520 locus:gas-1 NADH-ubiquinone oxidoreductase 49KD subunit status:Confirmed SW:Q93873 protein_id:CAB01886.1	1118	1e-122	gb|BU665941.1|BU665941	Na_L3_30B03_SAC Necator americanus (parasitic nematode) L3 Necator americanus cDNA clone Na_L3_30B03 5' similar to Similar to K09A9.5 CE11980 locus:gas-1 NADH-ubiquinone oxidoreductase 49KD, mRNA sequence
Contig15116	F32D1.5	CE09869 WBGene00017984 GMP reductase status:Confirmed SW:O16294 protein_id:AAB65350.1	995	1e-120	NULL	NULL
Contig20377	C26E6.4	CE01162 WBGene00016140 locus:rpb-2 DNA-directed RNA polymerase II status:Confirmed SW:Q10578 protein_id:AAA21158.1	1097	1e-120	NULL	NULL
Contig17679	C26D10.2a	CE03025 WBGene00001840 locus:hel-1 translation initiation factor eIF-4A status:Confirmed SW:Q18212 protein_id:CAA91120.1	1078	1e-118	NULL	NULL
Contig1079	B0464.1	CE00015 WBGene00001094 locus:drs-1 Aspartyl-tRNA synthetase status:Confirmed SW:Q03577 protein_id:CAA79536.1	1043	1e-114	gb|GR977715.1|GR977715	EST875__withprimerM13Fwd__04_est875_m13fwd_024_fasta_txt Steinernema carpocapsae parasitic stage cDNA library Steinernema carpocapsae cDNA, mRNA sequence
Contig12797	Y37E11B.5	CE19615 WBGene00021377 status:Partially_confirmed TR:Q9TYN2 protein_id:AAD12825.1	1028	1e-112	NULL	NULL
Contig1355	F59F4.1	CE11546 WBGene00010336 acyl-CoA oxidase I status:Partially_confirmed TR:Q93839 protein_id:CAB03158.1	1008	1e-110	NULL	NULL
Contig1754	C02F5.3	CE36094 WBGene00015346 GTP-binding protein status:Confirmed SW:P34280 protein_id:AAR25659.1	1014	1e-110	NULL	NULL
Contig3243	Y66H1B.4	CE20348 WBGene00004981 locus:spl-1 status:Confirmed SW:Q9Y194 protein_id:AAC69001.1	1010	1e-110	NULL	NULL
Contig10986	VW02B12L.1	CE18980 WBGene00006915 locus:vha-6 vacuolar ATP synthase status:Confirmed TR:Q17660 protein_id:CAA20334.1	1016	1e-110	gb|BG467540.1|BG467540	Na_L4_04A10_SAC Necator americanus (parasitic nematode) L4 Necator americanus cDNA clone Na_L4_04A10 5' similar to pir|T18565 probable H+-transporting ATPase (EC 3.6.1.35) vacuolar, mRNA sequence
Contig3363	H06O01.3	CE17969 WBGene00010370 locus:ctg-1 retinal-binding protein like status:Confirmed TR:O17907 protein_id:CAB07482.1	1003	1e-109	gb|AM743780.1|AM743780	AM743780 xL3 vs L4 SSH library Teladorsagia circumcincta cDNA clone Tci_XL3_02_02_G07, mRNA sequence
Contig6426	ZK1151.1b	CE35151 WBGene00006876 locus:vab-10 status:Confirmed TR:Q7K7B6 protein_id:CAD90187.2	998	1e-108	NULL	NULL
Contig14125	F13H8.7	CE02641 WBGene00017440 beta-ureidopropionase (rat) status:Confirmed TR:Q19437 protein_id:AAK31488.1	995	1e-108	gb|GO253057.1|GO253057	Gpa_EST_P1_17-03M13F_D06_D06_021 Parasitic stage nematodes 7 days post infection Globodera pallida cDNA, mRNA sequence
Contig14423	F31E3.1	CE01241 WBGene00000443 locus:ceh-20 status:Confirmed SW:P41779 protein_id:AAA81691.3	1000	1e-108	gb|GR978076.1|GR978076	EST736__withprimerM13Fwd__06_est736_m13fwd_047_fasta_txt Steinernema carpocapsae parasitic stage cDNA library Steinernema carpocapsae cDNA, mRNA sequence
Contig18053	C34E7.4	CE03061 WBGene00007934 status:Confirmed TR:Q17674 protein_id:CAA91795.1	994	1e-108	NULL	NULL
Contig684	F46B6.6a	CE26974 WBGene00009771 initiation factor IF-2 status:Partially_confirmed TR:Q20447 protein_id:CAA94822.2	986	1e-107	NULL	NULL
Contig2980	B0432.4	CE32102 WBGene00015186 mitochrondrial 2-oxoglutarate\/malate carrier protein status:Partially_confirmed TR:P90992 protein_id:AAB37890.2	915	1e-107	NULL	NULL
Contig8090	C36B1.4	CE05371 WBGene00003925 locus:pas-4 proteasome A-type submit status:Confirmed SW:Q95005 protein_id:CAB02269.1	986	1e-107	gb|BG734433.1|BG734433	Tc_ad_03F12_SKPL Teladorsagia circumcincta adults Teladorsagia circumcincta cDNA clone Tc_ad_03F12 5' similar to sp|Q95005|PSA7_CAEEL PROBABLE PROTEASOME SUBUNIT ALPHA TYPE 7, mRNA sequence
Contig11260	R05F9.6	CE04809 WBGene00019890 phosphoglucomutase status:Confirmed TR:Q21742 protein_id:AAA83163.1	984	1e-107	NULL	NULL
Contig11706	T10E9.7b	CE33179 WBGene00020417 locus:nuo-2 status:Confirmed TR:Q86NC2 protein_id:AAO21397.1	986	1e-107	gb|BU086616.1|BU086616	Na_L3_10E05_SAC Necator americanus (parasitic nematode) L3 Necator americanus cDNA clone Na_L3_10E05 5' similar to T10E9.7 CE13555 NADH-ubiquinone oxidoredutase 30 kd subunit, mRNA sequence
Contig8015	D2013.5	CE32846 WBGene00001134 locus:eat-3 GTP-binding protein status:Partially_confirmed TR:Q18965 protein_id:CAA87771.2	972	1e-105	NULL	NULL
Contig22006	F11A10.2	CE28910 WBGene00008683 status:Confirmed TR:Q19335 protein_id:CAA92593.2	960	1e-104	NULL	NULL
Contig872	T20H4.5	CE00832 WBGene00020636 Mitochondrial complex I 23K chain status:Confirmed SW:Q22619 protein_id:AAA50662.1	951	1e-103	gb|GR977617.1|GR977617	EST610__withprimerM13Fwd__03_est610_m13fwd_022_fasta_txt Steinernema carpocapsae parasitic stage cDNA library Steinernema carpocapsae cDNA, mRNA sequence
Contig18537	Y17G9B.5	CE24184 WBGene00021202 status:Confirmed TR:Q9N580 protein_id:AAF60446.1	945	1e-102	NULL	NULL
Contig20674	C54G4.8	CE05514 WBGene00000869 locus:cyc-1 cytochrome C1, heme protein status:Confirmed TR:Q18853 protein_id:CAA99820.1	939	1e-102	NULL	NULL
Contig898	F10G8.6	CE30749 WBGene00008664 nucleotide binding protein status:Confirmed SW:Q93459 protein_id:CAB02285.2	935	1e-101	NULL	NULL
Contig12998	R11A5.4a	CE12728 WBGene00011232 phosphoenolpyruvate carboxykinase status:Confirmed TR:O02286 protein_id:CAB05600.1	674	1e-101	gb|CB038943.1|CB038943	Tc_ad2_51H08_TEXF1 Teladorsagia circumcincta adults library 2 Teladorsagia circumcincta cDNA clone Tc_ad2_51H08 5' similar to AAN65286 Hypothetical protein W05G11.6b. Caenorhabditis elegans., mRNA sequence
Contig13365	K07E3.3	CE25047 WBGene00000929 locus:dao-3 methylenetetrahydrofolate dehydrogenase status:Confirmed TR:Q21285 protein_id:AAC69100.2	933	1e-101	gb|CB037899.1|CB037899	Tc_ad2_39D12_TEXF1 Teladorsagia circumcincta adults library 2 Teladorsagia circumcincta cDNA clone Tc_ad2_39D12 5' similar to Q21285 Hypothetical 33.2 kDa protein. Caenorhabditis elegans., mRNA sequence
Contig7365	F32B6.3	CE35518 WBGene00009320 Human HPRP18 protein like status:Partially_confirmed TR:O45431 protein_id:CAB03039.2	925	1e-100	gb|CN577021.1|CN577021	rc54e03.x1 Meloidogyne hapla egg pAMP1 v1 Meloidogyne hapla cDNA 3' similar to TR:O45431 O45431 F32B6.3 PROTEIN. [1] ;, mRNA sequence
Contig8057	C09H10.3	CE02132 WBGene00003831 locus:nuo-1 NADH-ubiquinone oxidoreductase status:Partially_confirmed TR:Q17880 protein_id:CAA90435.1	922	1e-100	gb|BU666240.1|BU666240	Na_L3_34F11_SAC Necator americanus (parasitic nematode) L3 Necator americanus cDNA clone Na_L3_34F11 5' similar to Similar to C09H10.3 CE02132 locus:nuo-1 NADH-ubiquinone oxidoreductase, mRNA sequence
Contig18253	R08D7.3	CE00291 WBGene00001227 locus:eif-3.D status:Confirmed SW:P30642 protein_id:CAA78049.1	927	1e-100	NULL	NULL
Contig18385	W07G4.4	CE03794 WBGene00012338 cytosolic aminopeptidase status:Confirmed SW:Q27245 protein_id:CAB01448.1	917	3e-99	NULL	NULL
Contig19561	F54D5.7	CE03411 WBGene00010052 acyl-CoA dehydrogenase status:Confirmed SW:Q20772 protein_id:CAA91333.1	594	3e-98	NULL	NULL
Contig13827	R160.1b	CE33814 WBGene00001082 locus:dpy-23 status:Confirmed SW:P35603 protein_id:AAP13778.1	902	9e-98	gb|GR977555.1|GR977555	EST872__withprimerM13Fwd__03_est872_m13fwd_030_fasta_txt Steinernema carpocapsae parasitic stage cDNA library Steinernema carpocapsae cDNA, mRNA sequence
Contig15210	F56D12.1d	CE40074 WBGene00000112 locus:alh-6 status:Confirmed	904	1e-97	NULL	NULL
Contig11823	C06A5.7b	CE29024 WBGene00006581 locus:tmd-1 status:Confirmed SW:O01479 protein_id:AAL13319.1	904	2e-97	NULL	NULL
Contig19533	T05E11.1	CE06360 WBGene00004474 locus:rps-5 40S ribosomal protein S5 status:Confirmed SW:P49041 protein_id:CAA92971.1	901	2e-97	NULL	NULL
Contig956	ZK1128.1	CE41493 WBGene00014227 status:Partially_confirmed TR:Q09644 protein_id:CAA87427.3	895	1e-96	NULL	NULL
Contig17666	W09C3.6	CE14754 WBGene00021113 locus:gsp-3 serine\/threonine protein phosphatase PP1 status:Partially_confirmed TR:O02658 protein_id:AAC24414.1	859	1e-96	NULL	NULL
Contig20130	F09B12.2	CE17644 WBGene00008606 status:Partially_confirmed TR:O62144 protein_id:CAB05476.1	888	9e-96	NULL	NULL
Contig13479	F39H11.5	CE20761 WBGene00003953 locus:pbs-7 Yeast NIP80 protein like status:Confirmed TR:P90868 protein_id:CAB03081.1	882	3e-95	NULL	NULL
Contig22206	F09B9.3	CE23635 WBGene00001331 locus:erd-2 ER lumen protein retaining receptor status:Confirmed SW:P48583 protein_id:CAA90056.2	879	9e-95	NULL	NULL
Contig12738	R03D7.1	CE01609 WBGene00010988 5-methyltetrahydrofolate-homocysteine methyltransferase status:Partially_confirmed SW:Q09582 protein_id:CAA86855.1	880	1e-94	NULL	NULL
Contig5868	T23B12.3	CE14030 WBGene00020718 ribosomal protein status:Confirmed TR:O17004 protein_id:AAB69935.1	875	2e-94	gb|BI450923.1|BI450923	kt79d03.y4 Strongyloides ratti L2 SL1 TOPO v2 Strongyloides ratti cDNA 5' similar to TR:O17004 O17004 T23B12.3 PROTEIN. [1] ;, mRNA sequence
Contig11277	K07D4.3	CE19527 WBGene00004467 locus:rpn-11 status:Confirmed SW:O76577 protein_id:AAC26287.1	868	2e-94	gb|CK348431.1|CK348431	hggfhaR3D07 Gland Cell LD PCR cDNA Library Heterodera glycines cDNA, mRNA sequence
Contig1428	Y71H2AM.23	CE27322 WBGene00007000 locus:tufm-1 status:Confirmed TR:Q19072 protein_id:AAK29979.1	874	3e-94	NULL	NULL
Contig19513	C56G2.6	CE30639 WBGene00002891 locus:let-767 status:Confirmed SW:Q09517 protein_id:AAA64333.2	867	2e-93	NULL	NULL
Contig16052	M05B5.6	CE18081 WBGene00010873 status:Partially_confirmed TR:Q21517 protein_id:CAA95836.1	489	3e-92	NULL	NULL
Contig20453	C46C11.2b	CE39006 WBGene00016705 status:Confirmed	857	3e-92	NULL	NULL
Contig3423	F25H5.3d	CE37832 WBGene00009126 Pyruvate kinase status:Confirmed TR:Q3S1I8 protein_id:CAJ30227.1	856	4e-92	NULL	NULL
Contig13840	ZK1307.1a	CE01690 WBGene00014244 status:Confirmed SW:Q09359 protein_id:CAA87437.1	856	4e-92	gb|CB037582.1|CB037582	Tc_ad2_35G02_TEXF1 Teladorsagia circumcincta adults library 2 Teladorsagia circumcincta cDNA clone Tc_ad2_35G02 5' similar to Q09359 Hypothetical 31.2 kDa protein ZK1307.1 i Caenorhabditis, mRNA sequence
Contig18858	F32A5.6	CE28290 WBGene00004198 locus:prx-13 status:Confirmed SW:Q19951 protein_id:AAC46665.2	664	8e-92	NULL	NULL
Contig14453	Y87G2A.6	CE24686 WBGene00000891 locus:cyn-15 cyclophilin status:Confirmed TR:Q9U1Q3 protein_id:CAB60429.1	852	9e-92	NULL	NULL
Contig6381	T21F4.1	CE33700 WBGene00020658 status:Confirmed TR:Q22659 protein_id:AAA98709.2	747	2e-91	gb|CB036257.1|CB036257	Tc_ad2_19F03_TEXF1 Teladorsagia circumcincta adults library 2 Teladorsagia circumcincta cDNA clone Tc_ad2_19F03 5', mRNA sequence
Contig18853	F10B5.1	CE01543 WBGene00004421 locus:rpl-10 ribosomal protein L10 (QM protein) status:Confirmed SW:Q09533 protein_id:CAA88308.1	847	2e-91	NULL	NULL
Contig18730	K01G5.5	CE16195 WBGene00010478 centromere\/microtubule binding protein status:Confirmed SW:O17919 protein_id:CAB07244.1	848	3e-91	NULL	NULL
Contig6744	Y60A3A.9	CE24533 WBGene00013360 status:Confirmed TR:Q9U1Z4 protein_id:CAB60397.1	618	5e-91	gb|EE268190.1|EE268190	GRAA-aaa54b10.g1 Globodera_rostochiensis_EST Globodera rostochiensis cDNA 5' similar to ref|NP_507861.1| Emp24 gp25L p24 family (24.5 kD) [Caenorhabditis elegans] emb|CAB60397.1| Hypothetical protein Y60A3A.9 [Caenorhabditis elegans], mRNA sequence
Contig5506	W06E11.4	CE30118 WBGene00021063 status:Confirmed SW:Q23202 protein_id:AAK29863.2	843	1e-90	NULL	NULL
Contig21709	T04B2.2	CE03609 WBGene00001487 locus:frk-1 Src homology domain 2, tyrosine-protein kinase (FES\/FPS subfamily) status:Confirmed TR:Q22146 protein_id:CAA92609.1	599	8e-90	NULL	NULL
Contig12713	F56D12.1d	CE40074 WBGene00000112 locus:alh-6 status:Confirmed	836	1e-89	NULL	NULL
Contig13176	W08E3.3	CE14708 WBGene00012344 locus:tag-210 GTP-binding protein like status:Confirmed SW:P91917 protein_id:CAB07131.1	834	1e-89	gb|BU088304.1|BU088304	Na_L3_33F07_SAC Necator americanus (parasitic nematode) L3 Necator americanus cDNA clone Na_L3_33F07 5' similar to W08E3.3 CE14708 GTP-binding protein like, mRNA sequence
Contig2028	C54C6.6	CE33367 WBGene00008288 DUF667 domain family status:Partially_confirmed SW:Q86D25 protein_id:CAD66219.1	831	2e-89	NULL	NULL
Contig12951	F37A4.5	CE00707 WBGene00018135 status:Partially_confirmed SW:P41883 protein_id:AAA50633.1	833	2e-89	gb|BI323266.1|BI323266	kt69a08.y1 Strongyloides ratti L2 pAMP1 v1 Chiapelli McCarter Strongyloides ratti cDNA 5' similar to TR:O76577 O76577 K07D4.3 PROTEIN. [1] ;, mRNA sequence
Contig12714	T05H4.5	CE13277 WBGene00020268 NADH-cytochrome B5 reductase status:Confirmed TR:O16521 protein_id:AAB66011.1	830	3e-89	gb|CB037048.1|CB037048	Tc_ad2_29C08_TEXF1 Teladorsagia circumcincta adults library 2 Teladorsagia circumcincta cDNA clone Tc_ad2_29C08 5' similar to O16521 T05H4.5 protein. Caenorhabditis elegans., mRNA sequence
Contig658	F07D10.1	CE07033 WBGene00004423 locus:rpl-11.2 ribosomal protein status:Confirmed TR:Q19162 protein_id:AAA83599.1	825	9e-89	gb|AW670695.1|AW670695	Hce14L3C Haemonchus contortus trans-spliced expression library Haemonchus contortus cDNA 5' similar to 60S ribosomal protein L5P, mRNA sequence
Contig2258	B0272.3	CE00852 WBGene00007129 3-hydroxyacyl-CoA dehydrogenase status:Confirmed SW:P41938 protein_id:CAA86312.1	825	1e-88	NULL	NULL
Contig1114	E04A4.8	CE21392 WBGene00004432 locus:rpl-20 ribosomal protein status:Confirmed SW:O44480 protein_id:AAB92041.2	822	2e-88	gb|CB043602.1|CB043602	Tc_L4_16H05_SKPL Teladorsagia circumcincta L4 library Teladorsagia circumcincta cDNA clone Tc_L4_16H05 5' similar to O44480 60S ribosomal protein L18a. Caenorhabditis elegans., mRNA sequence
Contig1418	ZK596.2	CE06632 WBGene00014007 serine\/threonine kinase status:Partially_confirmed TR:Q23546 protein_id:CAA93431.1	777	2e-88	NULL	NULL
Contig11073	C26E6.3	CE32144 WBGene00016139 cell differentiation family, Rcd1-like status:Partially_confirmed TR:Q18224 protein_id:AAA21157.2	824	2e-88	gb|GT738335.1|GT738335	FRC-7C_M13F_A04 Reniform nematode sedentary parasitic female library Rotylenchulus reniformis cDNA, mRNA sequence
Contig18728	Y60A3A.10	CE38457 WBGene00000987 locus:dhs-24 status:Partially_confirmed TR:Q9U1Y6 protein_id:CAB60405.3	822	3e-88	NULL	NULL
Contig2425	T06A4.3a	CE37044 WBGene00020283 carboxypeptidase status:Partially_confirmed TR:Q6A577 protein_id:AAT81187.1	820	6e-88	gb|AM744830.1|AM744830	AM744830 xL3 vs L4 SSH library Teladorsagia circumcincta cDNA clone 4_116, mRNA sequence
Contig957	M03F8.3	CE28622 WBGene00019762 status:Partially_confirmed TR:O16376 protein_id:AAB65909.2	819	7e-88	NULL	NULL
Contig20627	LLC1.3	CE31971 WBGene00010794 dihydrolipoamide dehydrogenase status:Confirmed TR:O17953 protein_id:CAB05249.2	760	7e-88	NULL	NULL
Contig1178	Y66D12A.15	CE28998 WBGene00013441 status:Partially_confirmed TR:Q95PZ4 protein_id:CAC70144.1	815	1e-87	gb|BU666408.1|BU666408	Na_L3_37H08_SAC Necator americanus (parasitic nematode) L3 Necator americanus cDNA clone Na_L3_37H08 5' similar to Similar to Y66D12A.15 CE28998 status:Partially_confirmed TR:Q95PZ4, mRNA sequence
Contig14935	C56A3.8a	CE40500 WBGene00008346 status:Partially_confirmed TR:O45318 protein_id:CAB01138.3	794	1e-87	NULL	NULL
Contig17345	T21G5.4	CE13894 WBGene00020661 status:Confirmed TR:O02063 protein_id:AAB52899.1	438	1e-87	NULL	NULL
Contig20718	F08B6.4c	CE36924 WBGene00006819 locus:unc-87 status:Confirmed SW:P37806 protein_id:AAT68897.1	814	2e-87	NULL	NULL
Contig11920	R13H4.4a	CE25089 WBGene00001978 locus:hmp-1 alpha-catenin status:Confirmed SW:P90947 protein_id:CAB61019.1	556	3e-87	gb|BI324101.1|BI324101	kt53f01.y3 Strongyloides ratti L1 pAMP1 v3 Chiapelli McCarter Strongyloides ratti cDNA 5' similar to TR:P90947 P90947 HMP-1 PROTEIN. [1] ;, mRNA sequence
Contig21937	K02D10.1b	CE29423 WBGene00019301 status:Confirmed SW:P34492 protein_id:AAL06038.1	811	6e-87	NULL	NULL
Contig13289	ZK652.9	CE29014 WBGene00000765 locus:coq-5 status:Confirmed SW:P34666 protein_id:AAK93871.1	811	7e-87	NULL	NULL
Contig20395	T13F2.1	CE25113 WBGene00001396 locus:fat-4 cytochrome B5 containing fusion protein status:Confirmed TR:Q9XTB7 protein_id:CAB61031.1	672	7e-87	NULL	NULL
Contig7847	C30A5.3	CE32154 WBGene00016238 status:Confirmed SW:P34349 protein_id:AAB59173.2	804	3e-86	NULL	NULL
Contig17812	Y48B6A.1	CE22116 WBGene00012978 status:Confirmed TR:Q9U2A9 protein_id:CAB54439.1	804	3e-86	NULL	NULL
Contig19222	C10G11.8	CE27676 WBGene00015688 ATPase status:Partially_confirmed TR:P91025 protein_id:AAB42248.2	640	3e-86	NULL	NULL
Contig21929	T21B10.7	CE16437 WBGene00011889 t-complex protein 1 status:Confirmed SW:P47207 protein_id:CAA20331.1	803	3e-86	NULL	NULL
Contig12565	K03H1.1	CE00507 WBGene00001603 locus:gln-2 Glutamine synthetase status:Confirmed SW:P34497 protein_id:CAA82655.1	801	6e-86	gb|AI857085.1|AI857085	MBNaAd-190SAC Necator americanus (parasitic nematode) mixed adult Necator americanus cDNA clone MBNaAd-190 5' similar to from Necator americanus EST cluster NAC00190, mRNA sequence
Contig6017	B0205.11	CE39542 WBGene00015025 status:Confirmed TR:Q95X39 protein_id:AAK66018.2	801	8e-86	gb|CB038141.1|CB038141	Tc_ad2_42C11_TEXF1 Teladorsagia circumcincta adults library 2 Teladorsagia circumcincta cDNA clone Tc_ad2_42C11 5' similar to Q95X39 Hypothetical 35.0 kDa protein. Caenorhabditis elegans., mRNA sequence
Contig6732	Y39G10AR.14	CE21767 WBGene00003156 locus:mcm-4 status:Confirmed TR:Q95XQ8 protein_id:AAK39605.1	801	1e-85	NULL	NULL
Contig16283	F08B4.6	CE33047 WBGene00002028 locus:hst-1 N-heparan sulfate sulfotransferase status:Confirmed	803	1e-85	NULL	NULL
Contig17667	T01B11.4	CE12898 WBGene00020140 locus:tag-316 ADP\/ATP translocase status:Partially_confirmed TR:P91410 protein_id:AAB38001.1	799	1e-85	NULL	NULL
Contig6705	C33D12.6	CE27102 WBGene00016344 locus:tag-312 calcium-binding protein status:Partially_confirmed SW:Q22908 protein_id:AAK39204.1	798	2e-85	gb|BM952216.1|BM952216	rc56f08.y1 Meloidogyne hapla egg pAMP1 v1 Meloidogyne hapla cDNA 5' similar to WP:CE23130 Y87G2A.4 ;, mRNA sequence
Contig10990	Y39A1A.6	CE19125 WBGene00012645 status:Confirmed TR:Q9XX18 protein_id:CAA21022.1	794	4e-85	gb|BI743733.1|BI743733	kx52c01.y1 Parastrongyloides trichosuri PA pAMP1 v1 Chiapelli McCarter Parastrongyloides trichosuri cDNA 5' similar to TR:Q9XX18 Q9XX18 Y39A1A.6 PROTEIN. [1] ;, mRNA sequence
Contig6609	F10G7.1	CE02624 WBGene00006497 locus:tag-151 status:Confirmed TR:Q19329 protein_id:AAA81131.1	795	5e-85	NULL	NULL
Contig6762	W02B12.10	CE03770 WBGene00012205 status:Partially_confirmed SW:Q23126 protein_id:CAA91400.1	793	6e-85	gb|BM901806.1|BM901806	rc48h08.y1 Meloidogyne hapla egg pAMP1 v1 Meloidogyne hapla cDNA 5' similar to TR:Q14105 Q14105 D1075-LIKE GENE ;, mRNA sequence
Contig14272	F02E9.9b	CE41217 WBGene00008532 status:Partially_confirmed TR:Q2XMY9 protein_id:CAJ43903.2	584	6e-85	NULL	NULL
Contig16013	F53A2.7	CE10878 WBGene00009952 Thiolases status:Confirmed TR:O45552 protein_id:CAB04455.2	791	8e-85	NULL	NULL
Contig12233	B0478.1b	CE30123 WBGene00002178 locus:jnk-1 status:Confirmed SW:Q8WQG9 protein_id:AAL50324.1	789	9e-85	NULL	NULL
Contig14881	Y51H1A.3b	CE20285 WBGene00013094 status:Confirmed TR:Q9XWJ5 protein_id:CAA21668.1	790	9e-85	gb|CK351751.1|CK351751	hggfha42G12 Gland Cell LD PCR cDNA Library Heterodera glycines cDNA, mRNA sequence
Contig19827	K01C8.7a	CE02268 WBGene00010459 Mitochondrial carrier proteins status:Confirmed TR:Q21084 protein_id:CAA88858.1	792	1e-84	NULL	NULL
Contig1783	F20B6.2	CE04424 WBGene00006921 locus:vha-12 vacuolar ATP synthase (strong) status:Confirmed SW:Q19626 protein_id:AAA82311.1	789	2e-84	gb|CB037765.1|CB037765	Tc_ad2_37H08_TEXF1 Teladorsagia circumcincta adults library 2 Teladorsagia circumcincta cDNA clone Tc_ad2_37H08 5' similar to Q19626 Probable vacuolar ATP synthase subunit B subunit) (Vacuolar, mRNA sequence
Contig5790	K04D7.1	CE06090 WBGene00010556 locus:rack-1 guanine nucleotide-binding protein status:Confirmed SW:Q21215 protein_id:CAA93514.1	787	2e-84	gb|BU088145.1|BU088145	Na_L3_28G04_SAC Necator americanus (parasitic nematode) L3 Necator americanus cDNA clone Na_L3_28G04 5' similar to K04D7.1 CE06090 guanine nucleotide-binding protein, mRNA sequence
Contig22027	T23G5.1	CE00331 WBGene00004391 locus:rnr-1 Ribonucleoside-disphosphate reductase large chain status:Confirmed SW:Q03604 protein_id:CAA79574.1	786	2e-84	NULL	NULL
Contig13679	C34F6.8	CE15677 WBGene00007942 Isocitrate and isopropylmalate dehydrogenases status:Confirmed TR:O17643 protein_id:CAB03943.1	786	3e-84	gb|CB036462.1|CB036462	Tc_ad2_22B10_TEXF1 Teladorsagia circumcincta adults library 2 Teladorsagia circumcincta cDNA clone Tc_ad2_22B10 5' similar to O17643 C34F6.8 protein. Caenorhabditis elegans., mRNA sequence
Contig19624	F07H5.2	CE05569 WBGene00004790 locus:sgn-1 gamma-sarcoglycan status:Partially_confirmed TR:Q19185 protein_id:CAA92663.1	788	3e-84	NULL	NULL
Contig14683	F52D10.3a	CE03389 WBGene00001502 locus:ftt-2 14-3-3 protein status:Confirmed SW:Q20655 protein_id:CAA91474.1	784	9e-84	gb|AM743293.1|AM743293	AM743293 xL3 vs L4 SSH library Teladorsagia circumcincta cDNA clone 3_87, mRNA sequence
Contig5818	C54C6.2	CE33770 WBGene00000248 locus:ben-1 tubulin status:Partially_confirmed TR:Q18817 protein_id:CAB00853.4	775	2e-83	gb|BU087149.1|BU087149	Na_L3_17B09_SAC Necator americanus (parasitic nematode) L3 Necator americanus cDNA clone Na_L3_17B09 5' similar to AAK72123, mRNA sequence
Contig6576	K04G7.11	CE39587 WBGene00019402 status:Confirmed SW:Q09385 protein_id:AAA62538.4	780	3e-83	NULL	NULL
Contig555	Y24F12A.2	CE24193 WBGene00012497 status:Confirmed TR:Q9TVH6 protein_id:CAB60328.1	749	4e-83	gb|AI857069.1|AI857069	MBNaAd-172SAC Necator americanus (parasitic nematode) mixed adult Necator americanus cDNA clone MBNaAd-172 5' similar to from Necator americanus EST cluster NAC00172, mRNA sequence
Contig5289	F09F7.7a	CE30655 WBGene00017304 status:Confirmed TR:Q8MNT9 protein_id:AAM22063.1	775	7e-83	NULL	NULL
Contig20175	K09E4.3	CE19996 WBGene00010721 status:Confirmed TR:Q9NAP7 protein_id:CAB70169.1	775	8e-83	NULL	NULL
Contig13473	H17B01.1b	CE27185 WBGene00019207 sugar transporter status:Partially_confirmed TR:O44827 protein_id:AAK31540.1	775	1e-82	gb|BU666856.1|BU666856	Na_L3_43D01_SAC Necator americanus (parasitic nematode) L3 Necator americanus cDNA clone Na_L3_43D01 5' similar to Similar to H17B01.1a CE27184 sugar transporter status:Confirmed TR:O44826, mRNA sequence
Contig19148	R10E4.4	CE03558 WBGene00003157 locus:mcm-5 CDC46 status:Confirmed SW:Q21902 protein_id:CAA90765.1	772	1e-82	NULL	NULL
Contig22072	Y41E3.4	CE18372 WBGene00001336 locus:ers-1 tRNA synthetases class I (E and Q) status:Partially_confirmed SW:O62431 protein_id:CAB08998.1	774	1e-82	NULL	NULL
Contig1996	C10C6.6	CE30858 WBGene00007514 E1-E2 ATPase status:Confirmed SW:P90747 protein_id:CAB05683.2	771	2e-82	NULL	NULL
Contig12229	T26E3.2	CE14186 WBGene00003578 locus:ndx-1 MUTT protein like status:Confirmed SW:O45830 protein_id:CAB04835.1	771	2e-82	NULL	NULL
Contig21882	Y48G8AL.8a	CE22195 WBGene00004429 locus:rpl-17 status:Confirmed TR:Q9BL19 protein_id:AAK29902.1	771	2e-82	NULL	NULL
Contig20724	M03F4.7a	CE12368 WBGene00019760 locus:calu-1 calcium binding protein status:Confirmed TR:Q23017 protein_id:AAB04578.1	601	3e-82	NULL	NULL
Contig12568	C34E10.6	CE29950 WBGene00000229 locus:atp-2 ATP synthase beta chain status:Confirmed SW:P46561 protein_id:AAA19068.2	766	4e-82	gb|BQ090955.1|BQ090955	ku22f10.y1 Strongyloides ratti L3 adult pAMP1 v1 Chiapelli McCarter Strongyloides ratti cDNA 5' similar to SW:ATPB_CAEEL P46561 PROBABLE ATP SYNTHASE BETA CHAIN, MITOCHONDRIAL PRECURSOR ;, mRNA sequence
Contig17434	Y57A10A.10	CE22630 WBGene00013255 status:Partially_confirmed TR:Q9NA75 protein_id:CAB55030.1	767	4e-82	NULL	NULL
Contig1520	C14A4.11	CE30598 WBGene00007561 status:Confirmed TR:Q17958 protein_id:CAA90115.2	769	5e-82	NULL	NULL
Contig12280	MTCE.31	CE35351 WBGene00010965 cytochrome oxidase subunit II status:Partially_confirmed	766	5e-82	gb|CB038432.1|CB038432	Tc_ad2_45G04_TEXF1 Teladorsagia circumcincta adults library 2 Teladorsagia circumcincta cDNA clone Tc_ad2_45G04 5' similar to Q8SK14 Cytochrome oxidase subunit II (EC 1.9.3. polypeptide II), mRNA sequence
Contig2628	Y71H2AM.1	CE37451 WBGene00022166 status:Confirmed TR:Q9BL28 protein_id:AAK29978.4	767	8e-82	NULL	NULL
Contig14279	F43G9.10	CE10372 WBGene00009671 MICROFIBRILLAR-ASSOCIATED PROTEIN 1 (ASSOCIATED MICROFIBRIL PROTEIN) (AMF) status:Partially_confirmed TR:Q93712 protein_id:CAB02103.1	764	1e-81	gb|GR979122.1|GR979122	EST1239__withprimerM13Fwd__11_est1239_m13fwd_092_fasta_txt Steinernema carpocapsae parasitic stage cDNA library Steinernema carpocapsae cDNA, mRNA sequence
Contig5249	W08D2.4	CE25153 WBGene00001395 locus:fat-3 status:Confirmed TR:Q23221 protein_id:CAA94233.2	763	2e-81	gb|GR977199.1|GR977199	5__withprimerM13Fwd__01_5_m13fwd_004_fasta_txt Steinernema carpocapsae parasitic stage cDNA library Steinernema carpocapsae cDNA, mRNA sequence
Contig21773	F57B9.6a	CE01341 WBGene00002083 locus:inf-1 status:Confirmed SW:P27639 protein_id:AAA21170.1	763	2e-81	NULL	NULL
Contig19081	C36B1.3	CE39091 WBGene00007971 DNA directed RNA polymerase II status:Partially_confirmed TR:Q93338 protein_id:CAB02268.2	761	4e-81	NULL	NULL
Contig8270	F58B3.5	CE06007 WBGene00003415 locus:mrs-1 methionyl-tRNA synthetase status:Partially_confirmed SW:Q20970 protein_id:CAA97803.1	759	5e-81	gb|BI073521.1|BI073521	kt31g04.y1 Strongyloides ratti L2 pAMP1 v1 Chiapelli McCarter Strongyloides ratti cDNA 5' similar to SW:SYM_CAEEL Q20970 PROBABLE METHIONYL-TRNA SYNTHETASE ;, mRNA sequence
Contig420	D2045.5	CE00935 WBGene00008423 serine\/threonine kinase status:Partially_confirmed TR:Q18984 protein_id:CAA84694.1	656	6e-81	NULL	NULL
Contig702	T13H5.2	CE28959 WBGene00011756 locus:ctg-2 retinal-binding like protein status:Partially_confirmed TR:Q22467 protein_id:CAA91418.2	754	1e-80	NULL	NULL
Contig716	C44B11.3	CE24843 WBGene00003175 locus:mec-12 alpha tubulin status:Confirmed TR:P91910 protein_id:AAB54263.2	751	2e-80	gb|CK352000.1|CK352000	hggfha46E08 Gland Cell LD PCR cDNA Library Heterodera glycines cDNA, mRNA sequence
Contig1147	Y54F10AM.5	CE34127 WBGene00021849 status:Confirmed TR:Q9BL03 protein_id:AAK29936.2	754	2e-80	NULL	NULL
Contig15415	F57H12.7	CE17128 WBGene00003178 locus:mec-17 status:Confirmed TR:O45100 protein_id:AAC02603.1	753	3e-80	NULL	NULL
Contig2030	F16A11.2	CE23663 WBGene00008877 Methanococcus hypothetical protein 0682 like status:Partially_confirmed SW:P90838 protein_id:CAB04121.2	752	4e-80	gb|CB038751.1|CB038751	Tc_ad2_49F05_TEXF1 Teladorsagia circumcincta adults library 2 Teladorsagia circumcincta cDNA clone Tc_ad2_49F05 5' similar to Q21632 Transplantation antigen P35B homolog. Caenorhabditis, mRNA sequence
Contig8430	T18H9.2b	CE33321 WBGene00000215 locus:asp-2 status:Confirmed TR:Q86NE0 protein_id:AAO25990.1	751	6e-80	gb|AM744163.1|AM744163	AM744163 xL3 vs L4 SSH library Teladorsagia circumcincta cDNA clone Tci_L4_01_03_D04, mRNA sequence
Contig274	F54H12.1c	CE32436 WBGene00000041 locus:aco-2 status:Confirmed SW:P34455 protein_id:AAN63393.1	744	1e-79	gb|BU088701.1|BU088701	Na_L3_47D09_SAC Necator americanus (parasitic nematode) L3 Necator americanus cDNA clone Na_L3_47D09 5' similar to F54H12.1A CE25005 Aconitate hydratase status:Confirmed SW:P34455, mRNA sequence
Contig1964	T03F1.1	CE13096 WBGene00020184 status:Confirmed TR:P91430 protein_id:AAB42231.1	749	1e-79	gb|CB040170.1|CB040170	As_L3_47C06_SKPL Ascaris suum (parasitic nematode) L3 stage Ascaris suum cDNA clone As_L3_47C06 5' similar to T03F1.1 CE13096 status:Partially_confirmed TR:P91430, mRNA sequence
Contig2087	C07G2.3b	CE29569 WBGene00000380 locus:cct-5 status:Confirmed TR:Q8WQG4 protein_id:CAD01079.1	744	1e-79	gb|CK349177.1|CK349177	hggfha9G02 Gland Cell LD PCR cDNA Library Heterodera glycines cDNA, mRNA sequence
Contig12899	C14B9.2	CE30601 WBGene00015752 erp72 status:Confirmed SW:P34329 protein_id:AAM22024.1	744	4e-79	gb|BG893449.1|BG893449	kt14b08.y1 Strongyloides ratti L1 pAMP1 v3 Chiapelli McCarter Strongyloides ratti cDNA 5' similar to TR:Q17770 Q17770 CODED FOR BY C. ELEGANS CDNA YK81H6.5. [1] ;, mRNA sequence
Contig14716	R12C12.1b	CE33434 WBGene00020022 status:Confirmed TR:Q86LS6 protein_id:AAO38610.1	742	5e-79	NULL	NULL
Contig15755	F35H12.2c	CE37909 WBGene00018075 status:Partially_confirmed TR:Q5LK42 protein_id:AAW30667.1	743	5e-79	NULL	NULL
Contig17349	E04D5.1a	CE37820 WBGene00008480 status:Confirmed SW:Q19052 protein_id:CAA91279.2	743	5e-79	NULL	NULL
Contig7377	C14F11.5	CE03986 WBGene00002024 locus:hsp-43 heat shock protein status:Confirmed TR:Q17992 protein_id:AAA80366.1	740	6e-79	NULL	NULL
Contig6659	B0035.5	CE05163 WBGene00007108 glucose-6-phosphate-1-dehydrogenase status:Partially_confirmed SW:Q27464 protein_id:CAA97412.1	739	7e-79	NULL	NULL
Contig22070	Y45F10D.3a	CE16642 WBGene00001635 locus:gly-10 Glycosyl transferases status:Partially_confirmed	488	1e-78	NULL	NULL
Contig1083	Y54E10A.10	CE24439 WBGene00021830 status:Confirmed SW:Q9N3F0 protein_id:AAF60765.1	740	2e-78	gb|BG734358.1|BG734358	Tc_ad_02B06_SKPL Teladorsagia circumcincta adults Teladorsagia circumcincta cDNA clone Tc_ad_02B06 5' similar to gb|AAF53769.1| (AE003661) CG17347 gene product - Drosophila melanogaster, mRNA sequence
Contig1566	ZK809.3	CE03831 WBGene00014086 status:Confirmed TR:Q23597 protein_id:CAA92637.1	737	2e-78	NULL	NULL
Contig11888	F29G9.5	CE09799 WBGene00004502 locus:rpt-2 ATPase status:Confirmed SW:O16368 protein_id:AAB65906.1	735	2e-78	gb|AM743797.1|AM743797	AM743797 xL3 vs L4 SSH library Teladorsagia circumcincta cDNA clone Tci_XL3_02_03_A04, mRNA sequence
Contig17527	C43E11.9	CE08687 WBGene00016607 status:Confirmed TR:P91154 protein_id:AAB37628.1	540	2e-78	NULL	NULL
Contig8333	T05H4.14	CE13295 WBGene00001513 locus:gad-1 status:Partially_confirmed TR:O16519 protein_id:AAB66019.1	560	5e-78	gb|CK349124.1|CK349124	hggfha9A12 Gland Cell LD PCR cDNA Library Heterodera glycines cDNA, mRNA sequence
Contig13371	F25H2.5	CE09650 WBGene00009119 nucleoside diphosphate kinase status:Confirmed TR:Q93576 protein_id:CAB02101.1	731	7e-78	gb|CB036815.1|CB036815	Tc_ad2_26D06_TEXF1 Teladorsagia circumcincta adults library 2 Teladorsagia circumcincta cDNA clone Tc_ad2_26D06 5' similar to Q93576 F25H2.5 protein. Caenorhabditis elegans., mRNA sequence
Contig19315	ZC434.2	CE06577 WBGene00004476 locus:rps-7 40S ribosomal protein S7 status:Confirmed SW:Q23312 protein_id:CAB00058.1	731	7e-78	NULL	NULL
Contig14543	Y39A1C.2	CE19147 WBGene00003898 locus:oxi-1 HECT-domain (ubiquitin-transferase). status:Confirmed TR:Q9XXE6 protein_id:CAA19508.1	731	1e-77	gb|BU666106.1|BU666106	Na_L3_32B07_SAC Necator americanus (parasitic nematode) L3 Necator americanus cDNA clone Na_L3_32B07 5' similar to Similar to Y39A1C.2 CE19147 locus:oxi-1 HECT-domain (ubiquitin-transferase)., mRNA sequence
Contig136	C05D9.5	CE07931 WBGene00002062 locus:ife-4 initiation factor 4E (EIF-4E) status:Confirmed SW:Q22888 protein_id:AAF98601.1	729	2e-77	NULL	NULL
Contig5504	C14A4.1	CE02138 WBGene00007555 locus:tag-242 status:Confirmed SW:Q17949 protein_id:CAA90105.1	728	2e-77	NULL	NULL
Contig11035	K08C7.2	CE31710 WBGene00001476 locus:fmo-1 flavin-containing monoxygenase status:Confirmed TR:Q21311 protein_id:CAA94291.2	730	2e-77	NULL	NULL
Contig368	C52B9.6	CE35710 WBGene00006680 locus:twk-28 status:Confirmed TR:Q22940 protein_id:AAK39218.3	724	3e-77	NULL	NULL
Contig13256	H22K11.1	CE19495 WBGene00000216 locus:asp-3 aspartyl protease status:Confirmed SW:P55956 protein_id:AAK39240.1	728	4e-77	NULL	NULL
Contig6495	F59A2.3	CE17940 WBGene00010303 Splicing factor-associated 32K chain status:Confirmed SW:Q21018 protein_id:CAA84328.1	724	7e-77	NULL	NULL
Contig2132	Y87G2A.9	CE24688 WBGene00006709 locus:ubc-14 status:Confirmed TR:Q9U1Q1 protein_id:CAB60431.1	698	8e-77	gb|BU086945.1|BU086945	Na_L3_14E06_SAC Necator americanus (parasitic nematode) L3 Necator americanus cDNA clone Na_L3_14E06 5' similar to Y87G2A.9 CE24688 locus:ubc-14 status:Confirmed TR:Q9U1Q1, mRNA sequence
Contig20031	T04C12.5	CE13150 WBGene00000064 locus:act-2 actin status:Confirmed SW:P10984 protein_id:CAB04675.1	721	9e-77	NULL	NULL
Contig13206	T03D8.3	CE18921 WBGene00011392 locus:sbt-1 neuroendocrine protein 7B2 status:Confirmed TR:Q9XTY3 protein_id:CAB07408.1	723	1e-76	gb|AM743639.1|AM743639	AM743639 xL3 vs L4 SSH library Teladorsagia circumcincta cDNA clone Tci_XL3_02_01_B03, mRNA sequence
Contig11189	Y25C1A.5	CE21472 WBGene00021292 beta adaptin-like protein status:Confirmed TR:Q9TYL9 protein_id:AAD12836.1	719	2e-76	NULL	NULL
Contig20664	Y38F1A.6	CE24222 WBGene00012608 Iron-containing alcohol dehydrogenases status:Confirmed TR:Q9U2M4 protein_id:CAA21631.2	579	2e-76	NULL	NULL
Contig15973	Y69A2AR.18a	CE27514 WBGene00022089 status:Confirmed TR:Q95XJ0 protein_id:AAK68562.1	718	3e-76	gb|CB039227.1|CB039227	As_L3_31E10_SKPL Ascaris suum (parasitic nematode) L3 stage Ascaris suum cDNA clone As_L3_31E10 5' similar to Y69A2AR.18a CE27514 status:Confirmed TR:Q95XJ0, mRNA sequence
Contig16188	F49E12.9a	CE03385 WBGene00009902 ERG-3 like protein status:Confirmed TR:Q20611 protein_id:CAA91383.1	717	3e-76	gb|CB036283.1|CB036283	Tc_ad2_19H07_TEXF1 Teladorsagia circumcincta adults library 2 Teladorsagia circumcincta cDNA clone Tc_ad2_19H07 5' similar to Q20611 F49E12.9 protein. Caenorhabditis elegans., mRNA sequence
Contig2375	F49E12.1	CE03378 WBGene00009897 peroxidase status:Partially_confirmed TR:Q20616 protein_id:CAA91388.1	718	5e-76	NULL	NULL
Contig527	F44F4.11	CE18680 WBGene00006530 locus:tba-4 tubulin alpha-2 chain status:Partially_confirmed TR:Q20409 protein_id:CAA19476.1	713	9e-76	gb|BG467894.1|BG467894	Na_L4_01B10_SAC Necator americanus (parasitic nematode) L4 Necator americanus cDNA clone Na_L4_01B10 5' similar to P30436 TUBULIN ALPHA CHAIN. Oncorhynchus keta (Chum salmon)., mRNA sequence
Contig15887	Y69F12A.1	CE24572 WBGene00022102 protein kinase status:Partially_confirmed TR:Q9N4Q0 protein_id:AAF60861.1	715	9e-76	NULL	NULL
Contig5481	F07D10.1	CE07033 WBGene00004423 locus:rpl-11.2 ribosomal protein status:Confirmed TR:Q19162 protein_id:AAA83599.1	711	1e-75	gb|AM744417.1|AM744417	AM744417 xL3 vs L4 SSH library Teladorsagia circumcincta cDNA clone Tci_L4_02_02_E08, mRNA sequence
Contig15401	F40F11.1	CE05860 WBGene00004480 locus:rps-11 ribosomal protein S11 status:Confirmed TR:Q20206 protein_id:CAA97792.1	712	1e-75	gb|CB043134.1|CB043134	Tc_L3_13F03_SKPL Teladorsagia circumcincta L3 library Teladorsagia circumcincta cDNA clone Tc_L3_13F03 5' similar to Q20206 F40F11.1 protein. Caenorhabditis elegans., mRNA sequence
Contig843	Y54F10AM.8	CE27290 WBGene00021852 status:Confirmed SW:Q9BL07 protein_id:AAK29943.1	708	2e-75	gb|GR978560.1|GR978560	EST1219__withprimerM13Fwd__09_est1219_m13fwd_077_fasta_txt Steinernema carpocapsae parasitic stage cDNA library Steinernema carpocapsae cDNA, mRNA sequence
Contig1882	Y49E10.20	CE22235 WBGene00013039 CD36 family status:Confirmed TR:Q9XTT3 protein_id:CAB11566.3	712	2e-75	NULL	NULL
Contig12166	T01C3.7	CE12920 WBGene00001423 locus:fib-1 fibrillarin status:Confirmed SW:Q22053 protein_id:CAB01657.1	711	2e-75	gb|BU088982.1|BU088982	Na_L3_50G03_SAC Necator americanus (parasitic nematode) L3 Necator americanus cDNA clone Na_L3_50G03 5' similar to T01C3.7 CE12920 locus:fib-1 fibrillarin status:Confirmed SW:Q22053, mRNA sequence
Contig7950	T25C8.2	CE16463 WBGene00000067 locus:act-5 Actins status:Confirmed TR:O45815 protein_id:CAB05817.1	649	3e-75	gb|CB036732.1|CB036732	Tc_ad2_25D09_TEXF1 Teladorsagia circumcincta adults library 2 Teladorsagia circumcincta cDNA clone Tc_ad2_25D09 5' similar to O45815 T25C8.2 protein. Caenorhabditis elegans., mRNA sequence
Contig11157	F53A9.10a	CE34313 WBGene00006587 locus:tnt-2 status:Confirmed TR:Q7Z072 protein_id:AAP68941.1	484	3e-75	gb|BU086628.1|BU086628	Na_L3_10F06_SAC Necator americanus (parasitic nematode) L3 Necator americanus cDNA clone Na_L3_10F06 5' similar to C14F5.3B CE29174 locus:tnt-3 status:Partially_confirmed TR:Q95QW6, mRNA sequence
Contig6864	C39E9.14b	CE30893 WBGene00001007 locus:dli-1 status:Confirmed TR:Q95NT3 protein_id:CAC42262.2	710	4e-75	NULL	NULL
Contig15586	F28D1.7	CE05747 WBGene00004492 locus:rps-23 ribosomal protein S23 status:Confirmed SW:Q19877 protein_id:CAA94601.1	704	9e-75	gb|BU087904.1|BU087904	Na_L3_25H06_SAC Necator americanus (parasitic nematode) L3 Necator americanus cDNA clone Na_L3_25H06 5' similar to F28D1.7 CE05747 locus:rps-23 ribosomal protein S23, mRNA sequence
Contig15682	B0432.4	CE32102 WBGene00015186 mitochrondrial 2-oxoglutarate\/malate carrier protein status:Partially_confirmed TR:P90992 protein_id:AAB37890.2	705	1e-74	gb|BU087279.1|BU087279	Na_L3_18F10_SAC Necator americanus (parasitic nematode) L3 Necator americanus cDNA clone Na_L3_18F10 5' similar to B0432.4 CE07742 mitochrondrial 2-oxoglutarate/malate carrier, mRNA sequence
Contig2586	W03B1.4	CE25136 WBGene00005662 locus:srs-1 status:Confirmed TR:O45887 protein_id:AAC24441.2	701	2e-74	NULL	NULL
Contig6543	R13A5.8	CE01380 WBGene00004420 locus:rpl-9 Ribosomal protein L9 status:Confirmed SW:Q95Y90 protein_id:AAK84469.1	701	2e-74	gb|CB037751.1|CB037751	Tc_ad2_37G03_TEXF1 Teladorsagia circumcincta adults library 2 Teladorsagia circumcincta cDNA clone Tc_ad2_37G03 5' similar to Q95Y90 60S ribosomal protein L9. Caenorhabditis elegans., mRNA sequence
Contig8194	K07B1.7b	CE29509 WBGene00019467 status:Partially_confirmed TR:Q95R00 protein_id:AAL08042.1	702	2e-74	NULL	NULL
Contig18209	K07C5.4	CE06114 WBGene00010627 yeast protein L8167.9-like status:Confirmed SW:Q21276 protein_id:CAA94897.1	701	3e-74	NULL	NULL
Contig18893	F13D12.4a	CE02183 WBGene00000114 locus:alh-8 methylmalonate-semialdehyde dehydrogenase status:Confirmed SW:P52713 protein_id:CAA88946.1	700	3e-74	NULL	NULL
Contig6436	F40F8.1	CE05842 WBGene00009575 UMP-CMP kinase like status:Confirmed TR:Q20230 protein_id:CAA93264.1	536	6e-74	gb|BU089307.1|BU089307	Na_L3_54G03_SAC Necator americanus (parasitic nematode) L3 Necator americanus cDNA clone Na_L3_54G03 5' similar to F40F8.1 CE05842 UMP-CMP kinase like status:Partially_confirmed, mRNA sequence
Contig14883	K02A11.3	CE06057 WBGene00010488 placental protein 11 status:Partially_confirmed TR:Q21109 protein_id:CAA99880.1	696	7e-74	NULL	NULL
Contig2652	F42A8.2	CE01579 WBGene00006433 locus:sdhb-1 succinate dehydrogenase (ubiquinone) iron sulphur protein status:Confirmed SW:Q09545 protein_id:CAA87780.1	696	9e-74	gb|AM743328.1|AM743328	AM743328 xL3 vs L4 SSH library Teladorsagia circumcincta cDNA clone Tci_XL3_01_01_C02, mRNA sequence
Contig8222	F01F1.5	CE01231 WBGene00001057 locus:dpf-4 status:Confirmed TR:Q19086 protein_id:AAC46639.1	695	1e-73	gb|BU087113.1|BU087113	Na_L3_16G01_SAC Necator americanus (parasitic nematode) L3 Necator americanus cDNA clone Na_L3_16G01 5' similar to F01F1.5 CE01231 status:Partially_confirmed TR:Q19086, mRNA sequence
Contig18147	F09F7.2a	CE01236 WBGene00003371 locus:mlc-3 status:Confirmed SW:P53014 protein_id:AAA50701.1	695	1e-73	NULL	NULL
Contig18398	C16A3.9	CE04009 WBGene00004482 locus:rps-13 40S ribosomal protein S13 status:Confirmed SW:P51404 protein_id:AAB47594.1	695	1e-73	NULL	NULL
Contig1187	R151.3	CE00744 WBGene00004417 locus:rpl-6 Ribosomal protein ML16 status:Confirmed SW:P47991 protein_id:AAK29850.1	693	2e-73	gb|CB043723.1|CB043723	Tc_L4_18E11_SKPL Teladorsagia circumcincta L4 library Teladorsagia circumcincta cDNA clone Tc_L4_18E11 5' similar to P47991 Probable 60S ribosomal protein L6. Caenorhabditis elegans., mRNA sequence
Contig2379	ZK822.5b	CE40186 WBGene00014092 status:Confirmed TR:Q14V28 protein_id:CAJ90496.1	693	2e-73	NULL	NULL
Contig2981	C18H7.4	CE40909 WBGene00015994 protein kinase status:Partially_confirmed TR:Q9GZG1 protein_id:AAF98610.2	695	2e-73	NULL	NULL
Contig6484	Y45F10D.12	CE16650 WBGene00004430 locus:rpl-18 Eukaryotic ribosomal protein L18 status:Confirmed SW:O45946 protein_id:CAA16387.1	696	2e-73	gb|CB043210.1|CB043210	Tc_L3_19F05_SKPL Teladorsagia circumcincta L3 library Teladorsagia circumcincta cDNA clone Tc_L3_19F05 5' similar to O45946 Y45F10D.12 protein. Caenorhabditis elegans., mRNA sequence
Contig12100	ZK836.2	CE35706 WBGene00014098 2-oxoglutarate dehydrogenase status:Partially_confirmed TR:Q23629 protein_id:CAE46691.1	695	2e-73	NULL	NULL
Contig18835	W09C5.1	CE20164 WBGene00012351 status:Confirmed TR:Q9XTD3 protein_id:CAA21705.1	691	3e-73	NULL	NULL
Contig19976	M88.1	CE01036 WBGene00010904 locus:ugt-62 UDP-glucuronosyltransferase status:Confirmed TR:Q21603 protein_id:CAA84336.1	609	3e-73	NULL	NULL
Contig1110	R09B3.5	CE16310 WBGene00003123 locus:mag-1 MAGO NASHI PROTEIN status:Confirmed SW:P49029 protein_id:CAB03239.1	689	4e-73	gb|BU666839.1|BU666839	Na_L3_43B07_SAC Necator americanus (parasitic nematode) L3 Necator americanus cDNA clone Na_L3_43B07 5' similar to Similar to R09B3.5 CE16310 locus:mag-1 MAGO NASHI PROTEIN status:Confirmed, mRNA sequence
Contig2308	F56C9.1	CE01319 WBGene00001748 locus:gsp-2 status:Confirmed SW:P48727 protein_id:AAK18957.1	691	4e-73	gb|BM879349.1|BM879349	kt94d04.y1 Strongyloides ratti PA female naive pAMP1 v1 Strongyloides ratti cDNA 5' similar to SW:PP1B_HUMAN P37140 SERINE/THREONINE PROTEIN PHOSPHATASE PP1-BETA CATALYTIC SUBUNIT ;, mRNA sequence
Contig5102	H41C03.1	CE19507 WBGene00019268 status:Partially_confirmed TR:O76636 protein_id:AAC26304.1	692	4e-73	gb|AM743457.1|AM743457	AM743457 xL3 vs L4 SSH library Teladorsagia circumcincta cDNA clone Tci_XL3_01_02_G05, mRNA sequence
Contig17366	F40F8.10	CE05849 WBGene00004478 locus:rps-9 ribosomal protein S9 status:Confirmed SW:Q20228 protein_id:CAA93262.1	690	4e-73	NULL	NULL
Contig7564	Y57G11C.16	CE14956 WBGene00004487 locus:rps-18 ribosomal protein S13 status:Confirmed TR:O18240 protein_id:CAB16517.1	691	7e-73	gb|CB037921.1|CB037921	Tc_ad2_39F11_TEXF1 Teladorsagia circumcincta adults library 2 Teladorsagia circumcincta cDNA clone Tc_ad2_39F11 5' similar to O18240 Y57G11C.16 protein. Caenorhabditis elegans., mRNA sequence
Contig1757	Y53C12A.3	CE14888 WBGene00013139 status:Partially_confirmed TR:O18212 protein_id:CAB16487.1	689	8e-73	NULL	NULL
Contig12122	K04D7.3	CE06092 WBGene00001794 locus:gta-1 4-aminobutyrate aminotransferase status:Confirmed SW:Q21217 protein_id:CAA93517.1	619	8e-73	NULL	NULL
Contig295	W07E6.2	CE17294 WBGene00021074 status:Partially_confirmed TR:Q9TYV3 protein_id:AAC78176.1	688	1e-72	NULL	NULL
Contig976	Y74C10AR.1	CE30325 WBGene00001232 locus:eif-3.I status:Partially_confirmed TR:Q965S8 protein_id:AAK68601.2	687	1e-72	NULL	NULL
Contig2500	F54H12.1c	CE32436 WBGene00000041 locus:aco-2 status:Confirmed SW:P34455 protein_id:AAN63393.1	685	1e-72	gb|BU088701.1|BU088701	Na_L3_47D09_SAC Necator americanus (parasitic nematode) L3 Necator americanus cDNA clone Na_L3_47D09 5' similar to F54H12.1A CE25005 Aconitate hydratase status:Confirmed SW:P34455, mRNA sequence
Contig5160	D2030.2a	CE09079 WBGene00008412 ATP-dependent CLP protease (CLPX) like status:Confirmed TR:P90788 protein_id:CAA98115.1	436	1e-72	NULL	NULL
Contig5505	Y54G9A.6	CE19233 WBGene00013209 locus:bub-3 WD domain, G-beta repeat (2 domains) status:Confirmed TR:Q9XWH0 protein_id:CAA21698.1	687	1e-72	gb|BG467925.1|BG467925	Na_L4_01E08_SAC Necator americanus (parasitic nematode) L4 Necator americanus cDNA clone Na_L4_01E08 5' similar to Q9WVA3 MITOTIC CHECKPOINT PROTEIN BUB3 (WD40-RE PROTEIN A72.5). Mus, mRNA sequence
Contig6084	Y50D7A.2	CE33947 WBGene00021752 status:Partially_confirmed TR:Q9N3L2 protein_id:AAK95892.2	684	2e-72	gb|BU087666.1|BU087666	Na_L3_23A11_SAC Necator americanus (parasitic nematode) L3 Necator americanus cDNA clone Na_L3_23A11 5' similar to Y50D7A.2 CE28992 status:Partially_confirmed TR:Q9N3L2, mRNA sequence
Contig11741	W10C8.5	CE18353 WBGene00021128 ATP transferase status:Confirmed TR:O45011 protein_id:AAK21503.1	684	2e-72	gb|GR977390.1|GR977390	EST555__withprimerM13Fwd__02_est555_m13fwd_026_fasta_txt Steinernema carpocapsae parasitic stage cDNA library Steinernema carpocapsae cDNA, mRNA sequence
Contig15147	Y1A5A.1	CE20175 WBGene00012379 LIM domain containing proteins (2 domains) status:Partially_confirmed TR:Q9XXT7 protein_id:CAA15978.1	681	2e-72	NULL	NULL
Contig14024	T13H5.7	CE28960 WBGene00004383 locus:rnh-2 status:Confirmed SW:Q9U6P6 protein_id:CAC70103.1	684	3e-72	NULL	NULL
Contig15771	Y110A7A.6a	CE38000 WBGene00022456 phosphofructokinase status:Confirmed TR:Q9N590 protein_id:AAF60424.2	681	3e-72	gb|BI073913.1|BI073913	kt36f04.y1 Strongyloides ratti L2 pAMP1 v1 Chiapelli McCarter Strongyloides ratti cDNA 5' similar to WP:CE23252 Y110A7A.6 phosphofructokinase ;, mRNA sequence
Contig14630	Y47G6A.6	CE24372 WBGene00021636 locus:pcaf-1 status:Partially_confirmed TR:Q9N3S7 protein_id:AAF60658.1	683	4e-72	NULL	NULL
Contig21863	T28D6.6	CE24022 WBGene00012126 status:Confirmed TR:Q9TVG4 protein_id:CAB55097.1	679	4e-72	NULL	NULL
Contig1756	C44B11.3	CE24843 WBGene00003175 locus:mec-12 alpha tubulin status:Confirmed TR:P91910 protein_id:AAB54263.2	678	5e-72	gb|EE268714.1|EE268714	GRAA-aaa57b11.b1 Globodera_rostochiensis_EST Globodera rostochiensis cDNA 3' similar to pir|T15271 hypothetical protein C44B11.3 - Caenorhabditis elegans, mRNA sequence
Contig15136	ZK945.2	CE36420 WBGene00003928 locus:pas-7 proteasome component (A-type) status:Confirmed SW:Q09583 protein_id:CAA88436.2	682	5e-72	NULL	NULL
Contig18543	C46F11.2b	CE08773 WBGene00008117 status:Confirmed TR:Q86DB5 protein_id:CAD88214.1	679	7e-72	NULL	NULL
Contig19537	Y111B2A.20	CE24129 WBGene00013740 status:Confirmed TR:Q9BHL2 protein_id:CAC35849.1	682	7e-72	NULL	NULL
Contig11828	H24K24.3b	CE29978 WBGene00019240 status:Confirmed SW:Q17335 protein_id:AAL32231.1	679	8e-72	gb|GR979053.1|GR979053	EST1654__withprimerM13Fwd__11_est1654_m13fwd_094_fasta_txt Steinernema carpocapsae parasitic stage cDNA library Steinernema carpocapsae cDNA, mRNA sequence
Contig2714	F01F1.9	CE01235 WBGene00017163 status:Confirmed SW:Q19087 protein_id:AAC46643.1	658	1e-71	NULL	NULL
Contig645	T12B3.3	CE21178 WBGene00020446 phosphodiesterase status:Partially_confirmed TR:Q9UAW8 protein_id:AAD14735.1	677	2e-71	gb|AM743280.1|AM743280	AM743280 xL3 vs L4 SSH library Teladorsagia circumcincta cDNA clone 3_74, mRNA sequence
Contig21963	C14B9.7	CE00078 WBGene00004433 locus:rpl-21 Ribosomal protein L21 status:Confirmed SW:P34334 protein_id:AAA27951.1	675	2e-71	NULL	NULL
Contig12826	F45G2.1	CE33784 WBGene00003520 locus:nas-1 zinc metallopeptidase (M12A family) status:Confirmed SW:O62243 protein_id:CAB07610.2	673	3e-71	NULL	NULL
Contig13212	F52F12.7	CE10852 WBGene00009940 steroidogenic acute regulatory protein like status:Confirmed SW:O17883 protein_id:CAB05736.1	676	3e-71	NULL	NULL
Contig3336	C09F5.2	CE01774 WBGene00015648 locus:orai-1 status:Confirmed SW:Q09232 protein_id:AAA64507.1	673	6e-71	gb|CB038929.1|CB038929	Tc_ad2_51G03_TEXF1 Teladorsagia circumcincta adults library 2 Teladorsagia circumcincta cDNA clone Tc_ad2_51G03 5' similar to Q09232 Hypothetical 32.0 kDa protein C09F5.2 in Caenorhabditis, mRNA sequence
Contig12878	C32E8.2a	CE08526 WBGene00004425 locus:rpl-13 ribosomal protein L13 status:Confirmed SW:P91128 protein_id:AAB42322.1	671	7e-71	gb|CB043249.1|CB043249	Tc_L4_11B06_SKPL Teladorsagia circumcincta L4 library Teladorsagia circumcincta cDNA clone Tc_L4_11B06 5' similar to P91128 Probable 60S ribosomal protein L13. Caenorhabditis elegans., mRNA sequence
Contig21893	T09B4.9	CE13473 WBGene00020383 status:Confirmed SW:O02161 protein_id:AAB53011.1	670	7e-71	NULL	NULL
Contig1772	Y48G9A.9b	CE22773 WBGene00021702 status:Partially_confirmed TR:Q7YZG5 protein_id:AAP86612.1	672	8e-71	NULL	NULL
Contig7325	F11A10.8	CE35178 WBGene00044329 locus:tag-287 status:Confirmed TR:Q7YTG9 protein_id:CAE45045.1	669	8e-71	gb|GR977488.1|GR977488	EST1172__withprimerM13Fwd__03_est1172_m13fwd_029_fasta_txt Steinernema carpocapsae parasitic stage cDNA library Steinernema carpocapsae cDNA, mRNA sequence
Contig18256	C27H6.4b	CE31322 WBGene00007786 status:Partially_confirmed TR:Q8MQB5 protein_id:CAD44090.1	671	9e-71	NULL	NULL
Contig1923	Y66D12A.15	CE28998 WBGene00013441 status:Partially_confirmed TR:Q95PZ4 protein_id:CAC70144.1	670	1e-70	gb|BU666408.1|BU666408	Na_L3_37H08_SAC Necator americanus (parasitic nematode) L3 Necator americanus cDNA clone Na_L3_37H08 5' similar to Similar to Y66D12A.15 CE28998 status:Partially_confirmed TR:Q95PZ4, mRNA sequence
Contig11026	C47G2.3	CE25820 WBGene00008164 status:Confirmed SW:Q9NAQ9 protein_id:CAB97233.1	518	1e-70	NULL	NULL
Contig17707	ZK1058.9	CE01107 WBGene00014207 status:Partially_confirmed TR:Q23385 protein_id:CAA84682.1	427	2e-70	NULL	NULL
Contig11602	T25G12.7	CE37275 WBGene00000993 locus:dhs-30 dehydrogenase status:Partially_confirmed TR:Q65ZI3 protein_id:AAU05548.1	668	3e-70	NULL	NULL
Contig13469	R10H10.5	CE06296 WBGene00001669 locus:gpa-7 guanine nucleotide-binding protein status:Confirmed SW:Q21917 protein_id:CAA94612.1	664	3e-70	NULL	NULL
Contig13822	F11C7.3b	CE30944 WBGene00006886 locus:vap-1 status:Confirmed TR:Q8MQ79 protein_id:AAM54195.1	666	3e-70	NULL	NULL
Contig14103	F58A4.10	CE00216 WBGene00006704 locus:ubc-7 Ubiquitin conjugating enzyme status:Confirmed SW:P34477 protein_id:CAA80166.1	427	3e-70	gb|BU087937.1|BU087937	Na_L3_26C07_SAC Necator americanus (parasitic nematode) L3 Necator americanus cDNA clone Na_L3_26C07 5' similar to F58A4.10 CE00216 locus:ubc-7 Ubiquitin conjugating enzyme, mRNA sequence
Contig2573	Y71H2AL.1	CE27032 WBGene00022164 status:Partially_confirmed TR:Q9N2Y1 protein_id:AAF60872.2	663	4e-70	gb|GR978776.1|GR978776	211__withprimerM13Fwd__10_211_m13fwd_026_fasta_txt Steinernema carpocapsae parasitic stage cDNA library Steinernema carpocapsae cDNA, mRNA sequence
Contig6411	E04F6.3	CE01215 WBGene00017123 locus:maoc-1 Hydratase-dehydrogenase-epimerase status:Confirmed TR:Q19058 protein_id:AAA68358.1	664	4e-70	NULL	NULL
Contig6007	F11E6.5	CE19785 WBGene00001240 locus:elo-2 GNS1\/SUR4 family status:Confirmed TR:Q9XVQ9 protein_id:CAB02921.1	661	8e-70	gb|CB038271.1|CB038271	Tc_ad2_43H02_TEXF1 Teladorsagia circumcincta adults library 2 Teladorsagia circumcincta cDNA clone Tc_ad2_43H02 5' similar to Q9XVQ9 F11E6.5 protein. Caenorhabditis elegans., mRNA sequence
Contig239	C47D12.2	CE20567 WBGene00008136 status:Confirmed TR:Q18668 protein_id:CAA93767.1	661	1e-69	NULL	NULL
Contig6267	F52B5.1	CE27167 WBGene00009920 locus:abts-1 anion exchange protein status:Confirmed TR:Q20642 protein_id:CAA99853.3	662	1e-69	NULL	NULL
Contig1618	C16C10.6	CE01497 WBGene00007627 locus:ccdc-55 status:Partially_confirmed SW:Q09252 protein_id:CAA86744.1	662	2e-69	NULL	NULL
Contig2029	R01H2.5	CE00804 WBGene00019813 locus:ger-1 status:Confirmed TR:Q21632 protein_id:AAA50647.1	659	2e-69	gb|EB178559.1|EB178559	GRAA-aaa03c10.g1 Globodera_rostochiensis_EST Globodera rostochiensis cDNA 5' similar to emb|CAD66219.1| Hypothetical protein C54C6.6 [Caenorhabditis elegans], mRNA sequence
Contig6156	Y54G11A.5	CE22476 WBGene00000831 locus:ctl-2 Catalase status:Confirmed SW:Q27487 protein_id:CAA22451.1	602	2e-69	gb|BU086773.1|BU086773	Na_L3_12D06_SAC Necator americanus (parasitic nematode) L3 Necator americanus cDNA clone Na_L3_12D06 5' similar to Y54G11A.13 CE22478 catalase status:Partially_confirmed, mRNA sequence
Contig11660	T25B6.2	CE14174 WBGene00020788 zinc metalloprotease status:Confirmed TR:Q22763 protein_id:AAC48223.1	659	2e-69	gb|AM744278.1|AM744278	AM744278 xL3 vs L4 SSH library Teladorsagia circumcincta cDNA clone Tci_L4_01_04_B02, mRNA sequence
Contig12811	ZK353.9	CE25685 WBGene00022704 status:Confirmed SW:Q95ZI6 protein_id:AAK68622.1	636	2e-69	NULL	NULL
Contig14526	K01C8.10	CE02262 WBGene00000379 locus:cct-4 T-complex protein status:Confirmed SW:P47208 protein_id:CAA88861.1	490	2e-69	gb|BU087712.1|BU087712	Na_L3_23F04_SAC Necator americanus (parasitic nematode) L3 Necator americanus cDNA clone Na_L3_23F04 5' similar to K01C8.10 CE02262 locus:cct-4 T-complex protein status:Confirmed, mRNA sequence
Contig19755	T05A12.2	CE04897 WBGene00006608 locus:tre-2 trehalase precursor status:Confirmed TR:Q9GYK9 protein_id:AAF98588.1	658	2e-69	NULL	NULL
Contig12243	B0336.10	CE00778 WBGene00004435 locus:rpl-23 status:Confirmed SW:P48158 protein_id:AAK18857.1	654	3e-69	gb|BG467765.1|BG467765	Na_L3_02G02_SAC Necator americanus (parasitic nematode) L3 Necator americanus cDNA clone Na_L3_02G02 5' similar to P23131 60S RIBOSOMAL PROTEIN L23 (L17). Homo sapiens (Human),, mRNA sequence
Contig18859	Y67D2.6	CE27311 WBGene00022056 status:Partially_confirmed SW:Q9BKQ8 protein_id:AAK27888.1	655	3e-69	NULL	NULL
Contig12488	T01C3.6	CE12918 WBGene00004485 locus:rps-16 40S ribosomal protein S16 status:Confirmed SW:Q22054 protein_id:CAB01658.1	655	4e-69	gb|CB038787.1|CB038787	Tc_ad2_50A09_TEXF1 Teladorsagia circumcincta adults library 2 Teladorsagia circumcincta cDNA clone Tc_ad2_50A09 5' similar to Q22054 Probable 40S ribosomal protein S16. Caenorhabditis elegans., mRNA sequence
Contig19257	F46A9.5	CE10580 WBGene00004807 locus:skr-1 cyclin A\/CDK2-associated protein P19 like status:Confirmed TR:Q93647 protein_id:CAB03110.1	657	4e-69	NULL	NULL
Contig736	Y92H12A.2	CE33003 WBGene00022358 status:Partially_confirmed TR:Q9BKW4 protein_id:AAK29730.3	585	5e-69	gb|BG467745.1|BG467745	Na_L3_02E03_SAC Necator americanus (parasitic nematode) L3 Necator americanus cDNA clone Na_L3_02E03 5' similar to P46934 NEDD-4 PROTEIN (EC 6.3.2.-) (KIAA0093) ( Homo sapiens (Human)., mRNA sequence
Contig1526	F36A2.3	CE15964 WBGene00009453 status:Confirmed TR:O62128 protein_id:CAB03073.1	652	7e-69	gb|CB038324.1|CB038324	Tc_ad2_44D12_TEXF1 Teladorsagia circumcincta adults library 2 Teladorsagia circumcincta cDNA clone Tc_ad2_44D12 5' similar to O62128 F36A2.3 protein. Caenorhabditis elegans., mRNA sequence
Contig8184	C07A9.2	CE00499 WBGene00007400 G10 protein status:Confirmed SW:P34313 protein_id:CAA82338.1	652	7e-69	gb|BU086657.1|BU086657	Na_L3_11A07_SAC Necator americanus (parasitic nematode) L3 Necator americanus cDNA clone Na_L3_11A07 5' similar to C07A9.2 CE00499 G10 protein status:Confirmed SW:P34313, mRNA sequence
Contig11196	T12D8.6	CE16403 WBGene00011734 EF hand status:Confirmed TR:Q9XVI9 protein_id:CAB03346.1	652	8e-69	gb|CB043313.1|CB043313	Tc_L4_12A02_SKPL Teladorsagia circumcincta L4 library Teladorsagia circumcincta cDNA clone Tc_L4_12A02 5' similar to Q9XVI9 T12D8.6 protein. Caenorhabditis elegans., mRNA sequence
Contig16319	F01G4.2	CE03127 WBGene00000181 locus:ard-1 short-chain alcohol dehydrogenase status:Confirmed TR:Q19102 protein_id:CAA92764.1	653	8e-69	NULL	NULL
Contig202	F23B12.6	CE09598 WBGene00006465 locus:tag-114 protein farnesyltransferase beta subunit status:Confirmed TR:Q19752 protein_id:CAB01167.1	646	1e-68	gb|BG577602.1|BG577602	Tm_ad_08C09_SKPL Trichuris muris (parasitic nematode) mixed adult Trichuris muris cDNA clone Tm_ad_08C09 5' similar to ref|NP_002019.1| farnesyltransferase, CAAX box, beta - Homo sapiens, mRNA sequence
Contig5487	B0041.4	CE07669 WBGene00004415 locus:rpl-4 ribosomal protein L1 status:Confirmed SW:O02056 protein_id:AAC24253.1	651	1e-68	gb|BU089268.1|BU089268	Na_L3_54C07_SAC Necator americanus (parasitic nematode) L3 Necator americanus cDNA clone Na_L3_54C07 5' similar to B0041.4 CE07669 locus:rpl-4 ribosomal protein L1 status:Confirmed, mRNA sequence
Contig7069	T07F10.4a	CE36194 WBGene00011590 locus:bus-19 Human mRNA (KIAA0033) like protein status:Confirmed TR:Q22316 protein_id:CAB01241.2	649	1e-68	NULL	NULL
Contig7993	D1022.6	CE36812 WBGene00005641 locus:sro-1 G-protein coupled receptor status:Partially_confirmed TR:Q18929 protein_id:AAB93339.2	652	1e-68	NULL	NULL
Contig19204	T28D6.6	CE24022 WBGene00012126 status:Confirmed TR:Q9TVG4 protein_id:CAB55097.1	649	2e-68	NULL	NULL
Contig2778	Y71F9AL.17	CE29136 WBGene00022119 coatomer, alpha chain status:Confirmed TR:Q9N4H7 protein_id:AAF36010.2	650	3e-68	NULL	NULL
Contig11583	F29G9.3	CE09797 WBGene00000159 locus:aps-1 clathrin coat assembly protein status:Confirmed TR:O16369 protein_id:AAB65902.1	648	3e-68	NULL	NULL
Contig18243	F01F1.4	CE01230 WBGene00017161 locus:rabn-5 status:Partially_confirmed TR:Q19088 protein_id:AAC46638.1	648	3e-68	NULL	NULL
Contig20312	T04A8.7a	CE01076 WBGene00011409 1,4-Alpha-glucan branching enzyme status:Confirmed TR:Q22137 protein_id:CAA84727.1	487	3e-68	NULL	NULL
Contig7772	C15H9.6	CE08177 WBGene00002007 locus:hsp-3 heat shock protein status:Confirmed SW:P27420 protein_id:AAB52671.1	648	4e-68	gb|EE265798.1|EE265798	GRAA-aaa40e05.g1 Globodera_rostochiensis_EST Globodera rostochiensis cDNA 5' similar to gb|AAM93256.1| heat shock protein 70-C [Heterodera glycines], mRNA sequence
Contig15007	CC4.3	CE15742 WBGene00004895 locus:smu-1 WD domain, G-beta repeats (2 domains) status:Confirmed TR:O62120 protein_id:CAB04014.1	648	4e-68	NULL	NULL
Contig7211	C04H5.6	CE15592 WBGene00003392 locus:mog-4 Helicases conserved C-terminal domain status:Confirmed SW:O45244 protein_id:CAB03845.1	558	8e-68	gb|CB038222.1|CB038222	Tc_ad2_43C06_TEXF1 Teladorsagia circumcincta adults library 2 Teladorsagia circumcincta cDNA clone Tc_ad2_43C06 5' similar to O45244 Putative pre-mRNA splicing factor ATP-de Caenorhabditis, mRNA sequence
Contig8264	Y49A3A.5	CE22213 WBGene00000877 locus:cyn-1 Peptidyl-prolyl cis-trans isomerase status:Confirmed SW:P52009 protein_id:CAA22075.1	645	8e-68	gb|BI703817.1|BI703817	kx28e10.y1 Parastrongyloides trichosuri PA pAMP1 v1 Chiapelli McCarter Parastrongyloides trichosuri cDNA 5' similar to TR:Q23955 Q23955 CYCLOPHILIN DICYP-2 ;, mRNA sequence
Contig2534	Y53C10A.5	CE22373 WBGene00013136 status:Confirmed TR:Q9XW52 protein_id:CAA22139.1	646	9e-68	gb|BQ091198.1|BQ091198	ku14b01.y1 Strongyloides ratti L2 pAMP1 v1 Chiapelli McCarter Strongyloides ratti cDNA 5' similar to TR:Q9XW52 Q9XW52 Y53C10A.5 PROTEIN. [1] ;, mRNA sequence
Contig15760	ZK617.1c	CE40796 WBGene00006759 locus:unc-22 status:Partially_confirmed TR:A3RMU0 protein_id:CAM35841.1	643	9e-68	NULL	NULL
Contig19187	Y111B2A.15	CE26632 WBGene00013737 protein-tyrosine sulphotransferase status:Confirmed SW:O77081 protein_id:CAC35844.1	593	9e-68	NULL	NULL
Contig361	F36D4.2	CE07190 WBGene00018088 synbindin TRS23 family status:Partially_confirmed TR:Q20100 protein_id:AAA93486.1	644	1e-67	NULL	NULL
Contig7542	W03D2.4	CE37726 WBGene00003955 locus:pcn-1 cyclin status:Confirmed SW:O02115 protein_id:AAC48257.2	640	1e-67	gb|CB037309.1|CB037309	Tc_ad2_32D07_TEXF1 Teladorsagia circumcincta adults library 2 Teladorsagia circumcincta cDNA clone Tc_ad2_32D07 5' similar to O02115 Probable proliferating cell nuclear anti Caenorhabditis, mRNA sequence
Contig18870	R09B3.4	CE16309 WBGene00006707 locus:ubc-12 Ubiquitin-conjugating enzymes status:Confirmed SW:Q9XVK5 protein_id:CAB03238.1	644	1e-67	NULL	NULL
Contig1924	K07A3.1	CE21023 WBGene00001404 locus:fbp-1 fructose-bisphosphatase status:Confirmed TR:Q9N2M2 protein_id:AAF39910.1	638	3e-67	NULL	NULL
Contig3340	Y53C12B.1	CE14894 WBGene00013143 WD domain, G-beta repeats (4 domains) status:Partially_confirmed TR:O18215 protein_id:CAB16490.1	641	3e-67	NULL	NULL
Contig7598	T07A9.9a	CE17218 WBGene00020297 status:Confirmed SW:O44411 protein_id:AAK39281.1	642	3e-67	NULL	NULL
Contig13272	K04G2.2	CE37533 WBGene00010561 BEM-1\/BUD5 suppressor-like status:Confirmed TR:Q21221 protein_id:CAB00039.2	638	3e-67	gb|GR977703.1|GR977703	EST721__withprimerM13Fwd__04_est721_m13fwd_024_fasta_txt Steinernema carpocapsae parasitic stage cDNA library Steinernema carpocapsae cDNA, mRNA sequence
Contig1512	C07A9.2	CE00499 WBGene00007400 G10 protein status:Confirmed SW:P34313 protein_id:CAA82338.1	636	4e-67	gb|BU086657.1|BU086657	Na_L3_11A07_SAC Necator americanus (parasitic nematode) L3 Necator americanus cDNA clone Na_L3_11A07 5' similar to C07A9.2 CE00499 G10 protein status:Confirmed SW:P34313, mRNA sequence
Contig5078	H22K11.1	CE19495 WBGene00000216 locus:asp-3 aspartyl protease status:Confirmed SW:P55956 protein_id:AAK39240.1	640	4e-67	NULL	NULL
Contig5511	ZK757.3b	CE24737 WBGene00006449 locus:tag-76 status:Partially_confirmed SW:P34681 protein_id:CAB54514.1	636	4e-67	NULL	NULL
Contig6896	Y108G3AL.1	CE27593 WBGene00000838 locus:cul-3 status:Confirmed SW:Q17391 protein_id:AAK72067.1	638	4e-67	NULL	NULL
Contig7066	F42G8.10a	CE17069 WBGene00018361 status:Confirmed TR:O44509 protein_id:AAB92069.1	635	6e-67	NULL	NULL
Contig11479	Y18H1A.4	CE29367 WBGene00021210 status:Confirmed TR:Q9BL94 protein_id:AAK21514.2	637	7e-67	NULL	NULL
Contig517	Y87G2A.10	CE23139 WBGene00013598 locus:vps-28 status:Confirmed SW:Q9NA26 protein_id:CAB54493.1	634	1e-66	gb|BU088547.1|BU088547	Na_L3_45F04_SAC Necator americanus (parasitic nematode) L3 Necator americanus cDNA clone Na_L3_45F04 5' similar to Y87G2A.10 CE23139 status:Partially_confirmed SW:Q9NA26, mRNA sequence
Contig18720	K01G5.4	CE16194 WBGene00004302 locus:ran-1 GTP-binding protein status:Confirmed SW:O17915 protein_id:CAB07240.1	634	1e-66	NULL	NULL
Contig5007	T12B3.4	CE21179 WBGene00020447 status:Partially_confirmed TR:Q9UAX1 protein_id:AAD14738.1	635	2e-66	NULL	NULL
Contig15509	C16A3.5	CE04005 WBGene00015810 NADH-ubiquinone oxidoreductase B22 status:Confirmed TR:Q18036 protein_id:AAB47597.1	632	2e-66	gb|CB043079.1|CB043079	Tc_L3_12G11_SKPL Teladorsagia circumcincta L3 library Teladorsagia circumcincta cDNA clone Tc_L3_12G11 5', mRNA sequence
Contig6551	Y92H12BR.6	CE40320 WBGene00022371 locus:set-29 status:Partially_confirmed TR:Q9BPP1 protein_id:AAK09076.4	598	3e-66	NULL	NULL
Contig12080	K10C3.5a	CE32469 WBGene00010732 elongation factor EF-2 like status:Partially_confirmed TR:O17944 protein_id:CAB05774.2	630	3e-66	gb|BG734356.1|BG734356	Tc_ad_02B04_SKPL Teladorsagia circumcincta adults Teladorsagia circumcincta cDNA clone Tc_ad_02B04 5' similar to pir|T23556 hypothetical protein K10C3.5 - Caenorhabditis elegans, mRNA sequence
Contig12303	C43E11.4	CE32610 WBGene00007001 locus:tufm-2 elongation factor Tu status:Confirmed TR:P91150 protein_id:AAN84843.1	631	3e-66	NULL	NULL
Contig18430	M7.1	CE03482 WBGene00002344 locus:let-70 ubiquitin-conjugating enzyme E2-17 KD status:Confirmed SW:P35129 protein_id:CAA92745.1	630	3e-66	NULL	NULL
Contig20646	Y48B6A.12	CE22127 WBGene00012983 status:Partially_confirmed TR:Q9U296 protein_id:CAB54452.1	630	4e-66	NULL	NULL
Contig15616	Y62E10A.6	CE24542 WBGene00013376 status:Partially_confirmed TR:Q9U1X0 protein_id:CAB60604.1	630	6e-66	NULL	NULL
Contig22048	C17H12.3	CE16864 WBGene00015929 protein-tyrosine phosphatase status:Partially_confirmed TR:O45085 protein_id:AAC02582.1	394	6e-66	NULL	NULL
Contig7188	Y47D9A.1b	CE24353 WBGene00021628 mannose-1-phosphate gaunyl transferase status:Confirmed TR:Q9N4V2 protein_id:AAF60648.1	625	8e-66	NULL	NULL
Contig12165	F48F7.1	CE31525 WBGene00000105 locus:alg-1 status:Confirmed TR:Q20578 protein_id:CAA93512.2	628	9e-66	NULL	NULL
Contig14173	C55A6.10	CE29732 WBGene00008339 status:Partially_confirmed TR:Q8WQF9 protein_id:CAD21703.1	630	9e-66	NULL	NULL
Contig15030	T25B6.2	CE14174 WBGene00020788 zinc metalloprotease status:Confirmed TR:Q22763 protein_id:AAC48223.1	624	1e-65	gb|AM744675.1|AM744675	AM744675 xL3 vs L4 SSH library Teladorsagia circumcincta cDNA clone 4_272, mRNA sequence
Contig21992	Y48G1C.2	CE34405 WBGene00000812 locus:csk-1 status:Confirmed TR:Q9BL77 protein_id:AAK29898.3	623	1e-65	NULL	NULL
Contig14143	T10F2.1b	CE32719 WBGene00001744 locus:grs-1 status:Confirmed TR:Q8I711 protein_id:AAN65294.1	625	2e-65	NULL	NULL
Contig18413	Y32F6B.3	CE16612 WBGene00012532 locus:crp-1 RAS-like GTP-binding protein status:Confirmed TR:O62422 protein_id:CAA16313.1	625	2e-65	NULL	NULL
Contig2044	C28G1.3	CE37614 WBGene00016188 GTP-binding protein and M protein status:Partially_confirmed SW:Q18286 protein_id:AAL02447.3	621	3e-65	NULL	NULL
Contig20236	ZK1073.1	CE03845 WBGene00014213 status:Confirmed SW:O02485 protein_id:CAA92227.1	624	3e-65	NULL	NULL
Contig22322	T10C6.6b	CE23965 WBGene00011688 status:Confirmed TR:Q9U372 protein_id:CAB60295.1	624	3e-65	NULL	NULL
Contig11221	R03A10.4b	CE37983 WBGene00010984 locus:nkat-3 status:Partially_confirmed TR:Q5FC69 protein_id:CAI46593.1	623	4e-65	NULL	NULL
Contig13641	E04A4.4b	CE36588 WBGene00001983 locus:hoe-1 status:Partially_confirmed SW:O44476 protein_id:AAT27250.1	622	4e-65	NULL	NULL
Contig15649	F25H5.4	CE15900 WBGene00001167 locus:eft-2 Elongation factor Tu family (contains ATP\/GTP binding P-loop) status:Confirmed SW:P29691 protein_id:CAB02985.1	618	4e-65	gb|BG468021.1|BG468021	Na_L4_02F09_SAC Necator americanus (parasitic nematode) L4 Necator americanus cDNA clone Na_L4_02F09 5' similar to P05197 ELONGATION FACTOR 2 (EF-2). Rattus norvegicus (Rat)., mRNA sequence
Contig18992	F02E8.5	CE07020 WBGene00017178 status:Partially_confirmed SW:Q19124 protein_id:AAA96208.1	622	4e-65	NULL	NULL
Contig926	M153.2	CE36657 WBGene00010925 status:Predicted TR:Q21545 protein_id:CAA91944.2	619	6e-65	NULL	NULL
Contig1453	F54B3.3	CE35878 WBGene00010015 ATPases associated with various cellular activities (AAA) status:Partially_confirmed TR:Q20748 protein_id:CAA88471.2	620	6e-65	gb|CD523923.1|CD523923	kw18g04.y1 Strongyloides ratti PA female naive pAMP1 v1 Strongyloides ratti cDNA 5' similar to TR:Q20748 Q20748 F54B3.3 PROTEIN. [1] ;, mRNA sequence
Contig14365	F42G8.12	CE17071 WBGene00002162 locus:isp-1 ubiquinol-cytochrome C reductase status:Confirmed TR:O44512 protein_id:AAB92071.1	617	6e-65	gb|BG468057.1|BG468057	Na_L4_03B01_SAC Necator americanus (parasitic nematode) L4 Necator americanus cDNA clone Na_L4_03B01 5' similar to P13272 UBIQUINOL-CYTOCHROME C REDUCTASE IRON-SU PRECURSOR (EC, mRNA sequence
Contig1616	Y87G2A.8b	CE36253 WBGene00013597 locus:gpi-1 status:Confirmed TR:Q7K707 protein_id:CAE54920.1	620	7e-65	NULL	NULL
Contig13357	K02F2.2	CE17154 WBGene00019322 S-adenosylhomocysteine hydrolase status:Confirmed SW:P27604 protein_id:AAB97565.1	615	8e-65	gb|CB037146.1|CB037146	Tc_ad2_30E09_TEXF1 Teladorsagia circumcincta adults library 2 Teladorsagia circumcincta cDNA clone Tc_ad2_30E09 5' similar to P27604 Adenosylhomocysteinase (EC 3.3.1.1) (S-a hydrolase), mRNA sequence
Contig1464	C47B2.4	CE17564 WBGene00003948 locus:pbs-2 Proteasome A-type and B-type status:Confirmed TR:O62102 protein_id:CAB16855.1	616	9e-65	gb|CB038453.1|CB038453	Tc_ad2_46A02_TEXF1 Teladorsagia circumcincta adults library 2 Teladorsagia circumcincta cDNA clone Tc_ad2_46A02 5' similar to O62102 C47B2.4 protein. Caenorhabditis elegans., mRNA sequence
Contig3305	F52A8.6c	CE28028 WBGene00009919 status:Confirmed TR:Q1NZ24 protein_id:CAC42277.1	620	9e-65	NULL	NULL
Contig13855	Y71D11A.3b	CE32030 WBGene00022104 status:Confirmed SW:Q8T8B9 protein_id:AAN39661.1	617	9e-65	NULL	NULL
Contig371	Y71F9B.16	CE29000 WBGene00001048 locus:dnj-30 status:Partially_confirmed TR:Q95Y44 protein_id:AAK93866.1	395	1e-64	gb|CN574925.1|CN574925	rc37a01.x1 Meloidogyne hapla egg pAMP1 v1 Meloidogyne hapla cDNA 3' similar to WP:CE25570 Y71F9B.6 ;, mRNA sequence
Contig1050	ZK1307.1a	CE01690 WBGene00014244 status:Confirmed SW:Q09359 protein_id:CAA87437.1	617	1e-64	gb|CB037582.1|CB037582	Tc_ad2_35G02_TEXF1 Teladorsagia circumcincta adults library 2 Teladorsagia circumcincta cDNA clone Tc_ad2_35G02 5' similar to Q09359 Hypothetical 31.2 kDa protein ZK1307.1 i Caenorhabditis, mRNA sequence
Contig14046	C33H5.7	CE04150 WBGene00016374 status:Partially_confirmed TR:Q18403 protein_id:AAA82264.1	618	1e-64	gb|BU666819.1|BU666819	Na_L3_42H07_SAC Necator americanus (parasitic nematode) L3 Necator americanus cDNA clone Na_L3_42H07 5', mRNA sequence
Contig20726	Y38A8.2	CE07571 WBGene00003949 locus:pbs-3 Peptidase status:Confirmed SW:Q23237 protein_id:AAA98018.1	616	1e-64	NULL	NULL
Contig6930	F11H8.1	CE34538 WBGene00004341 locus:rfl-1 ubiquitin-activating enzyme status:Partially_confirmed SW:Q19360 protein_id:AAA81160.2	616	2e-64	NULL	NULL
Contig11262	B0280.3	CE00733 WBGene00015101 status:Confirmed SW:P41994 protein_id:AAA19091.1	616	2e-64	NULL	NULL
Contig1441	D2030.5	CE09082 WBGene00008415 locus:mce-1 B.subtilis YQJC protein like status:Confirmed TR:P90791 protein_id:CAA98118.1	613	3e-64	gb|BM513752.1|BM513752	kx98h01.y2 Parastrongyloides trichosuri PA SL1 TOPO v1 Murphy Chiapelli McCarter Parastrongyloides trichosuri cDNA 5' similar to TR:P90791 P90791 D2030.5 PROTEIN. [1] ;, mRNA sequence
Contig3197	R53.4	CE03574 WBGene00011273 ATP synthase complex f subunit like protein status:Confirmed SW:Q22021 protein_id:CAA91350.1	610	4e-64	gb|CB043709.1|CB043709	Tc_L4_18D04_SKPL Teladorsagia circumcincta L4 library Teladorsagia circumcincta cDNA clone Tc_L4_18D04 5' similar to Q22021 Putative ATP synthase F chain, mitochond Caenorhabditis, mRNA sequence
Contig7963	ZK593.1	CE24731 WBGene00014001 pyruvate kinase status:Confirmed TR:Q23539 protein_id:CAA93424.2	536	4e-64	NULL	NULL
Contig18037	T09B4.7	CE13469 WBGene00020381 status:Partially_confirmed TR:O02157 protein_id:AAB53009.1	615	4e-64	NULL	NULL
Contig339	F02H6.5	CE17629 WBGene00008538 status:Partially_confirmed TR:O62133 protein_id:CAB05173.1	612	5e-64	gb|AM743708.1|AM743708	AM743708 xL3 vs L4 SSH library Teladorsagia circumcincta cDNA clone Tci_XL3_02_01_H11, mRNA sequence
Contig7992	R151.10	CE27198 WBGene00020113 status:Confirmed TR:Q9Y1A1 protein_id:AAK29860.1	612	6e-64	NULL	NULL
Contig17288	F40G9.3	CE19850 WBGene00006715 locus:ubc-20 ubiquitin conjugating enzyme status:Confirmed TR:Q9TZ69 protein_id:AAC68796.1	612	8e-64	NULL	NULL
Contig877	Y62E10A.10	CE22698 WBGene00013378 status:Partially_confirmed TR:Q9U1X6 protein_id:CAB60598.1	608	1e-63	gb|BU086548.1|BU086548	Na_L3_09F04_SAC Necator americanus (parasitic nematode) L3 Necator americanus cDNA clone Na_L3_09F04 5' similar to Y62E10A.10 CE22698 status:Partially_confirmed TR:Q9U1X6, mRNA sequence
Contig19695	T08B2.7b	CE26950 WBGene00020347 3-hydroxyacyl-CoA dehydrogenase status:Confirmed TR:Q9BIC3 protein_id:AAK21464.1	606	1e-63	NULL	NULL
Contig605	Y49A3A.1	CE40163 WBGene00013024 status:Partially_confirmed TR:Q1NZ15 protein_id:CAJ90504.1	608	2e-63	NULL	NULL
Contig2222	ZK1251.6	CE03853 WBGene00003463 locus:msp-76 major sperm protein (MSP1) status:Confirmed SW:P05634 protein_id:CAA92502.1	605	2e-63	gb|CB037657.1|CB037657	Tc_ad2_36F07_TEXF1 Teladorsagia circumcincta adults library 2 Teladorsagia circumcincta cDNA clone Tc_ad2_36F07 5' similar to P27440 Major sperm protein, isoform beta (Beta- Ascaris suum (Pig, mRNA sequence
Contig13463	F13G3.5a	CE41115 WBGene00008765 locus:ttx-7 myo-inositol-1-monophosphatase status:Confirmed	579	2e-63	NULL	NULL
Contig5257	Y10G11A.1	CE40525 WBGene00012423 status:Partially_confirmed TR:Q95ZJ9 protein_id:CAC44301.2	606	3e-63	NULL	NULL
Contig14615	Y106G6H.1	CE20411 WBGene00013716 status:Confirmed TR:Q9U301 protein_id:CAB63336.1	605	3e-63	NULL	NULL
Contig628	C32E8.2a	CE08526 WBGene00004425 locus:rpl-13 ribosomal protein L13 status:Confirmed SW:P91128 protein_id:AAB42322.1	604	4e-63	gb|BU088848.1|BU088848	Na_L3_49B08_SAC Necator americanus (parasitic nematode) L3 Necator americanus cDNA clone Na_L3_49B08 5' similar to C32E8.2 CE08526 locus:rpl-13 ribosomal protein L13, mRNA sequence
Contig1562	C47D12.6b	CE33765 WBGene00006617 locus:trs-1 threonyl-tRNA synthetase (cytoplasmic) status:Confirmed TR:Q86D21 protein_id:CAD89723.1	604	4e-63	gb|GO252744.1|GO252744	Gpa_EST_P1_16_02-M13F_G08_G08_026 Parasitic stage nematodes 7 days post infection Globodera pallida cDNA, mRNA sequence
Contig7697	F33D4.8	CE37229 WBGene00023487 status:Confirmed SW:Q688C0 protein_id:AAU05573.1	410	4e-63	NULL	NULL
Contig17211	F55C12.5b	CE28454 WBGene00018872 status:Confirmed TR:Q95ZS7 protein_id:AAK73879.1	604	4e-63	NULL	NULL
Contig7750	C34F6.4	CE34159 WBGene00002029 locus:hst-2 status:Confirmed SW:O17645 protein_id:CAB03945.2	601	5e-63	NULL	NULL
Contig18677	M88.7	CE39267 WBGene00010909 status:Confirmed TR:Q9U3A1 protein_id:CAB54281.3	601	5e-63	NULL	NULL
Contig105	R119.3	CE28758 WBGene00020089 dehydrogenase status:Confirmed TR:O61709 protein_id:AAC16429.3	602	6e-63	NULL	NULL
Contig15293	Y65B4BR.5a	CE22740 WBGene00022042 status:Confirmed SW:Q86S66 protein_id:AAF60854.1	601	8e-63	gb|BU088504.1|BU088504	Na_L3_45B05_SAC Necator americanus (parasitic nematode) L3 Necator americanus cDNA clone Na_L3_45B05 5' similar to Y65B4BR.5 CE22740 status:Confirmed TR:Q9N2Z8, mRNA sequence
Contig5035	B0464.5c	CE36373 WBGene00004980 locus:spk-1 Eukaryotic protein kinase domain status:Confirmed SW:Q03563 protein_id:CAA79542.2	602	9e-63	NULL	NULL
Contig13659	C14F11.1a	CE02477 WBGene00015778 Aspartate aminotransferase status:Confirmed TR:Q17994 protein_id:AAA80361.1	599	9e-63	NULL	NULL
Contig3390	EEED8.8	CE27911 WBGene00003583 locus:ndx-6 status:Partially_confirmed SW:Q09297 protein_id:AAC46768.2	599	1e-62	gb|CB037518.1|CB037518	Tc_ad2_34H12_TEXF1 Teladorsagia circumcincta adults library 2 Teladorsagia circumcincta cDNA clone Tc_ad2_34H12 5' similar to Q09297 Hypothetical protein EEED8.8 in chromoso Caenorhabditis, mRNA sequence
Contig21892	ZK1251.6	CE03853 WBGene00003463 locus:msp-76 major sperm protein (MSP1) status:Confirmed SW:P05634 protein_id:CAA92502.1	598	1e-62	NULL	NULL
Contig6367	C39H7.1	CE06942 WBGene00016541 casein kinase status:Confirmed TR:Q18553 protein_id:AAB00674.1	546	2e-62	gb|BQ090862.1|BQ090862	ku21c06.y1 Strongyloides ratti L3 adult pAMP1 v1 Chiapelli McCarter Strongyloides ratti cDNA 5' similar to TR:Q18553 Q18553 SIMILAR TO CASEIN KINASE. [1] ;, mRNA sequence
Contig12190	R119.2	CE34356 WBGene00020088 peptidase status:Partially_confirmed TR:O61710 protein_id:AAC16431.2	599	2e-62	NULL	NULL
Contig15090	F48E8.5	CE30997 WBGene00003901 locus:paa-1 Protein phosphatase 2A status:Confirmed SW:Q09543 protein_id:AAC46541.2	600	2e-62	NULL	NULL
Contig19150	F13D12.4a	CE02183 WBGene00000114 locus:alh-8 methylmalonate-semialdehyde dehydrogenase status:Confirmed SW:P52713 protein_id:CAA88946.1	596	2e-62	NULL	NULL
Contig19572	Y45F3A.2	CE19165 WBGene00004282 locus:rab-30 Ras family status:Partially_confirmed TR:Q9XWZ3 protein_id:CAA21489.1	597	2e-62	NULL	NULL
Contig2270	C26E6.11	CE39476 WBGene00016144 locus:mmab-1 status:Confirmed TR:Q18218 protein_id:AAA21165.2	597	3e-62	NULL	NULL
Contig14335	T03E6.7	CE16333 WBGene00000776 locus:cpl-1 cathepsin-like protease status:Confirmed TR:O45734 protein_id:CAB07275.1	596	3e-62	gb|BU087913.1|BU087913	Na_L3_26A05_SAC Necator americanus (parasitic nematode) L3 Necator americanus cDNA clone Na_L3_26A05 5' similar to Q8WSH4 Cathepsin L-like protease, mRNA sequence
Contig12298	C02F5.7b	CE30418 WBGene00015350 status:Confirmed SW:P34284 protein_id:AAM15540.1	410	4e-62	NULL	NULL
Contig13095	F49D11.8	CE17082 WBGene00000780 locus:cpn-4 status:Partially_confirmed TR:O44727 protein_id:AAB96713.3	599	4e-62	gb|CB038227.1|CB038227	Tc_ad2_43C12_TEXF1 Teladorsagia circumcincta adults library 2 Teladorsagia circumcincta cDNA clone Tc_ad2_43C12 5' similar to O44727 Hypothetical 19.4 kDa protein. Caenorhabditis elegans., mRNA sequence
Contig629	K07A1.12	CE16234 WBGene00003036 locus:lin-53 chromatin assembly factor 1 P55 subunit like status:Confirmed SW:P90916 protein_id:CAA19477.1	591	6e-62	gb|CN574225.1|CN574225	rc05b02.x1 Meloidogyne hapla egg pAMP1 v1 Meloidogyne hapla cDNA 3' similar to SW:RB48_HUMAN Q09028 CHROMATIN ASSEMBLY FACTOR 1 P48 SUBUNIT ;, mRNA sequence
Contig977	Y92H12BL.1	CE36347 WBGene00022363 status:Partially_confirmed SW:Q8MXQ7 protein_id:AAM81103.2	595	6e-62	NULL	NULL
Contig7218	F35H8.6	CE00984 WBGene00009450 locus:ugt-58 UDP-glucuronosyltransferase status:Confirmed SW:Q20086 protein_id:CAA85328.2	593	8e-62	NULL	NULL
Contig16044	W03F9.5	CE27396 WBGene00006648 locus:ttb-1 transcription factor status:Confirmed SW:O16991 protein_id:AAG24202.2	595	8e-62	NULL	NULL
Contig205	H27M09.2	CE23831 WBGene00019246 RNA polymerase status:Confirmed SW:Q9N5K2 protein_id:AAF39906.1	589	1e-61	gb|BU088669.1|BU088669	Na_L3_47A05_SAC Necator americanus (parasitic nematode) L3 Necator americanus cDNA clone Na_L3_47A05 5' similar to H27M09.2 CE23831 RNA polymerase status:Confirmed TR:Q9N5K2, mRNA sequence
Contig15431	T20F5.2	CE13818 WBGene00003950 locus:pbs-4 peptidase status:Confirmed	433	2e-61	gb|BG734401.1|BG734401	Tc_ad_02G12_SKPL Teladorsagia circumcincta adults Teladorsagia circumcincta cDNA clone Tc_ad_02G12 5' similar to pir|T29206 hypothetical protein T20F5.2 - Caenorhabditis elegans, mRNA sequence
Contig16064	Y41G9A.3	CE35802 WBGene00021527 protein kinase status:Partially_confirmed TR:Q9N501 protein_id:AAF60550.3	590	2e-61	NULL	NULL
Contig119	K08D12.1	CE25941 WBGene00003947 locus:pbs-1 status:Confirmed TR:Q966I8 protein_id:AAK84540.1	587	3e-61	NULL	NULL
Contig2444	Y66H1A.2	CE37731 WBGene00022044 dolichol-phosphate mannosyltransferase status:Confirmed TR:Q9TYJ7 protein_id:AAD12857.2	587	3e-61	gb|CK349794.1|CK349794	hggfha18A05 Gland Cell LD PCR cDNA Library Heterodera glycines cDNA, mRNA sequence
Contig14227	F56D2.1	CE11226 WBGene00018963 locus:ucr-1 Mitochondrial processing protease enhancing protein status:Confirmed SW:P98080 protein_id:AAB52679.1	589	3e-61	gb|AM743834.1|AM743834	AM743834 xL3 vs L4 SSH library Teladorsagia circumcincta cDNA clone Tci_XL3_02_03_D11, mRNA sequence
Contig14524	Y57G11C.15	CE14954 WBGene00013311 protein transport protein SEC61 alpha subunit status:Confirmed TR:O18239 protein_id:CAB16516.1	585	3e-61	gb|GR977225.1|GR977225	EST1573__withprimerM13Fwd__01_est1573_m13fwd_006_fasta_txt Steinernema carpocapsae parasitic stage cDNA library Steinernema carpocapsae cDNA, mRNA sequence
Contig7658	C35D10.16	CE28899 WBGene00000204 locus:arx-6 status:Partially_confirmed SW:P58798 protein_id:AAK93841.1	588	4e-61	NULL	NULL
Contig20173	F25H5.3d	CE37832 WBGene00009126 Pyruvate kinase status:Confirmed TR:Q3S1I8 protein_id:CAJ30227.1	588	4e-61	NULL	NULL
Contig14138	W01A11.2	CE14392 WBGene00020910 status:Partially_confirmed TR:Q23067 protein_id:AAB04969.1	585	6e-61	NULL	NULL
Contig22044	H28O16.1d	CE36263 WBGene00010419 status:Confirmed SW:Q9XXK1 protein_id:CAF31480.1	580	7e-61	NULL	NULL
Contig7823	F09E8.2b	CE41378 WBGene00008624 status:Confirmed	584	9e-61	NULL	NULL
Contig17938	MTCE.26	CE35350 WBGene00010964 cytochrome oxidase subunit I status:Confirmed	581	9e-61	NULL	NULL
Contig1536	H14N18.4b	CE30811 WBGene00019204 status:Partially_confirmed TR:Q8MXG0 protein_id:AAM45352.1	581	1e-60	NULL	NULL
Contig1831	C47B2.6b	CE38295 WBGene00008132 locus:gale-1 NAD dependant epimerase\/dehydratase family status:Confirmed TR:Q564Q1 protein_id:CAI79146.1	584	1e-60	gb|CB036538.1|CB036538	Tc_ad2_23B03_TEXF1 Teladorsagia circumcincta adults library 2 Teladorsagia circumcincta cDNA clone Tc_ad2_23B03 5' similar to O62107 C47B2.6 protein. Caenorhabditis elegans., mRNA sequence
Contig2167	K05C4.2	CE19970 WBGene00010579 status:Confirmed TR:Q9XUU9 protein_id:CAB04568.1	582	1e-60	NULL	NULL
Contig17839	F13H8.10c	CE32624 WBGene00000259 locus:bpl-1 status:Confirmed TR:Q8IG26 protein_id:AAN65328.1	583	1e-60	NULL	NULL
Contig3217	F13C5.6b	CE29760 WBGene00006825 locus:unc-96 status:Confirmed TR:Q95X27 protein_id:AAL27240.1	522	2e-60	NULL	NULL
Contig12123	Y71H2AM.5	CE22939 WBGene00022170 status:Confirmed TR:Q9BL34 protein_id:AAK29974.1	579	2e-60	gb|CB043226.1|CB043226	Tc_L3_19H03_SKPL Teladorsagia circumcincta L3 library Teladorsagia circumcincta cDNA clone Tc_L3_19H03 5' similar to Q9BL34 Hypothetical 14.8 kDa protein. Caenorhabditis elegans., mRNA sequence
Contig18672	K06A5.6	CE11776 WBGene00019433 acyl-CoA dehydrogenase status:Confirmed TR:O44549 protein_id:AAK21433.1	582	2e-60	NULL	NULL
Contig803	T05H10.2	CE28953 WBGene00000151 locus:apn-1 AP endonuclease (family 2) status:Confirmed SW:Q10002 protein_id:CAA87789.2	580	3e-60	NULL	NULL
Contig944	C24D10.6	CE16878 WBGene00016057 status:Partially_confirmed TR:O44133 protein_id:AAB88317.1	579	3e-60	gb|BM052124.1|BM052124	Tc_ad2_07F04_TEXF1 Teladorsagia circumcincta adults library 2 Teladorsagia circumcincta cDNA clone Tc_ad2_07F04 5' similar to pir|T32499 hypothetical protein C24D10.6 - Caenorhabditis elegans, mRNA sequence
Contig5532	K08E4.3	CE03463 WBGene00010667 status:Partially_confirmed TR:Q21334 protein_id:CAA92681.1	573	3e-60	NULL	NULL
Contig6857	F28H1.2	CE09767 WBGene00000779 locus:cpn-3 calponin status:Confirmed TR:O01542 protein_id:AAB52338.1	579	3e-60	gb|BG734295.1|BG734295	Tc_ad_01A12_SKPL Teladorsagia circumcincta adults Teladorsagia circumcincta cDNA clone Tc_ad_01A12 5' similar to pir|T29467 hypothetical protein F28H1.2 - Caenorhabditis elegans, mRNA sequence
Contig3162	F33G12.2	CE27149 WBGene00018014 status:Partially_confirmed TR:Q19986 protein_id:AAK31511.1	577	4e-60	NULL	NULL
Contig7404	Y47D3A.21	CE22051 WBGene00012932 status:Partially_confirmed SW:Q9NAH4 protein_id:CAB55081.1	578	4e-60	NULL	NULL
Contig11605	F55D10.3	CE04659 WBGene00018878 locus:glit-1 Esterase status:Partially_confirmed TR:Q20826 protein_id:AAA81727.1	363	4e-60	gb|BU088216.1|BU088216	Na_L3_29F01_SAC Necator americanus (parasitic nematode) L3 Necator americanus cDNA clone Na_L3_29F01 5' similar to F55D10.3 CE04659 Esterase status:Partially_confirmed TR:Q20826, mRNA sequence
Contig12712	C37H5.6b	CE29709 WBGene00016509 adenylosuccinate synthetase status:Confirmed SW:P91134 protein_id:AAB42370.2	578	4e-60	gb|CB038843.1|CB038843	Tc_ad2_50F11_TEXF1 Teladorsagia circumcincta adults library 2 Teladorsagia circumcincta cDNA clone Tc_ad2_50F11 5' similar to Q8MNS2 Hypothetical protein. Caenorhabditis elegans., mRNA sequence
Contig16318	Y55F3AM.4	CE25486 WBGene00021922 status:Confirmed TR:Q9N369 protein_id:AAF60797.1	577	6e-60	NULL	NULL
Contig2078	K04G2.9	CE06103 WBGene00010567 status:Partially_confirmed TR:Q21228 protein_id:CAB00046.1	575	7e-60	NULL	NULL
Contig19206	F26F4.11	CE04448 WBGene00017830 status:Confirmed SW:Q19826 protein_id:AAA91226.1	576	7e-60	NULL	NULL
Contig6764	F16F9.5	CE09444 WBGene00003174 locus:mec-10 degenerin status:Confirmed SW:P34886 protein_id:AAB07694.1	569	1e-59	NULL	NULL
Contig19545	F57C12.4	CE26370 WBGene00003408 locus:mrp-2 ATP-binding transport family status:Confirmed TR:Q20943 protein_id:AAA83299.2	573	1e-59	NULL	NULL
Contig1827	F26E4.9	CE09693 WBGene00000371 locus:cco-1 cytochrome C oxidase status:Confirmed TR:P90849 protein_id:CAB03002.1	571	2e-59	gb|BU665947.1|BU665947	Na_L3_30B10_SAC Necator americanus (parasitic nematode) L3 Necator americanus cDNA clone Na_L3_30B10 5' similar to Similar to F26E4.9 CE09693 cytochrome C oxidase status:Confirmed TR:P90849, mRNA sequence
Contig11976	Y75B8A.12	CE23024 WBGene00003892 locus:osm-12 status:Partially_confirmed TR:Q9XW70 protein_id:CAA22100.1	573	2e-59	NULL	NULL
Contig13128	W02D3.2	CE14420 WBGene00020932 dihydroorotate dehydrogenase status:Confirmed TR:O01815 protein_id:AAK21481.1	572	2e-59	NULL	NULL
Contig13362	F22B5.10	CE02196 WBGene00009045 status:Confirmed TR:Q19714 protein_id:CAA90361.1	572	2e-59	gb|CB038665.1|CB038665	Tc_ad2_48F04_TEXF1 Teladorsagia circumcincta adults library 2 Teladorsagia circumcincta cDNA clone Tc_ad2_48F04 5' similar to Q19714 F22B5.10 protein. Caenorhabditis elegans., mRNA sequence
Contig17271	F32G8.6	CE05795 WBGene00000298 locus:cat-4 GTP cyclohydrolase I status:Partially_confirmed SW:Q19980 protein_id:CAA96650.1	572	2e-59	NULL	NULL
Contig18704	T21B10.1	CE03683 WBGene00011883 status:Confirmed TR:Q22623 protein_id:CAA92691.1	573	2e-59	NULL	NULL
Contig19321	F09F7.1	CE29258 WBGene00017299 status:Partially_confirmed TR:Q19280 protein_id:AAA50694.2	570	2e-59	NULL	NULL
Contig2972	F17C11.12	CE27130 WBGene00008923 status:Partially_confirmed TR:Q9BI96 protein_id:CAD21642.1	573	3e-59	gb|AM743994.1|AM743994	AM743994 xL3 vs L4 SSH library Teladorsagia circumcincta cDNA clone Tci_L4_01_01_E04, mRNA sequence
Contig12077	Y106G6H.2a	CE20412 WBGene00003902 locus:pab-1 RNA recognition motif. (aka RRM, RBD, or RNP domain) \; Poly-adenylate binding protein, unique domain. status:Confirmed TR:Q9U302 protein_id:CAA21572.1	567	3e-59	gb|CK349859.1|CK349859	hggfha19B07 Gland Cell LD PCR cDNA Library Heterodera glycines cDNA, mRNA sequence
Contig12396	Y74C10AR.3	CE37072 WBGene00022281 locus:abtm-1 status:Partially_confirmed TR:Q3V5J1 protein_id:ABA00166.1	568	3e-59	gb|BU086560.1|BU086560	Na_L3_09G04_SAC Necator americanus (parasitic nematode) L3 Necator americanus cDNA clone Na_L3_09G04 5' similar to Y74C10AM.1 CE31389 status:Partially_confirmed TR:Q965T0, mRNA sequence
Contig17416	C50C3.6	CE00122 WBGene00004187 locus:prp-8 status:Partially_confirmed SW:P34369 protein_id:AAA27977.1	568	4e-59	NULL	NULL
Contig13124	K07E1.1	CE39745 WBGene00019489 status:Confirmed TR:Q09407 protein_id:AAC46708.1	568	5e-59	gb|CB043076.1|CB043076	Tc_L3_12G06_SKPL Teladorsagia circumcincta L3 library Teladorsagia circumcincta cDNA clone Tc_L3_12G06 5' similar to O61597 Hypothetical 10.8 kDa protein (Fragment) Ostertagia, mRNA sequence
Contig17799	F17C8.1	CE00955 WBGene00000068 locus:acy-1 adenylate cyclase status:Partially_confirmed TR:Q19523 protein_id:CAA84795.1	564	5e-59	NULL	NULL
Contig14482	C07D8.6	CE06776 WBGene00015565 aldehyde reductase status:Confirmed TR:P91020 protein_id:AAB37976.1	566	7e-59	gb|AM744080.1|AM744080	AM744080 xL3 vs L4 SSH library Teladorsagia circumcincta cDNA clone Tci_L4_01_02_E10, mRNA sequence
Contig87	C05D11.3	CE01133 WBGene00006515 locus:tag-170 status:Partially_confirmed SW:Q11183 protein_id:AAB53824.1	566	1e-58	NULL	NULL
Contig1720	T04G9.5	CE04886 WBGene00020216 C. familiaris signal sequence receptor beta status:Confirmed TR:Q22169 protein_id:AAA82458.1	566	1e-58	NULL	NULL
Contig5734	K03E5.3	CE36652 WBGene00019362 locus:cdk-2 protein kinase status:Partially_confirmed TR:O61847 protein_id:AAC17568.2	568	1e-58	NULL	NULL
Contig6627	Y47D3B.10	CE20261 WBGene00001077 locus:dpy-18 PROLYL 4-HYDROXYLASE ALPHA SUBUNIT PRECURSOR (EC 1.14.11.2) status:Confirmed SW:Q10576 protein_id:CAA21045.1	566	1e-58	NULL	NULL
Contig7746	K11C4.5	CE40570 WBGene00006801 locus:unc-68 ryanodine receptor status:Partially_confirmed TR:Q94279 protein_id:AAB18318.2	563	1e-58	gb|CN575436.1|CN575436	rc40c11.x1 Meloidogyne hapla egg pAMP1 v1 Meloidogyne hapla cDNA 3' similar to TR:P91905 P91905 RYANODINE RECEPTOR. ;, mRNA sequence
Contig11276	F38A5.13	CE10050 WBGene00001029 locus:dnj-11 DNA-binding protein status:Confirmed TR:Q94216 protein_id:AAB09157.1	565	1e-58	NULL	NULL
Contig1052	Y105E8A.23a	CE41276 WBGene00013680 status:Partially_confirmed TR:Q8WQA3 protein_id:CAD21670.3	561	2e-58	gb|BM884106.1|BM884106	rc19d05.y1 Meloidogyne hapla egg pAMP1 v1 Meloidogyne hapla cDNA 5' similar to WP:CE25704 Y105E8C.C ;contains Alu repetitive element;, mRNA sequence
Contig2505	F10G7.8	CE02632 WBGene00004461 locus:rpn-5 status:Confirmed TR:Q19324 protein_id:AAA81126.1	563	2e-58	NULL	NULL
Contig11150	C26E6.6	CE39477 WBGene00016142 Ribosomal protein L3 status:Confirmed SW:P49404 protein_id:AAA21160.3	564	2e-58	NULL	NULL
Contig13449	B0563.7	CE02445 WBGene00015264 Calmodulin status:Partially_confirmed SW:Q11083 protein_id:AAA68320.1	559	2e-58	NULL	NULL
Contig18861	F10D11.1	CE09323 WBGene00004931 locus:sod-2 superoxide dismutase status:Confirmed SW:P31161 protein_id:CAB02913.1	562	2e-58	NULL	NULL
Contig19869	K11B4.1	CE29597 WBGene00010766 status:Confirmed TR:O01342 protein_id:CAB04602.4	444	2e-58	NULL	NULL
Contig22343	W02D9.2	CE40140 WBGene00012208 Yeast YIP1 protein like status:Confirmed TR:O02335 protein_id:CAB03470.2	566	2e-58	NULL	NULL
Contig1281	C27A2.1	CE27096 WBGene00016151 status:Partially_confirmed TR:Q18237 protein_id:AAK31464.1	562	3e-58	NULL	NULL
Contig7844	T05G5.6	CE00318 WBGene00001155 locus:ech-6 Enoyl-CoA hydratase status:Confirmed SW:P34559 protein_id:CAA81594.1	561	3e-58	gb|BG734398.1|BG734398	Tc_ad_02G08_SKPL Teladorsagia circumcincta adults Teladorsagia circumcincta cDNA clone Tc_ad_02G08 5' similar to sp|P34559|ECHM_CAEEL PROBABLE ENOYL-COA HYDRATASE, MITOCHONDRIAL, mRNA sequence
Contig11088	M03F4.7a	CE12368 WBGene00019760 locus:calu-1 calcium binding protein status:Confirmed TR:Q23017 protein_id:AAB04578.1	557	3e-58	gb|BM900690.1|BM900690	rc40d09.y1 Meloidogyne hapla egg pAMP1 v1 Meloidogyne hapla cDNA 5' similar to TR:Q23017 Q23017 SIMILAR TO EF-HAND CALCIUM BINDING PROTEINS. [1] ;, mRNA sequence
Contig18213	T20H4.5	CE00832 WBGene00020636 Mitochondrial complex I 23K chain status:Confirmed SW:Q22619 protein_id:AAA50662.1	558	4e-58	NULL	NULL
Contig11020	C17G10.9a	CE27702 WBGene00015920 status:Partially_confirmed TR:Q95QW0 protein_id:AAK68188.1	506	6e-58	NULL	NULL
Contig15172	C39H7.1	CE06942 WBGene00016541 casein kinase status:Confirmed TR:Q18553 protein_id:AAB00674.1	557	8e-58	NULL	NULL
Contig5178	MTCE.12	CE35346 WBGene00010960 ATPase subunit 6 status:Confirmed	557	9e-58	gb|BG734456.1|BG734456	Na_ad_01A07_SAC Necator americanus (parasitic nematode) mixed adult Necator americanus cDNA clone Na_ad_01A07 5' similar to ref|NP_006956.1|ATP6_10021 ATP synthase F0 subunit 6 - Caenorhabditis elegans, mRNA sequence
Contig17368	C15H9.7	CE06835 WBGene00015802 kynureninase status:Confirmed SW:Q18026 protein_id:AAB52668.1	303	9e-58	NULL	NULL
Contig18616	F57B9.6a	CE01341 WBGene00002083 locus:inf-1 status:Confirmed SW:P27639 protein_id:AAA21170.1	554	9e-58	NULL	NULL
Contig17380	ZK1236.1	CE01446 WBGene00022862 homology with E.coli lepA protein status:Partially_confirmed SW:P34617 protein_id:AAA28191.2	544	1e-57	NULL	NULL
Contig20582	W02B12.1	CE03761 WBGene00012201 phospholipase status:Partially_confirmed TR:Q23119 protein_id:CAA91393.2	558	1e-57	NULL	NULL
Contig22214	W06D4.1	CE29602 WBGene00001843 locus:hgo-1 HOMOGENTISATE 1,2-DIOXYGENASE (EC 1.13.11.5) (HOMOGENTISICASE) (HOMOGENTISATE OXYGENASE) (HOMOGENTISIC ACID OXIDASE) status:Confirmed SW:Q9Y041 protein_id:CAA22255.4	553	1e-57	NULL	NULL
Contig2130	F36H1.6	CE40358 WBGene00000109 locus:alh-3 formyltetrahydrofolate dehydrogenase status:Confirmed TR:Q19428 protein_id:CAA92998.2	543	2e-57	gb|GR977937.1|GR977937	EST2451__withprimerM13Fwd__05_est2451_m13fwd_045_fasta_txt Steinernema carpocapsae parasitic stage cDNA library Steinernema carpocapsae cDNA, mRNA sequence
Contig5520	T25G3.3	CE30306 WBGene00012030 Yeast nonsense-mediated mRNA decay protein like status:Confirmed TR:Q22792 protein_id:CAA96689.2	557	2e-57	NULL	NULL
Contig8123	C31C9.2	CE08497 WBGene00007836 D-3-Phosphoglycerate dehydrogenase status:Confirmed TR:O17626 protein_id:CAB05694.1	554	2e-57	NULL	NULL
Contig8174	T03D8.2	CE18920 WBGene00011391 Ribosomal protein S12 status:Confirmed TR:Q9XTY5 protein_id:CAB07406.1	555	2e-57	gb|CB037520.1|CB037520	Tc_ad2_35A03_TEXF1 Teladorsagia circumcincta adults library 2 Teladorsagia circumcincta cDNA clone Tc_ad2_35A03 5' similar to Q9XTY5 T03D8.2 protein. Caenorhabditis elegans., mRNA sequence
Contig11100	T23D8.4	CE18958 WBGene00001226 locus:eif-3.C status:Confirmed SW:O02328 protein_id:CAB03403.1	556	2e-57	NULL	NULL
Contig15167	Y37E11AR.3c	CE31637 WBGene00021370 status:Confirmed TR:Q8MXT4 protein_id:AAM97964.1	540	2e-57	NULL	NULL
Contig17862	F37C12.9	CE00821 WBGene00004483 locus:rps-14 Ribosomal protein S14 status:Confirmed SW:P48150 protein_id:AAC48301.1	545	2e-57	NULL	NULL
Contig18855	C05C10.3	CE01467 WBGene00007330 3-oxoacid CoA-transferase status:Confirmed SW:Q09450 protein_id:CAA88202.1	558	2e-57	NULL	NULL
Contig20277	T08H10.1	CE17230 WBGene00020369 aldose reductase status:Confirmed TR:Q22352 protein_id:AAA97992.2	554	2e-57	NULL	NULL
Contig65	C17G10.5	CE06846 WBGene00003097 locus:lys-8 status:Confirmed TR:Q09975 protein_id:AAB93455.1	553	3e-57	gb|AW670777.1|AW670777	Hce93L1B Haemonchus contortus trans-spliced expression library Haemonchus contortus cDNA 5' similar to similar to C. elegans C17G10.5 product, mRNA sequence
Contig2516	MTCE.11	CE34065 WBGene00010959 NADH dehydrogenase ND1 status:Confirmed	556	3e-57	gb|CB037144.1|CB037144	Tc_ad2_30E07_TEXF1 Teladorsagia circumcincta adults library 2 Teladorsagia circumcincta cDNA clone Tc_ad2_30E07 5' similar to Q8SKT1 NADH dehydrogenase subunit 1 (EC 1.6.5.3 oxidoreductase, mRNA sequence
Contig2931	C09D4.5	CE08034 WBGene00004431 locus:rpl-19 60S ribosomal protein L19 status:Confirmed SW:O02639 protein_id:AAB53979.1	265	3e-57	gb|GR979228.1|GR979228	EST2094__withprimerM13Fwd__12_est2094_m13fwd_096_fasta_txt Steinernema carpocapsae parasitic stage cDNA library Steinernema carpocapsae cDNA, mRNA sequence
Contig13515	W03H9.4	CE20137 WBGene00012230 status:Partially_confirmed TR:Q9N6M0 protein_id:CAB76738.1	552	3e-57	gb|BU088113.1|BU088113	Na_L3_28D02_SAC Necator americanus (parasitic nematode) L3 Necator americanus cDNA clone Na_L3_28D02 5' similar to W03H9.4 CE20137 status:Partially_confirmed TR:Q9N6M0, mRNA sequence
Contig18547	T04C12.6	CE13148 WBGene00000063 locus:act-1 actin status:Confirmed SW:P10983 protein_id:CAB04678.1	551	3e-57	NULL	NULL
Contig19925	Y37D8A.10	CE20214 WBGene00012550 status:Confirmed SW:Q9XWW1 protein_id:CAA21529.1	551	3e-57	NULL	NULL
Contig8294	F39B2.2	CE16008 WBGene00006730 locus:uev-1 status:Confirmed TR:O45495 protein_id:CAB07383.1	554	4e-57	gb|CB038495.1|CB038495	Tc_ad2_46E12_TEXF1 Teladorsagia circumcincta adults library 2 Teladorsagia circumcincta cDNA clone Tc_ad2_46E12 5' similar to O45495 F39B2.2 protein (EC 6.3.2.19) (Ubiquitin (Ubiquitin-protein, mRNA sequence
Contig18286	T02G5.9c	CE38540 WBGene00002238 locus:krs-1 status:Confirmed TR:Q2XN16 protein_id:AAX88810.1	548	5e-57	NULL	NULL
Contig40	C09H10.2	CE02131 WBGene00004454 locus:rpl-41 60S ribosomal protein status:Confirmed SW:P48166 protein_id:CAA90434.1	547	6e-57	gb|CB043015.1|CB043015	Tc_L3_11G06_SKPL Teladorsagia circumcincta L3 library Teladorsagia circumcincta cDNA clone Tc_L3_11G06 5' similar to P48166 Probable 60S ribosomal protein L44. Caenorhabditis elegans., mRNA sequence
Contig18373	F01F1.7	CE26887 WBGene00017162 RNA helicase status:Partially_confirmed TR:Q95QN2 protein_id:AAK67224.1	549	6e-57	NULL	NULL
Contig12827	C34B2.3	CE34266 WBGene00016388 protein kinase status:Confirmed TR:O44950 protein_id:AAB97535.2	549	9e-57	gb|CB038967.1|CB038967	Tc_ad2_52B09_TEXF1 Teladorsagia circumcincta adults library 2 Teladorsagia circumcincta cDNA clone Tc_ad2_52B09 5' similar to O44950 Hypothetical 41.2 kDa protein. Caenorhabditis elegans., mRNA sequence
Contig643	T20H4.5	CE00832 WBGene00020636 Mitochondrial complex I 23K chain status:Confirmed SW:Q22619 protein_id:AAA50662.1	545	1e-56	gb|EE266019.1|EE266019	GRAA-aaa41g11.b1 Globodera_rostochiensis_EST Globodera rostochiensis cDNA 3' similar to ref|NP_498595.1| NADH:ubiquinone oxidoreductase complex I, 23.9 kD mitochondrial subunit (23.9 kD) [Caenorhabditis elegans] sp|Q22619|NUIM_CAEEL NADH-ubiquinone oxidor
Contig5795	C34B2.8	CE16896 WBGene00016393 status:Confirmed TR:O44955 protein_id:AAB97540.1	548	1e-56	gb|AI856969.1|AI856969	MBNaAd-046SAC Necator americanus (parasitic nematode) mixed adult Necator americanus cDNA clone MBNaAd-046 5' similar to from Necator americanus EST cluster NAC00046, mRNA sequence
Contig8291	C55B7.9	CE09020 WBGene00007018 locus:mdt-18 status:Confirmed SW:Q966M5 protein_id:AAK68280.1	548	1e-56	NULL	NULL
Contig11646	F46B6.4	CE05870 WBGene00009769 GTP-binding protein status:Partially_confirmed TR:Q20446 protein_id:CAA94821.1	549	1e-56	NULL	NULL
Contig18282	Y106G6H.14	CE24111 WBGene00013724 Src homology domain 3 \; Ank repeat status:Confirmed TR:Q9U2Z5 protein_id:CAA21577.2	546	1e-56	NULL	NULL
Contig21927	F54G8.4	CE05942 WBGene00003597 locus:nhl-1 Zinc finger, C3HC4 type (RING finger) status:Partially_confirmed SW:Q03601 protein_id:CAA80152.1	537	1e-56	NULL	NULL
Contig642	H14A12.2b	CE32457 WBGene00001503 locus:fum-1 status:Confirmed TR:Q8ITZ0 protein_id:AAN63405.1	546	2e-56	gb|CB036717.1|CB036717	Tc_ad2_25C06_TEXF1 Teladorsagia circumcincta adults library 2 Teladorsagia circumcincta cDNA clone Tc_ad2_25C06 5' similar to AAN63405 Hypothetical protein H14A12.2b. Caenorhabditis elegans., mRNA sequence
Contig727	F11A3.2b	CE38501 WBGene00008670 status:Partially_confirmed TR:Q52GZ0 protein_id:CAI91168.1	549	2e-56	NULL	NULL
Contig1133	K12F2.1	CE34936 WBGene00003515 locus:myo-3 myosin heavy chain status:Partially_confirmed SW:P12844 protein_id:CAB01576.2	447	2e-56	gb|CB037792.1|CB037792	Tc_ad2_38C03_TEXF1 Teladorsagia circumcincta adults library 2 Teladorsagia circumcincta cDNA clone Tc_ad2_38C03 5' similar to Q21440 K12F2.1 protein. Caenorhabditis elegans., mRNA sequence
Contig7191	Y22D7AL.5	CE27244 WBGene00002025 locus:hsp-60 status:Confirmed SW:P50140 protein_id:AAK84594.1	543	2e-56	gb|CB097948.1|CB097948	ku47b06.y1 Strongyloides ratti PA female naive pAMP1 v1 Strongyloides ratti cDNA 5' similar to TR:Q9U3B0 Q9U3B0 HEAT SHOCK PROTEIN 60 ;, mRNA sequence
Contig13344	F23C8.6	CE20715 WBGene00017735 status:Confirmed TR:Q9TXI3 protein_id:AAD03134.1	548	2e-56	gb|BU088409.1|BU088409	Na_L3_44A09_SAC Necator americanus (parasitic nematode) L3 Necator americanus cDNA clone Na_L3_44A09 5' similar to F23C8.6 CE20715 status:Confirmed TR:Q9TXI3 protein_id:AAD03134.1, mRNA sequence
Contig14604	R06C7.7	CE37542 WBGene00003041 locus:lin-61 status:Partially_confirmed TR:Q21769 protein_id:CAA95838.3	548	2e-56	NULL	NULL
Contig15260	T03E6.7	CE16333 WBGene00000776 locus:cpl-1 cathepsin-like protease status:Confirmed TR:O45734 protein_id:CAB07275.1	545	2e-56	gb|BU087913.1|BU087913	Na_L3_26A05_SAC Necator americanus (parasitic nematode) L3 Necator americanus cDNA clone Na_L3_26A05 5' similar to Q8WSH4 Cathepsin L-like protease, mRNA sequence
Contig20339	D2013.5	CE32846 WBGene00001134 locus:eat-3 GTP-binding protein status:Partially_confirmed TR:Q18965 protein_id:CAA87771.2	544	2e-56	NULL	NULL
Contig20581	C16A3.3	CE27690 WBGene00015808 status:Partially_confirmed TR:Q18038 protein_id:AAB47599.3	548	2e-56	NULL	NULL
Contig19690	Y67A10A.7	CE36248 WBGene00013456 status:Partially_confirmed TR:Q9U1V2 protein_id:CAB60448.2	362	3e-56	NULL	NULL
Contig13032	T05E11.1	CE06360 WBGene00004474 locus:rps-5 40S ribosomal protein S5 status:Confirmed SW:P49041 protein_id:CAA92971.1	539	4e-56	gb|AM744206.1|AM744206	AM744206 xL3 vs L4 SSH library Teladorsagia circumcincta cDNA clone Tci_L4_01_04_H04, mRNA sequence
Contig21746	C50D2.5	CE38492 WBGene00016808 status:Confirmed SW:Q8ITY4 protein_id:AAN73870.2	541	5e-56	NULL	NULL
Contig6972	C30C11.2	CE00101 WBGene00004460 locus:rpn-3 Diphenol oxidase A2 status:Confirmed SW:Q04908 protein_id:AAA27966.1	542	6e-56	gb|BG577725.1|BG577725	Tm_ad_10C07_SKPL Trichuris muris (parasitic nematode) mixed adult Trichuris muris cDNA clone Tm_ad_10C07 5', mRNA sequence
Contig19840	Y39B6A.2	CE36619 WBGene00012665 locus:pph-5 status:Partially_confirmed TR:Q9NES8 protein_id:CAC51076.2	543	6e-56	NULL	NULL
Contig20032	F45E1.6	CE01943 WBGene00001945 locus:his-71 Histone H3 status:Confirmed SW:Q10453 protein_id:AAB04902.1	542	6e-56	NULL	NULL
Contig2784	ZC395.7	CE25662 WBGene00001823 locus:hap-1 status:Confirmed TR:Q9GYG4 protein_id:AAG00041.1	521	7e-56	NULL	NULL
Contig14980	F41H10.7	CE10284 WBGene00001243 locus:elo-5 integral membrane protein status:Partially_confirmed TR:Q20300 protein_id:AAK29808.1	540	8e-56	gb|CF099496.1|CF099496	rd84d04.y1 Meloidogyne incognita parasitic adult female SL1 TOPO v1 Meloidogyne incognita cDNA 5' similar to TR:Q20300 Q20300 SIMILAR TO S. CERVISIAE INTEGRAL MEMBRANE PROTEINS GNS1. [1] ;, mRNA sequence
Contig17305	F41G4.2b	CE25885 WBGene00000294 locus:cas-1 adenylyl cyclase-associated protein status:Confirmed TR:Q95YB0 protein_id:AAK85482.1	543	8e-56	NULL	NULL
Contig3265	Y39A3CL.4c	CE39826 WBGene00021442 status:Confirmed	540	1e-55	gb|CN574767.1|CN574767	rc34h01.x1 Meloidogyne hapla egg pAMP1 v1 Meloidogyne hapla cDNA 3' similar to WP:CE23402 Y46E12A.A ;, mRNA sequence
Contig19709	C45G7.3	CE24850 WBGene00016670 locus:ilys-3 status:Confirmed TR:O76357 protein_id:AAC19179.1	539	1e-55	NULL	NULL
Contig20229	ZK1236.1	CE01446 WBGene00022862 homology with E.coli lepA protein status:Partially_confirmed SW:P34617 protein_id:AAA28191.2	538	1e-55	NULL	NULL
Contig18300	ZC434.8	CE06583 WBGene00013894 arginine kinase status:Confirmed SW:Q27535 protein_id:CAB00062.1	533	2e-55	NULL	NULL
Contig19343	D1037.3	CE20622 WBGene00001501 locus:ftn-2 ferritin status:Confirmed TR:Q9TYS3 protein_id:AAK21364.1	539	2e-55	NULL	NULL
Contig1057	F55A3.3	CE17113 WBGene00018849 transcritpion factor status:Confirmed SW:Q9N5R9 protein_id:AAF39835.1	536	3e-55	gb|GR978642.1|GR978642	EST1546__withprimerM13Fwd__10_est1546_m13fwd_072_fasta_txt Steinernema carpocapsae parasitic stage cDNA library Steinernema carpocapsae cDNA, mRNA sequence
Contig3455	F21D5.5	CE27135 WBGene00009010 polynucleotide kinase 3' phosphatase status:Confirmed SW:Q19683 protein_id:CAA91035.2	538	3e-55	NULL	NULL
Contig6787	W03F8.1	CE29829 WBGene00006586 locus:tni-4 troponin status:Confirmed SW:O44572 protein_id:AAB94188.2	534	3e-55	NULL	NULL
Contig11421	Y45G12B.1a	CE21933 WBGene00021562 locus:nuo-5 NADH-ubiquinone reductase status:Confirmed TR:Q9N4Y8 protein_id:AAF60575.1	537	3e-55	NULL	NULL
Contig15433	Y54E10A.7	CE38572 WBGene00021829 status:Confirmed TR:Q9N3F3 protein_id:AAF60758.2	537	3e-55	NULL	NULL
Contig19979	C03C10.3	CE00874 WBGene00004392 locus:rnr-2 Ribonuclease-diphosphate reductase M2 status:Confirmed SW:P42170 protein_id:CAA84688.1	534	3e-55	NULL	NULL
Contig2059	B0365.1	CE07719 WBGene00007150 ATP citrate lyase status:Partially_confirmed TR:P90731 protein_id:CAB02690.1	357	4e-55	gb|CK349342.1|CK349342	hggfha11H11 Gland Cell LD PCR cDNA Library Heterodera glycines cDNA, mRNA sequence
Contig15568	C11E4.1	CE08101 WBGene00007516 glutathione peroxidase status:Partially_confirmed TR:Q93204 protein_id:CAB02659.3	532	4e-55	gb|CB039046.1|CB039046	Tc_ad2_53A11_TEXF1 Teladorsagia circumcincta adults library 2 Teladorsagia circumcincta cDNA clone Tc_ad2_53A11 5' similar to Q95003 Glutathione peroxidase precursor (EC 1.1 Caenorhabditis, mRNA sequence
Contig1347	Y48B6A.12	CE22127 WBGene00012983 status:Partially_confirmed TR:Q9U296 protein_id:CAB54452.1	533	5e-55	gb|BG577684.1|BG577684	Tm_ad_09E09_SKPL Trichuris muris (parasitic nematode) mixed adult Trichuris muris cDNA clone Tm_ad_09E09 5' similar to sp|Q29558|MAOX_PIG NADP-DEPENDENT MALIC ENZYME (NADP-ME), mRNA sequence
Contig6735	Y38F2AR.2	CE21634 WBGene00021420 status:Confirmed TR:Q95XS1 protein_id:AAK68443.1	533	5e-55	gb|CB043331.1|CB043331	Tc_L4_12B12_SKPL Teladorsagia circumcincta L4 library Teladorsagia circumcincta cDNA clone Tc_L4_12B12 5' similar to Q95XS1 Hypothetical 19.7 kDa protein. Caenorhabditis elegans., mRNA sequence
Contig8262	F54E7.7	CE31002 WBGene00004321 locus:rcn-1 status:Confirmed SW:P53806 protein_id:AAK20076.2	537	5e-55	gb|BU089120.1|BU089120	Na_L3_52D08_SAC Necator americanus (parasitic nematode) L3 Necator americanus cDNA clone Na_L3_52D08 5' similar to F54E7.7 CE31002 locus:rcn-1 status:Confirmed SW:P53806, mRNA sequence
Contig19621	Y53G8B.2	CE25428 WBGene00021818 status:Confirmed TR:Q9N4S3 protein_id:AAF60755.1	534	5e-55	NULL	NULL
Contig2993	Y37E3.9	CE26775 WBGene00004014 locus:phb-1 status:Confirmed SW:Q9BKU4 protein_id:AAK27865.1	534	6e-55	gb|CB037693.1|CB037693	Tc_ad2_37A10_TEXF1 Teladorsagia circumcincta adults library 2 Teladorsagia circumcincta cDNA clone Tc_ad2_37A10 5', mRNA sequence
Contig7714	Y54H5A.1	CE27292 WBGene00021899 status:Partially_confirmed TR:Q9N393 protein_id:AAF60780.2	530	6e-55	NULL	NULL
Contig16249	F41E6.9	CE10260 WBGene00018290 status:Partially_confirmed TR:O16458 protein_id:AAB65951.1	531	6e-55	NULL	NULL
Contig2204	C53H9.2b	CE08963 WBGene00016907 status:Confirmed TR:Q8WQH3 protein_id:AAL65781.1	533	7e-55	NULL	NULL
Contig21915	K01C8.9	CE02270 WBGene00003821 locus:nst-1 GTP-binding protein status:Confirmed SW:Q21086 protein_id:CAA88860.1	530	7e-55	NULL	NULL
Contig13956	R09E12.3	CE12646 WBGene00019983 status:Confirmed TR:O16259 protein_id:AAG24172.1	532	8e-55	gb|BU088658.1|BU088658	Na_L3_46H04_SAC Necator americanus (parasitic nematode) L3 Necator americanus cDNA clone Na_L3_46H04 5' similar to R09E12.3 CE12646 status:Confirmed TR:O16259, mRNA sequence
Contig2570	C32E8.3	CE08527 WBGene00016321 status:Partially_confirmed SW:P91127 protein_id:AAB42320.1	531	9e-55	NULL	NULL
Contig1175	F56B3.5	CE27172 WBGene00001154 locus:ech-5 status:Partially_confirmed TR:O45106 protein_id:AAK29838.1	370	1e-54	NULL	NULL
Contig2491	Y49F6B.2	CE25336 WBGene00021715 status:Confirmed TR:Q9N4U1 protein_id:AAF60729.1	531	1e-54	NULL	NULL
Contig6525	C25B8.3c	CE41106 WBGene00000786 locus:cpr-6 status:Confirmed	530	1e-54	gb|BU088129.1|BU088129	Na_L3_28F11_SAC Necator americanus (parasitic nematode) L3 Necator americanus cDNA clone Na_L3_28F11 5' similar to C25B8.3B CE30876 locus:cpr-6 status:Confirmed, mRNA sequence
Contig7197	Y76A2B.6	CE31845 WBGene00013578 CD36 family status:Partially_confirmed TR:Q9XWC8 protein_id:CAA21747.2	528	1e-54	NULL	NULL
Contig13682	W09C5.8	CE20171 WBGene00012354 status:Confirmed TR:Q9U329 protein_id:CAB63334.1	530	1e-54	gb|BU088455.1|BU088455	Na_L3_44E11_SAC Necator americanus (parasitic nematode) L3 Necator americanus cDNA clone Na_L3_44E11 5', mRNA sequence
Contig18217	F55H2.2	CE00209 WBGene00010130 locus:vha-14 Membrane-associated atpase gamma chain status:Confirmed SW:P34462 protein_id:CAA81600.1	532	1e-54	NULL	NULL
Contig20306	F26D10.3	CE09682 WBGene00002005 locus:hsp-1 HSP-1 heat shock 70kd protein A status:Confirmed SW:P09446 protein_id:CAB02319.1	428	1e-54	NULL	NULL
Contig22261	F13H10.4c	CE40940 WBGene00008775 status:Partially_confirmed TR:A5JYS7 protein_id:CAN86588.1	528	1e-54	NULL	NULL
Contig6571	Y71H2B.10a	CE29919 WBGene00000160 locus:apb-1 status:Confirmed TR:Q9N4F3 protein_id:AAF36038.2	528	2e-54	NULL	NULL
Contig7185	C02B10.1	CE16798 WBGene00015326 locus:ivd-1 acyl-CoA dehydrogenase status:Confirmed TR:O44446 protein_id:AAB92016.1	529	2e-54	NULL	NULL
Contig12089	Y39B6A.2	CE36619 WBGene00012665 locus:pph-5 status:Partially_confirmed TR:Q9NES8 protein_id:CAC51076.2	525	2e-54	NULL	NULL
Contig14004	F07H5.9a	CE35850 WBGene00008560 acid phosphatase status:Partially_confirmed TR:Q19175 protein_id:CAA92657.2	531	2e-54	NULL	NULL
Contig15061	C24H10.5	CE29674 WBGene00006861 locus:uvt-2 EF-hand calcium binding protein status:Confirmed TR:Q18136 protein_id:AAA81454.2	525	2e-54	gb|BG467509.1|BG467509	Na_L3_04F08_SAC Necator americanus (parasitic nematode) L3 Necator americanus cDNA clone Na_L3_04F08 5' similar to pir|T15596 hypothetical protein C24H10.5 - Caenorhabditis elegans, mRNA sequence
Contig16123	F57B9.1	CE01335 WBGene00018996 PNP\/PMP oxidase status:Partially_confirmed SW:Q20939 protein_id:AAA21167.1	293	2e-54	gb|AM743250.1|AM743250	AM743250 xL3 vs L4 SSH library Teladorsagia circumcincta cDNA clone 3_43, mRNA sequence
Contig18178	C26B9.1b	CE34262 WBGene00016131 status:Partially_confirmed TR:Q7Z123 protein_id:AAP68952.1	531	2e-54	NULL	NULL
Contig18908	M04B2.4	CE12390 WBGene00010847 status:Partially_confirmed TR:Q21504 protein_id:CAB01237.1	529	2e-54	NULL	NULL
Contig1412	C03G5.1	CE03917 WBGene00015391 locus:sdha-1 succinate dehydrogenase flavoprotein subunit status:Confirmed SW:Q09508 protein_id:AAB37034.1	527	4e-54	gb|BU087213.1|BU087213	Na_L3_17H11_SAC Necator americanus (parasitic nematode) L3 Necator americanus cDNA clone Na_L3_17H11 5' similar to Q8WSR3 Flavoprotein subunit of succinate, mRNA sequence
Contig13188	F26A1.8	CE02689 WBGene00017806 Amine oxidase status:Partially_confirmed TR:Q19796 protein_id:AAA68248.1	525	4e-54	NULL	NULL
Contig13908	Y47H9C.2	CE20263 WBGene00012948 status:Partially_confirmed TR:Q9XWD7 protein_id:CAA21738.1	529	4e-54	gb|CB037450.1|CB037450	Tc_ad2_33H06_TEXF1 Teladorsagia circumcincta adults library 2 Teladorsagia circumcincta cDNA clone Tc_ad2_33H06 5', mRNA sequence
Contig19107	ZK686.3	CE00457 WBGene00022793 status:Confirmed SW:P34669 protein_id:AAA28222.1	527	4e-54	NULL	NULL
Contig19846	ZC376.5	CE15201 WBGene00006613 locus:trm-1 N2,N2-dimethylguanosine tRNA methyltransferase status:Confirmed SW:Q23270 protein_id:CAB00881.1	314	4e-54	NULL	NULL
Contig13437	C43F9.5	CE19733 WBGene00008073 status:Partially_confirmed TR:Q9XUG6 protein_id:CAB05152.1	524	5e-54	NULL	NULL
Contig15535	R05D11.3	CE06238 WBGene00004305 locus:ran-4 nuclear transport factor 2 like status:Confirmed SW:Q21735 protein_id:CAA99890.1	526	5e-54	gb|BG734346.1|BG734346	Tc_ad_01H10_SKPL Teladorsagia circumcincta adults Teladorsagia circumcincta cDNA clone Tc_ad_01H10 5' similar to sp|Q21735|NTF2_CAEEL PROBABLE NUCLEAR TRANSPORT FACTOR 2 (NTF-2), mRNA sequence
Contig5549	Y47G6A.10	CE34400 WBGene00004978 locus:spg-7 ATPase status:Partially_confirmed TR:Q9N3T5 protein_id:AAF60660.2	526	6e-54	NULL	NULL
Contig13195	R10E4.4	CE03558 WBGene00003157 locus:mcm-5 CDC46 status:Confirmed SW:Q21902 protein_id:CAA90765.1	524	6e-54	NULL	NULL
Contig899	C05D11.12	CE29662 WBGene00002855 locus:let-721 YAAS status:Confirmed SW:Q11190 protein_id:AAB53835.2	525	7e-54	gb|CB036742.1|CB036742	Tc_ad2_25E10_TEXF1 Teladorsagia circumcincta adults library 2 Teladorsagia circumcincta cDNA clone Tc_ad2_25E10 5' similar to Q11190 Probable electron transfer flavoprotein- precursor (EC, mRNA sequence
Contig1790	F22F7.1b	CE32871 WBGene00017719 status:Confirmed TR:Q8IA58 protein_id:AAN84819.1	523	7e-54	NULL	NULL
Contig21836	F09E5.3	CE02610 WBGene00017283 Deoxyribose-phosphate aldolase status:Confirmed SW:Q19264 protein_id:AAA79343.1	526	8e-54	NULL	NULL
Contig12660	Y34B4A.9	CE27401 WBGene00021325 status:Confirmed TR:Q95Y28 protein_id:AAK84603.1	523	9e-54	gb|AM744570.1|AM744570	AM744570 xL3 vs L4 SSH library Teladorsagia circumcincta cDNA clone Tci_L4_02_04_G03, mRNA sequence
Contig253	R03G5.1a	CE01270 WBGene00001169 locus:eft-4 elongation factor EF-1-alpha status:Confirmed SW:P53013 protein_id:AAA96068.1	287	1e-53	gb|BU087416.1|BU087416	Na_L3_20C01_SAC Necator americanus (parasitic nematode) L3 Necator americanus cDNA clone Na_L3_20C01 5' similar to R03G5.1 CE01270 elongation factor EF-1-alpha status:Confirmed, mRNA sequence
Contig1443	T17H7.4l	CE33939 WBGene00001573 locus:gei-16 status:Partially_confirmed TR:Q86DC7 protein_id:AAP31429.1	524	1e-53	gb|BG467687.1|BG467687	Na_L3_01G11_SAC Necator americanus (parasitic nematode) L3 Necator americanus cDNA clone Na_L3_01G11 5', mRNA sequence
Contig5538	Y54E5A.6	CE20317 WBGene00013201 Uncharacterized protein family UPF0034, Double-stranded RNA binding motif status:Partially_confirmed TR:Q9XWJ9 protein_id:CAA21662.1	522	1e-53	NULL	NULL
Contig5773	C36E6.5	CE20542 WBGene00003370 locus:mlc-2 status:Confirmed SW:P19626 protein_id:AAK09069.1	522	1e-53	gb|CB043242.1|CB043242	Tc_L4_11A11_SKPL Teladorsagia circumcincta L4 library Teladorsagia circumcincta cDNA clone Tc_L4_11A11 5' similar to P19626 Myosin regulatory light chain 2. Caenorhabditis elegans., mRNA sequence
Contig12569	Y17G7B.5a	CE19038 WBGene00003154 locus:mcm-2 MCM2\/3\/5 family status:Partially_confirmed TR:Q9XXI9 protein_id:CAA19452.1	523	1e-53	gb|CB038396.1|CB038396	Tc_ad2_45C07_TEXF1 Teladorsagia circumcincta adults library 2 Teladorsagia circumcincta cDNA clone Tc_ad2_45C07 5' similar to Q9XXI9 Y17G7B.5 protein. Caenorhabditis elegans., mRNA sequence
Contig14541	F53A3.3	CE10884 WBGene00004491 locus:rps-22 40S ribosomal protein status:Confirmed TR:O17218 protein_id:AAB70989.1	519	1e-53	gb|CB043164.1|CB043164	Tc_L3_19A04_SKPL Teladorsagia circumcincta L3 library Teladorsagia circumcincta cDNA clone Tc_L3_19A04 5' similar to O17218 Hypothetical 14.7 kDa protein. Caenorhabditis elegans., mRNA sequence
Contig5	B0432.3	CE07741 WBGene00015185 status:Confirmed SW:P90993 protein_id:AAB37899.1	519	2e-53	NULL	NULL
Contig6521	C27D8.1	CE18539 WBGene00007777 serine\/threonine kinase status:Confirmed TR:Q93288 protein_id:CAB05633.1	521	2e-53	NULL	NULL
Contig6663	F27D9.8b	CE37639 WBGene00017866 locus:stn-2 status:Confirmed TR:Q5WRR6 protein_id:AAV28348.1	303	2e-53	NULL	NULL
Contig11286	F54H12.6	CE00548 WBGene00018846 Elongation factor 1 status:Confirmed SW:P34460 protein_id:AAA28051.1	518	2e-53	gb|CB036417.1|CB036417	Tc_ad2_21E05_TEXF1 Teladorsagia circumcincta adults library 2 Teladorsagia circumcincta cDNA clone Tc_ad2_21E05 5' similar to P34460 Probable elongation factor 1-beta/1-delt Caenorhabditis, mRNA sequence
Contig14436	Y94H6A.6	CE34621 WBGene00006705 locus:ubc-8 status:Partially_confirmed TR:Q9N2W9 protein_id:AAF60891.2	357	2e-53	gb|BG734389.1|BG734389	Tc_ad_02F09_SKPL Teladorsagia circumcincta adults Teladorsagia circumcincta cDNA clone Tc_ad_02F09 5', mRNA sequence
Contig15920	F01F1.8a	CE01234 WBGene00000381 locus:cct-6 status:Confirmed SW:P46550 protein_id:AAC46642.1	518	2e-53	gb|BU086642.1|BU086642	Na_L3_10H02_SAC Necator americanus (parasitic nematode) L3 Necator americanus cDNA clone Na_L3_10H02 5' similar to F01F1.8A CE01234 locus:cct-6 status:Confirmed SW:P46550, mRNA sequence
Contig18074	ZK1098.5	CE00368 WBGene00014222 status:Confirmed SW:P34605 protein_id:CAA80133.1	517	2e-53	NULL	NULL
Contig2484	F36H1.6	CE40358 WBGene00000109 locus:alh-3 formyltetrahydrofolate dehydrogenase status:Confirmed TR:Q19428 protein_id:CAA92998.2	515	3e-53	NULL	NULL
Contig6660	W03D2.4	CE37726 WBGene00003955 locus:pcn-1 cyclin status:Confirmed SW:O02115 protein_id:AAC48257.2	519	3e-53	gb|CB037309.1|CB037309	Tc_ad2_32D07_TEXF1 Teladorsagia circumcincta adults library 2 Teladorsagia circumcincta cDNA clone Tc_ad2_32D07 5' similar to O02115 Probable proliferating cell nuclear anti Caenorhabditis, mRNA sequence
Contig17381	C10G11.8	CE27676 WBGene00015688 ATPase status:Partially_confirmed TR:P91025 protein_id:AAB42248.2	515	3e-53	NULL	NULL
Contig1123	T14F9.1	CE07497 WBGene00020507 locus:vha-15 ATPase subunit status:Confirmed SW:Q22494 protein_id:AAA91266.1	513	4e-53	gb|BU086612.1|BU086612	Na_L3_10D12_SAC Necator americanus (parasitic nematode) L3 Necator americanus cDNA clone Na_L3_10D12 5' similar to T14F9.1 CE07497 ATPase subunit status:Confirmed SW:Q22494, mRNA sequence
Contig2530	F20H11.3	CE09512 WBGene00003162 locus:mdh-1 malate dehydrogenase status:Confirmed SW:O02640 protein_id:AAB53985.1	514	4e-53	gb|CB036359.1|CB036359	Tc_ad2_20G12_TEXF1 Teladorsagia circumcincta adults library 2 Teladorsagia circumcincta cDNA clone Tc_ad2_20G12 5' similar to O02640 Probable malate dehydrogenase, mitochond Caenorhabditis, mRNA sequence
Contig7594	R07B1.10	CE26721 WBGene00002271 locus:lec-8 galaptin domain status:Confirmed SW:Q09610 protein_id:CAA88548.2	517	4e-53	gb|CB037954.1|CB037954	Tc_ad2_40B01_TEXF1 Teladorsagia circumcincta adults library 2 Teladorsagia circumcincta cDNA clone Tc_ad2_40B01 5' similar to Q09610 Probable galaptin lec-8. Caenorhabditis elegans., mRNA sequence
Contig21701	H22K11.1	CE19495 WBGene00000216 locus:asp-3 aspartyl protease status:Confirmed SW:P55956 protein_id:AAK39240.1	518	4e-53	NULL	NULL
Contig12475	T18H9.2b	CE33321 WBGene00000215 locus:asp-2 status:Confirmed TR:Q86NE0 protein_id:AAO25990.1	518	5e-53	gb|CB038257.1|CB038257	Tc_ad2_43F10_TEXF1 Teladorsagia circumcincta adults library 2 Teladorsagia circumcincta cDNA clone Tc_ad2_43F10 5' similar to Q22548 Hypothetical 76.5 kDa protein. Caenorhabditis elegans., mRNA sequence
Contig13297	D1007.6	CE09041 WBGene00004479 locus:rps-10 40S ribosomal protein S10 status:Confirmed TR:O01869 protein_id:AAK18912.1	516	5e-53	gb|CB043537.1|CB043537	Tc_L4_16B03_SKPL Teladorsagia circumcincta L4 library Teladorsagia circumcincta cDNA clone Tc_L4_16B03 5' similar to O01869 D1007.6 protein. Caenorhabditis elegans., mRNA sequence
Contig5814	C05D11.12	CE29662 WBGene00002855 locus:let-721 YAAS status:Confirmed SW:Q11190 protein_id:AAB53835.2	323	6e-53	gb|CB036742.1|CB036742	Tc_ad2_25E10_TEXF1 Teladorsagia circumcincta adults library 2 Teladorsagia circumcincta cDNA clone Tc_ad2_25E10 5' similar to Q11190 Probable electron transfer flavoprotein- precursor (EC, mRNA sequence
Contig7712	Y53C12B.2	CE14896 WBGene00013144 status:Confirmed SW:O18216 protein_id:CAB16491.1	512	6e-53	gb|BG467806.1|BG467806	Na_L3_03B11_SAC Necator americanus (parasitic nematode) L3 Necator americanus cDNA clone Na_L3_03B11 5' similar to Q57885 HYPOTHETICAL PROTEIN MJ0443. Methanococcus jannaschii., mRNA sequence
Contig13415	Y105E8B.8a	CE33847 WBGene00001334 locus:ero-1 status:Confirmed SW:Q7YTU4 protein_id:CAC70110.4	382	6e-53	NULL	NULL
Contig15485	C36A4.4	CE27831 WBGene00007965 status:Confirmed SW:Q18493 protein_id:CAA91270.2	513	6e-53	NULL	NULL
Contig21936	Y51H7C.5	CE39193 WBGene00021783 status:Partially_confirmed TR:Q95XY7 protein_id:AAK39344.3	519	6e-53	NULL	NULL
Contig22032	F36A2.6	CE09945 WBGene00004484 locus:rps-15 40S ribosomal protein S15 status:Confirmed SW:Q9XVP0 protein_id:CAB03065.1	514	7e-53	NULL	NULL
Contig6254	Y71A12B.1	CE24592 WBGene00004475 locus:rps-6 40S ribosomal protein S6 status:Confirmed SW:Q9NEN6 protein_id:CAB81996.1	515	8e-53	gb|BU087145.1|BU087145	Na_L3_17B05_SAC Necator americanus (parasitic nematode) L3 Necator americanus cDNA clone Na_L3_17B05 5' similar to Y71A12B.1 CE24592 locus:rps-6 40S ribosomal protein S6, mRNA sequence
Contig16095	F30A10.9	CE09810 WBGene00009266 Yeast D96591.6 protein like status:Confirmed TR:Q93638 protein_id:CAB03017.2	514	9e-53	gb|AW670726.1|AW670726	Hce3L3D Haemonchus contortus trans-spliced expression library Haemonchus contortus cDNA 5' similar to chorionic gonadotropin (CGI-35) like protein, mRNA sequence
Contig5399	ZK1010.1	CE15495 WBGene00006728 locus:ubq-2 UBQ-2 ubiquitin\; 60S Ribosomal protein L40 status:Confirmed	509	1e-52	gb|BU088738.1|BU088738	Na_L3_47H05_SAC Necator americanus (parasitic nematode) L3 Necator americanus cDNA clone Na_L3_47H05 5' similar to ZK1010.1 CE15495 locus:ubq-2 UBQ-2 ubiquitin; 60S Ribosomal, mRNA sequence
Contig7773	ZC196.7	CE15078 WBGene00001616 locus:glr-5 ligand-gated ionic channel protein status:Partially_confirmed TR:O01623 protein_id:AAB52291.1	443	1e-52	NULL	NULL
Contig11420	T22H2.6a	CE24004 WBGene00011936 granulin precursor status:Partially_confirmed TR:Q9U362 protein_id:CAB54304.1	514	1e-52	gb|CB038960.1|CB038960	Tc_ad2_52B02_TEXF1 Teladorsagia circumcincta adults library 2 Teladorsagia circumcincta cDNA clone Tc_ad2_52B02 5' similar to Q9U362 Hypothetical 39.8 kDa protein T22H2.6. Caenorhabditis, mRNA sequence
Contig14665	C34D4.4b	CE39683 WBGene00016400 status:Confirmed TR:A0FLQ7 protein_id:ABJ99069.1	513	1e-52	NULL	NULL
Contig17947	C49H3.11	CE04237 WBGene00004471 locus:rps-2 status:Confirmed SW:P51403 protein_id:AAF99899.1	479	1e-52	NULL	NULL
Contig18763	B0511.7	CE34246 WBGene00015233 status:Partially_confirmed TR:O61817 protein_id:AAC17655.2	511	1e-52	NULL	NULL
Contig19273	F22A3.6a	CE04442 WBGene00017691 locus:ilys-5 status:Confirmed TR:Q19698 protein_id:AAA83197.1	512	1e-52	NULL	NULL
Contig19967	Y4C6B.5	CE31741 WBGene00021159 status:Partially_confirmed TR:Q9UAZ6 protein_id:AAD14769.2	512	1e-52	NULL	NULL
Contig241	F54E7.1a	CE01312 WBGene00018827 locus:pst-2 status:Partially_confirmed SW:Q20787 protein_id:AAK20073.1	396	2e-52	NULL	NULL
Contig12471	F35H10.4	CE04504 WBGene00006914 locus:vha-5 hydrogen ion transport status:Confirmed TR:Q20072 protein_id:AAA81682.1	457	2e-52	gb|BI594639.1|BI594639	As_nc_19A06_SKPL Ascaris suum (parasitic nematode) adult nerve cord and muscle Ascaris suum cDNA clone As_nc_19A06 5', mRNA sequence
Contig13214	F10C1.2b	CE02619 WBGene00002053 locus:ifb-1 Intermediate filament protein status:Confirmed SW:Q19289 protein_id:AAA93407.1	512	2e-52	gb|GR978549.1|GR978549	EST1349__withprimerM13Fwd__09_est1349_m13fwd_076_fasta_txt Steinernema carpocapsae parasitic stage cDNA library Steinernema carpocapsae cDNA, mRNA sequence
Contig13476	Y105E8A.16	CE29835 WBGene00004489 locus:rps-20 status:Confirmed TR:Q8WQA8 protein_id:CAD21665.1	512	2e-52	gb|CB043618.1|CB043618	Tc_L4_17B02_SKPL Teladorsagia circumcincta L4 library Teladorsagia circumcincta cDNA clone Tc_L4_17B02 5' similar to Q8WQA8 Y105E8A.16 protein. Caenorhabditis elegans., mRNA sequence
Contig14350	Y59A8B.6	CE28858 WBGene00013343 status:Partially_confirmed TR:Q9GRZ2 protein_id:CAC14407.3	513	2e-52	NULL	NULL
Contig15880	R08D7.1	CE00289 WBGene00011142 status:Confirmed SW:P30640 protein_id:CAA78047.1	514	2e-52	NULL	NULL
Contig16240	R07E5.2	CE00657 WBGene00011110 locus:prdx-3 Mer5 (mouse) status:Confirmed SW:Q21824 protein_id:CAA83619.1	510	2e-52	gb|CB036200.1|CB036200	Tc_ad2_19A02_TEXF1 Teladorsagia circumcincta adults library 2 Teladorsagia circumcincta cDNA clone Tc_ad2_19A02 5' similar to Q21824 Probable thioredoxin peroxidase (Thiored reductase), mRNA sequence
Contig20202	C01A2.4	CE34247 WBGene00007216 status:Confirmed TR:O02208 protein_id:CAB02699.2	513	2e-52	NULL	NULL
Contig430	F59B8.2	CE03436 WBGene00010317 isocitrate dehydrogenase status:Confirmed TR:Q21032 protein_id:CAA92778.1	508	3e-52	gb|BI322945.1|BI322945	kt67b05.y1 Strongyloides ratti L2 pAMP1 v1 Chiapelli McCarter Strongyloides ratti cDNA 5' similar to SW:IDHC_MICME Q9Z2K9 ISOCITRATE DEHYDROGENASE [NADP] CYTOPLASMIC ;, mRNA sequence
Contig1501	B0205.6	CE30405 WBGene00015021 aminotransferase status:Confirmed TR:O61741 protein_id:AAC16992.2	508	3e-52	NULL	NULL
Contig7267	R06A4.9	CE21113 WBGene00011051 six WD40 repeats status:Partially_confirmed TR:Q9NAN8 protein_id:CAB76722.1	511	3e-52	NULL	NULL
Contig13867	F43E2.7a	CE33087 WBGene00018395 status:Partially_confirmed TR:O02093 protein_id:AAC71129.2	399	3e-52	NULL	NULL
Contig21845	F45H10.3	CE10546 WBGene00009740 Weak similarity with NADH-ubiquinone oxidoreductase subunit (Swiss Prot accession number Q05752) status:Confirmed TR:O02267 protein_id:CAB04385.1	510	3e-52	NULL	NULL
Contig7084	E04A4.7	CE16968 WBGene00017121 locus:cyc-2.1 cytochrome C status:Confirmed SW:P19974 protein_id:AAB92035.1	505	4e-52	gb|CB043085.1|CB043085	Tc_L3_12H06_SKPL Teladorsagia circumcincta L3 library Teladorsagia circumcincta cDNA clone Tc_L3_12H06 5' similar to P92504 Cytochrome c, type-1. Ascaris suum (Pig roundworm) (Ascaris, mRNA sequence
Contig21979	C11D2.4	CE31300 WBGene00015702 status:Partially_confirmed TR:O45069 protein_id:AAM81120.1	507	4e-52	NULL	NULL
Contig1170	F33H2.6	CE30528 WBGene00009369 status:Confirmed TR:O62216 protein_id:CAB04261.2	508	5e-52	NULL	NULL
Contig1471	Y41E3.4	CE18372 WBGene00001336 locus:ers-1 tRNA synthetases class I (E and Q) status:Partially_confirmed SW:O62431 protein_id:CAB08998.1	426	5e-52	NULL	NULL
Contig2250	Y48B6A.6a	CE32970 WBGene00012980 status:Partially_confirmed TR:Q9U2A6 protein_id:CAB54442.2	508	5e-52	NULL	NULL
Contig5654	C47B2.8	CE17569 WBGene00004196 locus:prx-11 status:Partially_confirmed TR:O62103 protein_id:CAB16857.1	506	5e-52	NULL	NULL
Contig6675	R12E2.12	CE33159 WBGene00020037 status:Confirmed TR:O61791 protein_id:AAC17033.2	509	5e-52	NULL	NULL
Contig6939	F39H12.3	CE40651 WBGene00018214 status:Predicted TR:Q20199 protein_id:AAA83605.2	509	5e-52	NULL	NULL
Contig18432	Y48E1B.3	CE22159 WBGene00013002 geranylgeranyl transferase beta subunit status:Confirmed TR:O18197 protein_id:CAB07699.1	507	6e-52	NULL	NULL
Contig18895	MTCE.23	CE34069 WBGene00010962 cytochrome oxidase subunit III status:Confirmed	432	6e-52	NULL	NULL
Contig7284	F08F8.2	CE30649 WBGene00017268 Hydroxymethylglutaryl-coA reductase status:Confirmed TR:Q19207 protein_id:AAA68386.2	505	7e-52	NULL	NULL
Contig11425	F10B5.1	CE01543 WBGene00004421 locus:rpl-10 ribosomal protein L10 (QM protein) status:Confirmed SW:Q09533 protein_id:CAA88308.1	502	7e-52	gb|CB043379.1|CB043379	Tc_L4_12G06_SKPL Teladorsagia circumcincta L4 library Teladorsagia circumcincta cDNA clone Tc_L4_12G06 5' similar to Q95P53 QM protein. Bombyx mori (Silk moth)., mRNA sequence
Contig13833	Y113G7A.3	CE27230 WBGene00004754 locus:sec-23 status:Confirmed TR:Q9U2Z1 protein_id:CAB60476.2	502	7e-52	NULL	NULL
Contig20602	T26E3.2	CE14186 WBGene00003578 locus:ndx-1 MUTT protein like status:Confirmed SW:O45830 protein_id:CAB04835.1	504	7e-52	NULL	NULL
Contig1460	F13H8.7	CE02641 WBGene00017440 beta-ureidopropionase (rat) status:Confirmed TR:Q19437 protein_id:AAK31488.1	274	9e-52	gb|GO253057.1|GO253057	Gpa_EST_P1_17-03M13F_D06_D06_021 Parasitic stage nematodes 7 days post infection Globodera pallida cDNA, mRNA sequence
Contig13210	D1014.3	CE38494 WBGene00017016 locus:snap-1 alpha-SNAP protein status:Confirmed TR:Q18921 protein_id:AAA96287.3	507	9e-52	NULL	NULL
Contig15809	F28C6.3	CE03274 WBGene00000773 locus:cpf-1 cleavage stimulation factor like status:Partially_confirmed TR:Q19864 protein_id:CAA92670.1	494	1e-51	NULL	NULL
Contig19863	F54C9.5	CE02255 WBGene00004416 locus:rpl-5 60S ribosomal protein L5 status:Confirmed SW:P49405 protein_id:CAA90251.1	505	1e-51	NULL	NULL
Contig214	K06A4.3	CE06107 WBGene00010593 gelsolin status:Confirmed TR:Q21253 protein_id:CAA94782.1	370	2e-51	NULL	NULL
Contig3140	ZC506.3	CE01681 WBGene00013920 locus:pssy-1 phosphatidylserine synthase I status:Partially_confirmed TR:Q09643 protein_id:CAA87373.1	499	2e-51	NULL	NULL
Contig6304	C14F5.3b	CE37090 WBGene00006588 locus:tnt-3 status:Partially_confirmed TR:Q6AHQ1 protein_id:AAT92083.1	504	2e-51	gb|BU086628.1|BU086628	Na_L3_10F06_SAC Necator americanus (parasitic nematode) L3 Necator americanus cDNA clone Na_L3_10F06 5' similar to C14F5.3B CE29174 locus:tnt-3 status:Partially_confirmed TR:Q95QW6, mRNA sequence
Contig19475	C26B9.3	CE29187 WBGene00016133 status:Confirmed TR:Q18200 protein_id:AAA82455.2	499	2e-51	NULL	NULL
Contig20729	C09F9.3	CE40799 WBGene00007480 Ank repeat status:Partially_confirmed TR:Q95ZZ0 protein_id:CAC42253.4	499	2e-51	NULL	NULL
Contig19839	F10G7.11	CE33373 WBGene00017374 status:Confirmed TR:Q86NH9 protein_id:AAO38659.1	501	3e-51	NULL	NULL
Contig2757	K02F3.10	CE01346 WBGene00019333 status:Confirmed TR:Q21154 protein_id:AAK21418.1	501	4e-51	gb|AW670791.1|AW670791	Hce50L1 Haemonchus contortus trans-spliced expression library Haemonchus contortus cDNA 5' similar to similar to C. elegans K02F3.10 product, mRNA sequence
Contig3355	ZC434.4	CE38014 WBGene00013892 status:Confirmed SW:Q23314 protein_id:CAB00064.2	502	4e-51	NULL	NULL
Contig13823	F08B6.4c	CE36924 WBGene00006819 locus:unc-87 status:Confirmed SW:P37806 protein_id:AAT68897.1	496	4e-51	gb|CB036923.1|CB036923	Tc_ad2_27G01_TEXF1 Teladorsagia circumcincta adults library 2 Teladorsagia circumcincta cDNA clone Tc_ad2_27G01 5' similar to AAA81903 Unc-87 protein. Caenorhabditis elegans., mRNA sequence
Contig20039	C41D11.2	CE29220 WBGene00001231 locus:eif-3.H status:Partially_confirmed TR:O01974 protein_id:AAC48137.2	497	4e-51	NULL	NULL
Contig20262	R08E5.3	CE12576 WBGene00019963 status:Confirmed TR:O01593 protein_id:AAB52277.1	500	4e-51	NULL	NULL
Contig14795	F31C3.1	CE17730 WBGene00000881 locus:cyn-5 cyclophillin status:Confirmed SW:P52013 protein_id:CAB07192.1	496	5e-51	gb|BU086576.1|BU086576	Na_L3_10A02_SAC Necator americanus (parasitic nematode) L3 Necator americanus cDNA clone Na_L3_10A02 5' similar to Y75B12B.5 CE20374 locus:cyp-3 Peptidyl-prolyl cis-trans isomerases, mRNA sequence
Contig6866	Y110A7A.14	CE30307 WBGene00003924 locus:pas-3 endopeptidase status:Confirmed SW:Q9N599 protein_id:AAF60416.2	494	6e-51	gb|BU087556.1|BU087556	Na_L3_21G09_SAC Necator americanus (parasitic nematode) L3 Necator americanus cDNA clone Na_L3_21G09 5' similar to Y110A7A.14 CE30307 locus:pas-3 endopeptidase status:Confirmed, mRNA sequence
Contig8220	C23G10.2a	CE37747 WBGene00016011 status:Confirmed SW:Q10121 protein_id:AAV58883.1	500	6e-51	gb|AI857022.1|AI857022	MBNaAd-114SAC Necator americanus (parasitic nematode) mixed adult Necator americanus cDNA clone MBNaAd-114 5' similar to from Necator americanus EST cluster NAC00114, mRNA sequence
Contig11140	C33A12.3	CE40550 WBGene00007882 status:Confirmed TR:Q18357 protein_id:CAA92787.2	497	6e-51	NULL	NULL
Contig13965	T12A7.2a	CE23979 WBGene00011723 status:Partially_confirmed TR:Q22423 protein_id:CAA98142.2	499	6e-51	NULL	NULL
Contig15447	Y38F2AR.12a	CE40315 WBGene00021430 status:Partially_confirmed TR:A0A9S2 protein_id:ABJ99061.1	379	6e-51	NULL	NULL
Contig18145	C40H1.6	CE00114 WBGene00008041 status:Confirmed SW:Q03598 protein_id:CAA79557.1	500	6e-51	NULL	NULL
Contig1733	M142.1	CE06203 WBGene00006843 locus:unc-119 status:Partially_confirmed SW:Q10658 protein_id:CAA97807.1	496	8e-51	gb|BM277244.1|BM277244	Tm_ad_37D05_SKPL Trichuris muris (parasitic nematode) mixed adult Trichuris muris cDNA clone Tm_ad_37D05 5' similar to gb|AAK70467.1|AF387342_1 (AF387342) Unc119c - Danio rerio, mRNA sequence
Contig8329	T27E9.3	CE21213 WBGene00000407 locus:cdk-5 serine\/threonine kinase (CDC2\/CDKX subfamily) status:Confirmed TR:O18142 protein_id:CAB04875.1	493	8e-51	gb|BQ089666.1|BQ089666	rc51c08.y2 Meloidogyne hapla egg pAMP1 v1 Meloidogyne hapla cDNA 5' similar to SW:CDK5_RAT Q03114 CELL DIVISION PROTEIN KINASE 5 ;, mRNA sequence
Contig18890	F58F12.1	CE01976 WBGene00019061 ATP synthase status:Confirmed SW:Q09544 protein_id:AAC46699.1	496	8e-51	NULL	NULL
Contig2760	ZK1128.8b	CE34141 WBGene00014234 locus:vps-29 status:Confirmed TR:Q86D99 protein_id:CAD90185.1	498	9e-51	gb|BU088468.1|BU088468	Na_L3_44G02_SAC Necator americanus (parasitic nematode) L3 Necator americanus cDNA clone Na_L3_44G02 5' similar to ZK1128.8 CE23493 status:Confirmed TR:Q9XVX5, mRNA sequence
Contig5937	F55A4.1	CE19895 WBGene00018853 vesicle trafficking protein sec22b status:Confirmed TR:Q94241 protein_id:AAB07559.2	498	9e-51	NULL	NULL
Contig414	Y106G6H.3	CE20413 WBGene00004444 locus:rpl-30 status:Partially_confirmed TR:Q9XWS4 protein_id:CAA21573.1	495	1e-50	gb|CB043562.1|CB043562	Tc_L4_16D05_SKPL Teladorsagia circumcincta L4 library Teladorsagia circumcincta cDNA clone Tc_L4_16D05 5' similar to Q9XWS4 Y106G6H.3 protein. Caenorhabditis elegans., mRNA sequence
Contig2736	F14D12.4c	CE37633 WBGene00003166 locus:mec-2 status:Confirmed TR:Q5WRS3 protein_id:AAV28352.1	492	1e-50	gb|BI323458.1|BI323458	kt71e08.y1 Strongyloides ratti L2 pAMP1 v1 Chiapelli McCarter Strongyloides ratti cDNA 5' similar to SW:UNC1_CAEEL Q21190 UNC-1 PROTEIN. [1] ;, mRNA sequence
Contig5692	C47E12.1	CE05445 WBGene00005663 locus:srs-2 seryl-tRNA synthetase status:Confirmed SW:Q18678 protein_id:CAA93105.1	492	1e-50	NULL	NULL
Contig6594	F09E5.15	CE32361 WBGene00006434 locus:prdx-2 status:Confirmed TR:Q8IG31 protein_id:AAN63412.1	454	1e-50	gb|CB036746.1|CB036746	Tc_ad2_25F02_TEXF1 Teladorsagia circumcincta adults library 2 Teladorsagia circumcincta cDNA clone Tc_ad2_25F02 5' similar to Q8WQ02 Thioredoxin peroxidase (Fragment). Ostertagia ostertagi., mRNA sequence
Contig17838	H43I07.2	CE29979 WBGene00019275 transferase status:Confirmed TR:Q9UAY9 protein_id:AAL38961.1	495	1e-50	NULL	NULL
Contig22057	F29B9.4a	CE27146 WBGene00004205 locus:psr-1 status:Confirmed SW:Q9GYI4 protein_id:AAF99922.2	481	1e-50	NULL	NULL
Contig2799	C33H5.11	CE29696 WBGene00016378 locus:imp-3 status:Confirmed TR:Q18408 protein_id:AAA82268.3	393	2e-50	gb|AM743244.1|AM743244	AM743244 xL3 vs L4 SSH library Teladorsagia circumcincta cDNA clone 3_38, mRNA sequence
Contig13807	F58B4.1b	CE35882 WBGene00003549 locus:nas-31 status:Partially_confirmed SW:Q7JLI1 protein_id:CAE48502.1	494	2e-50	gb|AM744068.1|AM744068	AM744068 xL3 vs L4 SSH library Teladorsagia circumcincta cDNA clone Tci_L4_01_02_D08, mRNA sequence
Contig14330	C56A3.6	CE32339 WBGene00008345 EF hand (2 domains) status:Partially_confirmed TR:Q18874 protein_id:CAB01132.2	494	2e-50	gb|CB037212.1|CB037212	Tc_ad2_31C10_TEXF1 Teladorsagia circumcincta adults library 2 Teladorsagia circumcincta cDNA clone Tc_ad2_31C10 5' similar to CAB01132 Hypothetical protein C56A3.6. Caenorhabditis elegans., mRNA sequence
Contig14727	Y65B4A.6	CE34419 WBGene00022029 status:Partially_confirmed TR:Q9BL61 protein_id:AAK29954.2	493	3e-50	gb|CB037460.1|CB037460	Tc_ad2_34A05_TEXF1 Teladorsagia circumcincta adults library 2 Teladorsagia circumcincta cDNA clone Tc_ad2_34A05 5' similar to O44781 Hypothetical 45.5 kDa protein. Caenorhabditis elegans., mRNA sequence
Contig16265	M05D6.5	CE03503 WBGene00010878 status:Confirmed TR:Q21524 protein_id:CAA91414.1	492	3e-50	gb|AM743674.1|AM743674	AM743674 xL3 vs L4 SSH library Teladorsagia circumcincta cDNA clone Tci_XL3_02_01_E09, mRNA sequence
Contig17600	F28C6.3	CE03274 WBGene00000773 locus:cpf-1 cleavage stimulation factor like status:Partially_confirmed TR:Q19864 protein_id:CAA92670.1	488	3e-50	NULL	NULL
Contig18108	F25H2.6	CE23681 WBGene00009120 PH domain status:Confirmed TR:Q93569 protein_id:CAB02094.2	493	3e-50	NULL	NULL
Contig18268	C47B2.3	CE17563 WBGene00006529 locus:tba-2 Tubulin status:Confirmed SW:P34690 protein_id:CAB16856.1	488	3e-50	NULL	NULL
Contig6799	W06G6.1	CE20151 WBGene00012308 status:Partially_confirmed TR:O18176 protein_id:CAB16533.1	494	4e-50	NULL	NULL
Contig19460	JC8.8	CE33800 WBGene00010440 Transthyretin-like family status:Confirmed TR:O62289 protein_id:CAB05225.2	490	4e-50	NULL	NULL
Contig6491	H22K11.1	CE19495 WBGene00000216 locus:asp-3 aspartyl protease status:Confirmed SW:P55956 protein_id:AAK39240.1	446	5e-50	NULL	NULL
Contig6822	F20D6.11	CE27373 WBGene00017640 oxidoreductase status:Partially_confirmed TR:Q19655 protein_id:AAB37054.2	492	5e-50	NULL	NULL
Contig15599	M03C11.7	CE03498 WBGene00010844 status:Confirmed TR:Q21486 protein_id:CAA88957.1	488	5e-50	NULL	NULL
Contig15790	F22B5.4	CE02199 WBGene00009042 status:Confirmed TR:Q19708 protein_id:CAA90356.1	490	5e-50	gb|CB043284.1|CB043284	Tc_L4_11E12_SKPL Teladorsagia circumcincta L4 library Teladorsagia circumcincta cDNA clone Tc_L4_11E12 5' similar to Q19708 F22B5.4 protein. Caenorhabditis elegans., mRNA sequence
Contig19927	C25H3.4	CE29676 WBGene00016113 status:Partially_confirmed TR:Q18186 protein_id:AAK31455.3	492	5e-50	NULL	NULL
Contig5987	K02B2.3	CE27192 WBGene00019296 status:Confirmed TR:Q21121 protein_id:AAK39248.1	489	6e-50	NULL	NULL
Contig13117	F54C9.5	CE02255 WBGene00004416 locus:rpl-5 60S ribosomal protein L5 status:Confirmed SW:P49405 protein_id:CAA90251.1	490	6e-50	gb|BG734334.1|BG734334	Tc_ad_01G05_SKPL Teladorsagia circumcincta adults Teladorsagia circumcincta cDNA clone Tc_ad_01G05 5' similar to sp|P49405|RL5_CAEEL PROBABLE 60S RIBOSOMAL PROTEIN L5, mRNA sequence
Contig21862	F59E10.3	CE11494 WBGene00010333 Clathrin adaptor complex small chain status:Confirmed SW:O17901 protein_id:CAA85416.1	486	6e-50	NULL	NULL
Contig6503	C34E10.6	CE29950 WBGene00000229 locus:atp-2 ATP synthase beta chain status:Confirmed SW:P46561 protein_id:AAA19068.2	486	7e-50	gb|GO252227.1|GO252227	Gpa_EST_P1_14-04M13F_A10_A10_040 Parasitic stage nematodes 7 days post infection Globodera pallida cDNA, mRNA sequence
Contig11207	JC8.3a	CE17986 WBGene00004424 locus:rpl-12 Ribosomal protein L11 status:Confirmed SW:P61866 protein_id:CAB05226.1	485	7e-50	gb|CB038431.1|CB038431	Tc_ad2_45G03_TEXF1 Teladorsagia circumcincta adults library 2 Teladorsagia circumcincta cDNA clone Tc_ad2_45G03 5' similar to O62290 Probable 60S ribosomal protein L12. Caenorhabditis elegans., mRNA sequence
Contig15871	Y57G11C.13	CE14950 WBGene00000192 locus:arl-8 ADP-ribosylation factor status:Confirmed TR:O18237 protein_id:CAB16514.1	485	7e-50	NULL	NULL
Contig18173	Y24D9A.4a	CE27398 WBGene00004419 locus:rpl-7A status:Confirmed SW:Q966C6 protein_id:AAK84600.1	485	7e-50	NULL	NULL
Contig350	T01H8.2	CE13016 WBGene00011353 threonine dehydratase status:Partially_confirmed TR:Q93968 protein_id:CAB02298.1	489	9e-50	NULL	NULL
Contig12720	Y76B12C.7	CE29932 WBGene00022301 status:Partially_confirmed SW:Q9N4C2 protein_id:AAF36067.2	490	9e-50	NULL	NULL
Contig520	C33H5.9	CE04152 WBGene00016376 locus:sec-10 status:Partially_confirmed SW:Q18406 protein_id:AAA82266.1	488	1e-49	NULL	NULL
Contig6978	Y116A8C.35	CE23341 WBGene00006698 locus:uaf-2 status:Confirmed TR:Q9U2U0 protein_id:CAB55137.1	428	1e-49	gb|BG467824.1|BG467824	Na_L3_03D06_SAC Necator americanus (parasitic nematode) L3 Necator americanus cDNA clone Na_L3_03D06 5' similar to Q01081 SPLICING FACTOR U2AF 35 KDA SUBUNIT (U2 SUBUNIT) (U2 SNRNP, mRNA sequence
Contig7304	Y45F10B.13c	CE39839 WBGene00012875 status:Confirmed TR:Q2HQM2 protein_id:CAJ76947.1	488	1e-49	gb|CB038108.1|CB038108	Tc_ad2_41H11_TEXF1 Teladorsagia circumcincta adults library 2 Teladorsagia circumcincta cDNA clone Tc_ad2_41H11 5', mRNA sequence
Contig20228	Y60A3A.13	CE26224 WBGene00013361 locus:frs-3 status:Confirmed TR:Q9U1Z3 protein_id:CAC14396.3	484	1e-49	NULL	NULL
Contig21894	B0035.15	CE05170 WBGene00007113 status:Confirmed SW:Q17439 protein_id:CAA97417.1	486	1e-49	NULL	NULL
Contig1420	T04C9.4c	CE31591 WBGene00003375 locus:mlp-1 contains LIM-like binding domain status:Partially_confirmed TR:Q9GP96 protein_id:AAM97946.1	483	2e-49	gb|CB043668.1|CB043668	Tc_L4_17G06_SKPL Teladorsagia circumcincta L4 library Teladorsagia circumcincta cDNA clone Tc_L4_17G06 5' similar to Q9GP95 Hypothetical protein T04C9.4b. Caenorhabditis elegans., mRNA sequence
Contig3348	M03A8.1	CE04770 WBGene00000991 locus:dhs-28 alcohol dehydrogenase\; non-specific lipid transfer protein status:Confirmed TR:Q21481 protein_id:AAA83184.1	487	2e-49	NULL	NULL
Contig5217	C27D8.1	CE18539 WBGene00007777 serine\/threonine kinase status:Confirmed TR:Q93288 protein_id:CAB05633.1	489	2e-49	NULL	NULL
Contig5533	C34C12.8	CE03057 WBGene00007927 GRPE protein status:Confirmed SW:Q18421 protein_id:CAA87101.1	487	2e-49	NULL	NULL
Contig6912	M04F3.4	CE40264 WBGene00019770 calcium binding protein status:Partially_confirmed TR:Q95Y96 protein_id:AAK71383.2	485	2e-49	gb|BU089238.1|BU089238	Na_L3_53H05_SAC Necator americanus (parasitic nematode) L3 Necator americanus cDNA clone Na_L3_53H05 5' similar to M04F3.4 CE12418 calcium binding protein status:Predicted, mRNA sequence
Contig7130	W01A11.4	CE14396 WBGene00002273 locus:lec-10 galaptin (S-lectin) status:Confirmed TR:Q23065 protein_id:AAB04967.1	486	2e-49	gb|CB036879.1|CB036879	Tc_ad2_27C01_TEXF1 Teladorsagia circumcincta adults library 2 Teladorsagia circumcincta cDNA clone Tc_ad2_27C01 5' similar to Q09610 Probable galaptin lec-8. Caenorhabditis elegans., mRNA sequence
Contig11317	F01F1.12a	CE01225 WBGene00017166 Fructose-biphosphate aldolase status:Confirmed SW:P46563 protein_id:AAC46646.1	481	2e-49	gb|CB038059.1|CB038059	Tc_ad2_41D08_TEXF1 Teladorsagia circumcincta adults library 2 Teladorsagia circumcincta cDNA clone Tc_ad2_41D08 5' similar to P46563 Fructose-bisphosphate aldolase 2 (EC 4.1 Caenorhabditis, mRNA sequence
Contig11909	C37E2.1	CE08620 WBGene00007993 isocitrate dehydrogenase status:Confirmed SW:Q93353 protein_id:CAB02822.1	419	2e-49	gb|BU666754.1|BU666754	Na_L3_42B06_SAC Necator americanus (parasitic nematode) L3 Necator americanus cDNA clone Na_L3_42B06 5' similar to Similar to C37E2.1 CE08620 isocitrate dehydrogenase, mRNA sequence
Contig14075	F11G11.2	CE07055 WBGene00001755 locus:gst-7 glutathione S-transferase status:Confirmed SW:P91253 protein_id:AAB37846.1	484	2e-49	gb|CD749501.1|CD749501	rd56g06.y1 Meloidogyne incognita parasitic adult female SL1 TOPO v1 Meloidogyne incognita cDNA 5' similar to TR:Q21743 Q21743 SIMILAR TO S-CRYSTALLIN/GLUTATHIONE S-TRANSFERASE. NCBI GI: 1109810. [1] ;, mRNA sequence
Contig17955	C15H11.8	CE08185 WBGene00007616 DNA-directed RNA polymerase I like status:Confirmed TR:O17587 protein_id:CAB02739.1	483	2e-49	NULL	NULL
Contig19259	Y39H10A.3b	CE36959 WBGene00003479 locus:mtm-9 status:Confirmed TR:Q6F3C7 protein_id:AAT68891.1	485	2e-49	NULL	NULL
Contig2885	D2089.5	CE00940 WBGene00001522 locus:gbh-1 gamma-butyrobetaine,2-oxoglutarate dioxygenase status:Confirmed SW:Q19000 protein_id:CAA85412.1	481	3e-49	gb|AM743797.1|AM743797	AM743797 xL3 vs L4 SSH library Teladorsagia circumcincta cDNA clone Tci_XL3_02_03_A04, mRNA sequence
Contig3238	PDB1.1b	CE39603 WBGene00019803 status:Confirmed TR:Q2L6X5 protein_id:ABC71812.1	482	3e-49	gb|BG468064.1|BG468064	Na_L4_03B09_SAC Necator americanus (parasitic nematode) L4 Necator americanus cDNA clone Na_L4_03B09 5' similar to O27915 CATION EFFLUX SYSTEM PROTEIN (ZINC/CADMI Methanobacterium, mRNA sequence
Contig5085	C24H11.2	CE18525 WBGene00007700 Protein phosphatase-1 (PP1) status:Predicted TR:Q9XVD6 protein_id:CAB03908.1	483	3e-49	NULL	NULL
Contig6645	Y53F4B.2	CE22388 WBGene00001247 locus:elo-9 status:Partially_confirmed TR:Q9NAC6 protein_id:CAB61069.1	389	3e-49	NULL	NULL
Contig11694	B0218.1b	CE33351 WBGene00015047 status:Partially_confirmed TR:Q86MP7 protein_id:AAO38681.1	486	3e-49	NULL	NULL
Contig14765	T01C3.7	CE12920 WBGene00001423 locus:fib-1 fibrillarin status:Confirmed SW:Q22053 protein_id:CAB01657.1	481	3e-49	gb|BI073773.1|BI073773	kt34g10.y1 Strongyloides ratti L2 pAMP1 v1 Chiapelli McCarter Strongyloides ratti cDNA 5' similar to SW:FBRL_CAEEL Q22053 FIBRILLARIN. [1] ;contains element MSR1 repetitive element ;, mRNA sequence
Contig19156	T05E11.5	CE06364 WBGene00011481 locus:imp-2 Yeast YKK0 like status:Confirmed SW:P49049 protein_id:CAA92975.1	486	3e-49	NULL	NULL
Contig19197	F54D5.11	CE26813 WBGene00010054 transcription intiation factor TFIIE-BETA status:Confirmed TR:Q20776 protein_id:CAA91336.2	485	3e-49	NULL	NULL
Contig19461	Y110A7A.14	CE30307 WBGene00003924 locus:pas-3 endopeptidase status:Confirmed SW:Q9N599 protein_id:AAF60416.2	483	3e-49	NULL	NULL
Contig22181	F25H2.5	CE09650 WBGene00009119 nucleoside diphosphate kinase status:Confirmed TR:Q93576 protein_id:CAB02101.1	448	3e-49	NULL	NULL
Contig25	F54C4.1	CE19890 WBGene00018793 status:Confirmed TR:Q9TZ90 protein_id:AAC68778.1	482	4e-49	NULL	NULL
Contig12649	F20D6.11	CE27373 WBGene00017640 oxidoreductase status:Partially_confirmed TR:Q19655 protein_id:AAB37054.2	483	4e-49	NULL	NULL
Contig13734	C33A12.7	CE15664 WBGene00007886 status:Confirmed TR:O17636 protein_id:CAA92800.1	482	4e-49	gb|CB039183.1|CB039183	Tc_ad2_54F10_TEXF1 Teladorsagia circumcincta adults library 2 Teladorsagia circumcincta cDNA clone Tc_ad2_54F10 5' similar to O17636 C33A12.7 protein. Caenorhabditis elegans., mRNA sequence
Contig7460	T21E3.1	CE13874 WBGene00020652 locus:egg-4 status:Partially_confirmed TR:O01767 protein_id:AAB54136.1	482	5e-49	NULL	NULL
Contig13071	T22B7.3	CE31242 WBGene00020672 status:Partially_confirmed TR:Q23042 protein_id:AAB04595.2	483	5e-49	NULL	NULL
Contig18162	C05D11.10	CE01129 WBGene00015487 status:Confirmed SW:Q11189 protein_id:AAB53829.1	482	5e-49	NULL	NULL
Contig11757	Y38F2AR.7	CE40155 WBGene00021425 locus:ppgn-1 status:Confirmed TR:Q18NR5 protein_id:ABJ99062.1	334	6e-49	NULL	NULL
Contig19894	F52B5.6	CE05721 WBGene00004439 locus:rpl-25.2 60S ribosomal protein status:Confirmed SW:Q20647 protein_id:CAA99858.1	480	6e-49	NULL	NULL
Contig15247	C34G6.4	CE41207 WBGene00003996 locus:pgp-2 abc transporter status:Confirmed TR:O01495 protein_id:AAB52482.3	479	7e-49	gb|BM883078.1|BM883078	rc02h02.y1 Meloidogyne hapla egg pAMP1 v1 Meloidogyne hapla cDNA 5' similar to TR:O17895 O17895 F57A10.3 PROTEIN. [1] ;, mRNA sequence
Contig16203	EEED8.5	CE01889 WBGene00003393 locus:mog-5 RNA helicase status:Confirmed SW:Q09530 protein_id:AAC46765.1	478	7e-49	NULL	NULL
Contig5409	F36H1.1	CE05813 WBGene00001426 locus:fkb-1 FK506-binding protein status:Confirmed TR:Q20107 protein_id:CAA92994.1	479	8e-49	gb|CB036278.1|CB036278	Tc_ad2_19H01_TEXF1 Teladorsagia circumcincta adults library 2 Teladorsagia circumcincta cDNA clone Tc_ad2_19H01 5' similar to Q20107 F36H1.1 protein. Caenorhabditis elegans., mRNA sequence
Contig15459	K07A1.2	CE18855 WBGene00010609 locus:dut-1 deoxyuridine 5'-triphosphate nucleotidohydrolase status:Confirmed TR:O01934 protein_id:CAB03175.1	481	8e-49	NULL	NULL
Contig20047	C28C12.9c	CE32596 WBGene00001566 locus:gei-9 status:Confirmed TR:Q8I7L8 protein_id:AAN84858.1	478	8e-49	NULL	NULL
Contig2157	F57H12.1	CE17122 WBGene00000183 locus:arf-3 GTP-binding protein status:Confirmed TR:O45099 protein_id:AAC02598.1	378	9e-49	NULL	NULL
Contig7536	F25B5.4a	CE01921 WBGene00006727 locus:ubq-1 status:Confirmed	475	1e-48	gb|CB036724.1|CB036724	Tc_ad2_25D01_TEXF1 Teladorsagia circumcincta adults library 2 Teladorsagia circumcincta cDNA clone Tc_ad2_25D01 5', mRNA sequence
Contig11405	Y113G7B.17	CE23297 WBGene00013766 status:Confirmed TR:Q9U2X0 protein_id:CAB54335.1	475	1e-48	NULL	NULL
Contig14142	B0272.3	CE00852 WBGene00007129 3-hydroxyacyl-CoA dehydrogenase status:Confirmed SW:P41938 protein_id:CAA86312.1	477	1e-48	NULL	NULL
Contig15729	Y48B6A.12	CE22127 WBGene00012983 status:Partially_confirmed TR:Q9U296 protein_id:CAB54452.1	474	1e-48	gb|BG577684.1|BG577684	Tm_ad_09E09_SKPL Trichuris muris (parasitic nematode) mixed adult Trichuris muris cDNA clone Tm_ad_09E09 5' similar to sp|Q29558|MAOX_PIG NADP-DEPENDENT MALIC ENZYME (NADP-ME), mRNA sequence
Contig19890	F54D5.7	CE03411 WBGene00010052 acyl-CoA dehydrogenase status:Confirmed SW:Q20772 protein_id:CAA91333.1	475	1e-48	NULL	NULL
Contig1990	K08D10.4	CE28597 WBGene00004385 locus:rnp-2 U1 small nuclear ribonucleoprotein A status:Confirmed TR:Q21322 protein_id:AAA98032.2	478	2e-48	NULL	NULL
Contig2339	F01D5.7b	CE35448 WBGene00008497 status:Partially_confirmed TR:Q7JKU8 protein_id:CAE46664.1	478	2e-48	NULL	NULL
Contig8227	ZC434.8	CE06583 WBGene00013894 arginine kinase status:Confirmed SW:Q27535 protein_id:CAB00062.1	473	2e-48	gb|CN576191.1|CN576191	rc25b09.x1 Meloidogyne hapla egg pAMP1 v1 Meloidogyne hapla cDNA 3' similar to SW:KAG2_CAEEL Q27535 PROBABLE ARGININE KINASE ZC434.8 ;, mRNA sequence
Contig12949	C50F2.3	CE08909 WBGene00016837 status:Partially_confirmed TR:P91175 protein_id:AAB37794.1	474	2e-48	NULL	NULL
Contig14440	T27F7.3b	CE27214 WBGene00020868 status:Confirmed TR:Q967F1 protein_id:AAK39303.1	476	2e-48	gb|CB038738.1|CB038738	Tc_ad2_49E01_TEXF1 Teladorsagia circumcincta adults library 2 Teladorsagia circumcincta cDNA clone Tc_ad2_49E01 5' similar to Q967F1 Hypothetical protein T27F7.3b. Caenorhabditis elegans., mRNA sequence
Contig15464	T01G9.6b	CE06343 WBGene00002196 locus:kin-10 KIN-10 casein kinase status:Confirmed SW:P28548 protein_id:CAB00053.1	473	2e-48	gb|BU086959.1|BU086959	Na_L3_14F08_SAC Necator americanus (parasitic nematode) L3 Necator americanus cDNA clone Na_L3_14F08 5' similar to T01G9.6A CE18168 Casein kinase II regulatory subunit, mRNA sequence
Contig16222	ZK563.5	CE35817 WBGene00022769 status:Partially_confirmed TR:Q23533 protein_id:AAA81151.3	402	2e-48	gb|BU088594.1|BU088594	Na_L3_46B09_SAC Necator americanus (parasitic nematode) L3 Necator americanus cDNA clone Na_L3_46B09 5' similar to ZK563.5 CE05096 status:Predicted TR:Q23533 protein_id:AAA81151.1, mRNA sequence
Contig17842	T24H7.1	CE40718 WBGene00004015 locus:phb-2 Prohibitin status:Confirmed SW:P50093 protein_id:AAA68353.2	477	2e-48	NULL	NULL
Contig19481	F27D9.1c	CE04449 WBGene00006757 locus:unc-18 status:Partially_confirmed SW:P34815 protein_id:AAQ81273.1	478	2e-48	NULL	NULL
Contig21728	Y54H5A.3	CE24459 WBGene00021901 locus:tag-262 status:Partially_confirmed TR:Q9N394 protein_id:AAF60781.1	475	2e-48	NULL	NULL
Contig22347	F27C8.1	CE03266 WBGene00000002 locus:aat-1 integral membrane protein E16 like status:Partially_confirmed TR:Q19834 protein_id:CAA92459.1	477	2e-48	NULL	NULL
Contig1533	ZK822.5b	CE40186 WBGene00014092 status:Confirmed TR:Q14V28 protein_id:CAJ90496.1	471	3e-48	NULL	NULL
Contig8102	C06G4.2d	CE30486 WBGene00000542 locus:clp-1 status:Confirmed SW:P34308 protein_id:AAM15551.1	471	3e-48	gb|BU088192.1|BU088192	Na_L3_29C05_SAC Necator americanus (parasitic nematode) L3 Necator americanus cDNA clone Na_L3_29C05 5' similar to C06G4.2A CE30485 locus:clp-1 Calpain status:Confirmed, mRNA sequence
Contig8211	F59E10.1	CE11492 WBGene00003882 locus:orc-2 origin recognition complex, second largest subunit ORC2 status:Confirmed SW:Q21037 protein_id:CAA85415.1	477	3e-48	NULL	NULL
Contig17456	F11C7.3b	CE30944 WBGene00006886 locus:vap-1 status:Confirmed TR:Q8MQ79 protein_id:AAM54195.1	477	3e-48	NULL	NULL
Contig20242	F11C1.1	CE03186 WBGene00008690 status:Confirmed TR:Q19342 protein_id:CAA91025.1	475	3e-48	NULL	NULL
Contig22237	F57F5.1	CE05999 WBGene00010204 cysteine protease status:Partially_confirmed TR:Q20950 protein_id:CAB00098.1	475	3e-48	NULL	NULL
Contig12113	F15D3.7	CE15854 WBGene00008857 status:Confirmed TR:Q9XVQ2 protein_id:CAB02956.1	428	4e-48	NULL	NULL
Contig12779	Y55F3AM.8	CE25490 WBGene00021925 locus:immp-2 status:Partially_confirmed TR:Q9N371 protein_id:AAF60800.1	477	4e-48	NULL	NULL
Contig17764	ZC410.7b	CE26843 WBGene00003066 locus:lpl-1 status:Confirmed TR:Q9BI33 protein_id:CAC35869.1	475	4e-48	NULL	NULL
Contig17854	R12A1.2	CE29448 WBGene00004925 locus:snt-5 status:Confirmed TR:O16700 protein_id:AAB66163.2	475	4e-48	NULL	NULL
Contig20574	T06D8.8	CE02329 WBGene00004465 locus:rpn-9 status:Confirmed TR:Q22253 protein_id:CAA88971.1	473	4e-48	NULL	NULL
Contig2445	F56B3.8	CE34320 WBGene00018932 status:Partially_confirmed TR:O45110 protein_id:AAK29833.2	469	5e-48	gb|EE268116.1|EE268116	GRAA-aaa53g06.g1 Globodera_rostochiensis_EST Globodera rostochiensis cDNA 5' similar to gb|AAK29833.2| Hypothetical protein F56B3.8 [Caenorhabditis elegans], mRNA sequence
Contig6006	C25D7.6	CE08392 WBGene00003155 locus:mcm-3 DNA replication licensing factor MCM3 status:Confirmed TR:Q9XVR7 protein_id:CAB02770.1	474	5e-48	NULL	NULL
Contig8072	C43E11.10	CE08688 WBGene00000382 locus:cdc-6 status:Partially_confirmed TR:P91155 protein_id:AAB37629.1	473	5e-48	NULL	NULL
Contig12618	D1054.2	CE05521 WBGene00003923 locus:pas-2 proteasome component C3 status:Confirmed SW:Q27488 protein_id:CAA98441.1	473	5e-48	NULL	NULL
Contig5631	F39H2.3	CE37516 WBGene00009563 S.pombe hypothetical protein C21E11.07 like status:Confirmed TR:P90872 protein_id:CAB03184.2	474	6e-48	gb|EE265969.1|EE265969	GRAA-aaa41e08.b1 Globodera_rostochiensis_EST Globodera rostochiensis cDNA 3' similar to ref|NP_502789.1| 3-demethylubiquinone-9 3-methyltransferase (29.2 kD) (coq-3) [Caenorhabditis elegans] pir|T27223 hypothetical protein Y57G11C.11 - Caenorhabditis eleg
Contig7642	C41D11.2	CE29220 WBGene00001231 locus:eif-3.H status:Partially_confirmed TR:O01974 protein_id:AAC48137.2	473	7e-48	gb|BU666629.1|BU666629	Na_L3_40E03_SAC Necator americanus (parasitic nematode) L3 Necator americanus cDNA clone Na_L3_40E03 5' similar to Similar to C41D11.2 CE29220 status:Partially_confirmed TR:O01974, mRNA sequence
Contig11384	H13N06.5	CE38718 WBGene00006494 locus:hke-4.2 status:Partially_confirmed SW:Q9XTQ7 protein_id:CAB17070.2	472	8e-48	gb|GT736861.1|GT736861	FRC-2B_B06 Reniform nematode sedentary parasitic female library Rotylenchulus reniformis cDNA, mRNA sequence
Contig15938	D1054.8	CE05526 WBGene00008375 dehydrogenase status:Confirmed TR:Q18946 protein_id:CAA98438.1	472	8e-48	NULL	NULL
Contig17325	ZK616.6	CE26347 WBGene00022776 status:Confirmed TR:Q9N4N3 protein_id:AAF60946.1	472	8e-48	NULL	NULL
Contig5286	C53A5.13	CE35843 WBGene00008270 status:Partially_confirmed TR:O62118 protein_id:CAB03993.3	299	9e-48	NULL	NULL
Contig11756	T22B11.5	CE28486 WBGene00020679 2-oxoglutarate dehydrogenase status:Confirmed SW:O61199 protein_id:AAB94185.2	468	9e-48	gb|GR977896.1|GR977896	EST884__withprimerM13Fwd__05_est884_m13fwd_044_fasta_txt Steinernema carpocapsae parasitic stage cDNA library Steinernema carpocapsae cDNA, mRNA sequence
Contig71	K12H4.3	CE00268 WBGene00019678 status:Confirmed SW:P34524 protein_id:AAA28097.1	465	1e-47	NULL	NULL
Contig835	C07D8.6	CE06776 WBGene00015565 aldehyde reductase status:Confirmed TR:P91020 protein_id:AAB37976.1	469	1e-47	gb|AM744080.1|AM744080	AM744080 xL3 vs L4 SSH library Teladorsagia circumcincta cDNA clone Tci_L4_01_02_E10, mRNA sequence
Contig2919	K04H4.1b	CE36390 WBGene00001263 locus:emb-9 collagen status:Partially_confirmed SW:P17139 protein_id:CAE52901.2	470	1e-47	NULL	NULL
Contig2982	Y43F8B.1c	CE39834 WBGene00012812 status:Partially_confirmed TR:Q2HQL8 protein_id:CAJ76975.1	470	1e-47	gb|AM744856.1|AM744856	AM744856 xL3 vs L4 SSH library Teladorsagia circumcincta cDNA clone 4_90, mRNA sequence
Contig3295	W05G11.6c	CE32740 WBGene00021043 status:Confirmed TR:Q8ITY1 protein_id:AAN65287.1	472	1e-47	NULL	NULL
Contig5801	F47G6.4	CE17841 WBGene00004969 locus:spe-15 status:Partially_confirmed TR:Q9TZI9 protein_id:AAK18955.1	471	1e-47	NULL	NULL
Contig6682	Y110A7A.19	CE23238 WBGene00022464 status:Partially_confirmed TR:Q9N584 protein_id:AAF60413.1	472	1e-47	NULL	NULL
Contig7513	W09C5.6a	CE20168 WBGene00004445 locus:rpl-31 Ribosomal protein L31e status:Confirmed SW:Q9U332 protein_id:CAB63331.1	469	1e-47	gb|CB042925.1|CB042925	Tc_L3_10B12_SKPL Teladorsagia circumcincta L3 library Teladorsagia circumcincta cDNA clone Tc_L3_10B12 5' similar to Q9U332 W09C5.6a protein. Caenorhabditis elegans., mRNA sequence
Contig7576	C07E3.9	CE02124 WBGene00007419 phospholipase A2 status:Partially_confirmed TR:Q17790 protein_id:CAA90098.1	378	1e-47	gb|CB037333.1|CB037333	Tc_ad2_32F07_TEXF1 Teladorsagia circumcincta adults library 2 Teladorsagia circumcincta cDNA clone Tc_ad2_32F07 5' similar to Q17790 C07E3.9 protein. Caenorhabditis elegans., mRNA sequence
Contig14521	C25H3.9a	CE29186 WBGene00016118 status:Confirmed TR:Q18185 protein_id:AAK31457.2	466	1e-47	NULL	NULL
Contig15697	T23D8.4	CE18958 WBGene00001226 locus:eif-3.C status:Confirmed SW:O02328 protein_id:CAB03403.1	466	1e-47	gb|EE269926.1|EE269926	GRAA-aaa65d05.g1 Globodera_rostochiensis_EST Globodera rostochiensis cDNA 5' similar to ref|NP_492638.1| Eukaryotic translation initiation factor 3 (103.8 kD) [Caenorhabditis elegans] sp|O02328|IF38_CAEEL Probable eukaryotic translation initiation factor
Contig16172	Y54G2A.31	CE31652 WBGene00006708 locus:ubc-13 status:Confirmed TR:Q95XX0 protein_id:AAK93865.2	471	1e-47	NULL	NULL
Contig5757	F59C6.5	CE11464 WBGene00010326 NADH ubiquinone oxidoreductase status:Confirmed TR:Q93831 protein_id:CAB01876.1	467	2e-47	gb|GR978611.1|GR978611	EST910__withprimerM13Fwd__08_est910_m13fwd_073_fasta_txt Steinernema carpocapsae parasitic stage cDNA library Steinernema carpocapsae cDNA, mRNA sequence
Contig19011	C11E4.2	CE08102 WBGene00007517 glutathione peroxidase status:Confirmed SW:Q95003 protein_id:CAB02655.1	329	2e-47	NULL	NULL
Contig19254	Y54G2A.4	CE31654 WBGene00021870 status:Partially_confirmed TR:Q9N3A9 protein_id:AAF59574.3	464	2e-47	NULL	NULL
Contig19985	C16A3.10a	CE04010 WBGene00015814 ornithine aminotransferse precursor status:Confirmed SW:Q18040 protein_id:AAD31050.2	448	2e-47	NULL	NULL
Contig2358	T01E8.6	CE32923 WBGene00011334 mitochondrial ribosomal protein S14 status:Confirmed SW:P49391 protein_id:CAA88746.2	467	3e-47	NULL	NULL
Contig2788	Y71H10A.1b	CE37296 WBGene00022199 status:Confirmed TR:Q95X24 protein_id:AAL27269.2	465	3e-47	NULL	NULL
Contig8167	M7.1	CE03482 WBGene00002344 locus:let-70 ubiquitin-conjugating enzyme E2-17 KD status:Confirmed SW:P35129 protein_id:CAA92745.1	462	3e-47	gb|AW670770.1|AW670770	Hce32D Haemonchus contortus trans-spliced expression library Haemonchus contortus cDNA 5' similar to ubiquitin-conjugating enzyme E2-17kD, mRNA sequence
Contig12059	F54D8.2	CE01308 WBGene00006519 locus:tag-174 Cytochrome C oxidase status:Confirmed SW:Q20779 protein_id:AAA20614.1	467	3e-47	gb|CB043420.1|CB043420	Tc_L4_13D09_SKPL Teladorsagia circumcincta L4 library Teladorsagia circumcincta cDNA clone Tc_L4_13D09 5' similar to Q20779 Probable cytochrome C oxidase polypeptid Caenorhabditis, mRNA sequence
Contig20089	JC8.3a	CE17986 WBGene00004424 locus:rpl-12 Ribosomal protein L11 status:Confirmed SW:P61866 protein_id:CAB05226.1	398	3e-47	NULL	NULL
Contig3105	F35C11.4	CE03284 WBGene00009403 status:Partially_confirmed TR:Q20021 protein_id:CAA90244.1	467	4e-47	NULL	NULL
Contig5844	T11B7.4e	CE39401 WBGene00001132 locus:alp-1 status:Confirmed TR:Q2XN05 protein_id:CAJ43909.1	461	4e-47	NULL	NULL
Contig12374	C23G10.3	CE01810 WBGene00004472 locus:rps-3 Ribosomal protein S3 status:Confirmed SW:P48152 protein_id:AAF99870.1	461	4e-47	gb|BM902022.1|BM902022	rc31c10.y1 Meloidogyne hapla egg pAMP1 v1 Meloidogyne hapla cDNA 5' similar to SW:RS3_CAEEL P48152 PROBABLE 40S RIBOSOMAL PROTEIN S3. [1] ;, mRNA sequence
Contig12440	Y71H10B.1c	CE33740 WBGene00022201 status:Partially_confirmed TR:Q86MI3 protein_id:AAO91691.1	467	4e-47	NULL	NULL
Contig16315	C56C10.3	CE02568 WBGene00016961 locus:vps-32.1 status:Confirmed TR:Q18886 protein_id:AAA68771.1	464	4e-47	gb|BG577593.1|BG577593	Tm_ad_08B07_SKPL Trichuris muris (parasitic nematode) mixed adult Trichuris muris cDNA clone Tm_ad_08B07 5' similar to gb|AAF58977.1| (AE003834) CG8055 gene product - Drosophila melanogaster, mRNA sequence
Contig19264	F54H12.6	CE00548 WBGene00018846 Elongation factor 1 status:Confirmed SW:P34460 protein_id:AAA28051.1	464	4e-47	NULL	NULL
Contig19629	Y5F2A.1	CE19022 WBGene00012382 Transthyretin-like family status:Confirmed SW:P55955 protein_id:CAA21645.1	465	4e-47	NULL	NULL
Contig12338	Y79H2A.6	CE24672 WBGene00000201 locus:arx-3 status:Confirmed TR:Q9U1R7 protein_id:CAB54510.1	465	5e-47	NULL	NULL
Contig16017	F32B6.8b	CE09863 WBGene00009322 Yeast ORF YOR070C protein like status:Confirmed TR:O45434 protein_id:CAB03042.1	467	5e-47	gb|CB036682.1|CB036682	Tc_ad2_24H04_TEXF1 Teladorsagia circumcincta adults library 2 Teladorsagia circumcincta cDNA clone Tc_ad2_24H04 5' similar to O45434 F32B6.8 protein. Caenorhabditis elegans., mRNA sequence
Contig21910	C15H9.6	CE08177 WBGene00002007 locus:hsp-3 heat shock protein status:Confirmed SW:P27420 protein_id:AAB52671.1	465	5e-47	NULL	NULL
Contig6524	T22F3.3b	CE20769 WBGene00020696 status:Confirmed TR:Q86NC1 protein_id:AAO25987.1	465	6e-47	gb|CB037587.1|CB037587	Tc_ad2_35G07_TEXF1 Teladorsagia circumcincta adults library 2 Teladorsagia circumcincta cDNA clone Tc_ad2_35G07 5', mRNA sequence
Contig6676	T01D1.4	CE12948 WBGene00020149 status:Confirmed TR:P91416 protein_id:AAB37884.1	464	6e-47	gb|CB043239.1|CB043239	Tc_L4_11A07_SKPL Teladorsagia circumcincta L4 library Teladorsagia circumcincta cDNA clone Tc_L4_11A07 5' similar to P91416 Hypothetical 18.5 kDa protein. Caenorhabditis elegans., mRNA sequence
Contig7996	C44B7.10	CE32326 WBGene00016630 status:Confirmed TR:Q18599 protein_id:AAN63431.1	316	6e-47	gb|BG467956.1|BG467956	Na_L4_01H08_SAC Necator americanus (parasitic nematode) L4 Necator americanus cDNA clone Na_L4_01H08 5' similar to P38942 4-HYDROXYBUTYRATE COENZYME A TRANSFERASE Clostridium, mRNA sequence
Contig11188	T26A5.9	CE00788 WBGene00001005 locus:dlc-1 status:Confirmed SW:Q22799 protein_id:AAC77510.1	462	6e-47	gb|CB043185.1|CB043185	Tc_L3_19C06_SKPL Teladorsagia circumcincta L3 library Teladorsagia circumcincta cDNA clone Tc_L3_19C06 5' similar to Q22799 Probable dynein light chain 1, cytoplasm Caenorhabditis, mRNA sequence
Contig15399	R05C11.4	CE38856 WBGene00044467 status:Predicted TR:Q4R106 protein_id:AAY86267.1	463	6e-47	gb|CB037599.1|CB037599	Tc_ad2_35H09_TEXF1 Teladorsagia circumcincta adults library 2 Teladorsagia circumcincta cDNA clone Tc_ad2_35H09 5', mRNA sequence
Contig5246	R02F2.9	CE29441 WBGene00019838 status:Confirmed TR:Q95QC2 protein_id:AAL06045.1	463	7e-47	NULL	NULL
Contig5358	F56F3.4	CE01016 WBGene00010155 Ubiquitin family status:Confirmed TR:Q20899 protein_id:CAA83606.1	466	7e-47	NULL	NULL
Contig8195	C15F1.6	CE20509 WBGene00000198 locus:art-1 status:Confirmed TR:Q9N5Y2 protein_id:AAF39753.1	461	7e-47	NULL	NULL
Contig22302	T28D6.6	CE24022 WBGene00012126 status:Confirmed TR:Q9TVG4 protein_id:CAB55097.1	459	7e-47	NULL	NULL
Contig2262	R07B1.10	CE26721 WBGene00002271 locus:lec-8 galaptin domain status:Confirmed SW:Q09610 protein_id:CAA88548.2	464	8e-47	gb|CB038187.1|CB038187	Tc_ad2_42H03_TEXF1 Teladorsagia circumcincta adults library 2 Teladorsagia circumcincta cDNA clone Tc_ad2_42H03 5' similar to Q09610 Probable galaptin lec-8. Caenorhabditis elegans., mRNA sequence
Contig12443	F14F9.5	CE35275 WBGene00017468 status:Confirmed SW:Q9GUC9 protein_id:AAF98622.2	462	8e-47	NULL	NULL
Contig5096	R17.2	CE16315 WBGene00011268 status:Partially_confirmed TR:O18005 protein_id:CAB07271.1	464	9e-47	gb|AM743323.1|AM743323	AM743323 xL3 vs L4 SSH library Teladorsagia circumcincta cDNA clone Tci_XL3_01_01_B07, mRNA sequence
Contig5394	ZC262.8	CE29618 WBGene00022583 status:Confirmed TR:Q95PY4 protein_id:AAK67242.2	461	1e-46	NULL	NULL
Contig11593	B0207.4	CE24761 WBGene00000099 locus:air-2 protein kinase status:Confirmed SW:O01427 protein_id:AAB52459.2	460	1e-46	NULL	NULL
Contig14082	M05D6.7	CE35896 WBGene00001523 locus:gbh-2 gamma-butyrobetaine,2-oxoglutarate dioxygenase status:Partially_confirmed TR:Q21526 protein_id:CAA91416.2	448	1e-46	NULL	NULL
Contig16271	T05D4.1	CE16341 WBGene00011474 Fructose-bisphosphate aldolase class-I status:Confirmed SW:P54216 protein_id:CAB03291.1	460	1e-46	NULL	NULL
Contig21939	D2096.4	CE04302 WBGene00005019 locus:sqv-1 status:Confirmed TR:Q19003 protein_id:AAA81490.1	462	1e-46	NULL	NULL
Contig7263	T14G10.3	CE35618 WBGene00011773 Transthyretin-like family status:Partially_confirmed TR:Q22500 protein_id:CAA93097.2	457	2e-46	NULL	NULL
Contig13081	Y57G11C.3b	CE14930 WBGene00013301 status:Confirmed SW:O18229 protein_id:CAJ76962.1	463	2e-46	gb|BU086866.1|BU086866	Na_L3_13E06_SAC Necator americanus (parasitic nematode) L3 Necator americanus cDNA clone Na_L3_13E06 5' similar to Y57G11C.3 CE24473 SOL/DEVB family status:Confirmed SW:O18229, mRNA sequence
Contig13468	Y71F9AL.13b	CE28379 WBGene00004412 locus:rpl-1 status:Confirmed TR:Q95Y46 protein_id:AAK66025.1	460	2e-46	gb|CB043542.1|CB043542	Tc_L4_16B08_SKPL Teladorsagia circumcincta L4 library Teladorsagia circumcincta cDNA clone Tc_L4_16B08 5' similar to Q95Y46 Hypothetical 17.1 kDa protein (Ribosomal Caenorhabditis, mRNA sequence
Contig13825	Y94H6A.8	CE39995 WBGene00022380 status:Confirmed	456	2e-46	gb|BU088456.1|BU088456	Na_L3_44E12_SAC Necator americanus (parasitic nematode) L3 Necator americanus cDNA clone Na_L3_44E12 5' similar to Y94H6A.8 CE25630 status:Partially_confirmed SW:Q9N2W7, mRNA sequence
Contig17968	JC8.3a	CE17986 WBGene00004424 locus:rpl-12 Ribosomal protein L11 status:Confirmed SW:P61866 protein_id:CAB05226.1	455	2e-46	NULL	NULL
Contig18341	F32A5.4a	CE01274 WBGene00017970 Immunodominant antigen status:Confirmed SW:Q19948 protein_id:AAC46663.1	459	2e-46	NULL	NULL
Contig18898	MTCE.21	CE35348 WBGene00000829 locus:ctb-1 cytochrome b status:Partially_confirmed	459	2e-46	NULL	NULL
Contig20263	R07E5.14	CE01044 WBGene00004387 locus:rnp-4 RNA binding domain status:Confirmed TR:Q21832 protein_id:CAA83626.1	460	2e-46	NULL	NULL
Contig58	W09C3.6	CE14754 WBGene00021113 locus:gsp-3 serine\/threonine protein phosphatase PP1 status:Partially_confirmed TR:O02658 protein_id:AAC24414.1	455	3e-46	NULL	NULL
Contig6302	C28H8.6c	CE41531 WBGene00016197 locus:pxl-1 status:Partially_confirmed	453	3e-46	gb|CB040034.1|CB040034	As_L3_45B12_SKPL Ascaris suum (parasitic nematode) L3 stage Ascaris suum cDNA clone As_L3_45B12 5' similar to C28H8.6 CE01828 LIM domains status:Partially_confirmed SW:Q09476, mRNA sequence
Contig11494	C37C3.8b	CE30736 WBGene00016500 locus:tag-253 status:Confirmed SW:Q22915 protein_id:AAM29667.1	457	3e-46	NULL	NULL
Contig15224	C27F2.5	CE26875 WBGene00016167 S. cerevisiae Snf8p status:Confirmed TR:Q18258 protein_id:AAK67217.1	458	4e-46	gb|BU086662.1|BU086662	Na_L3_11A12_SAC Necator americanus (parasitic nematode) L3 Necator americanus cDNA clone Na_L3_11A12 5' similar to C27F2.5 CE26875 S. cerevisiae Snf8p status:Confirmed TR:Q18258, mRNA sequence
Contig17232	T01G9.6b	CE06343 WBGene00002196 locus:kin-10 KIN-10 casein kinase status:Confirmed SW:P28548 protein_id:CAB00053.1	454	4e-46	NULL	NULL
Contig17291	H20J04.9	CE38615 WBGene00044310 status:Partially_confirmed TR:Q4W5T6 protein_id:AAY44002.1	455	4e-46	NULL	NULL
Contig19437	R06C7.5a	CE06248 WBGene00011064 adenylosuccinate lyase status:Confirmed SW:Q21774 protein_id:CAA95843.1	459	4e-46	NULL	NULL
Contig7803	ZK265.3	CE15293 WBGene00013956 status:Confirmed TR:Q94401 protein_id:CAB03515.1	392	5e-46	gb|BM052140.1|BM052140	Tc_ad2_07H03_TEXF1 Teladorsagia circumcincta adults library 2 Teladorsagia circumcincta cDNA clone Tc_ad2_07H03 5' similar to gb|AAF60820.1| (AC024838) contains similarity to Mus musculus, mRNA sequence
Contig12758	T07C4.9b	CE35364 WBGene00003589 locus:nex-2 status:Confirmed TR:Q7JMT5 protein_id:CAE45742.1	452	5e-46	gb|AW670716.1|AW670716	Hce15L1 Haemonchus contortus trans-spliced expression library Haemonchus contortus cDNA 5' similar to annexin, mRNA sequence
Contig14734	Y40G12A.1	CE30001 WBGene00006723 locus:ubh-3 status:Confirmed TR:Q965V9 protein_id:AAM43789.1	456	5e-46	NULL	NULL
Contig18417	K08H10.9	CE18881 WBGene00010699 status:Confirmed TR:Q9XU81 protein_id:CAB05547.1	456	5e-46	NULL	NULL
Contig18968	Y39B6A.6	CE21670 WBGene00006639 locus:tsp-13 status:Partially_confirmed TR:Q9NET3 protein_id:CAC51071.1	452	5e-46	NULL	NULL
Contig8276	F27D9.5	CE04451 WBGene00017864 locus:pcca-1 Propionyl-coA carboxylase alpha chain precursor status:Confirmed SW:Q19842 protein_id:AAA93384.1	456	6e-46	gb|BI594681.1|BI594681	As_nc_20A06_SKPL Ascaris suum (parasitic nematode) adult nerve cord and muscle Ascaris suum cDNA clone As_nc_20A06 5' similar to pir|T16187 hypothetical protein F27D9.5 - Caenorhabditis elegans, mRNA sequence
Contig11166	F55H2.1	CE25009 WBGene00004933 locus:sod-4 Superoxide dismutase status:Confirmed SW:P34461 protein_id:CAB61015.1	455	6e-46	NULL	NULL
Contig13311	F17A9.2	CE19798 WBGene00017534 status:Confirmed TR:O16216 protein_id:AAB65279.2	455	6e-46	NULL	NULL
Contig15583	F38H4.9	CE10074 WBGene00002363 locus:let-92 serine\/threonine protein phosphatase status:Confirmed TR:Q27498 protein_id:CAB01174.1	451	6e-46	gb|CB037882.1|CB037882	Tc_ad2_39C06_TEXF1 Teladorsagia circumcincta adults library 2 Teladorsagia circumcincta cDNA clone Tc_ad2_39C06 5' similar to Q27498 F38H4.9 protein (EC 3.1.3.16) (Serine/th phosphatase)., mRNA sequence
Contig20415	MTCE.31	CE35351 WBGene00010965 cytochrome oxidase subunit II status:Partially_confirmed	451	6e-46	NULL	NULL
Contig21902	ZK970.4	CE02404 WBGene00006918 locus:vha-9 H+-transporting ATPase status:Confirmed SW:Q23680 protein_id:CAA88888.1	455	6e-46	NULL	NULL
Contig6051	F39B2.6	CE16012 WBGene00004495 locus:rps-26 40S ribosomal protein S26 status:Confirmed SW:O45499 protein_id:CAB07387.1	453	7e-46	gb|CB043330.1|CB043330	Tc_L4_12B11_SKPL Teladorsagia circumcincta L4 library Teladorsagia circumcincta cDNA clone Tc_L4_12B11 5' similar to O45499 F39B2.6 protein. Caenorhabditis elegans., mRNA sequence
Contig14771	R07H5.2b	CE40106 WBGene00011122 locus:cpt-2 status:Partially_confirmed TR:Q1NZ13 protein_id:CAJ90502.1	454	7e-46	NULL	NULL
Contig18631	B0361.2a	CE33549 WBGene00015156 status:Confirmed SW:Q10946 protein_id:AAK18872.2	457	7e-46	NULL	NULL
Contig21819	F55A12.3	CE30541 WBGene00004087 locus:ppk-1 status:Partially_confirmed TR:O01759 protein_id:AAB54130.2	456	7e-46	NULL	NULL
Contig1625	T20F5.3	CE40717 WBGene00020625 status:Confirmed SW:P91478 protein_id:AAB37664.2	314	8e-46	gb|BU087347.1|BU087347	Na_L3_19D12_SAC Necator americanus (parasitic nematode) L3 Necator americanus cDNA clone Na_L3_19D12 5' similar to T20F5.3 CE13820 status:Partially_confirmed SW:P91478, mRNA sequence
Contig11246	F13B12.2	CE37346 WBGene00008730 glucose tranporter like status:Partially_confirmed TR:Q19376 protein_id:CAA94591.2	453	8e-46	NULL	NULL
Contig19313	F47G4.7	CE18705 WBGene00004875 locus:smd-1 status:Confirmed SW:O02655 protein_id:CAA19560.1	455	8e-46	NULL	NULL
Contig20636	Y49E10.2	CE22220 WBGene00013029 locus:glrx-5 status:Confirmed TR:Q9XTU9 protein_id:CAB11547.1	450	8e-46	NULL	NULL
Contig12974	F14E5.1	CE34810 WBGene00008799 glucose transporter status:Partially_confirmed TR:Q19463 protein_id:CAA91392.2	349	9e-46	NULL	NULL
Contig15689	Y65B4BR.4b	CE31385 WBGene00007009 locus:wwp-1 status:Confirmed TR:Q95XU3 protein_id:AAN73850.1	452	9e-46	NULL	NULL
Contig22160	Y43B11AR.4	CE24278 WBGene00004473 locus:rps-4 status:Confirmed SW:Q9N3X2 protein_id:AAF60569.1	453	9e-46	NULL	NULL
Contig22326	F46E10.10c	CE33097 WBGene00018491 status:Confirmed TR:Q8IA50 protein_id:AAO12428.1	453	9e-46	NULL	NULL
Contig477	ZK265.3	CE15293 WBGene00013956 status:Confirmed TR:Q94401 protein_id:CAB03515.1	451	1e-45	NULL	NULL
Contig3471	C26F1.2	CE39228 WBGene00016147 locus:cyp-32A1 cytochrome P450 status:Confirmed TR:Q27472 protein_id:AAB37074.4	454	1e-45	NULL	NULL
Contig5383	T12B3.4	CE21179 WBGene00020447 status:Partially_confirmed TR:Q9UAX1 protein_id:AAD14738.1	450	1e-45	NULL	NULL
Contig12132	C47D12.3	CE05431 WBGene00008137 locus:sfxn-1.4 status:Partially_confirmed TR:Q18666 protein_id:CAA93764.1	453	1e-45	NULL	NULL
Contig15634	T04G9.3	CE23946 WBGene00002071 locus:ile-2 similar to mammalian lectin VIP36 status:Confirmed TR:Q22170 protein_id:AAD50512.1	455	1e-45	NULL	NULL
Contig18610	F55F8.9	CE11204 WBGene00018897 status:Partially_confirmed TR:P91348 protein_id:AAB37814.1	453	1e-45	NULL	NULL
Contig22058	W02F12.5	CE31083 WBGene00020950 dihydrolipoamide succinyltransferase status:Confirmed TR:O45148 protein_id:AAC04462.2	454	1e-45	NULL	NULL
Contig1890	F56D12.1d	CE40074 WBGene00000112 locus:alh-6 status:Confirmed	447	2e-45	NULL	NULL
Contig1930	K04G2.1	CE16227 WBGene00010560 locus:iftb-1 translational initiation factor 2 beta subunit status:Confirmed SW:Q21230 protein_id:CAB00049.1	455	2e-45	NULL	NULL
Contig3147	F54H12.1c	CE32436 WBGene00000041 locus:aco-2 status:Confirmed SW:P34455 protein_id:AAN63393.1	448	2e-45	gb|BU088701.1|BU088701	Na_L3_47D09_SAC Necator americanus (parasitic nematode) L3 Necator americanus cDNA clone Na_L3_47D09 5' similar to F54H12.1A CE25005 Aconitate hydratase status:Confirmed SW:P34455, mRNA sequence
Contig8065	T28H10.3	CE14367 WBGene00012144 vacuolar processing enzyme like status:Confirmed TR:Q17945 protein_id:CAA99935.1	446	2e-45	NULL	NULL
Contig8358	JC8.5	CE38202 WBGene00010437 status:Confirmed TR:Q95QD5 protein_id:CAB05232.2	447	2e-45	NULL	NULL
Contig12207	F54E7.7	CE31002 WBGene00004321 locus:rcn-1 status:Confirmed SW:P53806 protein_id:AAK20076.2	386	2e-45	NULL	NULL
Contig19408	Y47D3A.23b	CE37859 WBGene00012934 locus:gly-9 status:Confirmed SW:Q9U2C4 protein_id:CAI46621.1	448	2e-45	NULL	NULL
Contig2333	T07C4.9b	CE35364 WBGene00003589 locus:nex-2 status:Confirmed TR:Q7JMT5 protein_id:CAE45742.1	448	3e-45	gb|BG467678.1|BG467678	Na_L3_01G02_SAC Necator americanus (parasitic nematode) L3 Necator americanus cDNA clone Na_L3_01G02 5', mRNA sequence
Contig2783	Y75B12B.5	CE20374 WBGene00000879 locus:cyn-3 Peptidyl-prolyl cis-trans isomerases status:Confirmed SW:P52011 protein_id:CAA21762.1	448	3e-45	gb|AM743421.1|AM743421	AM743421 xL3 vs L4 SSH library Teladorsagia circumcincta cDNA clone Tci_XL3_01_02_D01, mRNA sequence
Contig13157	C24H11.6	CE36686 WBGene00007021 locus:immp-1 status:Predicted TR:Q9XVD2 protein_id:CAB03913.2	447	3e-45	NULL	NULL
Contig16235	F54C4.2	CE19891 WBGene00005014 locus:spt-4 status:Confirmed SW:Q9TZ93 protein_id:AAC68775.1	446	3e-45	NULL	NULL
Contig18710	C07D8.6	CE06776 WBGene00015565 aldehyde reductase status:Confirmed TR:P91020 protein_id:AAB37976.1	446	3e-45	NULL	NULL
Contig19847	ZK287.5	CE06614 WBGene00004320 locus:rbx-1 Zinc finger, C3HC4 type (RING finger) status:Confirmed SW:Q23457 protein_id:CAA94801.1	445	3e-45	NULL	NULL
Contig21800	Y48E1B.3	CE22159 WBGene00013002 geranylgeranyl transferase beta subunit status:Confirmed TR:O18197 protein_id:CAB07699.1	445	3e-45	NULL	NULL
FJ8KW5R01B4MZS	T21F2.1a	CE39519 WBGene00020657 ligand-gated ionic channel status:Confirmed TR:Q2PJ96 protein_id:ABC48243.1	445	3e-45	NULL	NULL
Contig62	Y105E8A.19	CE33722 WBGene00013677 status:Confirmed TR:Q8WQA5 protein_id:CAD21668.2	449	4e-45	NULL	NULL
Contig2134	Y54G2A.18	CE25462 WBGene00021883 status:Confirmed TR:Q9N3B5 protein_id:AAF59580.1	449	4e-45	gb|AM743451.1|AM743451	AM743451 xL3 vs L4 SSH library Teladorsagia circumcincta cDNA clone Tci_XL3_01_02_F10, mRNA sequence
Contig3527	ZK637.5	CE00436 WBGene00014025 locus:asna-1 ArsA status:Partially_confirmed SW:P30632 protein_id:CAA77452.1	449	4e-45	gb|GT736864.1|GT736864	FRC-2B_E05 Reniform nematode sedentary parasitic female library Rotylenchulus reniformis cDNA, mRNA sequence
Contig5557	C12D8.11	CE15613 WBGene00004405 locus:rop-1 ROP-1 ribonucleoprotein RO autoantigen status:Confirmed SW:Q27274 protein_id:CAA16325.1	450	4e-45	NULL	NULL
Contig11069	F11C7.3b	CE30944 WBGene00006886 locus:vap-1 status:Confirmed TR:Q8MQ79 protein_id:AAM54195.1	448	4e-45	gb|CB037546.1|CB037546	Tc_ad2_35C09_TEXF1 Teladorsagia circumcincta adults library 2 Teladorsagia circumcincta cDNA clone Tc_ad2_35C09 5' similar to O18519 24 kDa excretory/secretory protein. Haemonchus contortus, mRNA sequence
Contig20495	T09B4.9	CE13473 WBGene00020383 status:Confirmed SW:O02161 protein_id:AAB53011.1	361	4e-45	NULL	NULL
Contig1433	C55A6.6	CE09003 WBGene00008335 alcohol dehydrogenase status:Confirmed TR:O17721 protein_id:CAB02866.1	447	5e-45	NULL	NULL
Contig8423	C25E10.12	CE06874 WBGene00016101 status:Partially_confirmed SW:Q18161 protein_id:AAA92317.1	443	5e-45	NULL	NULL
Contig13957	EEED8.8	CE27911 WBGene00003583 locus:ndx-6 status:Partially_confirmed SW:Q09297 protein_id:AAC46768.2	445	5e-45	gb|CB037518.1|CB037518	Tc_ad2_34H12_TEXF1 Teladorsagia circumcincta adults library 2 Teladorsagia circumcincta cDNA clone Tc_ad2_34H12 5' similar to Q09297 Hypothetical protein EEED8.8 in chromoso Caenorhabditis, mRNA sequence
Contig14545	F26F12.7	CE17716 WBGene00002637 locus:let-418 DNA helicase status:Confirmed TR:Q19815 protein_id:AAC25894.1	445	5e-45	NULL	NULL
Contig17977	C38C6.2	CE31162 WBGene00000225 locus:atg-2 Alpha amylase status:Confirmed TR:O45298 protein_id:CAB07562.2	448	5e-45	NULL	NULL
Contig19099	Y106G6H.4	CE20414 WBGene00013717 status:Partially_confirmed TR:Q9XWS3 protein_id:CAA21574.1	451	5e-45	NULL	NULL
Contig1662	T24B8.1	CE03709 WBGene00004446 locus:rpl-32 60S ribosomal protein L32 status:Confirmed TR:Q22716 protein_id:CAA92757.1	447	6e-45	gb|CB043051.1|CB043051	Tc_L3_12C09_SKPL Teladorsagia circumcincta L3 library Teladorsagia circumcincta cDNA clone Tc_L3_12C09 5' similar to Q22716 T24B8.1 protein. Caenorhabditis elegans., mRNA sequence
Contig17326	F39B2.6	CE16012 WBGene00004495 locus:rps-26 40S ribosomal protein S26 status:Confirmed SW:O45499 protein_id:CAB07387.1	442	6e-45	NULL	NULL
Contig5236	Y41E3.18	CE37858 WBGene00044003 status:Predicted TR:Q5FC17 protein_id:CAI46625.1	253	7e-45	NULL	NULL
Contig5429	K07G5.3	CE06131 WBGene00010642 C2 domain status:Partially_confirmed TR:Q21303 protein_id:CAA95830.1	339	7e-45	NULL	NULL
Contig12126	Y92C3B.2d	CE30403 WBGene00006697 locus:uaf-1 status:Confirmed TR:Q8MXS2 protein_id:AAM44400.1	443	7e-45	gb|BU089227.1|BU089227	Na_L3_53G04_SAC Necator americanus (parasitic nematode) L3 Necator americanus cDNA clone Na_L3_53G04 5' similar to Y92C3B.2C CE29149 locus:uaf-1 status:Confirmed TR:Q95XT0, mRNA sequence
Contig17962	F41C3.4	CE39501 WBGene00018270 status:Partially_confirmed SW:Q20263 protein_id:AAC46811.2	448	7e-45	NULL	NULL
Contig18645	F36H12.10	CE09981 WBGene00018124 status:Partially_confirmed TR:Q9TZQ1 protein_id:AAC26934.1	403	7e-45	NULL	NULL
Contig15903	T21B10.7	CE16437 WBGene00011889 t-complex protein 1 status:Confirmed SW:P47207 protein_id:CAA20331.1	441	8e-45	gb|BM900523.1|BM900523	rc38e12.y1 Meloidogyne hapla egg pAMP1 v1 Meloidogyne hapla cDNA 5' similar to SW:TCPB_CAEEL P47207 T-COMPLEX PROTEIN 1, BETA SUBUNIT ;, mRNA sequence
Contig2284	T18H9.2b	CE33321 WBGene00000215 locus:asp-2 status:Confirmed TR:Q86NE0 protein_id:AAO25990.1	444	9e-45	gb|CB038257.1|CB038257	Tc_ad2_43F10_TEXF1 Teladorsagia circumcincta adults library 2 Teladorsagia circumcincta cDNA clone Tc_ad2_43F10 5' similar to Q22548 Hypothetical 76.5 kDa protein. Caenorhabditis elegans., mRNA sequence
Contig8164	F40G9.1	CE19848 WBGene00018239 status:Predicted TR:Q9TZ67 protein_id:AAC68798.1	447	9e-45	gb|BI594288.1|BI594288	As_nc_09H02_SKPL Ascaris suum (parasitic nematode) adult nerve cord and muscle Ascaris suum cDNA clone As_nc_09H02 5' similar to ref|NP_002805.1| proteasome (prosome, macropain) 26S subunit, non-ATPase, 10 [Homo, mRNA sequence
Contig1444	R02D3.5	CE18099 WBGene00019823 farnesyltransferase alpha subunit status:Confirmed TR:O44501 protein_id:AAB94144.1	445	1e-44	NULL	NULL
Contig3359	K03H1.2	CE01027 WBGene00003389 locus:mog-1 RNA helicase (DEAH subfamily) status:Confirmed SW:P34498 protein_id:CAA82662.1	446	1e-44	NULL	NULL
Contig5145	Y57A10A.28	CE35686 WBGene00013268 status:Partially_confirmed TR:Q9NA73 protein_id:CAB55033.2	447	1e-44	NULL	NULL
Contig11185	T16G1.11	CE20081 WBGene00001233 locus:eif-3.K status:Confirmed SW:Q9XUP3 protein_id:CAB04732.1	441	1e-44	gb|BU088964.1|BU088964	Na_L3_50E06_SAC Necator americanus (parasitic nematode) L3 Necator americanus cDNA clone Na_L3_50E06 5' similar to T16G1.11 CE20081 locus:pqn-69 status:Confirmed TR:Q9XUP3, mRNA sequence
Contig14188	Y37E3.8a	CE26774 WBGene00021350 status:Confirmed TR:Q9BKU5 protein_id:AAK27870.1	442	1e-44	gb|CB043551.1|CB043551	Tc_L4_16C05_SKPL Teladorsagia circumcincta L4 library Teladorsagia circumcincta cDNA clone Tc_L4_16C05 5' similar to O01358 60S ribosomal protein L27A (Ribosomal pr Oscheius, mRNA sequence
Contig16108	R13A5.8	CE01380 WBGene00004420 locus:rpl-9 Ribosomal protein L9 status:Confirmed SW:Q95Y90 protein_id:AAK84469.1	300	1e-44	gb|BU089163.1|BU089163	Na_L3_53A04_SAC Necator americanus (parasitic nematode) L3 Necator americanus cDNA clone Na_L3_53A04 5' similar to R13A5.8 CE01380 locus:rpl-9 Ribosomal protein L9 status:Confirmed, mRNA sequence
Contig18383	W06D4.5	CE16547 WBGene00006503 locus:snx-3 PhoX homologous domain, present in p47phox and p40phox. status:Partially_confirmed TR:Q9XW41 protein_id:CAA22253.1	440	1e-44	NULL	NULL
Contig18959	Y106G6H.7	CE32512 WBGene00004753 locus:sec-8 status:Partially_confirmed SW:Q9XWS2 protein_id:CAA21575.2	441	1e-44	NULL	NULL
Contig19191	ZK783.2	CE34466 WBGene00022817 tyrosine phosphatase status:Confirmed TR:Q23588 protein_id:AAP68930.1	440	1e-44	NULL	NULL
Contig1770	F29G9.5	CE09799 WBGene00004502 locus:rpt-2 ATPase status:Confirmed SW:O16368 protein_id:AAB65906.1	419	2e-44	gb|BI741860.1|BI741860	kt81h06.y1 Strongyloides ratti L1 pAMP1 v3 Chiapelli McCarter Strongyloides ratti cDNA 5' similar to SW:PRS4_CAEEL O16368 PROBABLE 26S PROTEASE REGULATORY SUBUNIT 4. [1] ;, mRNA sequence
Contig3526	F25E2.3	CE35508 WBGene00017781 acyl-CoA thioesterase status:Confirmed TR:Q19781 protein_id:AAA91256.2	445	2e-44	NULL	NULL
Contig6622	R166.3	CE03582 WBGene00011303 status:Partially_confirmed SW:Q22004 protein_id:CAA90664.1	442	2e-44	NULL	NULL
Contig7436	T09A5.5	CE01086 WBGene00011634 status:Confirmed SW:P45965 protein_id:CAA85333.1	439	2e-44	NULL	NULL
Contig12607	C24G6.8	CE17464 WBGene00016062 status:Confirmed SW:O76387 protein_id:AAC19215.1	443	2e-44	gb|CB037384.1|CB037384	Tc_ad2_33B10_TEXF1 Teladorsagia circumcincta adults library 2 Teladorsagia circumcincta cDNA clone Tc_ad2_33B10 5' similar to O76387 Hypothetical 33.7 kDa protein C24G6.8 in Caenorhabditis, mRNA sequence
Contig14236	D1054.2	CE05521 WBGene00003923 locus:pas-2 proteasome component C3 status:Confirmed SW:Q27488 protein_id:CAA98441.1	382	2e-44	gb|BU089105.1|BU089105	Na_L3_52C05_SAC Necator americanus (parasitic nematode) L3 Necator americanus cDNA clone Na_L3_52C05 5' similar to D1054.2 CE05521 locus:pas-2 proteasome component C3, mRNA sequence
Contig19687	D2030.2b	CE35176 WBGene00008412 status:Confirmed TR:Q7YTG7 protein_id:CAE45047.1	442	2e-44	NULL	NULL
Contig22369	ZK1236.1	CE01446 WBGene00022862 homology with E.coli lepA protein status:Partially_confirmed SW:P34617 protein_id:AAA28191.2	439	2e-44	NULL	NULL
FJ8KW5R01EV9HI	T25G12.4	CE07541 WBGene00004270 locus:rab-6.2 ras-related protein status:Confirmed SW:Q22782 protein_id:AAC69020.1	438	2e-44	NULL	NULL
Contig326	R09B5.6	CE12628 WBGene00019978 locus:hacd-1 3-hydroxyacyl-CoA dehydrogenase status:Confirmed TR:O44608 protein_id:AAB94215.1	438	3e-44	NULL	NULL
Contig723	F54D5.1a	CE40964 WBGene00003960 locus:pcs-1 phytochelatin synthase status:Confirmed TR:A5JYS0 protein_id:CAN86618.1	279	3e-44	NULL	NULL
Contig6177	F59C6.4	CE11462 WBGene00010325 locus:exos-3 status:Confirmed TR:Q93830 protein_id:CAB01875.1	357	3e-44	NULL	NULL
Contig14102	C32D5.8b	CE37326 WBGene00016316 status:Confirmed TR:Q65ZJ7 protein_id:AAU20849.1	440	3e-44	gb|CB035486.1|CB035486	Tc_L3_18G12_SKPL Teladorsagia circumcincta L3 library Teladorsagia circumcincta cDNA clone Tc_L3_18G12 5' similar to C32D5.8 CE01848 Thioredoxin status:Confirmed TR:Q09489, mRNA sequence
Contig15725	Y50D7A.6	CE26143 WBGene00002230 locus:klp-20 status:Confirmed TR:Q965T6 protein_id:AAK68513.1	443	3e-44	NULL	NULL
Contig15865	W03H9.4	CE20137 WBGene00012230 status:Partially_confirmed TR:Q9N6M0 protein_id:CAB76738.1	436	3e-44	gb|GR978553.1|GR978553	EST1088__withprimerM13Fwd__09_est1088_m13fwd_077_fasta_txt Steinernema carpocapsae parasitic stage cDNA library Steinernema carpocapsae cDNA, mRNA sequence
Contig18431	C01B10.3	CE33355 WBGene00015278 status:Partially_confirmed TR:Q17543 protein_id:AAC47915.2	441	3e-44	NULL	NULL
Contig634	F53F10.3	CE28447 WBGene00018765 status:Confirmed SW:O01578 protein_id:AAB52430.2	435	4e-44	gb|CB038657.1|CB038657	Tc_ad2_48E08_TEXF1 Teladorsagia circumcincta adults library 2 Teladorsagia circumcincta cDNA clone Tc_ad2_48E08 5' similar to O01578 Hypothetical protein F53F10.3 in chromos Caenorhabditis, mRNA sequence
Contig19680	ZK430.8	CE05084 WBGene00022743 locus:mlt-7 peroxidase status:Partially_confirmed TR:Q23490 protein_id:AAA83575.1	435	4e-44	NULL	NULL
Contig19978	Y54E10BR.1	CE36244 WBGene00021840 status:Partially_confirmed TR:Q9N3C5 protein_id:AAF59557.4	439	4e-44	NULL	NULL
Contig22184	Y74C10AL.2	CE21753 WBGene00022280 status:Confirmed TR:Q9N2X7 protein_id:AAF60878.1	435	4e-44	NULL	NULL
Contig1062	T09A12.3	CE17232 WBGene00003839 locus:ocr-2 status:Partially_confirmed TR:O61220 protein_id:AAC04431.1	435	5e-44	NULL	NULL
Contig6214	C37H5.8	CE08631 WBGene00002010 locus:hsp-6 heat shock 70 protein status:Partially_confirmed SW:P11141 protein_id:AAB42371.1	440	5e-44	gb|GR977953.1|GR977953	EST1722__withprimerM13Fwd__05_est1722_m13fwd_046_fasta_txt Steinernema carpocapsae parasitic stage cDNA library Steinernema carpocapsae cDNA, mRNA sequence
Contig7383	T03F1.2	CE40117 WBGene00000764 locus:coq-4 status:Partially_confirmed SW:P91428 protein_id:AAB42232.2	435	5e-44	gb|CB039504.1|CB039504	As_L3_37B02_SKPL Ascaris suum (parasitic nematode) L3 stage Ascaris suum cDNA clone As_L3_37B02 5' similar to T03F1.2 CE13098 status:Partially_confirmed SW:P91428, mRNA sequence
Contig14246	F22B7.5a	CE24911 WBGene00001028 locus:dnj-10 status:Confirmed SW:Q8TA83 protein_id:AAK68342.1	441	5e-44	gb|BU666134.1|BU666134	Na_L3_32E03_SAC Necator americanus (parasitic nematode) L3 Necator americanus cDNA clone Na_L3_32E03 5' similar to Similar to F22B7.5b CE27991 locus:dnj-10 status:Partially_confirmed, mRNA sequence
Contig13516	C43E11.11	CE32607 WBGene00016608 status:Confirmed TR:P91151 protein_id:AAN84839.1	327	6e-44	NULL	NULL
Contig15856	F25H2.4	CE09649 WBGene00009118 status:Confirmed TR:Q93568 protein_id:CAB02093.1	439	6e-44	gb|BU088837.1|BU088837	Na_L3_49A07_SAC Necator americanus (parasitic nematode) L3 Necator americanus cDNA clone Na_L3_49A07 5' similar to F25H2.4 CE09649 status:Partially_confirmed TR:Q93568, mRNA sequence
Contig6123	K01C8.6	CE02267 WBGene00010458 status:Confirmed TR:Q21083 protein_id:CAA88857.1	304	7e-44	gb|CB036251.1|CB036251	Tc_ad2_19E08_TEXF1 Teladorsagia circumcincta adults library 2 Teladorsagia circumcincta cDNA clone Tc_ad2_19E08 5' similar to Q21083 K01C8.6 protein. Caenorhabditis elegans., mRNA sequence
Contig15694	T25C8.2	CE16463 WBGene00000067 locus:act-5 Actins status:Confirmed TR:O45815 protein_id:CAB05817.1	423	7e-44	gb|CB037176.1|CB037176	Tc_ad2_30H07_TEXF1 Teladorsagia circumcincta adults library 2 Teladorsagia circumcincta cDNA clone Tc_ad2_30H07 5' similar to AAN78299 Actin 1. Heterodera glycines (Soybean cyst nematode)., mRNA sequence
Contig17798	T01C8.5	CE07462 WBGene00020146 aminotransferase status:Confirmed SW:Q22067 protein_id:AAB00578.1	433	7e-44	NULL	NULL
Contig19490	K12H4.3	CE00268 WBGene00019678 status:Confirmed SW:P34524 protein_id:AAA28097.1	439	7e-44	NULL	NULL
Contig12538	K11C4.1	CE12108 WBGene00019642 serine\/threonine-protein kinase status:Partially_confirmed TR:Q94277 protein_id:AAB18314.1	438	8e-44	gb|CB039069.1|CB039069	Tc_ad2_53D02_TEXF1 Teladorsagia circumcincta adults library 2 Teladorsagia circumcincta cDNA clone Tc_ad2_53D02 5', mRNA sequence
Contig1020	W01A8.6	CE41269 WBGene00012168 carboxypeptidase b like status:Partially_confirmed TR:Q23099 protein_id:CAA95852.2	432	9e-44	gb|AM744263.1|AM744263	AM744263 xL3 vs L4 SSH library Teladorsagia circumcincta cDNA clone Tci_L4_01_04_C06, mRNA sequence
Contig5782	Y57G11C.37	CE40485 WBGene00013326 status:Partially_confirmed TR:Q8I4C3 protein_id:CAD56259.3	437	9e-44	NULL	NULL
Contig6809	H19N07.1	CE32460 WBGene00010405 elongation factor status:Confirmed TR:O45622 protein_id:CAB07395.2	432	9e-44	NULL	NULL
Contig7557	C50F2.3	CE08909 WBGene00016837 status:Partially_confirmed TR:P91175 protein_id:AAB37794.1	435	9e-44	NULL	NULL
Contig18149	Y77E11A.11	CE25612 WBGene00000547 locus:clp-7 status:Confirmed TR:Q9N4B1 protein_id:AAF36080.1	433	9e-44	NULL	NULL
Contig1481	BE0003N10.1	CE39207 WBGene00015266 status:Partially_confirmed TR:Q965N3 protein_id:AAK73855.2	434	1e-43	gb|BU086761.1|BU086761	Na_L3_12C04_SAC Necator americanus (parasitic nematode) L3 Necator americanus cDNA clone Na_L3_12C04 5' similar to BE0003N10.1 CE30235 status:Predicted TR:Q965N3, mRNA sequence
Contig5334	F09F3.5	CE20661 WBGene00008627 peroxidase like status:Partially_confirmed TR:P90820 protein_id:CAB02910.1	243	1e-43	NULL	NULL
Contig12109	K04G2.5	CE27390 WBGene00010564 locus:ath-1 esterase status:Confirmed TR:Q21224 protein_id:CAB00042.2	435	1e-43	gb|CB037161.1|CB037161	Tc_ad2_30G04_TEXF1 Teladorsagia circumcincta adults library 2 Teladorsagia circumcincta cDNA clone Tc_ad2_30G04 5' similar to Q21224 K04G2.5 protein. Caenorhabditis elegans., mRNA sequence
Contig13147	R03G5.1d	CE33155 WBGene00001169 locus:eft-4 status:Confirmed TR:Q86NF5 protein_id:AAO21384.1	431	1e-43	gb|BG467579.1|BG467579	Na_L4_04E05_SAC Necator americanus (parasitic nematode) L4 Necator americanus cDNA clone Na_L4_04E05 5' similar to pir|T15834 hypothetical protein C54D2.3 - Caenorhabditis elegans, mRNA sequence
Contig13896	C25E10.12	CE06874 WBGene00016101 status:Partially_confirmed SW:Q18161 protein_id:AAA92317.1	432	1e-43	NULL	NULL
Contig18429	C54H2.5	CE06987 WBGene00004788 locus:sft-4 status:Confirmed SW:Q18864 protein_id:AAB00591.1	432	1e-43	NULL	NULL
Contig22177	B0228.7	CE34630 WBGene00015064 status:Confirmed SW:Q09438 protein_id:AAC38810.2	435	1e-43	NULL	NULL
Contig490	F35H12.3	CE24946 WBGene00004769 locus:sel-12 status:Confirmed SW:P52166 protein_id:AAK39230.1	432	2e-43	NULL	NULL
Contig589	Y39A3CL.6	CE21657 WBGene00004249 locus:pvf-1 status:Partially_confirmed TR:Q9N413 protein_id:AAF60517.1	433	2e-43	NULL	NULL
Contig2126	D1054.15	CE05533 WBGene00006481 locus:tag-135 beta transducin like protein status:Confirmed TR:Q18295 protein_id:CAA98448.1	429	2e-43	gb|BU088714.1|BU088714	Na_L3_47E12_SAC Necator americanus (parasitic nematode) L3 Necator americanus cDNA clone Na_L3_47E12 5' similar to D1054.15 CE05533 beta transducin like protein, mRNA sequence
Contig8377	Y71H2AM.11	CE41075 WBGene00022176 status:Partially_confirmed TR:Q9BL46 protein_id:AAK29983.4	433	2e-43	NULL	NULL
Contig11022	F40F11.1	CE05860 WBGene00004480 locus:rps-11 ribosomal protein S11 status:Confirmed TR:Q20206 protein_id:CAA97792.1	430	2e-43	gb|BU087045.1|BU087045	Na_L3_15G08_SAC Necator americanus (parasitic nematode) L3 Necator americanus cDNA clone Na_L3_15G08 5' similar to F40F11.1 CE05860 locus:rps-11 ribosomal protein S11, mRNA sequence
Contig13465	K10B3.10	CE07373 WBGene00004951 locus:spc-1 spectrin alpha chain status:Partially_confirmed TR:Q21408 protein_id:AAB53876.1	306	2e-43	gb|GR978000.1|GR978000	1997__withprimerM13Fwd__07_1997_m13fwd_061_fasta_txt Steinernema carpocapsae parasitic stage cDNA library Steinernema carpocapsae cDNA, mRNA sequence
Contig13775	T13F2.3b	CE23980 WBGene00004031 locus:pis-1 status:Partially_confirmed TR:Q9U370 protein_id:CAB54313.1	270	2e-43	gb|BU089164.1|BU089164	Na_L3_53A05_SAC Necator americanus (parasitic nematode) L3 Necator americanus cDNA clone Na_L3_53A05 5' similar to T13F2.3A CE13623 human KIAA0170 protein-like, mRNA sequence
Contig19103	F37C12.1	CE00742 WBGene00018149 status:Confirmed TR:Q20124 protein_id:AAC48293.1	429	2e-43	NULL	NULL
Contig20546	ZK20.5	CE06608 WBGene00004468 locus:rpn-12 vegetative protein X like status:Confirmed SW:Q23449 protein_id:CAA93778.1	433	2e-43	NULL	NULL
Contig637	ZK795.1	CE30579 WBGene00014081 status:Partially_confirmed TR:O62519 protein_id:CAB05842.2	434	3e-43	gb|CB036940.1|CB036940	Tc_ad2_27H08_TEXF1 Teladorsagia circumcincta adults library 2 Teladorsagia circumcincta cDNA clone Tc_ad2_27H08 5' similar to O62519 ZK795.1 protein. Caenorhabditis elegans., mRNA sequence
Contig6678	Y62E10A.8	CE22697 WBGene00003142 locus:mau-8 status:Partially_confirmed TR:Q9U1X7 protein_id:CAB60597.1	432	3e-43	NULL	NULL
Contig11822	B0334.1	CE02932 WBGene00007142 Transthyretin-like family status:Confirmed TR:Q17473 protein_id:CAA91371.1	431	3e-43	gb|CB043690.1|CB043690	Tc_L4_18A11_SKPL Teladorsagia circumcincta L4 library Teladorsagia circumcincta cDNA clone Tc_L4_18A11 5' similar to Q17473 B0334.1 protein. Caenorhabditis elegans., mRNA sequence
Contig17432	W05H12.1	CE24031 WBGene00012289 status:Confirmed TR:O62394 protein_id:CAB54421.1	430	3e-43	NULL	NULL
Contig18045	C41G7.3	CE08667 WBGene00008061 status:Partially_confirmed TR:Q93367 protein_id:CAB02840.1	429	3e-43	NULL	NULL
Contig18789	B0511.10	CE17349 WBGene00001228 locus:eif-3.E status:Confirmed SW:O61820 protein_id:AAC17647.1	432	3e-43	NULL	NULL
Contig2477	F42D1.2	CE10298 WBGene00009628 tyrosine aminotransferase status:Confirmed TR:Q93703 protein_id:CAB03090.1	429	4e-43	NULL	NULL
Contig5403	K02D10.1a	CE17151 WBGene00019301 4-NITROPHENYLPHOSPHATASE status:Partially_confirmed SW:P34492 protein_id:AAK84537.3	428	4e-43	NULL	NULL
Contig11678	ZK430.1	CE05078 WBGene00022739 status:Partially_confirmed SW:Q23495 protein_id:AAA83581.1	430	4e-43	NULL	NULL
Contig334	M04B2.3	CE12388 WBGene00001585 locus:gfl-1 Human AF-9 protein like status:Partially_confirmed TR:Q21501 protein_id:CAB01234.1	430	5e-43	NULL	NULL
Contig14	F28D1.7	CE05747 WBGene00004492 locus:rps-23 ribosomal protein S23 status:Confirmed SW:Q19877 protein_id:CAA94601.1	425	6e-43	gb|AW670686.1|AW670686	Hce90L1 Haemonchus contortus trans-spliced expression library Haemonchus contortus cDNA 5' similar to 40S ribosomal protein S23, mRNA sequence
Contig405	T14F9.3	CE07499 WBGene00020509 locus:hex-1 beta-hexosaminidase beta subunit status:Confirmed SW:Q22492 protein_id:AAA91263.1	428	6e-43	NULL	NULL
Contig1734	F13D12.2	CE02181 WBGene00002262 locus:ldh-1 L-lactate dehydrogenase status:Confirmed SW:Q27888 protein_id:CAA88944.1	425	6e-43	NULL	NULL
Contig6898	Y39B6A.14	CE40630 WBGene00012676 locus:pro-3 status:Partially_confirmed SW:Q9NEU2 protein_id:CAD31812.3	430	6e-43	NULL	NULL
Contig7665	K07H8.2c	CE37721 WBGene00019504 status:Confirmed TR:Q5W612 protein_id:AAV34788.1	427	6e-43	NULL	NULL
Contig8089	F52B5.6	CE05721 WBGene00004439 locus:rpl-25.2 60S ribosomal protein status:Confirmed SW:Q20647 protein_id:CAA99858.1	429	6e-43	gb|CB043695.1|CB043695	Tc_L4_18B06_SKPL Teladorsagia circumcincta L4 library Teladorsagia circumcincta cDNA clone Tc_L4_18B06 5' similar to Q91YK6 Hypothetical 16.9 kDa protein (Fragment) Mus musculus, mRNA sequence
Contig17319	F33D4.5	CE29308 WBGene00017997 status:Confirmed TR:Q7KPW7 protein_id:AAR85905.1	425	6e-43	NULL	NULL
Contig21988	Y37E3.9	CE26775 WBGene00004014 locus:phb-1 status:Confirmed SW:Q9BKU4 protein_id:AAK27865.1	425	6e-43	NULL	NULL
Contig22242	C05G5.4	CE05227 WBGene00007350 succinyl-CoA synthetase status:Confirmed SW:P53596 protein_id:CAA94107.1	431	6e-43	NULL	NULL
Contig2526	F36D3.9	CE30347 WBGene00000782 locus:cpr-2 cysteine protease status:Partially_confirmed TR:O45466 protein_id:CAB04322.2	426	7e-43	gb|CB037294.1|CB037294	Tc_ad2_32C04_TEXF1 Teladorsagia circumcincta adults library 2 Teladorsagia circumcincta cDNA clone Tc_ad2_32C04 5' similar to P25802 Cathepsin B-like cysteine proteinase 1 p Ostertagia, mRNA sequence
Contig17752	F47G6.2	CE28399 WBGene00018579 status:Partially_confirmed TR:Q9TZI7 protein_id:AAK18953.2	427	7e-43	NULL	NULL
Contig6333	Y4C6B.6	CE28522 WBGene00021160 status:Confirmed TR:Q9UB00 protein_id:AAD14768.2	428	8e-43	NULL	NULL
Contig11596	C14A4.10	CE33030 WBGene00006397 locus:taf-13 FUN81 protein status:Confirmed TR:Q17957 protein_id:CAA90114.2	424	8e-43	NULL	NULL
Contig13754	F57F5.4b	CE40075 WBGene00000073 locus:add-2 status:Confirmed TR:Q1ZXU2 protein_id:CAJ85747.1	427	8e-43	NULL	NULL
Contig15325	K03E5.2b	CE37655 WBGene00019361 status:Confirmed TR:Q5ZR43 protein_id:AAV28340.1	429	9e-43	gb|CB038423.1|CB038423	Tc_ad2_45F03_TEXF1 Teladorsagia circumcincta adults library 2 Teladorsagia circumcincta cDNA clone Tc_ad2_45F03 5' similar to O61848 K03E5.2 protein. Caenorhabditis elegans., mRNA sequence
Contig19100	F26F4.4	CE30767 WBGene00017826 locus:tag-340 status:Confirmed TR:Q19819 protein_id:AAA91219.3	316	9e-43	NULL	NULL
Contig331	C26E6.6	CE39477 WBGene00016142 Ribosomal protein L3 status:Confirmed SW:P49404 protein_id:AAA21160.3	422	1e-42	NULL	NULL
Contig13015	C15C6.4	CE18505 WBGene00007603 status:Partially_confirmed TR:Q9XVT1 protein_id:CAB02730.1	426	1e-42	gb|BU088452.1|BU088452	Na_L3_44E08_SAC Necator americanus (parasitic nematode) L3 Necator americanus cDNA clone Na_L3_44E08 5' similar to C15C6.4 CE18505 status:Partially_confirmed TR:Q9XVT1, mRNA sequence
Contig13790	Y110A7A.8	CE24126 WBGene00022458 mRNA splicing protein status:Confirmed TR:Q9N592 protein_id:AAF60425.1	427	1e-42	NULL	NULL
FJ8KW5R01DZ3TT	ZK1058.2	CE01102 WBGene00003930 locus:pat-3 beta integrin status:Confirmed SW:Q27874 protein_id:CAA84677.1	423	1e-42	NULL	NULL
Contig304	R12C12.1b	CE33434 WBGene00020022 status:Confirmed TR:Q86LS6 protein_id:AAO38610.1	421	2e-42	gb|EE268351.1|EE268351	GRAA-aaa55b03.b1 Globodera_rostochiensis_EST Globodera rostochiensis cDNA 3' similar to ref|NP_495209.1| Glycine dehydrogenase (108.9 kD) [Caenorhabditis elegans] pir|T16734 hypothetical protein R12C12.1 - Caenorhabditis elegans gb|AAC46780.1| Hypothetica
Contig453	R07G3.9	CE37545 WBGene00043050 locus:oig-4 status:Confirmed TR:Q5WRU0 protein_id:AAU87820.1	233	2e-42	gb|CB039508.1|CB039508	As_L3_37B06_SKPL Ascaris suum (parasitic nematode) L3 stage Ascaris suum cDNA clone As_L3_37B06 5' similar to Q9VTG9 CG14141 protein. Drosophila melanogaster (Fruit fly)., mRNA sequence
Contig1293	C25A1.5	CE08370 WBGene00007707 Yeast hypothetical 44.9 KD protein like status:Confirmed TR:Q9XVS0 protein_id:CAB02759.1	421	2e-42	NULL	NULL
Contig2677	Y53F4B.15	CE28135 WBGene00000208 locus:asc-1 status:Confirmed TR:Q9NAA3 protein_id:CAB70106.2	428	2e-42	NULL	NULL
Contig6215	C06A5.3b	CE37700 WBGene00015501 status:Partially_confirmed TR:Q5TYK5 protein_id:AAV34804.1	429	2e-42	NULL	NULL
Contig7271	Y38F1A.10b	CE35656 WBGene00003144 locus:max-2 status:Partially_confirmed TR:Q9XWL8 protein_id:CAA21637.2	420	2e-42	NULL	NULL
Contig11572	ZK829.7	CE18467 WBGene00014096 alcohl dehydrogenase like status:Confirmed TR:Q23624 protein_id:CAA98080.1	399	2e-42	gb|BU088074.1|BU088074	Na_L3_27H05_SAC Necator americanus (parasitic nematode) L3 Necator americanus cDNA clone Na_L3_27H05 5' similar to ZK829.7 CE18467 alcohl dehydrogenase like status:Confirmed, mRNA sequence
Contig12527	Y57G11C.11a	CE14946 WBGene00000763 locus:coq-3 dihydroxypolyprenylbenzoate methyltransferase status:Confirmed TR:O18235 protein_id:CAB16512.1	424	2e-42	NULL	NULL
Contig12562	W03F9.10	CE14540 WBGene00021004 status:Confirmed TR:O16997 protein_id:AAG24205.1	424	2e-42	NULL	NULL
Contig12639	Y67D2.6	CE27311 WBGene00022056 status:Partially_confirmed SW:Q9BKQ8 protein_id:AAK27888.1	421	2e-42	NULL	NULL
Contig17619	F38A1.8	CE41537 WBGene00009521 Signal recognition particle receptor alpha subunit status:Partially_confirmed TR:A4F312 protein_id:ABO33259.1	421	2e-42	NULL	NULL
Contig18230	C45G9.5	CE01856 WBGene00016676 status:Confirmed SW:Q09278 protein_id:AAA62548.1	427	2e-42	NULL	NULL
Contig18622	F58B4.1b	CE35882 WBGene00003549 locus:nas-31 status:Partially_confirmed SW:Q7JLI1 protein_id:CAE48502.1	424	2e-42	NULL	NULL
Contig19047	F41E6.6	CE35305 WBGene00007055 locus:tag-196 cysteine protease and a protease inhibitor status:Partially_confirmed TR:O16454 protein_id:AAB65956.2	383	2e-42	NULL	NULL
FJ8KW5R01DMSFZ	C29F9.7	CE19706 WBGene00003931 locus:pat-4 integrin-linked kinase status:Confirmed TR:Q9TZC4 protein_id:AAC68756.1	421	2e-42	NULL	NULL
Contig1249	F59B1.8	CE33119 WBGene00019100 status:Partially_confirmed TR:O61882 protein_id:AAO12415.1	425	3e-42	gb|CB037542.1|CB037542	Tc_ad2_35C05_TEXF1 Teladorsagia circumcincta adults library 2 Teladorsagia circumcincta cDNA clone Tc_ad2_35C05 5' similar to Q9XUP2 T16G1.6 protein. Caenorhabditis elegans., mRNA sequence
Contig1477	T23H4.3	CE25126 WBGene00003524 locus:nas-5 zinc metalloprotease status:Partially_confirmed SW:P91828 protein_id:CAB05814.2	423	3e-42	NULL	NULL
Contig1552	K07C5.5	CE06115 WBGene00010628 hydrolase status:Confirmed TR:Q21277 protein_id:CAA94898.1	423	3e-42	NULL	NULL
Contig5576	Y105E8A.26b	CE38438 WBGene00013683 locus:tag-301 status:Partially_confirmed TR:Q56VX4 protein_id:CAI79187.1	420	3e-42	NULL	NULL
Contig11301	Y97E10AL.3	CE25639 WBGene00022394 status:Confirmed TR:Q965S3 protein_id:AAK85513.1	423	3e-42	NULL	NULL
Contig11440	Y41D4A.4	CE21847 WBGene00021506 status:Partially_confirmed TR:Q95Y24 protein_id:AAK68454.1	419	3e-42	NULL	NULL
Contig12963	Y80D3A.2	CE40670 WBGene00001258 locus:emb-4 status:Partially_confirmed TR:Q9U1Q7 protein_id:CAB60444.4	426	3e-42	NULL	NULL
Contig13191	ZK856.10	CE06667 WBGene00014111 DNA directed RNA polymerase III status:Partially_confirmed TR:Q23645 protein_id:CAA94858.1	419	3e-42	NULL	NULL
Contig16213	C04C3.3	CE27647 WBGene00015413 pyruvate dehydrogenase status:Confirmed SW:O44451 protein_id:AAB92024.2	420	3e-42	gb|CK234001.1|CK234001	re22f10.y1 Meloidogyne incognita parasitic J2 J3 SL1 TOPO v1 Meloidogyne incognita cDNA 5' similar to TR:O44451 O44451 C04C3.3 PROTEIN. [1] ;, mRNA sequence
Contig6365	W01A8.6	CE41269 WBGene00012168 carboxypeptidase b like status:Partially_confirmed TR:Q23099 protein_id:CAA95852.2	420	4e-42	NULL	NULL
Contig8043	T25B9.1	CE35627 WBGene00012007 glycine C-acetyltransferase status:Partially_confirmed TR:Q22768 protein_id:CAA94376.2	418	4e-42	gb|BM052052.1|BM052052	Tc_ad2_02G06_TEXF1 Teladorsagia circumcincta adults library 2 Teladorsagia circumcincta cDNA clone Tc_ad2_02G06 5' similar to ref|NP_055106.1| glycine C-acetyltransferase (2-amino-3-ketobutyrate coenzyme A, mRNA sequence
Contig14152	F17A9.2	CE19798 WBGene00017534 status:Confirmed TR:O16216 protein_id:AAB65279.2	405	4e-42	NULL	NULL
Contig16131	F28C6.7a	CE03278 WBGene00004440 locus:rpl-26 ribosomal protein L26 like status:Confirmed SW:Q19869 protein_id:CAA92674.1	421	4e-42	gb|CB043726.1|CB043726	Tc_L4_18F04_SKPL Teladorsagia circumcincta L4 library Teladorsagia circumcincta cDNA clone Tc_L4_18F04 5' similar to Q19869 Probable 60S ribosomal protein L26. Caenorhabditis elegans., mRNA sequence
Contig19268	Y53F4B.11	CE22400 WBGene00013158 status:Partially_confirmed TR:Q9NAC0 protein_id:CAB61081.1	418	4e-42	NULL	NULL
Contig19365	T24H7.1	CE40718 WBGene00004015 locus:phb-2 Prohibitin status:Confirmed SW:P50093 protein_id:AAA68353.2	418	4e-42	NULL	NULL
Contig22380	Y56A3A.19	CE22587 WBGene00013237 acyl-carrier protein status:Confirmed TR:Q9U241 protein_id:CAB60498.1	423	4e-42	NULL	NULL
Contig271	F17C8.3	CE35179 WBGene00008910 status:Partially_confirmed TR:Q19527 protein_id:CAA84799.2	317	5e-42	NULL	NULL
Contig6905	MTCE.31	CE35351 WBGene00010965 cytochrome oxidase subunit II status:Partially_confirmed	417	5e-42	gb|BU088968.1|BU088968	Na_L3_50E10_SAC Necator americanus (parasitic nematode) L3 Necator americanus cDNA clone Na_L3_50E10 5' similar to Q8SK14 Cytochrome oxidase subunit II, mRNA sequence
Contig17453	Y37E11AR.2	CE21549 WBGene00021369 locus:siah-1 status:Confirmed	419	5e-42	NULL	NULL
Contig18913	B0035.2	CE05160 WBGene00001020 locus:dnj-2 DNAJ protein like status:Confirmed SW:Q17433 protein_id:CAA97409.1	424	5e-42	NULL	NULL
Contig108	F40F12.5	CE36647 WBGene00009594 Ubiquitin carboxyl-terminal hydrolases family 2 status:Confirmed TR:Q7JMS4 protein_id:CAF31477.2	423	7e-42	gb|BG467612.1|BG467612	Na_L4_04H07_SAC Necator americanus (parasitic nematode) L4 Necator americanus cDNA clone Na_L4_04H07 5' similar to emb|CAB54246.1| (Z30215) similar to Ubiquitin carboxyl-terminal hydrolases family, mRNA sequence
Contig22158	R04F11.2	CE06233 WBGene00011015 status:Confirmed TR:Q21732 protein_id:CAA98960.1	421	7e-42	NULL	NULL
Contig7345	Y43B11AR.4	CE24278 WBGene00004473 locus:rps-4 status:Confirmed SW:Q9N3X2 protein_id:AAF60569.1	417	8e-42	gb|BU666014.1|BU666014	Na_L3_31A10_SAC Necator americanus (parasitic nematode) L3 Necator americanus cDNA clone Na_L3_31A10 5' similar to Similar to Y43B11AR.4 CE24278 status:Confirmed TR:Q9N3X2, mRNA sequence
Contig12835	T19B4.3	CE13740 WBGene00020557 adenine phosphoribosyltransferase status:Confirmed SW:P91455 protein_id:AAB37633.1	417	8e-42	NULL	NULL
Contig12116	R11A5.4d	CE36360 WBGene00011232 status:Confirmed TR:Q7JKI2 protein_id:CAF31483.1	418	9e-42	gb|BG467485.1|BG467485	Na_L3_04D08_SAC Necator americanus (parasitic nematode) L3 Necator americanus cDNA clone Na_L3_04D08 5' similar to sp|P29190|PPCK_HAECO PHOSPHOENOLPYRUVATE CARBOXYKINASE - GTP (PHOSPHOENOLPYRUVATE, mRNA sequence
Contig22	R02E12.2b	CE04779 WBGene00019827 locus:mop-25.1 status:Partially_confirmed TR:Q7Z2A5 protein_id:AAP40522.1	414	1e-41	gb|GO252995.1|GO252995	Gpa_EST_P1_17-02M13F_F05_F05_019 Parasitic stage nematodes 7 days post infection Globodera pallida cDNA, mRNA sequence
Contig5191	ZK856.7	CE06664 WBGene00014108 status:Confirmed TR:Q23642 protein_id:CAA94855.1	419	1e-41	gb|CB043612.1|CB043612	Tc_L4_17A06_SKPL Teladorsagia circumcincta L4 library Teladorsagia circumcincta cDNA clone Tc_L4_17A06 5' similar to Q23642 ZK856.7 protein. Caenorhabditis elegans., mRNA sequence
Contig6515	ZK131.9	CE07075 WBGene00001889 locus:his-15 histone H2B status:Predicted SW:P04255 protein_id:CAB05832.1	418	1e-41	gb|CB038169.1|CB038169	Tc_ad2_42F09_TEXF1 Teladorsagia circumcincta adults library 2 Teladorsagia circumcincta cDNA clone Tc_ad2_42F09 5' similar to Q9U373 T10C6.11 protein (Histone H2B). Caenorhabditis elegans., mRNA sequence
Contig11096	C17G10.9b	CE30870 WBGene00015920 status:Partially_confirmed TR:Q8MQD4 protein_id:AAM54207.1	414	1e-41	gb|BI741813.1|BI741813	kt81c02.y1 Strongyloides ratti L1 pAMP1 v3 Chiapelli McCarter Strongyloides ratti cDNA 5' similar to TR:Q09979 Q09979 HYPOTHETICAL 105.9 KD PROTEIN C17G10.8 IN CHROMOSOME II. [1] ;, mRNA sequence
Contig12234	F59B2.3	CE00231 WBGene00010308 N-acetyl-glucosamine-6-phosphate deacetylase status:Confirmed SW:P34480 protein_id:CAA77585.1	387	1e-41	gb|CB038942.1|CB038942	Tc_ad2_51H06_TEXF1 Teladorsagia circumcincta adults library 2 Teladorsagia circumcincta cDNA clone Tc_ad2_51H06 5' similar to P34480 Putative N-acetylglucosamine-6-phosphate (GlcNAc 6-P, mRNA sequence
Contig12596	C44B11.3	CE24843 WBGene00003175 locus:mec-12 alpha tubulin status:Confirmed TR:P91910 protein_id:AAB54263.2	413	1e-41	gb|AM743406.1|AM743406	AM743406 xL3 vs L4 SSH library Teladorsagia circumcincta cDNA clone Tci_XL3_01_02_B05, mRNA sequence
Contig13527	B0035.11	CE05166 WBGene00007110 Yeast LEO1 protein like status:Confirmed TR:Q17431 protein_id:CAA97406.1	421	1e-41	NULL	NULL
Contig19037	M01E5.5a	CE12282 WBGene00006595 locus:top-1 DNA topoisomerase I status:Confirmed TR:O17966 protein_id:CAB07640.1	364	1e-41	NULL	NULL
Contig22207	F26E4.9	CE09693 WBGene00000371 locus:cco-1 cytochrome C oxidase status:Confirmed TR:P90849 protein_id:CAB03002.1	414	1e-41	NULL	NULL
Contig1134	ZK131.8	CE03252 WBGene00001888 locus:his-14 histone H4 status:Predicted SW:P62784 protein_id:CAB05839.1	414	2e-41	gb|BG734395.1|BG734395	Tc_ad_02G05_SKPL Teladorsagia circumcincta adults Teladorsagia circumcincta cDNA clone Tc_ad_02G05 5' similar to pir|HSUR4 histone H4 - sea urchin (Psammechinus miliaris), mRNA sequence
Contig1981	Y55D9A.1c	CE40826 WBGene00013223 locus:efa-6 status:Confirmed TR:A4GZU8 protein_id:CAM82814.1	417	2e-41	NULL	NULL
Contig2273	F45D3.4a	CE10474 WBGene00009724 status:Confirmed TR:Q20420 protein_id:CAB01501.1	416	2e-41	NULL	NULL
Contig5880	C04F12.4	CE19677 WBGene00004426 locus:rpl-14 status:Confirmed TR:Q9XVE9 protein_id:CAB03835.1	414	2e-41	gb|CB043758.1|CB043758	Tc_L4_20B05_SKPL Teladorsagia circumcincta L4 library Teladorsagia circumcincta cDNA clone Tc_L4_20B05 5' similar to Q9XVE9 C04F12.4 protein. Caenorhabditis elegans., mRNA sequence
Contig11408	T14G11.3	CE33696 WBGene00020511 L96 protein (tipula iridescent virus (TIV) (weak)) status:Partially_confirmed TR:Q22505 protein_id:AAA82345.2	418	2e-41	NULL	NULL
Contig11996	C47E12.8	CE05452 WBGene00000964 locus:dhp-2 Ulip like protein status:Confirmed SW:Q18677 protein_id:CAA93104.1	412	2e-41	NULL	NULL
Contig12638	T25F10.6a	CE07537 WBGene00020808 calponin-like protein status:Confirmed TR:Q23050 protein_id:AAB04989.1	381	2e-41	gb|BI744184.1|BI744184	kx56f04.y1 Parastrongyloides trichosuri PA pAMP1 v1 Chiapelli McCarter Parastrongyloides trichosuri cDNA 5' similar to TR:Q23050 Q23050 SIMILARITY TO CALPONIN-LIKE 26 AMINO ACID MOTIF. [1] ;, mRNA sequence
Contig14791	C29F5.1	CE02508 WBGene00016210 status:Confirmed TR:Q18310 protein_id:AAC46820.1	414	2e-41	NULL	NULL
Contig22107	Y46G5A.2	CE35917 WBGene00012895 status:Partially_confirmed TR:Q9U2G3 protein_id:CAB60348.3	417	2e-41	NULL	NULL
FJ8KW5R01EJYF2	F26D10.10	CE19810 WBGene00001606 locus:gln-5 Carbamoyl-phosphate synthase (CPSase) (2 domains), Biotin-requiring enzymes status:Confirmed TR:Q9XVU2 protein_id:CAB02317.1	413	2e-41	NULL	NULL
Contig2102	T11G6.8	CE33830 WBGene00011722 RNA recognition motif. (aka RRM, RBD, or RNP domain) status:Confirmed TR:Q22412 protein_id:CAA93419.2	415	3e-41	gb|CN573861.1|CN573861	rc44c02.x1 Meloidogyne hapla egg pAMP1 v1 Meloidogyne hapla cDNA 3', mRNA sequence
Contig5120	Y54E10A.11	CE37436 WBGene00021831 status:Partially_confirmed TR:Q65XX2 protein_id:AAU20830.1	410	3e-41	NULL	NULL
Contig6588	T26C12.4	CE36614 WBGene00001548 locus:gcy-23 status:Confirmed TR:O61859 protein_id:AAC17555.3	416	3e-41	NULL	NULL
Contig15099	C09G4.1	CE27675 WBGene00002043 locus:hyl-1 status:Confirmed TR:Q9GYR9 protein_id:AAF99867.2	417	3e-41	NULL	NULL
Contig15127	F49C12.8	CE03368 WBGene00004463 locus:rpn-7 status:Confirmed SW:Q20585 protein_id:CAA92512.1	410	3e-41	gb|AM743877.1|AM743877	AM743877 xL3 vs L4 SSH library Teladorsagia circumcincta cDNA clone Tci_XL3_02_04_A03, mRNA sequence
Contig19364	F13D12.4a	CE02183 WBGene00000114 locus:alh-8 methylmalonate-semialdehyde dehydrogenase status:Confirmed SW:P52713 protein_id:CAA88946.1	410	3e-41	NULL	NULL
Contig22266	ZK792.1b	CE27418 WBGene00014076 status:Confirmed TR:Q95PW2 protein_id:CAC42387.1	417	3e-41	NULL	NULL
Contig1404	Y43F8C.12	CE32017 WBGene00003413 locus:mrp-7 ABC transporter status:Partially_confirmed TR:Q9U2G5 protein_id:CAA21622.3	411	4e-41	NULL	NULL
Contig1792	R10D12.12	CE23919 WBGene00011193 status:Confirmed TR:P92012 protein_id:CAB03253.2	415	4e-41	NULL	NULL
Contig12875	T28D6.7	CE20113 WBGene00012127 status:Partially_confirmed TR:O18155 protein_id:CAB03451.1	412	4e-41	NULL	NULL
Contig14355	R12E2.11	CE18143 WBGene00020036 purine\/pyrimidine phosphoribosyl transferase status:Confirmed TR:O61790 protein_id:AAC17032.1	410	4e-41	NULL	NULL
Contig14566	T02C12.2	CE01062 WBGene00011367 status:Partially_confirmed TR:Q22092 protein_id:CAA84674.1	413	4e-41	NULL	NULL
Contig19620	C31B8.8	CE26674 WBGene00016283 status:Confirmed TR:O16901 protein_id:AAG23982.2	298	4e-41	NULL	NULL
FJ8KW5R01B802G	T27E9.7	CE18971 WBGene00012097 locus:abcf-2 ABC transporters (2 domains) status:Confirmed TR:Q9XTD9 protein_id:CAA21772.1	409	4e-41	NULL	NULL
Contig1977	K04E7.2	CE25039 WBGene00003877 locus:opt-2 Oligopeptide transporter status:Confirmed SW:Q21219 protein_id:AAA80411.2	414	5e-41	NULL	NULL
Contig8336	T12A2.7	CE30396 WBGene00020441 status:Confirmed TR:Q22417 protein_id:AAC24446.2	413	5e-41	gb|BG734312.1|BG734312	Tc_ad_01D03_SKPL Teladorsagia circumcincta adults Teladorsagia circumcincta cDNA clone Tc_ad_01D03 5' similar to pir|T34349 hypothetical protein T12A2.7 - Caenorhabditis elegans, mRNA sequence
Contig12748	B0286.3	CE03863 WBGene00015116 saicar synthetase\/air carboxlyase status:Confirmed SW:Q10457 protein_id:AAA80690.1	412	5e-41	NULL	NULL
Contig19750	Y106G6H.5	CE32511 WBGene00013718 status:Partially_confirmed TR:Q9U300 protein_id:CAB63337.2	410	5e-41	NULL	NULL
Contig20088	F32G8.6	CE05795 WBGene00000298 locus:cat-4 GTP cyclohydrolase I status:Partially_confirmed SW:Q19980 protein_id:CAA96650.1	368	5e-41	NULL	NULL
Contig2048	K07D4.3	CE19527 WBGene00004467 locus:rpn-11 status:Confirmed SW:O76577 protein_id:AAC26287.1	411	6e-41	gb|EB178232.1|EB178232	GRAA-aaa03c05.b1 Globodera_rostochiensis_EST Globodera rostochiensis cDNA 3' similar to ref|NP_494712.1| Proteasome Regulatory Particle, Non-ATPase-like RPN-11 (34.6 kD) (rpn-11) [Caenorhabditis elegans] pir|T33344 hypothetical protein K07D4.3 - Caenorhab
Contig8213	F01G10.1	CE09163 WBGene00008506 transketolase status:Confirmed TR:O17759 protein_id:CAB02889.1	412	6e-41	NULL	NULL
Contig12084	T05H4.14	CE13295 WBGene00001513 locus:gad-1 status:Partially_confirmed TR:O16519 protein_id:AAB66019.1	410	6e-41	NULL	NULL
Contig13777	ZK1098.4	CE00367 WBGene00014221 GCN3 (yeast transcription activator) status:Confirmed SW:P34604 protein_id:CAA80132.1	412	6e-41	gb|BU087128.1|BU087128	Na_L3_16H08_SAC Necator americanus (parasitic nematode) L3 Necator americanus cDNA clone Na_L3_16H08 5' similar to ZK1098.4 CE00367 GCN3 (yeast transcription activator), mRNA sequence
Contig14735	ZK856.11	CE06668 WBGene00014112 status:Partially_confirmed TR:Q23646 protein_id:CAA94859.1	414	6e-41	NULL	NULL
Contig15993	C52E4.3	CE08945 WBGene00004917 locus:snr-4 small nuclear ribonucleoprotein D2 like status:Confirmed SW:Q18786 protein_id:CAB01413.1	411	6e-41	gb|CK233788.1|CK233788	re19e10.y1 Meloidogyne incognita parasitic J2 J3 SL1 TOPO v1 Meloidogyne incognita cDNA 5' similar to SW:SMD2_CAEEL Q18786 PROBABLE SMALL NUCLEAR RIBONUCLEOPROTEIN SM D2 ;, mRNA sequence
Contig20558	R05F9.10	CE04813 WBGene00019893 locus:sgt-1 TPR domain repeats status:Confirmed TR:Q21746 protein_id:AAA83170.1	408	6e-41	NULL	NULL
Contig21866	Y49E10.1	CE22219 WBGene00004506 locus:rpt-6 ATPases associated with various cellular activities (AAA) status:Confirmed TR:Q9XTT9 protein_id:CAB11558.1	411	6e-41	NULL	NULL
Contig5462	C18C4.10b	CE32802 WBGene00002215 locus:klc-2 status:Confirmed SW:P46822 protein_id:AAN84862.1	414	7e-41	NULL	NULL
Contig14751	F59D8.2	CE26817 WBGene00006928 locus:vit-4 status:Partially_confirmed SW:P18947 protein_id:AAK09074.1	412	7e-41	gb|CB039136.1|CB039136	Tc_ad2_54B09_TEXF1 Teladorsagia circumcincta adults library 2 Teladorsagia circumcincta cDNA clone Tc_ad2_54B09 5' similar to Q9BPP3 F59D8.2 protein. Caenorhabditis elegans., mRNA sequence
Contig6408	Y116A8A.9	CE24146 WBGene00003130 locus:map-2 status:Confirmed TR:Q9U2V9 protein_id:CAB55167.1	407	8e-41	gb|BM277630.1|BM277630	Tm_ad_43F11_SKPL Trichuris muris (parasitic nematode) mixed adult Trichuris muris cDNA clone Tm_ad_43F11 5' similar to sp|P38062|AMP2_RAT METHIONINE AMINOPEPTIDASE 2 (METAP 2) (PEPTIDASE M 2) (INITIATION, mRNA sequence
Contig10976	K03D10.3	CE23850 WBGene00010537 status:Partially_confirmed TR:Q9U3C3 protein_id:CAB04552.2	414	8e-41	NULL	NULL
Contig17939	C09G4.3	CE03980 WBGene00001051 locus:cks-1 cyclin-dependent kinase regulatory subunit status:Confirmed SW:Q17868 protein_id:AAF99866.1	410	8e-41	NULL	NULL
Contig20365	F57B9.6a	CE01341 WBGene00002083 locus:inf-1 status:Confirmed SW:P27639 protein_id:AAA21170.1	407	8e-41	NULL	NULL
Contig1013	F40F8.9	CE05848 WBGene00003076 locus:lsm-1 Yeast J0714 like status:Confirmed TR:Q20229 protein_id:CAA93263.1	410	9e-41	gb|CB043367.1|CB043367	Tc_L4_12F03_SKPL Teladorsagia circumcincta L4 library Teladorsagia circumcincta cDNA clone Tc_L4_12F03 5' similar to Q9U8J7 Peptidyl-prolyl cis-trans isomerase. Brugia malayi., mRNA sequence
Contig3486	W09D6.6	CE31731 WBGene00001815 locus:hmt-1 multidrug resistance protein (p-glycoprotein) status:Confirmed TR:Q9XUJ1 protein_id:CAB04947.3	410	9e-41	gb|CB036448.1|CB036448	Tc_ad2_22A08_TEXF1 Teladorsagia circumcincta adults library 2 Teladorsagia circumcincta cDNA clone Tc_ad2_22A08 5', mRNA sequence
Contig5574	JC8.3a	CE17986 WBGene00004424 locus:rpl-12 Ribosomal protein L11 status:Confirmed SW:P61866 protein_id:CAB05226.1	402	9e-41	gb|CB036413.1|CB036413	Tc_ad2_21E01_TEXF1 Teladorsagia circumcincta adults library 2 Teladorsagia circumcincta cDNA clone Tc_ad2_21E01 5' similar to O62290 Probable 60S ribosomal protein L12. Caenorhabditis elegans., mRNA sequence
Contig19137	C55F2.2	CE31458 WBGene00016958 locus:ilys-4 status:Confirmed TR:Q9GYQ2 protein_id:AAF99902.2	306	9e-41	NULL	NULL
Contig201	Y54G11A.2	CE22473 WBGene00013213 status:Partially_confirmed TR:Q9XW03 protein_id:CAA22448.1	410	1e-40	gb|CB037667.1|CB037667	Tc_ad2_36G07_TEXF1 Teladorsagia circumcincta adults library 2 Teladorsagia circumcincta cDNA clone Tc_ad2_36G07 5', mRNA sequence
Contig355	Y54E10A.16a	CE24445 WBGene00021834 status:Partially_confirmed TR:Q9N3E2 protein_id:AAF60770.1	412	1e-40	NULL	NULL
Contig6389	Y105E8A.17	CE29836 WBGene00013676 locus:ekl-4 status:Confirmed TR:Q8WQA7 protein_id:CAD21666.1	410	1e-40	NULL	NULL
Contig6688	F35G2.2	CE05809 WBGene00009436 E.coli YCAC like status:Confirmed TR:Q20062 protein_id:CAA93466.1	408	1e-40	NULL	NULL
Contig7063	R03D7.6	CE01613 WBGene00001753 locus:gst-5 glutathione S-transferase status:Confirmed SW:Q09596 protein_id:CAA86859.1	312	1e-40	gb|CB038531.1|CB038531	Tc_ad2_47A12_TEXF1 Teladorsagia circumcincta adults library 2 Teladorsagia circumcincta cDNA clone Tc_ad2_47A12 5' similar to Q9NJQ6 Glutathione S-transferase 2 (Fragment). Nematospiroides, mRNA sequence
Contig7928	B0393.1	CE00854 WBGene00004469 locus:rps-0 40S ribosomal protein status:Confirmed SW:P46769 protein_id:CAA86061.1	409	1e-40	gb|CB038706.1|CB038706	Tc_ad2_49B03_TEXF1 Teladorsagia circumcincta adults library 2 Teladorsagia circumcincta cDNA clone Tc_ad2_49B03 5' similar to P46769 Probable 40S ribosomal protein SA (p40). Caenorhabditis, mRNA sequence
Contig12442	R11E3.1	CE37268 WBGene00020003 protein kinase status:Partially_confirmed TR:Q9TYX4 protein_id:AAK39263.2	410	1e-40	NULL	NULL
Contig15677	C35D10.2	CE01196 WBGene00016440 status:Confirmed TR:Q18488 protein_id:AAA62558.1	411	1e-40	NULL	NULL
Contig17443	K10C3.5b	CE38396 WBGene00010732 status:Partially_confirmed TR:Q564S2 protein_id:CAI79209.1	409	1e-40	NULL	NULL
Contig18874	C07D8.6	CE06776 WBGene00015565 aldehyde reductase status:Confirmed TR:P91020 protein_id:AAB37976.1	408	1e-40	NULL	NULL
Contig20360	Y73F8A.27	CE25595 WBGene00013532 status:Confirmed TR:Q9NA32 protein_id:CAB70233.1	407	1e-40	NULL	NULL
Contig20617	C15C7.7	CE36786 WBGene00015793 status:Confirmed SW:Q18014 protein_id:AAM51514.2	407	1e-40	NULL	NULL
Contig3018	W02A2.1	CE21231 WBGene00001394 locus:fat-2 Fatty acid desaturase status:Confirmed TR:Q9XUB8 protein_id:CAB05304.1	407	2e-40	gb|AM743450.1|AM743450	AM743450 xL3 vs L4 SSH library Teladorsagia circumcincta cDNA clone Tci_XL3_01_02_F09, mRNA sequence
Contig5242	M28.5	CE02283 WBGene00010896 ribosomal protein (L7AE family) status:Confirmed SW:Q21568 protein_id:CAA90127.1	405	2e-40	NULL	NULL
Contig6703	Y105E8A.7b	CE36334 WBGene00002977 locus:lev-10 status:Confirmed TR:Q7K6W9 protein_id:CAF31497.1	405	2e-40	NULL	NULL
Contig7425	ZK1307.9	CE01697 WBGene00014250 YJU2 protein status:Partially_confirmed SW:Q09651 protein_id:CAA87435.1	410	2e-40	NULL	NULL
Contig7688	ZK637.2	CE32292 WBGene00014022 status:Confirmed SW:P30629 protein_id:CAA77449.2	312	2e-40	NULL	NULL
Contig12736	B0334.6	CE30473 WBGene00007146 Gonadotropin-releasing hormone receptor like protein status:Partially_confirmed TR:Q17478 protein_id:CAA91374.3	361	2e-40	NULL	NULL
Contig13077	T19B4.7	CE25115 WBGene00006776 locus:unc-40 membrane protein status:Confirmed TR:Q94155 protein_id:AAB37634.2	404	2e-40	NULL	NULL
Contig13190	K08H2.8	CE31557 WBGene00003626 locus:nhr-32 Zinc finger, C4 type (two domains) status:Confirmed TR:Q21372 protein_id:CAA94154.2	275	2e-40	NULL	NULL
Contig13932	Y54G11A.8b	CE35682 WBGene00013217 locus:ddl-3 status:Confirmed TR:Q7K742 protein_id:CAE46690.1	404	2e-40	NULL	NULL
Contig14371	Y57A10C.6	CE18418 WBGene00013284 3-keto-acyl-CoA thiolase status:Confirmed TR:O02353 protein_id:CAA19548.1	404	2e-40	NULL	NULL
Contig14719	F29C12.4	CE19822 WBGene00009246 Elongation factor Tu family (contains ATP\/GTP binding P-loop), Elongation factor G C-terminus status:Confirmed SW:Q9XV52 protein_id:CAB04216.1	407	2e-40	NULL	NULL
Contig15441	F57H12.1	CE17122 WBGene00000183 locus:arf-3 GTP-binding protein status:Confirmed TR:O45099 protein_id:AAC02598.1	407	2e-40	NULL	NULL
Contig18082	Y45F10A.4	CE28704 WBGene00012867 locus:seld-1 AIR synthase related proteins status:Predicted SW:O62461 protein_id:CAA16367.2	410	2e-40	NULL	NULL
Contig19536	Y54E10BR.4	CE27481 WBGene00021843 status:Confirmed TR:Q9N3D3 protein_id:AAF59552.2	403	2e-40	NULL	NULL
Contig3351	T05F1.3	CE13265 WBGene00004488 locus:rps-19 Ribosomal protein S19e status:Confirmed SW:O18650 protein_id:CAB04689.1	404	3e-40	gb|CB043268.1|CB043268	Tc_L4_11D08_SKPL Teladorsagia circumcincta L4 library Teladorsagia circumcincta cDNA clone Tc_L4_11D08 5' similar to P39698 40S ribosomal protein S19S. Ascaris suum (Pig roundworm), mRNA sequence
Contig3446	T20B3.1	CE20086 WBGene00011850 Carnitate acyltransferase status:Partially_confirmed TR:Q9XUN8 protein_id:CAB04738.1	405	3e-40	NULL	NULL
Contig6828	C44F1.3	CE02163 WBGene00002267 locus:lec-4 galactoside binding lectin status:Confirmed TR:Q18625 protein_id:CAA88850.1	390	3e-40	gb|CB038228.1|CB038228	Tc_ad2_43D01_TEXF1 Teladorsagia circumcincta adults library 2 Teladorsagia circumcincta cDNA clone Tc_ad2_43D01 5' similar to Q18625 C44F1.3 protein. Caenorhabditis elegans., mRNA sequence
Contig6880	C30F8.2	CE29684 WBGene00016258 locus:vha-16 vaculolar ATPase status:Confirmed TR:Q95YD5 protein_id:AAK85455.2	402	3e-40	NULL	NULL
Contig11745	Y97E10AR.5	CE26319 WBGene00022400 status:Partially_confirmed TR:Q965S0 protein_id:AAK85514.1	402	3e-40	gb|EE265977.1|EE265977	GRAA-aaa41e12.b1 Globodera_rostochiensis_EST Globodera rostochiensis cDNA 3' similar to ref|NP_505062.1| RNA polymerases M subunit transcription factor S-II [Caenorhabditis elegans] gb|AAK85514.1|AC024880_5 Hypothetical protein Y97E10AR.5 [Caenorhabditis
Contig14040	C32D5.9	CE01849 WBGene00002980 locus:lgg-1 status:Confirmed SW:Q09490 protein_id:AAC46797.1	352	3e-40	NULL	NULL
Contig15043	F13D12.2	CE02181 WBGene00002262 locus:ldh-1 L-lactate dehydrogenase status:Confirmed SW:Q27888 protein_id:CAA88944.1	402	3e-40	NULL	NULL
Contig16215	F27D4.5	CE05736 WBGene00006518 locus:tag-173 2-oxoisovalerate dehydrogenase status:Confirmed TR:Q93619 protein_id:CAB01970.1	406	3e-40	gb|BU087813.1|BU087813	Na_L3_24G10_SAC Necator americanus (parasitic nematode) L3 Necator americanus cDNA clone Na_L3_24G10 5' similar to F27D4.5 CE05736 2-oxoisovalerate dehydrogenase status:Confirmed, mRNA sequence
Contig6879	C42C1.12	CE16918 WBGene00016590 status:Partially_confirmed TR:A3QMC3 protein_id:CAM36355.1	402	4e-40	gb|CB043288.1|CB043288	Tc_L4_11F05_SKPL Teladorsagia circumcincta L4 library Teladorsagia circumcincta cDNA clone Tc_L4_11F05 5' similar to O44968 Hypothetical 13.8 kDa protein. Caenorhabditis elegans., mRNA sequence
Contig18359	H43I07.3	CE30081 WBGene00019276 status:Partially_confirmed TR:Q8WSL9 protein_id:AAL38962.1	403	4e-40	NULL	NULL
Contig20700	F41E6.9	CE10260 WBGene00018290 status:Partially_confirmed TR:O16458 protein_id:AAB65951.1	402	4e-40	NULL	NULL
Contig54	T06H11.4	CE31596 WBGene00003384 locus:moc-1 gephyrin status:Confirmed TR:Q19242 protein_id:CAA90069.2	405	5e-40	NULL	NULL
Contig2522	F42C5.9	CE04562 WBGene00018349 status:Confirmed TR:Q20329 protein_id:AAA81487.1	400	5e-40	NULL	NULL
Contig15171	F56C9.7	CE01326 WBGene00018951 status:Confirmed TR:Q20865 protein_id:AAK18962.1	403	5e-40	NULL	NULL
Contig15243	F14B4.3	CE05629 WBGene00008781 DNA-directed RNA polymerase I status:Partially_confirmed TR:Q27493 protein_id:CAA99827.1	404	5e-40	NULL	NULL
Contig19599	T24F1.1	CE02361 WBGene00006414 locus:raga-1 GTP-binding protein status:Confirmed TR:Q22743 protein_id:CAA90136.1	400	5e-40	NULL	NULL
FJ8KW5R01DEPB8	F25B5.4c	CE31915 WBGene00006727 locus:ubq-1 status:Confirmed TR:Q8MYQ4 protein_id:AAM22069.2	400	5e-40	NULL	NULL
Contig5161	F33D4.5	CE29308 WBGene00017997 status:Confirmed TR:Q7KPW7 protein_id:AAR85905.1	404	6e-40	NULL	NULL
Contig20157	F49E8.3b	CE37649 WBGene00003914 locus:pam-1 status:Confirmed TR:Q4TT88 protein_id:AAY44009.1	404	6e-40	NULL	NULL
Contig20722	C28H8.8	CE38944 WBGene00016199 status:Partially_confirmed SW:Q09246 protein_id:AAA62296.3	403	6e-40	NULL	NULL
Contig22188	F11G11.2	CE07055 WBGene00001755 locus:gst-7 glutathione S-transferase status:Confirmed SW:P91253 protein_id:AAB37846.1	400	6e-40	NULL	NULL
Contig196	D1054.1	CE35445 WBGene00008370 Human GS2 protein like status:Partially_confirmed TR:Q18948 protein_id:CAA98440.3	230	7e-40	NULL	NULL
Contig7830	MTCE.35	CE35353 WBGene00010967 NADH dehydrogenase ND5 status:Confirmed	393	7e-40	gb|CB039207.1|CB039207	Tc_ad2_54H12_TEXF1 Teladorsagia circumcincta adults library 2 Teladorsagia circumcincta cDNA clone Tc_ad2_54H12 5' similar to Q8SK12 NADH dehydrogenase subunit 5 (Fragment). Necator americanus, mRNA sequence
Contig13964	F10C2.4	CE09308 WBGene00008645 DNA polymerase family B status:Confirmed SW:P90829 protein_id:CAB04077.1	403	7e-40	NULL	NULL
Contig19171	F32H2.2	CE09877 WBGene00007026 locus:mdt-31 Yeast SOH1 protein like status:Confirmed SW:P91869 protein_id:CAB04242.1	402	7e-40	NULL	NULL
Contig5352	F53C11.3	CE10908 WBGene00009973 2,4-dienoyl-CoA reductase status:Confirmed SW:Q93761 protein_id:CAB02118.1	401	8e-40	NULL	NULL
Contig20102	JC8.8	CE33800 WBGene00010440 Transthyretin-like family status:Confirmed TR:O62289 protein_id:CAB05225.2	400	8e-40	NULL	NULL
Contig3139	Y57G11C.16	CE14956 WBGene00004487 locus:rps-18 ribosomal protein S13 status:Confirmed TR:O18240 protein_id:CAB16517.1	402	9e-40	gb|GR979194.1|GR979194	EST766__withprimerM13Fwd__6_est766_m13fwd_069_fasta_txt Steinernema carpocapsae parasitic stage cDNA library Steinernema carpocapsae cDNA, mRNA sequence
Contig5135	F08C6.6	CE27925 WBGene00017244 status:Confirmed TR:Q19202 protein_id:AAA68725.2	398	9e-40	NULL	NULL
Contig17881	Y71H2AM.12	CE27318 WBGene00022177 status:Confirmed TR:Q9BL44 protein_id:AAK29982.1	403	9e-40	NULL	NULL
Contig710	F37C12.2	CE00741 WBGene00018150 status:Confirmed TR:Q20123 protein_id:AAC48294.1	404	1e-39	NULL	NULL
Contig7179	E02H1.8	CE34789 WBGene00008459 status:Partially_confirmed TR:Q7YX52 protein_id:CAE17757.1	401	1e-39	NULL	NULL
Contig7723	Y73E7A.2	CE32277 WBGene00022269 status:Partially_confirmed TR:Q9GUM5 protein_id:AAG23388.3	403	1e-39	NULL	NULL
Contig11053	W01D2.1	CE18312 WBGene00012179 ribosomal protein L37 status:Confirmed TR:O62388 protein_id:CAB05635.1	397	1e-39	gb|CB043255.1|CB043255	Tc_L4_11C01_SKPL Teladorsagia circumcincta L4 library Teladorsagia circumcincta cDNA clone Tc_L4_11C01 5' similar to O62388 W01D2.1 protein (Ribosomal protein L37). Caenorhabditis, mRNA sequence
Contig13253	F01G12.5b	CE04335 WBGene00002280 locus:let-2 alpha-2 type IV collagen status:Partially_confirmed SW:P17140 protein_id:AAA96215.1	402	1e-39	NULL	NULL
Contig13688	C23G10.4b	CE31311 WBGene00004459 locus:rpn-2 tRNA processing protein SEN3 status:Confirmed SW:Q18115 protein_id:AAM81116.1	396	1e-39	NULL	NULL
Contig14655	F42A10.1	CE01292 WBGene00018339 locus:abcf-3 status:Confirmed TR:Q20306 protein_id:AAA19072.1	399	1e-39	NULL	NULL
Contig18057	Y65B4A.1	CE27299 WBGene00022025 status:Confirmed TR:Q9BL57 protein_id:AAK29956.1	401	1e-39	NULL	NULL
Contig21814	C34F6.8	CE15677 WBGene00007942 Isocitrate and isopropylmalate dehydrogenases status:Confirmed TR:O17643 protein_id:CAB03943.1	397	1e-39	NULL	NULL
Contig22213	F42A10.1	CE01292 WBGene00018339 locus:abcf-3 status:Confirmed TR:Q20306 protein_id:AAA19072.1	396	1e-39	NULL	NULL
Contig22235	C23G10.3	CE01810 WBGene00004472 locus:rps-3 Ribosomal protein S3 status:Confirmed SW:P48152 protein_id:AAF99870.1	396	1e-39	NULL	NULL
FJ8KW5R01CBEET	F25H5.4	CE15900 WBGene00001167 locus:eft-2 Elongation factor Tu family (contains ATP\/GTP binding P-loop) status:Confirmed SW:P29691 protein_id:CAB02985.1	396	1e-39	NULL	NULL
Contig731	F07F6.4	CE29955 WBGene00017217 Zinc finger protein status:Partially_confirmed SW:Q09531 protein_id:AAL38955.1	402	2e-39	gb|CB038001.1|CB038001	Tc_ad2_40F08_TEXF1 Teladorsagia circumcincta adults library 2 Teladorsagia circumcincta cDNA clone Tc_ad2_40F08 5', mRNA sequence
Contig982	C34G6.4	CE41207 WBGene00003996 locus:pgp-2 abc transporter status:Confirmed TR:O01495 protein_id:AAB52482.3	394	2e-39	NULL	NULL
Contig1302	Y39G10AR.14	CE21767 WBGene00003156 locus:mcm-4 status:Confirmed TR:Q95XQ8 protein_id:AAK39605.1	395	2e-39	gb|CK348450.1|CK348450	hggfhaR3G12 Gland Cell LD PCR cDNA Library Heterodera glycines cDNA, mRNA sequence
Contig3358	ZK836.2	CE35706 WBGene00014098 2-oxoglutarate dehydrogenase status:Partially_confirmed TR:Q23629 protein_id:CAE46691.1	355	2e-39	NULL	NULL
Contig6577	Y45F10D.7	CE39843 WBGene00012887 status:Partially_confirmed TR:O62477 protein_id:CAA16382.3	401	2e-39	NULL	NULL
Contig6791	VZK822L.1	CE18302 WBGene00001398 locus:fat-6 acyl-CoA desaturase status:Confirmed TR:O01708 protein_id:CAB08356.1	396	2e-39	gb|CB038729.1|CB038729	Tc_ad2_49D03_TEXF1 Teladorsagia circumcincta adults library 2 Teladorsagia circumcincta cDNA clone Tc_ad2_49D03 5' similar to CAD20542 Sequence 9 from Patent WO0192489. Caenorhabditis elegans., mRNA sequence
Contig7307	F30A10.8b	CE20737 WBGene00006062 locus:stn-1 PDZ domain (Also known as DHR or GLGF). status:Partially_confirmed SW:Q93646 protein_id:CAB03028.1	395	2e-39	NULL	NULL
Contig12938	T08A9.2	CE31232 WBGene00020335 status:Confirmed TR:Q22341 protein_id:AAM69086.1	398	2e-39	gb|CK349003.1|CK349003	hggfha7E12 Gland Cell LD PCR cDNA Library Heterodera glycines cDNA, mRNA sequence
Contig16252	F56D12.1a	CE29047 WBGene00000112 locus:alh-6 aldehyde dehydrogenase status:Confirmed TR:O16648 protein_id:AAB66116.3	376	2e-39	NULL	NULL
Contig21966	F28D1.10	CE05750 WBGene00001580 locus:gex-3 Drosophila dhem transmembrane protein like status:Confirmed SW:P55163 protein_id:CAA94604.1	400	2e-39	NULL	NULL
Contig7316	D2089.2	CE00937 WBGene00008433 status:Partially_confirmed TR:Q18997 protein_id:CAA85409.1	399	3e-39	NULL	NULL
Contig7424	W02B12.9	CE03769 WBGene00012204 mitochondrial RNA splicing MSR4 like protein status:Confirmed SW:Q23125 protein_id:CAA91399.1	336	3e-39	gb|CB036913.1|CB036913	Tc_ad2_27F02_TEXF1 Teladorsagia circumcincta adults library 2 Teladorsagia circumcincta cDNA clone Tc_ad2_27F02 5' similar to Q23125 W02B12.9 protein. Caenorhabditis elegans., mRNA sequence
Contig7637	F26A3.4	CE09669 WBGene00009142 protein-tyrosine phosphatase status:Confirmed TR:Q93592 protein_id:CAB01700.1	400	3e-39	gb|AM743329.1|AM743329	AM743329 xL3 vs L4 SSH library Teladorsagia circumcincta cDNA clone Tci_XL3_01_01_C03, mRNA sequence
Contig11171	Y71A12B.1	CE24592 WBGene00004475 locus:rps-6 40S ribosomal protein S6 status:Confirmed SW:Q9NEN6 protein_id:CAB81996.1	393	3e-39	gb|AW670746.1|AW670746	Hce27L1B Haemonchus contortus trans-spliced expression library Haemonchus contortus cDNA 5' similar to 40S ribosomal protein S6, mRNA sequence
Contig11354	F54E7.2	CE26896 WBGene00004481 locus:rps-12 status:Confirmed SW:P49196 protein_id:AAK20077.1	393	3e-39	gb|CB043512.1|CB043512	Tc_L4_14G06_SKPL Teladorsagia circumcincta L4 library Teladorsagia circumcincta cDNA clone Tc_L4_14G06 5' similar to P49196 Probable 40S ribosomal protein S12. Caenorhabditis elegans., mRNA sequence
Contig12525	F32H2.2	CE09877 WBGene00007026 locus:mdt-31 Yeast SOH1 protein like status:Confirmed SW:P91869 protein_id:CAB04242.1	320	3e-39	gb|CB037243.1|CB037243	Tc_ad2_31F06_TEXF1 Teladorsagia circumcincta adults library 2 Teladorsagia circumcincta cDNA clone Tc_ad2_31F06 5' similar to P91869 F32H2.2 protein. Caenorhabditis elegans., mRNA sequence
Contig12759	C50B6.7	CE08876 WBGene00008220 amylase status:Partially_confirmed TR:P91982 protein_id:CAB02856.1	395	3e-39	NULL	NULL
Contig14489	Y60A3A.13	CE26224 WBGene00013361 locus:frs-3 status:Confirmed TR:Q9U1Z3 protein_id:CAC14396.3	393	3e-39	NULL	NULL
Contig16328	T07C4.5	CE03639 WBGene00011561 Transthyretin-like family status:Confirmed SW:Q22288 protein_id:CAA82574.1	396	3e-39	gb|CB039165.1|CB039165	Tc_ad2_54E04_TEXF1 Teladorsagia circumcincta adults library 2 Teladorsagia circumcincta cDNA clone Tc_ad2_54E04 5' similar to Q22288 Hypothetical protein T07C4.5 protein in Caenorhabditis, mRNA sequence
Contig1643	F26F4.10a	CE29495 WBGene00004679 locus:rrt-1 arginyl tRNA synthetase status:Confirmed SW:Q19825 protein_id:AAA91224.2	397	4e-39	NULL	NULL
Contig2246	ZC581.7	CE28168 WBGene00022634 protein-tyrosine kinase status:Partially_confirmed TR:O01774 protein_id:AAB54145.2	327	4e-39	NULL	NULL
Contig2922	F46E10.8	CE20818 WBGene00006721 locus:ubh-1 ubiquitin carboxyl-terminal hydrolase status:Confirmed TR:Q9UAV3 protein_id:AAD14718.1	395	4e-39	NULL	NULL
Contig11651	C10F3.6	CE32580 WBGene00001508 locus:fut-8 status:Confirmed TR:O16882 protein_id:AAN84870.1	398	4e-39	NULL	NULL
Contig15997	Y43F4B.5a	CE16630 WBGene00012803 Phosphoglucomutase and phosphomannomutase phosphoserine status:Confirmed TR:O45934 protein_id:CAA16334.1	392	4e-39	NULL	NULL
Contig22175	K08H10.9	CE18881 WBGene00010699 status:Confirmed TR:Q9XU81 protein_id:CAB05547.1	395	4e-39	NULL	NULL
Contig6650	T05E11.1	CE06360 WBGene00004474 locus:rps-5 40S ribosomal protein S5 status:Confirmed SW:P49041 protein_id:CAA92971.1	391	5e-39	gb|BQ090136.1|BQ090136	rc62a05.y1 Meloidogyne hapla egg pAMP1 v1 Meloidogyne hapla cDNA 5' similar to SW:RS5_CAEEL P49041 PROBABLE 40S RIBOSOMAL PROTEIN S5. [1] ;, mRNA sequence
Contig19232	Y50D7A.2	CE33947 WBGene00021752 status:Partially_confirmed TR:Q9N3L2 protein_id:AAK95892.2	392	5e-39	NULL	NULL
Contig19667	Y46G5A.31	CE24302 WBGene00001793 locus:gsy-1 status:Confirmed SW:Q9U2D9 protein_id:CAB60373.1	395	5e-39	NULL	NULL
Contig12091	C14B9.1	CE00072 WBGene00002011 locus:hsp-12.2 Alpha-B-crystallin status:Confirmed SW:P34328 protein_id:AAA27953.1	394	6e-39	gb|CB043803.1|CB043803	Tc_L4_20F10_SKPL Teladorsagia circumcincta L4 library Teladorsagia circumcincta cDNA clone Tc_L4_20F10 5' similar to P34328 Hypothetical 12.3 kDa protein C14B9.1 in Caenorhabditis, mRNA sequence
Contig18255	F23B12.7	CE09599 WBGene00009084 CCAAT binding factor 1 protein like status:Confirmed SW:Q19753 protein_id:CAB01168.1	239	6e-39	NULL	NULL
Contig5201	F52A8.2	CE17845 WBGene00001680 locus:gpb-2 guanine nucleotide-binding protein status:Confirmed SW:Q20636 protein_id:CAA95824.1	390	7e-39	gb|BU086937.1|BU086937	Na_L3_14D06_SAC Necator americanus (parasitic nematode) L3 Necator americanus cDNA clone Na_L3_14D06 5' similar to F52A8.2 CE17845 locus:gpb-2 guanine nucleotide-binding protein, mRNA sequence
Contig14039	C26E6.4	CE01162 WBGene00016140 locus:rpb-2 DNA-directed RNA polymerase II status:Confirmed SW:Q10578 protein_id:AAA21158.1	390	7e-39	NULL	NULL
Contig15111	F13G3.5b	CE41116 WBGene00008765 locus:ttx-7 status:Confirmed TR:A5JYT5 protein_id:CAN86622.2	392	7e-39	NULL	NULL
Contig19391	T27A10.7	CE37679 WBGene00020847 locus:cgr-1 status:Partially_confirmed TR:Q22824 protein_id:AAB52505.3	392	7e-39	NULL	NULL
Contig15229	R01B10.1a	CE25962 WBGene00000534 locus:cpi-2 status:Confirmed TR:O61973 protein_id:AAC17767.1	393	8e-39	gb|CB039018.1|CB039018	Tc_ad2_52G03_TEXF1 Teladorsagia circumcincta adults library 2 Teladorsagia circumcincta cDNA clone Tc_ad2_52G03 5' similar to Q966W0 Nippocystatin precursor. Nippostrongylus brasiliensis., mRNA sequence
Contig989	F59A6.6c	CE33660 WBGene00004382 locus:rnh-1.0 status:Partially_confirmed TR:Q86MG7 protein_id:AAO91712.1	320	9e-39	NULL	NULL
Contig2051	R09B3.5	CE16310 WBGene00003123 locus:mag-1 MAGO NASHI PROTEIN status:Confirmed SW:P49029 protein_id:CAB03239.1	320	9e-39	gb|BU666839.1|BU666839	Na_L3_43B07_SAC Necator americanus (parasitic nematode) L3 Necator americanus cDNA clone Na_L3_43B07 5' similar to Similar to R09B3.5 CE16310 locus:mag-1 MAGO NASHI PROTEIN status:Confirmed, mRNA sequence
Contig16322	Y48B6A.12	CE22127 WBGene00012983 status:Partially_confirmed TR:Q9U296 protein_id:CAB54452.1	389	9e-39	gb|AM743438.1|AM743438	AM743438 xL3 vs L4 SSH library Teladorsagia circumcincta cDNA clone Tci_XL3_01_02_E08, mRNA sequence
Contig18164	T23G7.5a	CE03706 WBGene00011967 locus:pir-1 tyrosine specific protein phosphatase status:Partially_confirmed TR:Q22707 protein_id:CAA92703.1	390	9e-39	NULL	NULL
Contig19319	W10D5.2	CE14780 WBGene00012376 NADH-ubiquinone oxidoreductase 20 KD subunit status:Confirmed SW:Q94360 protein_id:CAB02132.1	389	9e-39	NULL	NULL
Contig20570	C34D4.14	CE17508 WBGene00016405 status:Partially_confirmed TR:Q18447 protein_id:AAB00699.1	389	9e-39	NULL	NULL
Contig240	Y67H2A.5	CE28376 WBGene00013463 status:Confirmed TR:Q95PZ1 protein_id:CAC44306.1	390	1e-38	gb|AW670807.1|AW670807	Hce2L1B Haemonchus contortus trans-spliced expression library Haemonchus contortus cDNA 5' similar to similar to C. elegans Y67H2 product, mRNA sequence
Contig1529	C04F6.4a	CE03924 WBGene00006810 locus:unc-78 beta transducin status:Confirmed SW:Q11176 protein_id:AAA83588.1	393	1e-38	NULL	NULL
Contig1788	ZK637.13	CE36418 WBGene00014030 locus:glb-1 Globin status:Confirmed SW:P30627 protein_id:CAA77458.2	389	1e-38	gb|AW670735.1|AW670735	Hce6L4D Haemonchus contortus trans-spliced expression library Haemonchus contortus cDNA 5' similar to globin-like host protective antigen precursor, mRNA sequence
Contig5083	T05C1.4b	CE33444 WBGene00020251 status:Partially_confirmed TR:Q86NE6 protein_id:AAO38603.1	389	1e-38	NULL	NULL
Contig6565	Y53F4B.4b	CE35679 WBGene00013151 status:Confirmed TR:Q9NAA7 protein_id:CAB70101.2	389	1e-38	NULL	NULL
Contig6667	H02I12.8	CE37719 WBGene00010354 locus:cyp-31A2 Cytochrome P450 status:Partially_confirmed TR:O45605 protein_id:CAB07222.3	390	1e-38	NULL	NULL
Contig8108	M88.2	CE23884 WBGene00010905 status:Confirmed TR:Q21601 protein_id:CAA84334.2	392	1e-38	NULL	NULL
Contig8326	F40E10.3	CE05839 WBGene00000822 locus:csq-1 calsequestrin like status:Confirmed TR:Q20203 protein_id:CAA93667.1	388	1e-38	gb|BQ091290.1|BQ091290	ku15d02.y1 Strongyloides ratti L2 pAMP1 v1 Chiapelli McCarter Strongyloides ratti cDNA 5' similar to TR:Q20203 Q20203 F40E10.3 PROTEIN. [1] ;, mRNA sequence
Contig12681	T01C3.6	CE12918 WBGene00004485 locus:rps-16 40S ribosomal protein S16 status:Confirmed SW:Q22054 protein_id:CAB01658.1	388	1e-38	gb|BU088490.1|BU088490	Na_L3_44H02_SAC Necator americanus (parasitic nematode) L3 Necator americanus cDNA clone Na_L3_44H02 5' similar to T01C3.6 CE12918 locus:rps-16 40S ribosomal protein S16, mRNA sequence
Contig13067	Y75B8A.26	CE23037 WBGene00003414 locus:mrp-8 ABC transporters \; ABC transporter transmembrane region. status:Partially_confirmed TR:Q9XW61 protein_id:CAA22110.1	393	1e-38	NULL	NULL
Contig13719	C07A9.3c	CE39220 WBGene00006579 locus:tlk-1 status:Confirmed TR:Q2XN10 protein_id:CAJ43434.1	394	1e-38	NULL	NULL
Contig15757	F13E9.1	CE33773 WBGene00008750 SD22 like protein status:Partially_confirmed TR:Q19407 protein_id:CAD89747.1	390	1e-38	NULL	NULL
Contig663	F28D1.1	CE05741 WBGene00009211 Yeast hypothetical protein YER2 like status:Partially_confirmed TR:Q19873 protein_id:CAA94597.1	387	2e-38	NULL	NULL
Contig904	ZK1058.2	CE01102 WBGene00003930 locus:pat-3 beta integrin status:Confirmed SW:Q27874 protein_id:CAA84677.1	386	2e-38	gb|BM902287.1|BM902287	rc34c10.y1 Meloidogyne hapla egg pAMP1 v1 Meloidogyne hapla cDNA 5' similar to TR:Q27874 Q27874 INTEGRIN BETA-SUBUNIT. [1] ;, mRNA sequence
Contig5146	T14F9.1	CE07497 WBGene00020507 locus:vha-15 ATPase subunit status:Confirmed SW:Q22494 protein_id:AAA91266.1	386	2e-38	gb|BU086612.1|BU086612	Na_L3_10D12_SAC Necator americanus (parasitic nematode) L3 Necator americanus cDNA clone Na_L3_10D12 5' similar to T14F9.1 CE07497 ATPase subunit status:Confirmed SW:Q22494, mRNA sequence
Contig6234	K09G1.1a	CE12040 WBGene00010727 status:Confirmed TR:Q9XVL1 protein_id:CAB03197.1	254	2e-38	gb|CB038355.1|CB038355	Tc_ad2_44G09_TEXF1 Teladorsagia circumcincta adults library 2 Teladorsagia circumcincta cDNA clone Tc_ad2_44G09 5' similar to Q9XVL1 K09G1.1a protein. Caenorhabditis elegans., mRNA sequence
Contig7588	T08B2.9a	CE13435 WBGene00001497 locus:frs-1 phenylalanyl-tRNA synthetase status:Confirmed TR:Q9GYS8 protein_id:AAG00015.1	383	2e-38	NULL	NULL
Contig12114	Y49A3A.1	CE40163 WBGene00013024 status:Partially_confirmed TR:Q1NZ15 protein_id:CAJ90504.1	364	2e-38	NULL	NULL
Contig12725	F10E7.6	CE04361 WBGene00017348 status:Partially_confirmed TR:Q19303 protein_id:AAA82425.1	390	2e-38	NULL	NULL
Contig12887	ZK550.3	CE37464 WBGene00013997 status:Partially_confirmed TR:O62512 protein_id:CAB05313.3	263	2e-38	NULL	NULL
Contig13013	F41G4.3a	CE25886 WBGene00006067 locus:sto-5 stomatin-like protein status:Confirmed TR:Q95YA8 protein_id:AAK85483.1	386	2e-38	NULL	NULL
Contig14780	F45H10.1	CE10542 WBGene00000113 locus:alh-7 succinate semi-aldehyde dehydrogenase status:Partially_confirmed TR:O02266 protein_id:CAB04383.1	375	2e-38	NULL	NULL
Contig18990	C47A4.2b	CE35436 WBGene00008123 status:Partially_confirmed TR:Q9U3L8 protein_id:CAB62793.2	230	2e-38	NULL	NULL
Contig20392	T01B11.2a	CE12894 WBGene00020139 aminotransferase status:Confirmed SW:P91408 protein_id:AAB37999.1	386	2e-38	NULL	NULL
Contig21876	Y39A1A.21a	CE19141 WBGene00012658 status:Confirmed TR:Q9XX11 protein_id:CAA21030.1	390	2e-38	NULL	NULL
Contig8278	R07E5.2	CE00657 WBGene00011110 locus:prdx-3 Mer5 (mouse) status:Confirmed SW:Q21824 protein_id:CAA83619.1	384	3e-38	gb|CB036200.1|CB036200	Tc_ad2_19A02_TEXF1 Teladorsagia circumcincta adults library 2 Teladorsagia circumcincta cDNA clone Tc_ad2_19A02 5' similar to Q21824 Probable thioredoxin peroxidase (Thiored reductase), mRNA sequence
Contig17609	F11C7.3b	CE30944 WBGene00006886 locus:vap-1 status:Confirmed TR:Q8MQ79 protein_id:AAM54195.1	388	3e-38	NULL	NULL
Contig17630	MTCE.31	CE35351 WBGene00010965 cytochrome oxidase subunit II status:Partially_confirmed	167	3e-38	NULL	NULL
Contig20324	F29B9.4a	CE27146 WBGene00004205 locus:psr-1 status:Confirmed SW:Q9GYI4 protein_id:AAF99922.2	302	3e-38	NULL	NULL
Contig22113	K07A1.10	CE39387 WBGene00010616 status:Partially_confirmed TR:P90915 protein_id:CAB03171.2	389	3e-38	NULL	NULL
Contig3159	F36H1.1	CE05813 WBGene00001426 locus:fkb-1 FK506-binding protein status:Confirmed TR:Q20107 protein_id:CAA92994.1	384	4e-38	gb|CB037832.1|CB037832	Tc_ad2_38F12_TEXF1 Teladorsagia circumcincta adults library 2 Teladorsagia circumcincta cDNA clone Tc_ad2_38F12 5' similar to Q20107 F36H1.1 protein. Caenorhabditis elegans., mRNA sequence
Contig3500	F55F10.1	CE30377 WBGene00018898 status:Partially_confirmed TR:O61851 protein_id:AAC17540.2	389	4e-38	NULL	NULL
Contig5718	Y39A1A.21a	CE19141 WBGene00012658 status:Confirmed TR:Q9XX11 protein_id:CAA21030.1	386	4e-38	NULL	NULL
Contig6119	F56C11.2	CE17902 WBGene00004225 locus:ptr-11 status:Partially_confirmed TR:O44978 protein_id:AAB97556.1	384	4e-38	NULL	NULL
Contig7306	W04C9.2	CE18333 WBGene00021024 status:Partially_confirmed TR:Q9TZE0 protein_id:AAC68725.1	386	4e-38	gb|AW670803.1|AW670803	Hce62L1 Haemonchus contortus trans-spliced expression library Haemonchus contortus cDNA 5' similar to similar to C. elegans W04C9.2 product, mRNA sequence
Contig13899	Y53C10A.5	CE22373 WBGene00013136 status:Confirmed TR:Q9XW52 protein_id:CAA22139.1	383	4e-38	NULL	NULL
Contig13913	C34B2.6	CE16894 WBGene00016391 protease status:Confirmed SW:O44952 protein_id:AAB97538.1	387	4e-38	NULL	NULL
Contig15788	T25D3.4	CE36022 WBGene00020798 status:Partially_confirmed TR:Q965I9 protein_id:AAK84580.2	386	4e-38	NULL	NULL
Contig17289	ZK945.3	CE01734 WBGene00014165 locus:puf-12 pumilio-repeat like domain status:Confirmed SW:Q09622 protein_id:CAA88437.1	383	4e-38	NULL	NULL
Contig19049	F08F8.7	CE27934 WBGene00017272 status:Confirmed TR:Q95ZW2 protein_id:AAK68310.1	384	4e-38	NULL	NULL
Contig20060	ZK973.10	CE40009 WBGene00003061 locus:lpd-5 status:Confirmed TR:Q9N4L8 protein_id:AAF40003.2	383	4e-38	NULL	NULL
Contig20566	T16A9.5	CE13728 WBGene00011795 status:Confirmed TR:Q22524 protein_id:CAB00878.1	389	4e-38	NULL	NULL
Contig1402	K11H12.8a	CE12160 WBGene00019664 status:Confirmed TR:P91373 protein_id:AAC24402.1	387	5e-38	gb|BU086880.1|BU086880	Na_L3_13G01_SAC Necator americanus (parasitic nematode) L3 Necator americanus cDNA clone Na_L3_13G01 5' similar to K11H12.8 CE12160 status:Confirmed TR:P91373, mRNA sequence
Contig1838	C06G3.5a	CE26867 WBGene00015551 adeonsine deaminase status:Confirmed TR:Q17747 protein_id:AAB03130.2	243	5e-38	NULL	NULL
Contig3264	Y110A2AL.13	CE25189 WBGene00022448 status:Predicted TR:Q9N492 protein_id:AAF60409.1	383	5e-38	NULL	NULL
Contig11198	R07G3.5	CE31979 WBGene00019941 status:Confirmed SW:Q09422 protein_id:AAK31545.2	383	5e-38	NULL	NULL
Contig13761	T13H10.1	CE06444 WBGene00002193 locus:kin-5 Src homology domain 2, tyrosine-protein kinase (FES\/FPS subfamily) status:Partially_confirmed TR:Q18684 protein_id:CAA93289.1	371	5e-38	NULL	NULL
Contig14379	F31C3.1	CE17730 WBGene00000881 locus:cyn-5 cyclophillin status:Confirmed SW:P52013 protein_id:CAB07192.1	384	5e-38	gb|BU086576.1|BU086576	Na_L3_10A02_SAC Necator americanus (parasitic nematode) L3 Necator americanus cDNA clone Na_L3_10A02 5' similar to Y75B12B.5 CE20374 locus:cyp-3 Peptidyl-prolyl cis-trans isomerases, mRNA sequence
Contig15132	R155.1b	CE33935 WBGene00020115 status:Partially_confirmed TR:Q86DC4 protein_id:AAP31432.1	389	5e-38	NULL	NULL
Contig20728	C35D10.5	CE01199 WBGene00016442 status:Partially_confirmed TR:Q18485 protein_id:AAA62561.1	388	5e-38	NULL	NULL
Contig6497	ZC410.5a	CE15209 WBGene00013882 microfilarial antigen like status:Partially_confirmed TR:P91844 protein_id:CAA92570.1	382	6e-38	gb|AM743822.1|AM743822	AM743822 xL3 vs L4 SSH library Teladorsagia circumcincta cDNA clone Tci_XL3_02_03_C08, mRNA sequence
Contig6922	F59A3.3	CE11420 WBGene00019076 status:Confirmed SW:P91353 protein_id:AAB37815.1	384	6e-38	NULL	NULL
Contig11632	F45E12.3	CE36545 WBGene00000839 locus:cul-4 status:Confirmed SW:Q17392 protein_id:AAA68791.3	387	6e-38	NULL	NULL
Contig15235	T27E9.7	CE18971 WBGene00012097 locus:abcf-2 ABC transporters (2 domains) status:Confirmed TR:Q9XTD9 protein_id:CAA21772.1	382	6e-38	NULL	NULL
Contig19452	F09G2.1	CE30744 WBGene00017310 tyrosine protein kinase status:Partially_confirmed TR:O17408 protein_id:AAB71320.2	370	6e-38	NULL	NULL
Contig6108	F56F3.5	CE00664 WBGene00004470 locus:rps-1 Ribosomal protein S3a (human) homolog. status:Confirmed SW:P48154 protein_id:CAA83605.1	381	8e-38	gb|BU666845.1|BU666845	Na_L3_43C02_SAC Necator americanus (parasitic nematode) L3 Necator americanus cDNA clone Na_L3_43C02 5' similar to Similar to F56F3.5 CE00664 locus:rps-1 Ribosomal protein S3a (human) homolog., mRNA sequence
Contig18283	Y52B11A.9	CE20297 WBGene00013128 status:Partially_confirmed TR:Q9XWF2 protein_id:CAA21720.1	381	8e-38	NULL	NULL
FJ8KW5R01BP2W5	C06G3.5b	CE07981 WBGene00015551 status:Confirmed TR:Q86NI2 protein_id:AAO44914.1	381	8e-38	NULL	NULL
Contig11561	C16E9.2a	CE29582 WBGene00015866 status:Partially_confirmed TR:Q18046 protein_id:AAC47961.2	385	9e-38	NULL	NULL
Contig11624	ZK370.5	CE00397 WBGene00022719 locus:pdhk-2 Phosphoprotein status:Confirmed SW:Q02332 protein_id:AAA28207.1	384	9e-38	gb|BU089129.1|BU089129	Na_L3_52E11_SAC Necator americanus (parasitic nematode) L3 Necator americanus cDNA clone Na_L3_52E11 5' similar to ZK370.5 CE00397 Phosphoprotein status:Partially_confirmed, mRNA sequence
Contig12454	T21C9.5	CE06474 WBGene00003065 locus:lpd-9 status:Confirmed TR:Q22641 protein_id:CAA97333.1	382	9e-38	gb|CB043770.1|CB043770	Tc_L4_20C07_SKPL Teladorsagia circumcincta L4 library Teladorsagia circumcincta cDNA clone Tc_L4_20C07 5' similar to Q22641 T21C9.5 protein. Caenorhabditis elegans., mRNA sequence
Contig222	ZK1058.5	CE34138 WBGene00014205 status:Partially_confirmed TR:Q23383 protein_id:CAA84680.2	381	1e-37	NULL	NULL
Contig620	W10C8.5	CE18353 WBGene00021128 ATP transferase status:Confirmed TR:O45011 protein_id:AAK21503.1	380	1e-37	NULL	NULL
Contig3387	ZK370.2	CE33015 WBGene00004856 locus:sma-2 status:Confirmed SW:Q02330 protein_id:AAA28204.3	381	1e-37	NULL	NULL
Contig3436	R07B1.10	CE26721 WBGene00002271 locus:lec-8 galaptin domain status:Confirmed SW:Q09610 protein_id:CAA88548.2	329	1e-37	gb|CB037304.1|CB037304	Tc_ad2_32D02_TEXF1 Teladorsagia circumcincta adults library 2 Teladorsagia circumcincta cDNA clone Tc_ad2_32D02 5' similar to Q23065 Similar to galaptin (Galectin LEC-10). Caenorhabditis, mRNA sequence
Contig5271	W02B12.8a	CE03768 WBGene00012203 locus:rga-1 GTPase-activating (rhoGAP) like protein status:Confirmed TR:Q23130 protein_id:CAA91403.1	231	1e-37	NULL	NULL
Contig11024	F29B9.1	CE27144 WBGene00017919 status:Confirmed TR:Q9GYH9 protein_id:AAF99920.2	381	1e-37	NULL	NULL
Contig12163	Y34B4A.6	CE30215 WBGene00021322 status:Confirmed TR:Q95Y29 protein_id:AAL65801.1	385	1e-37	gb|CB037697.1|CB037697	Tc_ad2_37B04_TEXF1 Teladorsagia circumcincta adults library 2 Teladorsagia circumcincta cDNA clone Tc_ad2_37B04 5' similar to Q95Y29 Hypothetical 25.6 kDa protein. Caenorhabditis elegans., mRNA sequence
Contig12939	ZK1321.4	CE32038 WBGene00014262 status:Confirmed TR:Q9XTP9 protein_id:CAA88478.2	384	1e-37	NULL	NULL
Contig17553	B0511.7	CE34246 WBGene00015233 status:Partially_confirmed TR:O61817 protein_id:AAC17655.2	281	1e-37	NULL	NULL
Contig18658	T18H9.2b	CE33321 WBGene00000215 locus:asp-2 status:Confirmed TR:Q86NE0 protein_id:AAO25990.1	380	1e-37	NULL	NULL
Contig19503	Y77E11A.13a	CE25614 WBGene00003806 locus:npp-20 status:Confirmed TR:Q9N4A7 protein_id:AAF36082.1	334	1e-37	NULL	NULL
Contig19744	EEED8.16	CE28903 WBGene00017144 status:Partially_confirmed SW:Q95QN6 protein_id:AAK93844.1	383	1e-37	NULL	NULL
Contig22225	ZK1010.3	CE37862 WBGene00014177 FRG1-like actin crosslinking protein status:Confirmed SW:O18282 protein_id:CAB04969.2	384	1e-37	NULL	NULL
FJ8KW5R01EXE0R	T20G5.1	CE00480 WBGene00011867 locus:chc-1 Clathrin heavy chain status:Partially_confirmed SW:P34574 protein_id:CAA83003.1	379	1e-37	NULL	NULL
Contig925	F32B6.8b	CE09863 WBGene00009322 Yeast ORF YOR070C protein like status:Confirmed TR:O45434 protein_id:CAB03042.1	378	2e-37	gb|CB036682.1|CB036682	Tc_ad2_24H04_TEXF1 Teladorsagia circumcincta adults library 2 Teladorsagia circumcincta cDNA clone Tc_ad2_24H04 5' similar to O45434 F32B6.8 protein. Caenorhabditis elegans., mRNA sequence
Contig1035	B0432.3	CE07741 WBGene00015185 status:Confirmed SW:P90993 protein_id:AAB37899.1	381	2e-37	NULL	NULL
Contig1594	T02G5.7	CE04859 WBGene00020166 acetoacetyl CoA thiolase status:Confirmed TR:Q22101 protein_id:AAA82398.1	378	2e-37	NULL	NULL
Contig2363	W06B4.3	CE32071 WBGene00021058 status:Partially_confirmed TR:Q23194 protein_id:AAC46819.3	326	2e-37	NULL	NULL
Contig2533	F14B4.2a	CE05628 WBGene00008780 hexokinase status:Confirmed TR:Q19440 protein_id:CAA99826.1	235	2e-37	NULL	NULL
Contig5321	F58B3.1	CE06003 WBGene00003093 locus:lys-4 status:Confirmed TR:Q20964 protein_id:CAA97797.1	381	2e-37	gb|CB038745.1|CB038745	Tc_ad2_49E10_TEXF1 Teladorsagia circumcincta adults library 2 Teladorsagia circumcincta cDNA clone Tc_ad2_49E10 5' similar to Q20964 F58B3.1 protein. Caenorhabditis elegans., mRNA sequence
Contig6251	T14D7.1	CE23985 WBGene00011767 serine-pyruvate aminotransferase status:Confirmed TR:Q94055 protein_id:CAB03364.2	378	2e-37	NULL	NULL
Contig7104	ZK622.1	CE05098 WBGene00022780 tyrosine-protein kinase status:Predicted TR:Q23554 protein_id:AAA81104.1	381	2e-37	NULL	NULL
Contig12030	F56C9.1	CE01319 WBGene00001748 locus:gsp-2 status:Confirmed SW:P48727 protein_id:AAK18957.1	331	2e-37	gb|EE268225.1|EE268225	GRAA-aaa54d04.g1 Globodera_rostochiensis_EST Globodera rostochiensis cDNA 5' similar to ref|NP_498617.1| Protein phosphatase 1 catalytic alpha (37.8 kD) [Caenorhabditis elegans] sp|P48727|YME1_CAEEL Putative serine/threonine protein phosphatase F56C9.1 in
Contig12235	K10B3.8	CE07371 WBGene00001684 locus:gpd-2 status:Confirmed SW:P17329 protein_id:AAB53874.1	239	2e-37	gb|CB038298.1|CB038298	Tc_ad2_44B06_TEXF1 Teladorsagia circumcincta adults library 2 Teladorsagia circumcincta cDNA clone Tc_ad2_44B06 5' similar to P17330 Glyceraldehyde 3-phosphate dehydrogenase Caenorhabditis, mRNA sequence
Contig12849	F35G12.4a	CE31501 WBGene00009441 beta-transducin status:Partially_confirmed SW:Q20059 protein_id:CAA86335.2	383	2e-37	NULL	NULL
Contig14238	R11A8.6	CE06304 WBGene00002152 locus:irs-1 isoleucyl-tRNA synthetase status:Partially_confirmed SW:Q21926 protein_id:CAA94369.1	377	2e-37	NULL	NULL
Contig14460	C30B5.3	CE34717 WBGene00000771 locus:cpb-2 C. elegans protein C40H1.1 status:Confirmed SW:Q18317 protein_id:AAK31467.2	379	2e-37	NULL	NULL
Contig15262	F49C12.13	CE37521 WBGene00009882 locus:vha-17 status:Confirmed SW:Q20591 protein_id:CAA92517.2	383	2e-37	NULL	NULL
Contig17343	T07D4.3	CE39177 WBGene00004355 locus:rha-1 ATP-dependent RNA helicase status:Partially_confirmed SW:Q22307 protein_id:CAA90409.2	377	2e-37	NULL	NULL
Contig17777	Y47G6A.7b	CE37067 WBGene00021637 status:Partially_confirmed TR:Q6AW10 protein_id:AAT81181.1	377	2e-37	NULL	NULL
Contig18491	C14A4.10	CE33030 WBGene00006397 locus:taf-13 FUN81 protein status:Confirmed TR:Q17957 protein_id:CAA90114.2	378	2e-37	NULL	NULL
Contig19671	K09A9.2	CE11974 WBGene00004276 locus:rab-14 RAS-related protein status:Confirmed TR:Q93874 protein_id:CAB01884.1	384	2e-37	NULL	NULL
Contig5618	F55B12.4	CE26815 WBGene00010089 poly(A) polymerase like status:Confirmed TR:Q93795 protein_id:CAB02125.2	376	3e-37	NULL	NULL
Contig6443	C47D12.2	CE20567 WBGene00008136 status:Confirmed TR:Q18668 protein_id:CAA93767.1	376	3e-37	NULL	NULL
Contig7314	Y41E3.7c	CE18375 WBGene00012765 status:Confirmed TR:Q2EEM2 protein_id:CAJ76976.1	382	3e-37	NULL	NULL
Contig11076	Y60A3A.12	CE27297 WBGene00000499 locus:chk-2 status:Confirmed SW:Q9U1Y5 protein_id:CAB60407.2	381	3e-37	NULL	NULL
Contig12036	R10E4.2a	CE18908 WBGene00011199 locus:tag-310 RNA or single stranded DNA binding protein status:Confirmed TR:Q7JMB8 protein_id:CAA90772.1	381	3e-37	NULL	NULL
Contig12952	F19C7.1	CE04415 WBGene00017591 status:Confirmed TR:Q19591 protein_id:AAA83510.1	379	3e-37	gb|CB037296.1|CB037296	Tc_ad2_32C06_TEXF1 Teladorsagia circumcincta adults library 2 Teladorsagia circumcincta cDNA clone Tc_ad2_32C06 5' similar to Q19591 Hypothetical 29.4 kDa protein. Caenorhabditis elegans., mRNA sequence
Contig14012	VF13D12L.3	CE21229 WBGene00012149 status:Confirmed TR:Q9XTB4 protein_id:CAA22133.1	376	3e-37	NULL	NULL
Contig15610	W06A7.3a	CE21262 WBGene00004336 locus:ret-1 status:Confirmed TR:Q23187 protein_id:CAB01522.2	331	3e-37	NULL	NULL
Contig18435	Y42H9AR.1	CE25278 WBGene00021536 status:Partially_confirmed TR:Q9N3Y1 protein_id:AAF60564.1	376	3e-37	NULL	NULL
FJ8KW5R01CT91G	C06A12.3	CE18487 WBGene00007357 status:Partially_confirmed TR:Q9XU41 protein_id:CAB06041.1	376	3e-37	NULL	NULL
FJ8KW5R01C0MJR	T05G5.3	CE00315 WBGene00000405 locus:cdk-1 serine\/threonine kinase (CDC2\/CDKX subfamily) status:Confirmed SW:P34556 protein_id:CAA81590.1	376	3e-37	NULL	NULL
Contig1106	R07E5.3	CE01045 WBGene00011111 Snf5 (yeast) status:Confirmed TR:Q21831 protein_id:CAA83625.1	382	4e-37	NULL	NULL
Contig12066	F58B4.1b	CE35882 WBGene00003549 locus:nas-31 status:Partially_confirmed SW:Q7JLI1 protein_id:CAE48502.1	378	4e-37	gb|CB036648.1|CB036648	Tc_ad2_24E04_TEXF1 Teladorsagia circumcincta adults library 2 Teladorsagia circumcincta cDNA clone Tc_ad2_24E04 5' similar to AAN11401 Metalloprotease 1 precursor. Ancylostoma ceylanicum., mRNA sequence
Contig13310	C13C4.5	CE08130 WBGene00007549 sugar transporter status:Partially_confirmed TR:O01927 protein_id:CAB07311.1	381	4e-37	NULL	NULL
Contig8323	R03E9.1	CE04784 WBGene00003163 locus:mdl-1 human Max-interacting bHLH-Zip protein status:Confirmed TR:Q21663 protein_id:AAC48067.1	379	5e-37	gb|CB037881.1|CB037881	Tc_ad2_39C05_TEXF1 Teladorsagia circumcincta adults library 2 Teladorsagia circumcincta cDNA clone Tc_ad2_39C05 5' similar to Q21663 Similar to human MAX interactor 1. Caenorhabditis elegans., mRNA sequence
Contig13794	Y22F5A.3b	CE16604 WBGene00004364 locus:ric-4 status:Partially_confirmed TR:A5PEW5 protein_id:CAN99702.1	374	5e-37	NULL	NULL
Contig18060	C05E4.9a	CE23521 WBGene00001564 locus:gei-7 isocitrate lyase status:Confirmed SW:Q10663 protein_id:AAB71278.2	377	5e-37	NULL	NULL
Contig219	F32B6.9	CE09864 WBGene00009323 Putative membrane protein status:Partially_confirmed SW:O45435 protein_id:CAB03043.1	376	6e-37	NULL	NULL
Contig2349	T24B8.1	CE03709 WBGene00004446 locus:rpl-32 60S ribosomal protein L32 status:Confirmed TR:Q22716 protein_id:CAA92757.1	375	6e-37	gb|EE266961.1|EE266961	GRAA-aaa47c10.b1 Globodera_rostochiensis_EST Globodera rostochiensis cDNA 3' similar to sp|P46615|RL32_DROPS 60S RIBOSOMAL PROTEIN L32 (RP49) gb|AAB26418.1| ribosomal protein 49 [Drosophila pseudoobscura] emb|CAA70875.1| ribosomal protein 49 [Drosophila a
Contig7461	R06A4.8	CE18115 WBGene00011050 Alpha amylase status:Partially_confirmed TR:O62334 protein_id:CAB05588.1	374	6e-37	NULL	NULL
Contig7932	F26B1.3	CE09675 WBGene00002073 locus:ima-2 importin alpha, nuclear transport factor status:Confirmed SW:P91276 protein_id:AAB37790.1	379	6e-37	NULL	NULL
Contig67	Y57G11C.10b	CE39445 WBGene00001558 locus:gdi-1 status:Partially_confirmed TR:Q2V4S2 protein_id:CAJ44242.1	321	7e-37	gb|BU086614.1|BU086614	Na_L3_10E03_SAC Necator americanus (parasitic nematode) L3 Necator americanus cDNA clone Na_L3_10E03 5' similar to Y57G11C.10 CE14944 locus:gdi-1 GDI-1 GDP dissociation inhibitor, mRNA sequence
Contig685	F30A10.8a	CE09809 WBGene00006062 locus:stn-1 beta1-syntrophin status:Partially_confirmed SW:Q93646 protein_id:CAB03025.1	373	7e-37	gb|CB037271.1|CB037271	Tc_ad2_32A03_TEXF1 Teladorsagia circumcincta adults library 2 Teladorsagia circumcincta cDNA clone Tc_ad2_32A03 5' similar to CAB03023 Hypothetical protein F30A10.3. Caenorhabditis elegans., mRNA sequence
Contig5755	H02I12.8	CE37719 WBGene00010354 locus:cyp-31A2 Cytochrome P450 status:Partially_confirmed TR:O45605 protein_id:CAB07222.3	378	7e-37	NULL	NULL
Contig14086	Y71H2AL.1	CE27032 WBGene00022164 status:Partially_confirmed TR:Q9N2Y1 protein_id:AAF60872.2	373	7e-37	NULL	NULL
Contig15420	C04F12.10	CE19683 WBGene00001405 locus:fce-1 Zinc-binding metalloprotease domain status:Confirmed TR:Q9XVE5 protein_id:CAB03839.1	371	7e-37	NULL	NULL
Contig16258	F30A10.5	CE32397 WBGene00006061 locus:stl-1 erythrocyte band 7 integral membrane protein like status:Partially_confirmed TR:Q9XVP9 protein_id:CAB03018.2	373	7e-37	gb|CB038282.1|CB038282	Tc_ad2_44A02_TEXF1 Teladorsagia circumcincta adults library 2 Teladorsagia circumcincta cDNA clone Tc_ad2_44A02 5' similar to Q9XVP9 F30A10.5 protein. Caenorhabditis elegans., mRNA sequence
Contig17897	B0024.9	CE05153 WBGene00007099 locus:trx-2 thioredoxin status:Confirmed SW:Q17424 protein_id:CAA94881.1	377	7e-37	NULL	NULL
Contig19988	F57B9.6a	CE01341 WBGene00002083 locus:inf-1 status:Confirmed SW:P27639 protein_id:AAA21170.1	373	7e-37	NULL	NULL
Contig112	K08F11.3	CE11954 WBGene00019543 locus:cif-1 status:Confirmed SW:Q94261 protein_id:AAB09161.1	377	8e-37	NULL	NULL
Contig1881	C14A4.2	CE24802 WBGene00000933 locus:dap-3 status:Confirmed TR:Q9TVM5 protein_id:CAB60994.1	375	8e-37	NULL	NULL
Contig2604	C05C10.6b	CE27796 WBGene00007333 locus:ufd-3 phospholipase activating protein status:Partially_confirmed TR:Q95NM4 protein_id:CAC42333.1	319	8e-37	NULL	NULL
Contig10954	C44B12.2	CE08703 WBGene00003893 locus:ost-1 osteonectin status:Confirmed SW:P34714 protein_id:AAB88325.1	373	8e-37	gb|CB037736.1|CB037736	Tc_ad2_37E08_TEXF1 Teladorsagia circumcincta adults library 2 Teladorsagia circumcincta cDNA clone Tc_ad2_37E08 5' similar to P34714 SPARC precursor (Secreted protein acidic (Osteonectin) (ON), mRNA sequence
Contig22259	R06F6.9	CE01625 WBGene00001153 locus:ech-4 enoyl CoA hydratase\/isomerase status:Confirmed TR:Q09603 protein_id:CAA86779.1	377	8e-37	NULL	NULL
Contig947	H17B01.4a	CE27186 WBGene00019209 status:Confirmed TR:O44825 protein_id:AAK31541.1	313	9e-37	NULL	NULL
Contig1671	K08F11.4b	CE31714 WBGene00006968 locus:yrs-1 status:Confirmed TR:Q8MPU1 protein_id:AAM98001.1	376	9e-37	NULL	NULL
Contig11794	Y37D8A.18	CE20222 WBGene00012556 status:Partially_confirmed SW:Q9XWV5 protein_id:CAA21535.1	376	9e-37	NULL	NULL
Contig278	D2024.6	CE04295 WBGene00000292 locus:cap-1 status:Confirmed SW:P34685 protein_id:AAA82286.1	378	1e-36	NULL	NULL
Contig532	K12H4.8	CE25057 WBGene00000939 locus:dcr-1 dead box helicase status:Partially_confirmed SW:P34529 protein_id:AAA28101.2	281	1e-36	NULL	NULL
Contig1898	T19B4.4	CE13742 WBGene00001039 locus:dnj-21 status:Confirmed SW:P91454 protein_id:AAB37632.1	372	1e-36	gb|CB037756.1|CB037756	Tc_ad2_37G09_TEXF1 Teladorsagia circumcincta adults library 2 Teladorsagia circumcincta cDNA clone Tc_ad2_37G09 5' similar to P91454 T19B4.4 protein. Caenorhabditis elegans., mRNA sequence
Contig5060	F25H5.4	CE15900 WBGene00001167 locus:eft-2 Elongation factor Tu family (contains ATP\/GTP binding P-loop) status:Confirmed SW:P29691 protein_id:CAB02985.1	371	1e-36	gb|AM743799.1|AM743799	AM743799 xL3 vs L4 SSH library Teladorsagia circumcincta cDNA clone Tci_XL3_02_03_A06, mRNA sequence
Contig5113	C34B2.5	CE16893 WBGene00016390 status:Confirmed TR:O44951 protein_id:AAB97537.1	374	1e-36	NULL	NULL
Contig5258	C24A11.9	CE29183 WBGene00000761 locus:coq-1 hexaprenyl pyrophosphate synthetase status:Confirmed TR:P91093 protein_id:AAB37678.2	378	1e-36	NULL	NULL
Contig5432	K11H12.1	CE12146 WBGene00019658 DNA-binding protein status:Confirmed SW:P91375 protein_id:AAC24398.1	373	1e-36	NULL	NULL
Contig6262	Y53F4B.18	CE22408 WBGene00013164 status:Partially_confirmed TR:Q9NAB7 protein_id:CAB61089.1	373	1e-36	NULL	NULL
Contig11563	F02A9.4b	CE33612 WBGene00008514 status:Confirmed SW:P34384 protein_id:CAA79619.2	373	1e-36	gb|BU666293.1|BU666293	Na_L3_35E06_SAC Necator americanus (parasitic nematode) L3 Necator americanus cDNA clone Na_L3_35E06 5' similar to Similar to F02A9.4b CE20652 status:Partially_confirmed SW:P34384, mRNA sequence
Contig12677	C06A1.5	CE02117 WBGene00007355 DNA directed RNA polymerase status:Confirmed SW:Q17684 protein_id:CAA90053.1	375	1e-36	NULL	NULL
Contig14637	T22D1.9	CE17253 WBGene00004458 locus:rpn-1 status:Confirmed TR:Q9GZH5 protein_id:AAF98630.1	376	1e-36	gb|GR978298.1|GR978298	396__withprimerM13Fwd__07_396_m13fwd_052_fasta_txt Steinernema carpocapsae parasitic stage cDNA library Steinernema carpocapsae cDNA, mRNA sequence
Contig699	T24H7.1	CE40718 WBGene00004015 locus:phb-2 Prohibitin status:Confirmed SW:P50093 protein_id:AAA68353.2	368	2e-36	gb|BI074090.1|BI074090	kt39h05.y1 Strongyloides ratti L2 pAMP1 v1 Chiapelli McCarter Strongyloides ratti cDNA 5' similar to SW:YWB1_CAEEL P50093 HYPOTHETICAL 31.8 KD PROTEIN IN CHROMOSOME II. [1] ;, mRNA sequence
Contig1100	Y47D3A.29	CE32262 WBGene00012936 DNA polymerase alpha subunit status:Partially_confirmed TR:Q9NAH1 protein_id:CAB97239.2	377	2e-36	NULL	NULL
Contig6598	F22D6.4	CE05685 WBGene00009051 NADH_ubiquinone oxidoreductase subunit status:Confirmed SW:Q19724 protein_id:CAA95810.1	369	2e-36	NULL	NULL
Contig11791	W10C8.5	CE18353 WBGene00021128 ATP transferase status:Confirmed TR:O45011 protein_id:AAK21503.1	369	2e-36	gb|GR977390.1|GR977390	EST555__withprimerM13Fwd__02_est555_m13fwd_026_fasta_txt Steinernema carpocapsae parasitic stage cDNA library Steinernema carpocapsae cDNA, mRNA sequence
Contig12016	F42G9.1a	CE07231 WBGene00018362 Protein phosphatase status:Confirmed SW:P49595 protein_id:AAA91358.1	310	2e-36	NULL	NULL
Contig12425	ZK131.8	CE03252 WBGene00001888 locus:his-14 histone H4 status:Predicted SW:P62784 protein_id:CAB05839.1	370	2e-36	gb|GT737393.1|GT737393	FRC-4A_M13R_E11 Reniform nematode sedentary parasitic female library Rotylenchulus reniformis cDNA, mRNA sequence
Contig13670	Y71H2AM.3	CE39982 WBGene00022168 status:Predicted TR:Q2AAC0 protein_id:ABD63210.1	376	2e-36	NULL	NULL
Contig13707	F20D6.11	CE27373 WBGene00017640 oxidoreductase status:Partially_confirmed TR:Q19655 protein_id:AAB37054.2	369	2e-36	NULL	NULL
Contig16346	Y17G7B.7	CE19040 WBGene00006601 locus:tpi-1 Triosephosphate isomerase status:Confirmed SW:Q10657 protein_id:CAA19447.1	371	2e-36	gb|CB039008.1|CB039008	Tc_ad2_52F03_TEXF1 Teladorsagia circumcincta adults library 2 Teladorsagia circumcincta cDNA clone Tc_ad2_52F03 5' similar to Q10657 Triosephosphate isomerase (EC 5.3.1.1) ( Caenorhabditis, mRNA sequence
Contig17444	W03F8.1	CE29829 WBGene00006586 locus:tni-4 troponin status:Confirmed SW:O44572 protein_id:AAB94188.2	373	2e-36	NULL	NULL
Contig17735	Y106G6D.4	CE36225 WBGene00013701 serine\/threonine kinase status:Predicted TR:Q9XX60 protein_id:CAA20977.2	369	2e-36	NULL	NULL
Contig17794	Y106G6H.2c	CE36228 WBGene00003902 locus:pab-1 status:Confirmed TR:Q7K797 protein_id:CAE54917.1	374	2e-36	NULL	NULL
Contig17878	T06D8.6	CE02327 WBGene00011527 locus:cchl-1 cyctochrome c1 heme lyase status:Confirmed SW:P53703 protein_id:CAA88969.1	369	2e-36	NULL	NULL
Contig18810	C37C3.13	CE32820 WBGene00016505 status:Confirmed TR:Q8I7H9 protein_id:AAN84848.1	233	2e-36	NULL	NULL
Contig19980	M01F1.2	CE01030 WBGene00004428 locus:rpl-16 L13P family ribosomal protein status:Confirmed SW:Q27389 protein_id:CAA86515.1	370	2e-36	NULL	NULL
Contig22088	F21F8.7	CE09542 WBGene00000219 locus:asp-6 protease status:Confirmed TR:O01530 protein_id:AAC47996.1	244	2e-36	NULL	NULL
FJ8KW5R01CQ5NF	Y47G6A.10	CE34400 WBGene00004978 locus:spg-7 ATPase status:Partially_confirmed TR:Q9N3T5 protein_id:AAF60660.2	369	2e-36	NULL	NULL
Contig1196	R05G6.7	CE29443 WBGene00019900 Channel Protein status:Confirmed SW:Q21752 protein_id:AAB00622.2	371	3e-36	gb|AM743279.1|AM743279	AM743279 xL3 vs L4 SSH library Teladorsagia circumcincta cDNA clone 3_73, mRNA sequence
Contig1234	C36E6.5	CE20542 WBGene00003370 locus:mlc-2 status:Confirmed SW:P19626 protein_id:AAK09069.1	367	3e-36	gb|GR978765.1|GR978765	1903__withprimerM13Fwd__10_1903_m13fwd_082_fasta_txt Steinernema carpocapsae parasitic stage cDNA library Steinernema carpocapsae cDNA, mRNA sequence
Contig2006	F01G4.3	CE40452 WBGene00008502 antiviral protein SKI2 like status:Partially_confirmed TR:Q19103 protein_id:CAA92767.2	370	3e-36	gb|BU086890.1|BU086890	Na_L3_13G12_SAC Necator americanus (parasitic nematode) L3 Necator americanus cDNA clone Na_L3_13G12 5' similar to F01G4.3 CE20651 antiviral protein SKI2 like, mRNA sequence
Contig2816	JC8.14	CE39742 WBGene00044737 status:Predicted TR:Q2EEM8 protein_id:CAJ76932.1	371	3e-36	gb|BM277516.1|BM277516	Tm_ad_41D12_SKPL Trichuris muris (parasitic nematode) mixed adult Trichuris muris cDNA clone Tm_ad_41D12 5' similar to ref|NP_509098.1| (NM_076697) F22A3.2.p - Caenorhabditis elegans, mRNA sequence
Contig2872	F42A6.7d	CE39251 WBGene00001999 locus:hrp-1 status:Confirmed TR:Q336L4 protein_id:ABB51186.1	367	3e-36	NULL	NULL
Contig7123	ZK370.3b	CE29640 WBGene00022717 status:Partially_confirmed SW:Q02328 protein_id:AAL11480.1	367	3e-36	NULL	NULL
Contig11043	F18E2.2	CE05663 WBGene00006512 locus:abcf-1 ABC transpoter status:Confirmed TR:Q19554 protein_id:CAA99835.1	368	3e-36	NULL	NULL
Contig13209	W09D10.3	CE16564 WBGene00012361 ribosomal protein L7\/L12 mitochondrial status:Confirmed TR:O18180 protein_id:CAB07857.1	374	3e-36	NULL	NULL
Contig14358	ZK637.13	CE36418 WBGene00014030 locus:glb-1 Globin status:Confirmed SW:P30627 protein_id:CAA77458.2	372	3e-36	gb|CB043791.1|CB043791	Tc_L4_20E09_SKPL Teladorsagia circumcincta L4 library Teladorsagia circumcincta cDNA clone Tc_L4_20E09 5' similar to P51535 Myoglobin (Globin, body wall isoform). Nippostrongylus, mRNA sequence
Contig14621	M02D8.1	CE04757 WBGene00019727 status:Partially_confirmed TR:Q21465 protein_id:AAA82383.1	215	3e-36	NULL	NULL
Contig15405	T21C12.2	CE02347 WBGene00001993 locus:hpd-1 4-hydroxyphenylpyruvate dioxygenase status:Confirmed SW:Q22633 protein_id:CAA90315.1	367	3e-36	gb|EE265908.1|EE265908	GRAA-aaa41b11.b1 Globodera_rostochiensis_EST Globodera rostochiensis cDNA 3' similar to ref|NP_499324.1| 4-hydroxyphenylpyruvate dioxygenase (44.4 kD) [Caenorhabditis elegans] sp|Q22633|HPPD_CAEEL 4-hydroxyphenylpyruvate dioxygenase (4HPPD) (HPD) (HPPDase
Contig15876	F11C7.3b	CE30944 WBGene00006886 locus:vap-1 status:Confirmed TR:Q8MQ79 protein_id:AAM54195.1	371	3e-36	gb|CB038127.1|CB038127	Tc_ad2_42B07_TEXF1 Teladorsagia circumcincta adults library 2 Teladorsagia circumcincta cDNA clone Tc_ad2_42B07 5' similar to E982884 PBTA963 ENCODED PROTEIN. Haemonchus contortus (Barber pole, mRNA sequence
Contig18877	T14G10.5b	CE39281 WBGene00011775 status:Confirmed TR:Q2XN02 protein_id:CAJ43445.1	368	3e-36	NULL	NULL
Contig52	F40F4.4b	CE39932 WBGene00002255 locus:lbp-3 status:Confirmed TR:Q27GU2 protein_id:ABD63223.1	369	4e-36	gb|BM052074.1|BM052074	Tc_ad2_07A06_TEXF1 Teladorsagia circumcincta adults library 2 Teladorsagia circumcincta cDNA clone Tc_ad2_07A06 5' similar to pir|T16308 hypothetical protein F40F4.4 - Caenorhabditis elegans, mRNA sequence
Contig1521	Y46G5A.18b	CE41050 WBGene00012908 status:Confirmed TR:A5HWA5 protein_id:CAN86916.1	373	4e-36	NULL	NULL
Contig7733	D2030.2b	CE35176 WBGene00008412 status:Confirmed TR:Q7YTG7 protein_id:CAE45047.1	366	4e-36	NULL	NULL
Contig13675	K10B4.6a	CE12072 WBGene00000857 locus:cwn-1 status:Confirmed SW:P34888 protein_id:AAB71011.1	261	4e-36	NULL	NULL
Contig14854	ZK673.7	CE01719 WBGene00006583 locus:tnc-2 troponin C status:Confirmed SW:Q09665 protein_id:CAA88482.1	367	4e-36	gb|CB036241.1|CB036241	Tc_ad2_19D10_TEXF1 Teladorsagia circumcincta adults library 2 Teladorsagia circumcincta cDNA clone Tc_ad2_19D10 5' similar to Q09665 Hypothetical calcium-binding protein ZK6 Caenorhabditis, mRNA sequence
Contig18378	D1054.8	CE05526 WBGene00008375 dehydrogenase status:Confirmed TR:Q18946 protein_id:CAA98438.1	371	4e-36	NULL	NULL
Contig22336	Y57G7A.10a	CE19639 WBGene00021973 status:Confirmed TR:O76630 protein_id:AAC26302.1	366	4e-36	NULL	NULL
FJ8KW5R01B9L3J	Y55F3AR.3	CE35110 WBGene00021934 status:Partially_confirmed SW:Q9N358 protein_id:AAF60806.2	366	4e-36	NULL	NULL
Contig6131	ZK643.2	CE00441 WBGene00014034 DCMP Deaminase status:Confirmed SW:P30648 protein_id:CAA77473.1	371	5e-36	NULL	NULL
Contig8190	F25B5.4a	CE01921 WBGene00006727 locus:ubq-1 status:Confirmed	365	5e-36	gb|BG734365.1|BG734365	Tc_ad_02C03_SKPL Teladorsagia circumcincta adults Teladorsagia circumcincta cDNA clone Tc_ad_02C03 5' similar to emb|CAA72799.1| (Y12081) polyubiquitin precursor - Suberites domuncula, mRNA sequence
Contig22114	C29F9.7	CE19706 WBGene00003931 locus:pat-4 integrin-linked kinase status:Confirmed TR:Q9TZC4 protein_id:AAC68756.1	370	5e-36	NULL	NULL
Contig2738	CD4.6	CE16954 WBGene00003927 locus:pas-6 protease status:Confirmed SW:O44156 protein_id:AAB88344.1	368	6e-36	NULL	NULL
Contig5133	W09D12.1	CE33197 WBGene00012364 zinc metalloprotease status:Confirmed TR:Q23227 protein_id:CAB01669.2	365	6e-36	gb|CB037040.1|CB037040	Tc_ad2_29B10_TEXF1 Teladorsagia circumcincta adults library 2 Teladorsagia circumcincta cDNA clone Tc_ad2_29B10 5' similar to Q23227 W09D12.1 protein. Caenorhabditis elegans., mRNA sequence
Contig6568	Y60A3A.9	CE24533 WBGene00013360 status:Confirmed TR:Q9U1Z4 protein_id:CAB60397.1	368	6e-36	NULL	NULL
Contig7310	Y105E8A.3	CE32233 WBGene00013668 status:Partially_confirmed TR:Q8WQB6 protein_id:CAD21657.2	365	6e-36	NULL	NULL
Contig17500	K06A5.6	CE11776 WBGene00019433 acyl-CoA dehydrogenase status:Confirmed TR:O44549 protein_id:AAK21433.1	365	6e-36	NULL	NULL
Contig20162	ZK1236.7	CE29628 WBGene00022865 status:Confirmed SW:P34623 protein_id:AAA28188.2	367	6e-36	NULL	NULL
Contig22271	F17A9.4	CE09448 WBGene00017536 status:Confirmed TR:O16214 protein_id:AAB65281.1	275	6e-36	NULL	NULL
Contig6707	F08G12.2	CE18578 WBGene00008586 WD domain, G-beta repeat (6 domains) status:Confirmed TR:Q19211 protein_id:CAA91460.1	364	7e-36	NULL	NULL
Contig17655	T03F1.1	CE13096 WBGene00020184 status:Confirmed TR:P91430 protein_id:AAB42231.1	364	7e-36	NULL	NULL
Contig18156	Y53F4B.42	CE39654 WBGene00044720 status:Partially_confirmed TR:Q2MDF2 protein_id:CAJ58501.1	364	7e-36	NULL	NULL
Contig20543	W03F9.10	CE14540 WBGene00021004 status:Confirmed TR:O16997 protein_id:AAG24205.1	364	7e-36	NULL	NULL
FJ8KW5R01DNJTR	D1037.4	CE30373 WBGene00004272 locus:rab-8 RAS-related protein status:Confirmed TR:Q9TYS2 protein_id:AAK21367.2	364	7e-36	NULL	NULL
Contig13154	ZC513.4	CE36065 WBGene00006935 locus:vrs-1 valyl-tRNA synthetase status:Partially_confirmed TR:Q23360 protein_id:AAC48266.2	371	8e-36	NULL	NULL
Contig14638	R05D7.1	CE32475 WBGene00011026 status:Confirmed TR:Q9XVK8 protein_id:CAB03215.2	367	8e-36	gb|CB036411.1|CB036411	Tc_ad2_21D11_TEXF1 Teladorsagia circumcincta adults library 2 Teladorsagia circumcincta cDNA clone Tc_ad2_21D11 5' similar to CAB03215 Hypothetical protein R05D7.1. Caenorhabditis elegans., mRNA sequence
Contig691	T13H5.5	CE03656 WBGene00011759 status:Partially_confirmed TR:Q22470 protein_id:CAA91421.1	363	9e-36	NULL	NULL
Contig2389	F54D8.3b	CE32434 WBGene00000107 locus:alh-1 status:Confirmed TR:Q8IG19 protein_id:AAN63391.1	366	9e-36	NULL	NULL
Contig6406	R07E5.10a	CE18125 WBGene00011116 locus:pdcd-2 Apoptosis protein RP-8 status:Confirmed TR:Q21826 protein_id:CAA83630.1	369	9e-36	gb|CB037790.1|CB037790	Tc_ad2_38C01_TEXF1 Teladorsagia circumcincta adults library 2 Teladorsagia circumcincta cDNA clone Tc_ad2_38C01 5', mRNA sequence
Contig5027	F54A5.3a	CE30804 WBGene00018788 locus:shc-1 status:Partially_confirmed TR:Q9TYT3 protein_id:AAC78222.2	369	1e-35	gb|CB037049.1|CB037049	Tc_ad2_29C09_TEXF1 Teladorsagia circumcincta adults library 2 Teladorsagia circumcincta cDNA clone Tc_ad2_29C09 5' similar to Q9TYT3 Hypothetical protein F54A5.3a. Caenorhabditis elegans., mRNA sequence
Contig6203	T02G5.8	CE29990 WBGene00002183 locus:kat-1 acetoacetyl-C0A thiolase status:Confirmed TR:Q22100 protein_id:AAA82397.2	362	1e-35	gb|CD420559.1|CD420559	ku88e02.y1 Strongyloides ratti PA female naive pAMP1 v1 Strongyloides ratti cDNA 5' similar to TR:Q9W3N9 Q9W3N9 CG10932 PROTEIN. ;, mRNA sequence
Contig6882	F45E12.5b	CE32049 WBGene00018475 status:Confirmed TR:Q20430 protein_id:AAA68795.2	363	1e-35	gb|CB043615.1|CB043615	Tc_L4_17A09_SKPL Teladorsagia circumcincta L4 library Teladorsagia circumcincta cDNA clone Tc_L4_17A09 5' similar to AAA68795 Hypothetical protein F45E12.5b. Caenorhabditis elegans., mRNA sequence
Contig8031	C09G12.9	CE34675 WBGene00015658 status:Partially_confirmed TR:O76258 protein_id:AAC25822.2	369	1e-35	NULL	NULL
Contig8349	Y95B8A.6a	CE23158 WBGene00022386 status:Confirmed TR:Q9N2V8 protein_id:AAF60899.1	365	1e-35	NULL	NULL
Contig11969	T22E5.5	CE04994 WBGene00003495 locus:mup-2 troponin T-like protein status:Confirmed SW:Q27371 protein_id:AAA83615.1	362	1e-35	gb|CB038689.1|CB038689	Tc_ad2_48H05_TEXF1 Teladorsagia circumcincta adults library 2 Teladorsagia circumcincta cDNA clone Tc_ad2_48H05 5' similar to Q95PN9 Troponin (Fragment). Ostertagia ostertagi., mRNA sequence
Contig13845	ZK131.8	CE03252 WBGene00001888 locus:his-14 histone H4 status:Predicted SW:P62784 protein_id:CAB05839.1	363	1e-35	gb|GT737393.1|GT737393	FRC-4A_M13R_E11 Reniform nematode sedentary parasitic female library Rotylenchulus reniformis cDNA, mRNA sequence
Contig17790	R02D3.1	CE18095 WBGene00019819 dehydrogenase status:Confirmed TR:O44503 protein_id:AAB94142.1	339	1e-35	NULL	NULL
Contig19356	C01G6.4	CE00866 WBGene00007226 Zinc finger, C3HC4 type (RING finger) status:Confirmed TR:Q17573 protein_id:CAA84635.1	368	1e-35	NULL	NULL
Contig19435	F25H5.6	CE29591 WBGene00009128 status:Confirmed TR:O17839 protein_id:CAB02987.4	364	1e-35	NULL	NULL
Contig263	R05F9.12	CE31976 WBGene00019895 glycosyl hydralase, sucrase-isomaltase status:Confirmed TR:Q21750 protein_id:AAA83174.3	238	2e-35	gb|CB037616.1|CB037616	Tc_ad2_36B04_TEXF1 Teladorsagia circumcincta adults library 2 Teladorsagia circumcincta cDNA clone Tc_ad2_36B04 5' similar to Q21750 Hypothetical 104.7 kDa protein. Caenorhabditis elegans., mRNA sequence
Contig810	F28C6.7c	CE32883 WBGene00004440 locus:rpl-26 status:Partially_confirmed SW:Q19869 protein_id:CAD59149.1	361	2e-35	gb|CB043735.1|CB043735	Tc_L4_18G06_SKPL Teladorsagia circumcincta L4 library Teladorsagia circumcincta cDNA clone Tc_L4_18G06 5' similar to CAD59149 Hypothetical protein F28C6.7c. Caenorhabditis elegans., mRNA sequence
Contig1122	T05E11.3	CE06362 WBGene00011480 endoplasmin precursor (GRP94) status:Confirmed TR:Q22235 protein_id:CAA92973.1	361	2e-35	gb|BI073650.1|BI073650	kt33c06.y1 Strongyloides ratti L2 pAMP1 v1 Chiapelli McCarter Strongyloides ratti cDNA 5' similar to TR:Q22235 Q22235 T05E11.3 PROTEIN. [1] ;, mRNA sequence
Contig1921	F54D8.3b	CE32434 WBGene00000107 locus:alh-1 status:Confirmed TR:Q8IG19 protein_id:AAN63391.1	361	2e-35	NULL	NULL
Contig2741	K11G12.6b	CE39598 WBGene00019657 status:Partially_confirmed TR:Q2L6Y0 protein_id:ABC71820.1	362	2e-35	gb|BM052070.1|BM052070	Tc_ad2_07A02_TEXF1 Teladorsagia circumcincta adults library 2 Teladorsagia circumcincta cDNA clone Tc_ad2_07A02 5' similar to gb|AAH02942.1|AAH02942 (BC002942) Unknown (protein for IMAGE:3954961) - Homo sapiens, mRNA sequence
Contig3066	Y22D7AL.16	CE39040 WBGene00021254 status:Partially_confirmed TR:Q965P0 protein_id:AAK84590.1	361	2e-35	NULL	NULL
Contig11452	T05E11.1	CE06360 WBGene00004474 locus:rps-5 40S ribosomal protein S5 status:Confirmed SW:P49041 protein_id:CAA92971.1	361	2e-35	gb|BQ090136.1|BQ090136	rc62a05.y1 Meloidogyne hapla egg pAMP1 v1 Meloidogyne hapla cDNA 5' similar to SW:RS5_CAEEL P49041 PROBABLE 40S RIBOSOMAL PROTEIN S5. [1] ;, mRNA sequence
Contig15688	F11C7.3b	CE30944 WBGene00006886 locus:vap-1 status:Confirmed TR:Q8MQ79 protein_id:AAM54195.1	216	2e-35	gb|BG734408.1|BG734408	Tc_ad_03A05_SKPL Teladorsagia circumcincta adults Teladorsagia circumcincta cDNA clone Tc_ad_03A05 5' similar to gb|AAC47714.1| (U64793) 24 kDa excretory/secretory protein - Haemonchus contortus, mRNA sequence
Contig17814	C52E4.4	CE08946 WBGene00004501 locus:rpt-1 26S protease regulatory subunit 7 status:Confirmed SW:Q18787 protein_id:CAB01414.1	360	2e-35	NULL	NULL
Contig19800	F42H10.3	CE37108 WBGene00018367 status:Partially_confirmed SW:P34416 protein_id:AAT92076.1	361	2e-35	NULL	NULL
Contig19818	Y17G7B.7	CE19040 WBGene00006601 locus:tpi-1 Triosephosphate isomerase status:Confirmed SW:Q10657 protein_id:CAA19447.1	361	2e-35	NULL	NULL
Contig22306	K07E3.8b	CE34578 WBGene00006890 locus:vem-1 status:Confirmed TR:Q7YZW5 protein_id:AAP82646.1	365	2e-35	NULL	NULL
Contig3366	Y75B8A.16	CE24667 WBGene00013551 status:Partially_confirmed TR:Q9U1S3 protein_id:CAA22103.2	287	3e-35	NULL	NULL
Contig5304	C53A5.2	CE17599 WBGene00008263 Neurospora met-10 protein like status:Partially_confirmed TR:O17704 protein_id:CAB01437.1	359	3e-35	NULL	NULL
Contig6390	B0511.6	CE26853 WBGene00015232 helicase status:Confirmed TR:O61815 protein_id:AAC17654.2	360	3e-35	NULL	NULL
Contig12393	C49F8.2	CE31456 WBGene00008214 monocarboxylate transporter like status:Partially_confirmed TR:Q18712 protein_id:CAA94126.2	362	3e-35	NULL	NULL
Contig12395	T28B4.3	CE14325 WBGene00020886 status:Confirmed TR:O17345 protein_id:AAK39307.1	359	3e-35	gb|AM743378.1|AM743378	AM743378 xL3 vs L4 SSH library Teladorsagia circumcincta cDNA clone Tci_XL3_01_01_G12, mRNA sequence
Contig20410	Y92C3B.3b	CE27340 WBGene00004277 locus:rab-18 status:Confirmed SW:Q8MXS1 protein_id:AAM44401.1	364	3e-35	NULL	NULL
Contig20439	T20H4.5	CE00832 WBGene00020636 Mitochondrial complex I 23K chain status:Confirmed SW:Q22619 protein_id:AAA50662.1	359	3e-35	NULL	NULL
FJ8KW5R01DMCTK	ZK1307.9	CE01697 WBGene00014250 YJU2 protein status:Partially_confirmed SW:Q09651 protein_id:CAA87435.1	359	3e-35	NULL	NULL
FJ8KW5R01ALBYJ	Y38A10A.5	CE21562 WBGene00000802 locus:crt-1 calreticulin precursor status:Confirmed SW:P27798 protein_id:AAD14746.1	359	3e-35	NULL	NULL
Contig7851	F57B10.10	CE11316 WBGene00000896 locus:dad-1 status:Confirmed SW:P52872 protein_id:AAB96727.1	359	4e-35	gb|CB043671.1|CB043671	Tc_L4_17G09_SKPL Teladorsagia circumcincta L4 library Teladorsagia circumcincta cDNA clone Tc_L4_17G09 5' similar to P52872 Defender against cell death 1 (DAD-1). Caenorhabditis, mRNA sequence
Contig12147	F41H10.6c	CE41132 WBGene00018319 status:Confirmed	360	4e-35	NULL	NULL
Contig13685	K08F8.3	CE32907 WBGene00001505 locus:fut-1 fucosyltransferase status:Confirmed TR:Q21362 protein_id:CAA91285.2	324	4e-35	NULL	NULL
Contig15566	R12E2.1	CE18133 WBGene00020030 status:Confirmed TR:O61795 protein_id:AAC17022.1	360	4e-35	NULL	NULL
Contig15674	T08H10.1	CE17230 WBGene00020369 aldose reductase status:Confirmed TR:Q22352 protein_id:AAA97992.2	358	4e-35	NULL	NULL
Contig16269	ZC196.7	CE15078 WBGene00001616 locus:glr-5 ligand-gated ionic channel protein status:Partially_confirmed TR:O01623 protein_id:AAB52291.1	358	4e-35	NULL	NULL
Contig22290	T13H5.8	CE28961 WBGene00011761 status:Partially_confirmed TR:Q95QB1 protein_id:CAC70104.1	358	4e-35	NULL	NULL
FJ8KW5R01BSKI4	F58E10.3a	CE18785 WBGene00010260 ATP-dependent helicase (DEAD box) status:Confirmed TR:Q9XUW5 protein_id:CAB04518.1	358	4e-35	NULL	NULL
Contig1484	Y74C9A.3	CE28146 WBGene00022277 status:Confirmed TR:Q9N4D9 protein_id:AAF36050.2	362	5e-35	NULL	NULL
Contig2994	C56G7.1	CE01531 WBGene00003372 locus:mlc-4 myosin regulatory light chain 2 status:Confirmed SW:Q09510 protein_id:CAA84331.1	360	5e-35	gb|EB178356.1|EB178356	GRAA-aaa04d06.b1 Globodera_rostochiensis_EST Globodera rostochiensis cDNA 3' similar to ref|NP_497700.1| Myosin light chain MLC-4 (19.9 kD) (mlc-4) [Caenorhabditis elegans] sp|Q09510|MLRH_CAEEL Probable myosin regulatory light chain pir|T20273 hypothetica
Contig5590	M03C11.4	CE03495 WBGene00044069 locus:tag-235 status:Partially_confirmed TR:Q21484 protein_id:CAA88954.1	359	5e-35	NULL	NULL
FJ8KW5R01B9I4M	Y41E3.4	CE18372 WBGene00001336 locus:ers-1 tRNA synthetases class I (E and Q) status:Partially_confirmed SW:O62431 protein_id:CAB08998.1	357	5e-35	NULL	NULL
FJ8KW5R01ASJE1	C34E10.2	CE01182 WBGene00001661 locus:gop-2 status:Confirmed SW:P46577 protein_id:AAA19064.1	357	5e-35	NULL	NULL
Contig2386	R05G6.6	CE41538 WBGene00001624 locus:glt-6 Amino Acid Transporter status:Partially_confirmed SW:Q21751 protein_id:AAB00621.2	356	6e-35	NULL	NULL
Contig2900	F33D4.5	CE29308 WBGene00017997 status:Confirmed TR:Q7KPW7 protein_id:AAR85905.1	356	6e-35	NULL	NULL
Contig5457	R05H10.5	CE18107 WBGene00011045 Glutathione peroxidases status:Confirmed SW:O62327 protein_id:CAB05581.1	356	6e-35	NULL	NULL
Contig7727	F45G2.4	CE16047 WBGene00009732 status:Confirmed SW:O62246 protein_id:CAB07613.1	360	6e-35	NULL	NULL
Contig13583	Y57E12AL.1b	CE29891 WBGene00021956 status:Partially_confirmed TR:Q95XV4 protein_id:AAL27257.1	356	6e-35	NULL	NULL
Contig13831	F44E7.9	CE10396 WBGene00018431 status:Partially_confirmed TR:O16254 protein_id:AAC25794.1	361	6e-35	NULL	NULL
Contig20705	Y46G5A.12	CE21987 WBGene00012903 status:Confirmed TR:Q9U2F6 protein_id:CAB60355.1	356	6e-35	NULL	NULL
Contig21827	PAR2.1	CE00768 WBGene00019800 status:Confirmed SW:P34496 protein_id:AAA50616.1	362	6e-35	NULL	NULL
FJ8KW5R01BTSI1	C47D12.6b	CE33765 WBGene00006617 locus:trs-1 threonyl-tRNA synthetase (cytoplasmic) status:Confirmed TR:Q86D21 protein_id:CAD89723.1	356	6e-35	NULL	NULL
Contig13762	T10B11.1	CE39768 WBGene00020397 locus:pcbd-1 status:Confirmed SW:Q9TZH6 protein_id:AAC67465.2	356	7e-35	gb|AM743749.1|AM743749	AM743749 xL3 vs L4 SSH library Teladorsagia circumcincta cDNA clone Tci_XL3_02_02_D08, mRNA sequence
Contig13783	F34D10.7	CE37011 WBGene00009376 status:Partially_confirmed TR:Q8MQ63 protein_id:CAD44130.2	355	8e-35	NULL	NULL
Contig18745	W02D3.2	CE14420 WBGene00020932 dihydroorotate dehydrogenase status:Confirmed TR:O01815 protein_id:AAK21481.1	355	8e-35	NULL	NULL
Contig1407	F36A2.8	CE32406 WBGene00009455 Drosophila sex-regulated protein janus like status:Confirmed TR:P90861 protein_id:CAB03070.2	355	9e-35	gb|CB043794.1|CB043794	Tc_L4_20E12_SKPL Teladorsagia circumcincta L4 library Teladorsagia circumcincta cDNA clone Tc_L4_20E12 5' similar to CAB03070 Hypothetical protein F36A2.8. Caenorhabditis elegans., mRNA sequence
Contig6060	F55D10.4	CE02779 WBGene00018879 olfactory receptor-like protein (weak) status:Partially_confirmed TR:Q20827 protein_id:AAA81729.1	359	9e-35	NULL	NULL
Contig18653	ZK688.6b	CE29648 WBGene00022801 locus:tag-282 status:Partially_confirmed SW:P34676 protein_id:AAL11487.1	358	9e-35	NULL	NULL
Contig19463	MTCE.31	CE35351 WBGene00010965 cytochrome oxidase subunit II status:Partially_confirmed	306	9e-35	NULL	NULL
Contig281	ZC434.2	CE06577 WBGene00004476 locus:rps-7 40S ribosomal protein S7 status:Confirmed SW:Q23312 protein_id:CAB00058.1	354	1e-34	NULL	NULL
Contig622	H06O01.1	CE11570 WBGene00003964 locus:pdi-3 protein disulphide isomerase ER-60 precursor like status:Confirmed TR:O17908 protein_id:CAB07480.1	356	1e-34	gb|CB039146.1|CB039146	Tc_ad2_54C08_TEXF1 Teladorsagia circumcincta adults library 2 Teladorsagia circumcincta cDNA clone Tc_ad2_54C08 5' similar to O17908 H06O01.1 protein (CeERp57). Caenorhabditis elegans., mRNA sequence
Contig769	T10B5.5a	CE28255 WBGene00020391 status:Confirmed TR:Q9TZS5 protein_id:AAC19232.2	354	1e-34	gb|BU089323.1|BU089323	Na_L3_54H08_SAC Necator americanus (parasitic nematode) L3 Necator americanus cDNA clone Na_L3_54H08 5' similar to T10B5.5 CE28255 status:Partially_confirmed TR:Q9TZS5, mRNA sequence
Contig1503	M04B2.5	CE36554 WBGene00006678 locus:twk-25 potassium channel protein status:Predicted TR:Q21505 protein_id:CAB01238.2	356	1e-34	NULL	NULL
Contig5433	F58B4.1b	CE35882 WBGene00003549 locus:nas-31 status:Partially_confirmed SW:Q7JLI1 protein_id:CAE48502.1	357	1e-34	gb|AM744348.1|AM744348	AM744348 xL3 vs L4 SSH library Teladorsagia circumcincta cDNA clone Tci_L4_02_01_C11, mRNA sequence
Contig7669	MTCE.21	CE35348 WBGene00000829 locus:ctb-1 cytochrome b status:Partially_confirmed	357	1e-34	gb|BG733872.1|BG733872	As_L3_02H04_SKPL Ascaris suum (parasitic nematode) L3 stage Ascaris suum cDNA clone As_L3_02H04 5' similar to ref|NP_006946.1|CYTB_10020 cytochrome b - Ascaris suum, mRNA sequence
Contig7795	T23H2.5	CE14114 WBGene00004273 locus:rab-10 RAS status:Confirmed TR:Q94148 protein_id:AAC48200.1	354	1e-34	gb|CK348496.1|CK348496	hggfhaR4G02 Gland Cell LD PCR cDNA Library Heterodera glycines cDNA, mRNA sequence
Contig11486	F53F1.2	CE10934 WBGene00009980 aldehyde reductase status:Confirmed TR:P91997 protein_id:CAB03127.1	215	1e-34	NULL	NULL
Contig14441	F31D4.2	CE15928 WBGene00009290 status:Partially_confirmed TR:O45417 protein_id:CAB07370.1	357	1e-34	NULL	NULL
Contig15611	ZK652.4	CE00450 WBGene00004449 locus:rpl-35 60S ribosomal protein L35 status:Confirmed SW:P34662 protein_id:AAA28216.1	355	1e-34	gb|CB043631.1|CB043631	Tc_L4_17C07_SKPL Teladorsagia circumcincta L4 library Teladorsagia circumcincta cDNA clone Tc_L4_17C07 5' similar to BAB27082 ES cells cDNA, RIKEN full-length enriche product:ribosomal, mRNA sequence
Contig21960	F01F1.8b	CE30647 WBGene00000381 locus:cct-6 status:Partially_confirmed TR:Q8MYQ9 protein_id:AAM22058.1	353	1e-34	NULL	NULL
Contig299	F17A9.4	CE09448 WBGene00017536 status:Confirmed TR:O16214 protein_id:AAB65281.1	356	2e-34	NULL	NULL
Contig692	JC8.8	CE33800 WBGene00010440 Transthyretin-like family status:Confirmed TR:O62289 protein_id:CAB05225.2	353	2e-34	gb|BG734434.1|BG734434	Tc_ad_03G01_SKPL Teladorsagia circumcincta adults Teladorsagia circumcincta cDNA clone Tc_ad_03G01 5' similar to pir|T23149 hypothetical protein JC8.8 - Caenorhabditis elegans, mRNA sequence
Contig1364	C33H5.19	CE26908 WBGene00044325 locus:tag-321 status:Confirmed TR:Q95QS6 protein_id:AAK84503.1	356	2e-34	NULL	NULL
Contig1573	F41H10.11	CE31693 WBGene00018321 locus:sand-1 status:Confirmed TR:Q9BI89 protein_id:AAK29811.2	354	2e-34	NULL	NULL
Contig1941	Y59A8B.22	CE41070 WBGene00013354 status:Partially_confirmed TR:Q9NES0 protein_id:CAB60945.4	356	2e-34	NULL	NULL
Contig5657	Y55B1AR.1	CE22493 WBGene00002269 locus:lec-6 status:Confirmed TR:Q9N384 protein_id:AAF60785.1	356	2e-34	gb|CB036955.1|CB036955	Tc_ad2_28B04_TEXF1 Teladorsagia circumcincta adults library 2 Teladorsagia circumcincta cDNA clone Tc_ad2_28B04 5' similar to Q9NG17 Galectin. Haemonchus contortus (Barber pole worm)., mRNA sequence
Contig8010	C23G10.3	CE01810 WBGene00004472 locus:rps-3 Ribosomal protein S3 status:Confirmed SW:P48152 protein_id:AAF99870.1	351	2e-34	gb|BU087677.1|BU087677	Na_L3_23B11_SAC Necator americanus (parasitic nematode) L3 Necator americanus cDNA clone Na_L3_23B11 5' similar to C23G10.3 CE01810 locus:rps-3 Ribosomal protein S3 status:Confirmed, mRNA sequence
Contig8026	F53A3.3	CE10884 WBGene00004491 locus:rps-22 40S ribosomal protein status:Confirmed TR:O17218 protein_id:AAB70989.1	336	2e-34	gb|CB043728.1|CB043728	Tc_L4_18F06_SKPL Teladorsagia circumcincta L4 library Teladorsagia circumcincta cDNA clone Tc_L4_18F06 5' similar to O17218 Hypothetical 14.7 kDa protein. Caenorhabditis elegans., mRNA sequence
Contig10985	C32E8.7	CE39089 WBGene00004368 locus:ric-19 status:Partially_confirmed SW:P91124 protein_id:AAB42329.2	353	2e-34	NULL	NULL
Contig11008	T03D8.2	CE18920 WBGene00011391 Ribosomal protein S12 status:Confirmed TR:Q9XTY5 protein_id:CAB07406.1	352	2e-34	gb|CB037520.1|CB037520	Tc_ad2_35A03_TEXF1 Teladorsagia circumcincta adults library 2 Teladorsagia circumcincta cDNA clone Tc_ad2_35A03 5' similar to Q9XTY5 T03D8.2 protein. Caenorhabditis elegans., mRNA sequence
Contig11529	C47E8.5	CE05441 WBGene00000915 locus:daf-21 heat shock protein (HSP90) status:Confirmed SW:Q18688 protein_id:CAA99793.1	337	2e-34	gb|BU666311.1|BU666311	Na_L3_35G01_SAC Necator americanus (parasitic nematode) L3 Necator americanus cDNA clone Na_L3_35G01 5' similar to Similar to C47E8.5 CE05441 locus:daf-21 heat shock protein (HSP90), mRNA sequence
Contig11936	F11E6.8	CE19788 WBGene00008711 Eukaryotic protein kinase domain status:Partially_confirmed TR:Q9XVQ7 protein_id:CAB02923.1	351	2e-34	NULL	NULL
Contig13987	Y56A3A.28	CE37294 WBGene00013240 status:Partially_confirmed TR:Q9U235 protein_id:CAB60505.2	356	2e-34	NULL	NULL
Contig14695	ZK652.1	CE00446 WBGene00004918 locus:snr-5 small nuclear ribonucleoprotein Sm F (snRNP core protein F) status:Confirmed SW:P34659 protein_id:AAA28212.1	353	2e-34	gb|CB036995.1|CB036995	Tc_ad2_28F04_TEXF1 Teladorsagia circumcincta adults library 2 Teladorsagia circumcincta cDNA clone Tc_ad2_28F04 5' similar to P34659 Probable small nuclear ribonucleoprotein (Sm-F) (SmF)., mRNA sequence
Contig15635	Y54F10AL.1a	CE27004 WBGene00021847 status:Confirmed TR:Q9BL67 protein_id:AAK27882.1	353	2e-34	NULL	NULL
Contig18111	T04C12.6	CE13148 WBGene00000063 locus:act-1 actin status:Confirmed SW:P10983 protein_id:CAB04678.1	355	2e-34	NULL	NULL
Contig18824	C27H6.2	CE08426 WBGene00007784 locus:ruvb-1 Yeast hypothetical 50.5 KD protein like status:Partially_confirmed TR:O17607 protein_id:CAB02793.1	357	2e-34	NULL	NULL
FJ8KW5R01AX404	C39F7.4	CE16905 WBGene00004266 locus:rab-1 RAS-related protein status:Confirmed TR:Q9UAQ6 protein_id:AAC69218.1	352	2e-34	NULL	NULL
Contig838	Y48B6A.12	CE22127 WBGene00012983 status:Partially_confirmed TR:Q9U296 protein_id:CAB54452.1	352	3e-34	gb|BG577684.1|BG577684	Tm_ad_09E09_SKPL Trichuris muris (parasitic nematode) mixed adult Trichuris muris cDNA clone Tm_ad_09E09 5' similar to sp|Q29558|MAOX_PIG NADP-DEPENDENT MALIC ENZYME (NADP-ME), mRNA sequence
Contig1504	W04B5.4	CE20141 WBGene00021021 status:Confirmed TR:Q9UA63 protein_id:AAC68918.1	351	3e-34	NULL	NULL
Contig5601	B0001.1	CE32786 WBGene00003010 locus:lin-24 status:Confirmed TR:Q17410 protein_id:CAA93450.2	356	3e-34	gb|BI450390.1|BI450390	kt25a06.y3 Strongyloides ratti L1 pAMP1 v3 Chiapelli McCarter Strongyloides ratti cDNA 5', mRNA sequence
Contig11521	C18E9.2a	CE34703 WBGene00007683 Drosophila translocation protein 1 like status:Confirmed TR:Q18093 protein_id:CAA93853.2	353	3e-34	gb|BG467885.1|BG467885	Na_L4_01B01_SAC Necator americanus (parasitic nematode) L4 Necator americanus cDNA clone Na_L4_01B01 5' similar to P21825 TRANSLOCATION PROTEIN SEC62. Saccharomyces cerevisiae, mRNA sequence
Contig12648	F26A3.2	CE09667 WBGene00009141 locus:ncbp-2 Cap binding protein status:Partially_confirmed TR:Q93594 protein_id:CAB01702.1	356	3e-34	gb|BU089236.1|BU089236	Na_L3_53H03_SAC Necator americanus (parasitic nematode) L3 Necator americanus cDNA clone Na_L3_53H03 5' similar to F26A3.2 CE09667 Cap binding protein status:Predicted TR:Q93594, mRNA sequence
Contig13620	C42C1.14	CE26911 WBGene00004448 locus:rpl-34 status:Confirmed TR:A3QMC5 protein_id:CAM36357.1	350	3e-34	gb|CB035467.1|CB035467	Tc_L3_18F01_SKPL Teladorsagia circumcincta L3 library Teladorsagia circumcincta cDNA clone Tc_L3_18F01 5' similar to C42C1.14 CE26911 status:Confirmed TR:Q95X53, mRNA sequence
Contig17400	ZC581.7	CE28168 WBGene00022634 protein-tyrosine kinase status:Partially_confirmed TR:O01774 protein_id:AAB54145.2	352	3e-34	NULL	NULL
Contig17696	F08F3.4	CE32856 WBGene00017262 status:Confirmed TR:Q22945 protein_id:AAN84827.1	350	3e-34	NULL	NULL
Contig17990	M153.2	CE36657 WBGene00010925 status:Predicted TR:Q21545 protein_id:CAA91944.2	350	3e-34	NULL	NULL
Contig18579	F30H5.1	CE01925 WBGene00006781 locus:unc-45 P59 protein and TPR domain status:Partially_confirmed TR:Q09981 protein_id:AAA68407.1	355	3e-34	NULL	NULL
Contig18698	T27A3.5	CE40312 WBGene00020841 status:Partially_confirmed TR:P91498 protein_id:AAB42298.3	358	3e-34	NULL	NULL
Contig18725	T23G11.2	CE16458 WBGene00001647 locus:gna-2 Acetyltransferase (GNAT) family (2 domains) status:Confirmed TR:O45811 protein_id:CAB03416.1	354	3e-34	NULL	NULL
FJ8KW5R01DMXAZ	T13H5.8	CE28961 WBGene00011761 status:Partially_confirmed TR:Q95QB1 protein_id:CAC70104.1	350	3e-34	NULL	NULL
FJ8KW5R01CGRKX	C46C2.2	CE32832 WBGene00008110 transport protein status:Confirmed TR:Q18655 protein_id:CAA92589.2	350	3e-34	NULL	NULL
Contig538	K04G7.4a	CE01361 WBGene00019401 locus:nuo-4 NADH dehydrogenase status:Confirmed TR:Q21233 protein_id:AAA62532.1	349	4e-34	gb|BU666079.1|BU666079	Na_L3_31G09_SAC Necator americanus (parasitic nematode) L3 Necator americanus cDNA clone Na_L3_31G09 5' similar to Similar to K04G7.4a CE01361 NADH dehydrogenase status:Confirmed TR:Q21233, mRNA sequence
Contig2104	R08D7.1	CE00289 WBGene00011142 status:Confirmed SW:P30640 protein_id:CAA78047.1	351	4e-34	NULL	NULL
Contig2286	ZK1127.4	CE07643 WBGene00022851 status:Confirmed SW:Q23402 protein_id:AAB93435.1	355	4e-34	NULL	NULL
Contig5752	T24H10.6	CE03731 WBGene00012004 locus:dyrb-1 bithoraxoid-like protein status:Confirmed TR:Q22752 protein_id:CAA90946.1	352	4e-34	NULL	NULL
Contig12262	C50F4.14	CE30910 WBGene00008237 GDP-fucose transporter status:Confirmed SW:Q968A5 protein_id:CAA94748.2	349	4e-34	NULL	NULL
Contig17515	Y39A1A.7	CE19126 WBGene00012646 status:Confirmed TR:Q9XX25 protein_id:CAA21015.1	353	4e-34	NULL	NULL
Contig19469	W09C3.6	CE14754 WBGene00021113 locus:gsp-3 serine\/threonine protein phosphatase PP1 status:Partially_confirmed TR:O02658 protein_id:AAC24414.1	349	4e-34	NULL	NULL
FJ8KW5R01B6LW7	F47B10.1	CE03351 WBGene00009812 succinate-CoA ligase status:Confirmed SW:P53588 protein_id:CAA91981.1	349	4e-34	NULL	NULL
Contig2271	R106.2	CE39612 WBGene00020086 G-protein coupled receptor status:Partially_confirmed TR:Q23033 protein_id:AAB04992.3	354	5e-34	NULL	NULL
Contig5903	F12F6.6	CE05594 WBGene00004755 locus:sec-24.1 Yeast hypothetical YIK9 protein like status:Partially_confirmed TR:Q19371 protein_id:CAA97788.1	353	5e-34	NULL	NULL
Contig8178	R11A8.2	CE06300 WBGene00011237 status:Partially_confirmed SW:Q21924 protein_id:CAA94367.1	353	5e-34	NULL	NULL
Contig14158	K03H1.4	CE00475 WBGene00010539 Transthyretin-like family status:Confirmed SW:P34500 protein_id:CAA82657.1	350	5e-34	gb|BG734307.1|BG734307	Tc_ad_01C08_SKPL Teladorsagia circumcincta adults Teladorsagia circumcincta cDNA clone Tc_ad_01C08 5' similar to sp|P34499|YMS3_CAEEL HYPOTHETICAL 16.0 KD PROTEIN K03H1.3 IN CHROMOSOME III, mRNA sequence
Contig14251	C26E6.8	CE29678 WBGene00006735 locus:ula-1 status:Confirmed SW:Q18217 protein_id:AAA21162.2	348	5e-34	NULL	NULL
Contig17567	C15F1.6	CE20509 WBGene00000198 locus:art-1 status:Confirmed TR:Q9N5Y2 protein_id:AAF39753.1	348	5e-34	NULL	NULL
Contig19094	T06C10.6	CE04904 WBGene00002208 locus:kin-26 tyosine-protein kinase status:Partially_confirmed TR:Q22245 protein_id:AAA82302.1	353	5e-34	NULL	NULL
Contig19995	Y6D11A.2	CE30060 WBGene00021170 locus:arx-4 status:Confirmed SW:Q8WTM6 protein_id:AAL32261.1	348	5e-34	NULL	NULL
Contig20116	F30H5.1	CE01925 WBGene00006781 locus:unc-45 P59 protein and TPR domain status:Partially_confirmed TR:Q09981 protein_id:AAA68407.1	348	5e-34	NULL	NULL
Contig20171	K04G7.3b	CE39588 WBGene00003858 locus:ogt-1 status:Confirmed TR:Q2L6Y4 protein_id:ABC71824.1	348	5e-34	NULL	NULL
FJ8KW5R01D57SS	ZC84.4	CE24711 WBGene00013848 probable G protein coupled receptor status:Partially_confirmed SW:Q03613 protein_id:CAA79566.3	348	5e-34	NULL	NULL
Contig243	F57H12.3	CE17124 WBGene00003879 locus:ora-1 status:Confirmed TR:O45098 protein_id:AAC02599.1	349	6e-34	gb|CB038581.1|CB038581	Tc_ad2_47F09_TEXF1 Teladorsagia circumcincta adults library 2 Teladorsagia circumcincta cDNA clone Tc_ad2_47F09 5' similar to O45098 Hypothetical 24.1 kDa protein. Caenorhabditis elegans., mRNA sequence
Contig955	T26E3.4	CE24015 WBGene00012037 status:Confirmed TR:O18131 protein_id:CAB04837.2	353	6e-34	NULL	NULL
Contig2817	Y116A8C.10b	CE39644 WBGene00013790 status:Partially_confirmed	348	6e-34	NULL	NULL
Contig2839	Y53F4B.14	CE25395 WBGene00013161 status:Confirmed TR:Q9NAA4 protein_id:CAB70105.1	350	6e-34	NULL	NULL
Contig14474	F53A2.4	CE16096 WBGene00003829 locus:nud-1 status:Confirmed TR:O45549 protein_id:CAB04452.1	349	6e-34	gb|GO252899.1|GO252899	Gpa_EST_P1_17-01M13F_E07_E07_028 Parasitic stage nematodes 7 days post infection Globodera pallida cDNA, mRNA sequence
Contig15896	F41C3.8b	CE39734 WBGene00018274 status:Partially_confirmed TR:Q27GU4 protein_id:ABD63220.1	352	6e-34	NULL	NULL
Contig1157	F41E6.9	CE10260 WBGene00018290 status:Partially_confirmed TR:O16458 protein_id:AAB65951.1	347	7e-34	NULL	NULL
Contig2727	Y17G7B.12	CE19046 WBGene00012465 Exonuclease status:Confirmed TR:Q9XXI3 protein_id:CAA19458.1	347	7e-34	NULL	NULL
Contig2889	R90.2	CE06326 WBGene00011284 Transthyretin-like family status:Confirmed TR:Q22032 protein_id:CAA99910.1	347	7e-34	gb|CB043217.1|CB043217	Tc_L3_19G03_SKPL Teladorsagia circumcincta L3 library Teladorsagia circumcincta cDNA clone Tc_L3_19G03 5' similar to Q22032 R90.2 protein. Caenorhabditis elegans., mRNA sequence
Contig14542	D1014.3	CE38494 WBGene00017016 locus:snap-1 alpha-SNAP protein status:Confirmed TR:Q18921 protein_id:AAA96287.3	347	7e-34	NULL	NULL
Contig17511	E02H1.5	CE01540 WBGene00008457 status:Confirmed SW:Q09526 protein_id:CAA87380.1	353	7e-34	NULL	NULL
Contig17740	W02G9.2	CE39523 WBGene00020952 locus:kel-8 status:Confirmed TR:O61899 protein_id:AAC17684.4	353	7e-34	NULL	NULL
Contig17963	F52H3.7b	CE29330 WBGene00002265 locus:lec-2 galactoside-binding lectin status:Confirmed TR:Q9GNP7 protein_id:CAC70097.1	348	7e-34	NULL	NULL
Contig18637	F54D8.2	CE01308 WBGene00006519 locus:tag-174 Cytochrome C oxidase status:Confirmed SW:Q20779 protein_id:AAA20614.1	350	7e-34	NULL	NULL
Contig19929	ZK370.7	CE29642 WBGene00022721 locus:ugtp-1 status:Confirmed SW:Q02334 protein_id:AAK82925.2	347	7e-34	NULL	NULL
FJ8KW5R01B4MCF	T02G5.13a	CE31822 WBGene00020169 locus:mmaa-1 status:Confirmed SW:Q22111 protein_id:AAA82408.2	343	7e-34	NULL	NULL
Contig319	ZK1098.5	CE00368 WBGene00014222 status:Confirmed SW:P34605 protein_id:CAA80133.1	352	8e-34	NULL	NULL
Contig2431	R03D7.6	CE01613 WBGene00001753 locus:gst-5 glutathione S-transferase status:Confirmed SW:Q09596 protein_id:CAA86859.1	351	8e-34	gb|CB037421.1|CB037421	Tc_ad2_33E12_TEXF1 Teladorsagia circumcincta adults library 2 Teladorsagia circumcincta cDNA clone Tc_ad2_33E12 5' similar to Q9NAW7 Glutathione S-transferase. Haemonchus contortus (Barber pole, mRNA sequence
Contig5335	F11A3.1	CE05585 WBGene00008669 4-coumarate-CoA ligase status:Partially_confirmed TR:Q19339 protein_id:CAA94751.1	309	8e-34	NULL	NULL
Contig21829	F27C8.6	CE03271 WBGene00009186 esterase status:Confirmed TR:Q19839 protein_id:CAA92464.1	349	8e-34	NULL	NULL
Contig21887	F46F3.4	CE19874 WBGene00000146 locus:ape-1 P53-binding protein like status:Confirmed SW:Q9XVN3 protein_id:CAB03115.1	349	8e-34	NULL	NULL
Contig1806	C15H11.7	CE08184 WBGene00003922 locus:pas-1 proteasome component (A-type) status:Confirmed SW:O17586 protein_id:CAB02738.1	346	9e-34	NULL	NULL
Contig21750	K09C8.5	CE18882 WBGene00004257 locus:pxn-2 peroxidase status:Partially_confirmed TR:Q21043 protein_id:CAA91999.1	346	9e-34	NULL	NULL
Contig95	F07A11.2b	CE27915 WBGene00008546 glucosamine-fructose-6-phosphate aminotransferase status:Confirmed TR:Q95QM8 protein_id:CAC42276.1	346	1e-33	NULL	NULL
Contig718	Y53C12B.2	CE14896 WBGene00013144 status:Confirmed SW:O18216 protein_id:CAB16491.1	347	1e-33	gb|BG467806.1|BG467806	Na_L3_03B11_SAC Necator americanus (parasitic nematode) L3 Necator americanus cDNA clone Na_L3_03B11 5' similar to Q57885 HYPOTHETICAL PROTEIN MJ0443. Methanococcus jannaschii., mRNA sequence
Contig1237	F11C7.3b	CE30944 WBGene00006886 locus:vap-1 status:Confirmed TR:Q8MQ79 protein_id:AAM54195.1	349	1e-33	gb|CB037328.1|CB037328	Tc_ad2_32F02_TEXF1 Teladorsagia circumcincta adults library 2 Teladorsagia circumcincta cDNA clone Tc_ad2_32F02 5' similar to E982884 PBTA963 ENCODED PROTEIN. Haemonchus contortus (Barber pole, mRNA sequence
Contig2225	D2023.5	CE09075 WBGene00008409 thiosulphate sulphurtransferase status:Confirmed SW:O17730 protein_id:CAB02870.1	328	1e-33	NULL	NULL
Contig7522	F43E2.2	CE28327 WBGene00018391 status:Partially_confirmed TR:O02092 protein_id:AAC71124.2	344	1e-33	gb|BU087956.1|BU087956	Na_L3_26E03_SAC Necator americanus (parasitic nematode) L3 Necator americanus cDNA clone Na_L3_26E03 5' similar to F43E2.2 CE28327 status:Partially_confirmed TR:O02092, mRNA sequence
Contig11382	Y57E12AL.6	CE22635 WBGene00021959 status:Confirmed TR:Q9N336 protein_id:AAF59611.1	349	1e-33	gb|BU088246.1|BU088246	Na_L3_29H10_SAC Necator americanus (parasitic nematode) L3 Necator americanus cDNA clone Na_L3_29H10 5' similar to Y57E12AL.6 CE22635 status:Partially_confirmed TR:Q9N336, mRNA sequence
Contig12028	F53A2.6	CE31809 WBGene00002059 locus:ife-1 EUKARYOTIC TRANSLATION INITIATION FACTOR 4E (EIF-4E) (EIF4E) (MRNA CAP-BINDING PROTEIN) (EIF-4F 25 KD SUBUNIT) status:Confirmed SW:O45551 protein_id:CAB04454.2	349	1e-33	NULL	NULL
Contig15283	F11C7.3b	CE30944 WBGene00006886 locus:vap-1 status:Confirmed TR:Q8MQ79 protein_id:AAM54195.1	348	1e-33	gb|CB036991.1|CB036991	Tc_ad2_28E09_TEXF1 Teladorsagia circumcincta adults library 2 Teladorsagia circumcincta cDNA clone Tc_ad2_28E09 5' similar to O18519 24 kDa excretory/secretory protein. Haemonchus contortus, mRNA sequence
Contig17342	C18A3.3	CE28890 WBGene00015941 status:Confirmed SW:Q09958 protein_id:AAA68370.2	350	1e-33	NULL	NULL
Contig19333	Y47G6A.6	CE24372 WBGene00021636 locus:pcaf-1 status:Partially_confirmed TR:Q9N3S7 protein_id:AAF60658.1	347	1e-33	NULL	NULL
Contig22234	C54G7.3a	CE29730 WBGene00002983 locus:lgx-1 status:Partially_confirmed TR:Q95QQ8 protein_id:AAL27229.1	260	1e-33	NULL	NULL
Contig22329	F59E12.5a	CE11526 WBGene00019121 locus:npl-4.2 status:Partially_confirmed TR:O01894 protein_id:AAB54255.1	347	1e-33	NULL	NULL
Contig258	Y52B11A.10	CE20298 WBGene00013129 status:Partially_confirmed TR:Q9U255 protein_id:CAB63391.1	345	2e-33	NULL	NULL
Contig276	E04F6.5a	CE01217 WBGene00017125 Isovaleryl-CoA dehydrogenase status:Confirmed TR:Q19057 protein_id:AAA68357.1	343	2e-33	NULL	NULL
Contig621	C26F1.3	CE06877 WBGene00016148 status:Confirmed SW:Q18232 protein_id:AAB37075.1	348	2e-33	NULL	NULL
Contig1583	F25C8.4	CE18637 WBGene00009106 AMP-binding enzymes status:Partially_confirmed TR:Q9XV68 protein_id:CAB04170.1	348	2e-33	NULL	NULL
Contig2183	F28C6.8	CE09746 WBGene00009207 MAP kinase phosphatase like status:Confirmed TR:Q93622 protein_id:CAA92677.1	349	2e-33	NULL	NULL
Contig6728	R06C7.5b	CE32476 WBGene00011064 status:Confirmed SW:Q21774 protein_id:CAD56593.1	343	2e-33	NULL	NULL
Contig11077	C14B9.4b	CE30602 WBGene00004042 locus:plk-1 status:Confirmed SW:P34331 protein_id:AAM22025.1	348	2e-33	gb|CB036557.1|CB036557	Tc_ad2_23C12_TEXF1 Teladorsagia circumcincta adults library 2 Teladorsagia circumcincta cDNA clone Tc_ad2_23C12 5' similar to CAA02714 SEQUENCE 1 FROM PATENT WO9506734. Homo sapiens (Human)., mRNA sequence
Contig14906	Y55F3AM.15	CE25482 WBGene00000816 locus:csn-4 status:Confirmed SW:Q9N359 protein_id:AAF60803.1	346	2e-33	NULL	NULL
Contig15101	C50F7.1b	CE04239 WBGene00016842 status:Partially_confirmed TR:Q7YXG8 protein_id:AAQ01534.1	350	2e-33	NULL	NULL
Contig15226	T04C12.6	CE13148 WBGene00000063 locus:act-1 actin status:Confirmed SW:P10983 protein_id:CAB04678.1	344	2e-33	gb|BG467912.1|BG467912	Na_L4_01D06_SAC Necator americanus (parasitic nematode) L4 Necator americanus cDNA clone Na_L4_01D06 5' similar to P53506 ACTIN, CYTOPLASMIC TYPE 8. Xenopus laevis (African clawed, mRNA sequence
Contig17463	C16C10.4	CE01495 WBGene00007625 status:Confirmed SW:Q09250 protein_id:CAA86742.1	343	2e-33	NULL	NULL
Contig17565	R160.7	CE33815 WBGene00003084 locus:lst-2 status:Partially_confirmed TR:Q9TZD0 protein_id:AAC68738.2	343	2e-33	NULL	NULL
Contig17801	Y64G10A.7	CE39455 WBGene00013416 status:Partially_confirmed TR:Q9TVQ2 protein_id:CAB60454.2	343	2e-33	NULL	NULL
Contig17848	R02D3.8	CE18102 WBGene00019825 status:Partially_confirmed TR:Q9TZZ9 protein_id:AAB94148.1	344	2e-33	NULL	NULL
Contig18685	K07G5.2	CE06130 WBGene00006963 locus:xpa-1 DNA-repair protein XP-A homolog like status:Partially_confirmed TR:Q21302 protein_id:CAA95829.1	343	2e-33	NULL	NULL
Contig19524	W03F8.10	CE34385 WBGene00020998 status:Partially_confirmed TR:Q7YZM5 protein_id:AAP46270.1	345	2e-33	NULL	NULL
FJ8KW5R01CFO35	F48F7.1	CE31525 WBGene00000105 locus:alg-1 status:Confirmed TR:Q20578 protein_id:CAA93512.2	344	2e-33	NULL	NULL
Contig2260	K02F2.2	CE17154 WBGene00019322 S-adenosylhomocysteine hydrolase status:Confirmed SW:P27604 protein_id:AAB97565.1	341	3e-33	gb|CB037146.1|CB037146	Tc_ad2_30E09_TEXF1 Teladorsagia circumcincta adults library 2 Teladorsagia circumcincta cDNA clone Tc_ad2_30E09 5' similar to P27604 Adenosylhomocysteinase (EC 3.3.1.1) (S-a hydrolase), mRNA sequence
Contig2547	H20J04.4b	CE39381 WBGene00019219 status:Partially_confirmed TR:Q2WF63 protein_id:ABB88208.1	343	3e-33	NULL	NULL
Contig5660	F09E5.2	CE32364 WBGene00017282 AHPC\/TSA protein status:Confirmed TR:Q19265 protein_id:AAN63415.1	346	3e-33	NULL	NULL
Contig5852	F21D5.3	CE03246 WBGene00009008 laccase like copper oxidase status:Confirmed TR:Q19687 protein_id:CAA91039.1	342	3e-33	NULL	NULL
Contig6143	Y57A10A.19	CE25503 WBGene00013260 locus:rsr-2 status:Partially_confirmed TR:Q9U213 protein_id:CAB60765.1	344	3e-33	NULL	NULL
Contig7265	T18H9.2b	CE33321 WBGene00000215 locus:asp-2 status:Confirmed TR:Q86NE0 protein_id:AAO25990.1	345	3e-33	gb|AM744863.1|AM744863	AM744863 xL3 vs L4 SSH library Teladorsagia circumcincta cDNA clone 4_81, mRNA sequence
Contig7919	Y69A2AR.18b	CE29133 WBGene00022089 status:Confirmed TR:Q95XI9 protein_id:AAL00872.1	342	3e-33	NULL	NULL
Contig13407	D1081.8	CE05540 WBGene00008386 MYB transforming protein status:Confirmed TR:Q21119 protein_id:CAB00038.1	345	3e-33	gb|CB037581.1|CB037581	Tc_ad2_35F12_TEXF1 Teladorsagia circumcincta adults library 2 Teladorsagia circumcincta cDNA clone Tc_ad2_35F12 5' similar to Q21119 Hypothetical protein D1081.8. Caenorhabditis elegans., mRNA sequence
Contig14947	ZK637.13	CE36418 WBGene00014030 locus:glb-1 Globin status:Confirmed SW:P30627 protein_id:CAA77458.2	344	3e-33	gb|AM744133.1|AM744133	AM744133 xL3 vs L4 SSH library Teladorsagia circumcincta cDNA clone Tci_L4_01_03_G01, mRNA sequence
Contig15495	C08F8.1	CE05248 WBGene00007443 locus:pfd-1 status:Confirmed SW:Q17827 protein_id:CAA97424.1	345	3e-33	NULL	NULL
Contig15559	W03C9.3	CE03777 WBGene00004271 locus:rab-7 ras related protein status:Confirmed TR:Q23146 protein_id:CAA91357.1	349	3e-33	gb|BG734413.1|BG734413	Tc_ad_03B07_SKPL Teladorsagia circumcincta adults Teladorsagia circumcincta cDNA clone Tc_ad_03B07 5' similar to pir|T26119 hypothetical protein W03C9.3 - Caenorhabditis elegans, mRNA sequence
Contig16245	F08C6.6	CE27925 WBGene00017244 status:Confirmed TR:Q19202 protein_id:AAA68725.2	341	3e-33	NULL	NULL
Contig17552	ZK669.4	CE01115 WBGene00014054 lipoamide acyltransferase status:Confirmed TR:Q23571 protein_id:CAA85465.1	344	3e-33	NULL	NULL
FJ8KW5R01BEBBV	C52E4.4	CE08946 WBGene00004501 locus:rpt-1 26S protease regulatory subunit 7 status:Confirmed SW:Q18787 protein_id:CAB01414.1	342	3e-33	NULL	NULL
FJ8KW5R01D8CFK	B0513.5	CE37309 WBGene00007197 status:Confirmed SW:O45228 protein_id:CAB05117.2	342	3e-33	NULL	NULL
Contig7085	F26H9.5	CE09710 WBGene00009177 phosphoserine aminotransferase status:Confirmed SW:P91856 protein_id:CAB04204.1	344	4e-33	NULL	NULL
Contig8192	W04D2.1b	CE21256 WBGene00000228 locus:atn-1 status:Confirmed TR:Q9XVU8 protein_id:CAA99944.1	340	4e-33	NULL	NULL
Contig11143	ZK593.1	CE24731 WBGene00014001 pyruvate kinase status:Confirmed TR:Q23539 protein_id:CAA93424.2	258	4e-33	NULL	NULL
Contig12889	R07E5.3	CE01045 WBGene00011111 Snf5 (yeast) status:Confirmed TR:Q21831 protein_id:CAA83625.1	340	4e-33	NULL	NULL
Contig13151	F56F3.4	CE01016 WBGene00010155 Ubiquitin family status:Confirmed TR:Q20899 protein_id:CAA83606.1	347	4e-33	NULL	NULL
Contig13284	T26A5.4	CE00701 WBGene00020820 Beta-mannosyltransferase status:Confirmed TR:Q22797 protein_id:AAC77507.1	344	4e-33	gb|BU087066.1|BU087066	Na_L3_16B01_SAC Necator americanus (parasitic nematode) L3 Necator americanus cDNA clone Na_L3_16B01 5' similar to T26A5.4 CE00701 Beta-mannosyltransferase, mRNA sequence
Contig14657	H38K22.3	CE18831 WBGene00006478 locus:tag-131 status:Partially_confirmed TR:Q9XXA7 protein_id:CAA19709.1	340	4e-33	NULL	NULL
Contig19942	F42E11.2a	CE03309 WBGene00009632 status:Confirmed TR:Q20332 protein_id:CAA91464.1	347	4e-33	NULL	NULL
Contig20578	F55H12.4	CE11212 WBGene00010135 status:Confirmed TR:P90889 protein_id:CAB03140.1	346	4e-33	NULL	NULL
Contig22029	T28F2.4a	CE28497 WBGene00020902 status:Partially_confirmed TR:O01658 protein_id:AAB53055.2	346	4e-33	NULL	NULL
Contig22129	Y25C1A.7c	CE38564 WBGene00021294 status:Partially_confirmed TR:Q2Z1N6 protein_id:AAX88818.1	347	4e-33	NULL	NULL
FJ8KW5R01AIA9X	F52H3.1	CE03397 WBGene00002497 locus:let-268 procollagen-lysine,2-oxoglutarate 5-dioxygenase precusor status:Partially_confirmed SW:Q20679 protein_id:CAA91321.1	340	4e-33	NULL	NULL
Contig7076	F57F5.1	CE05999 WBGene00010204 cysteine protease status:Partially_confirmed TR:Q20950 protein_id:CAB00098.1	341	5e-33	gb|AM744876.1|AM744876	AM744876 xL3 vs L4 SSH library Teladorsagia circumcincta cDNA clone 4_67, mRNA sequence
Contig7948	C44B7.10	CE32326 WBGene00016630 status:Confirmed TR:Q18599 protein_id:AAN63431.1	340	5e-33	gb|BG467956.1|BG467956	Na_L4_01H08_SAC Necator americanus (parasitic nematode) L4 Necator americanus cDNA clone Na_L4_01H08 5' similar to P38942 4-HYDROXYBUTYRATE COENZYME A TRANSFERASE Clostridium, mRNA sequence
Contig7956	K02A2.3	CE02791 WBGene00019289 locus:kcc-2 Bumetanide-sensitive Na-K-C1 cotransporter status:Partially_confirmed SW:Q09573 protein_id:AAC46706.1	260	5e-33	NULL	NULL
Contig11003	B0272.2	CE00851 WBGene00007128 status:Partially_confirmed SW:P41941 protein_id:CAA86311.1	340	5e-33	NULL	NULL
Contig22156	F31C3.1	CE17730 WBGene00000881 locus:cyn-5 cyclophillin status:Confirmed SW:P52013 protein_id:CAB07192.1	340	5e-33	NULL	NULL
Contig55	C54E10.2	CE34776 WBGene00008307 EF hand status:Partially_confirmed TR:O45313 protein_id:CAB03995.2	318	6e-33	NULL	NULL
Contig5644	Y111B2A.18	CE31089 WBGene00004700 locus:rsp-3 splicing factor status:Confirmed SW:Q9NEW6 protein_id:CAC35847.2	343	6e-33	NULL	NULL
Contig7573	F21F8.7	CE09542 WBGene00000219 locus:asp-6 protease status:Confirmed TR:O01530 protein_id:AAC47996.1	312	6e-33	gb|AM744493.1|AM744493	AM744493 xL3 vs L4 SSH library Teladorsagia circumcincta cDNA clone Tci_L4_02_03_F05, mRNA sequence
Contig11968	F59C6.5	CE11464 WBGene00010326 NADH ubiquinone oxidoreductase status:Confirmed TR:Q93831 protein_id:CAB01876.1	339	6e-33	NULL	NULL
Contig22016	F40A3.5	CE30783 WBGene00018220 protein kinase status:Partially_confirmed TR:O16262 protein_id:AAB65324.2	340	6e-33	NULL	NULL
Contig22352	JC8.8	CE33800 WBGene00010440 Transthyretin-like family status:Confirmed TR:O62289 protein_id:CAB05225.2	341	6e-33	NULL	NULL
FJ8KW5R01BWCBK	F42D1.2	CE10298 WBGene00009628 tyrosine aminotransferase status:Confirmed TR:Q93703 protein_id:CAB03090.1	339	6e-33	NULL	NULL
Contig5034	C36A4.4	CE27831 WBGene00007965 status:Confirmed SW:Q18493 protein_id:CAA91270.2	338	7e-33	NULL	NULL
Contig6180	F28D1.10	CE05750 WBGene00001580 locus:gex-3 Drosophila dhem transmembrane protein like status:Confirmed SW:P55163 protein_id:CAA94604.1	340	7e-33	NULL	NULL
Contig6786	F58A4.4	CE00220 WBGene00004180 locus:pri-1 DNA primase 49Kd subunit status:Confirmed	341	7e-33	NULL	NULL
Contig15519	C34C6.6b	CE36377 WBGene00004194 locus:prx-5 status:Partially_confirmed TR:Q7JM90 protein_id:CAF31472.1	338	7e-33	NULL	NULL
Contig18194	Y54E10A.3	CE24447 WBGene00021826 thioredoxin-like protein status:Confirmed TR:Q9N2K6 protein_id:AAF60759.1	338	7e-33	NULL	NULL
Contig20514	B0261.2a	CE32559 WBGene00002583 locus:let-363 kinase status:Partially_confirmed SW:Q95Q95 protein_id:AAN84885.1	278	7e-33	NULL	NULL
Contig21807	F58G11.1b	CE20894 WBGene00010279 locus:letm-1 status:Confirmed TR:Q9XVL7 protein_id:CAB03156.1	339	7e-33	NULL	NULL
Contig952	Y37D8A.15	CE39649 WBGene00001457 locus:flp-14 status:Confirmed TR:Q9XWV7 protein_id:CAA21533.2	342	8e-33	gb|CB037888.1|CB037888	Tc_ad2_39C12_TEXF1 Teladorsagia circumcincta adults library 2 Teladorsagia circumcincta cDNA clone Tc_ad2_39C12 5' similar to Q9XWV7 Y37D8A.15 protein. Caenorhabditis elegans., mRNA sequence
Contig5986	T07C12.7	CE06389 WBGene00011571 Transthyretin-like family status:Confirmed SW:Q22285 protein_id:CAA98286.1	338	8e-33	gb|AM743381.1|AM743381	AM743381 xL3 vs L4 SSH library Teladorsagia circumcincta cDNA clone Tci_XL3_01_01_H03, mRNA sequence
Contig12025	C30H6.2	CE15646 WBGene00006487 locus:tag-141 status:Partially_confirmed TR:Q9XVR4 protein_id:CAB02806.1	343	8e-33	NULL	NULL
Contig14969	C17G10.5	CE06846 WBGene00003097 locus:lys-8 status:Confirmed TR:Q09975 protein_id:AAB93455.1	343	8e-33	NULL	NULL
Contig18497	Y22D7AL.5	CE27244 WBGene00002025 locus:hsp-60 status:Confirmed SW:P50140 protein_id:AAK84594.1	338	8e-33	NULL	NULL
Contig5179	C03B1.12	CE03912 WBGene00003053 locus:lmp-1 status:Confirmed SW:Q11117 protein_id:AAA81746.1	344	9e-33	gb|CB037390.1|CB037390	Tc_ad2_33C04_TEXF1 Teladorsagia circumcincta adults library 2 Teladorsagia circumcincta cDNA clone Tc_ad2_33C04 5' similar to Q11117 Hypothetical 25.8 kDa protein C03B1.12 i Caenorhabditis, mRNA sequence
Contig18660	H32C10.2	CE21004 WBGene00003019 locus:lin-33 status:Confirmed TR:Q9TYQ5 protein_id:AAD12800.1	343	9e-33	NULL	NULL
Contig2036	R01H10.7	CE20024 WBGene00010975 status:Partially_confirmed TR:Q21623 protein_id:CAA83465.1	337	1e-32	NULL	NULL
Contig2116	ZK792.5	CE03826 WBGene00014078 Pumilio-family RNA binding domains (aka PUM-HD, Pumilio homology domain) (3 domains) status:Partially_confirmed TR:Q23591 protein_id:CAA92631.1	300	1e-32	NULL	NULL
Contig5367	Y54F10AR.1	CE40220 WBGene00021854 status:Predicted TR:Q965T2 protein_id:AAK68521.2	337	1e-32	gb|BU088354.1|BU088354	Na_L3_36C01_SAC Necator americanus (parasitic nematode) L3 Necator americanus cDNA clone Na_L3_36C01 5' similar to Y54F10AR.1 CE26182 status:Predicted TR:Q965T2, mRNA sequence
Contig6065	T21H3.3	CE13902 WBGene00000552 locus:cmd-1 calmodulin status:Confirmed SW:O16305 protein_id:AAB65364.1	337	1e-32	gb|CB038891.1|CB038891	Tc_ad2_51C08_TEXF1 Teladorsagia circumcincta adults library 2 Teladorsagia circumcincta cDNA clone Tc_ad2_51C08 5' similar to O16305 T21H3.3 protein. Caenorhabditis elegans., mRNA sequence
Contig6121	C33H5.12c	CE29698 WBGene00004703 locus:rsp-6 status:Confirmed SW:Q18409 protein_id:AAL32214.1	337	1e-32	gb|AW670756.1|AW670756	Hce32L1 Haemonchus contortus trans-spliced expression library Haemonchus contortus cDNA 5' similar to splicing factor SRP20, mRNA sequence
Contig6628	F08F1.7	CE09254 WBGene00006472 locus:tag-123 status:Partially_confirmed TR:O17388 protein_id:AAB71307.1	338	1e-32	NULL	NULL
Contig6715	C43H8.1	CE19377 WBGene00016621 status:Confirmed SW:Q9TZN1 protein_id:AAC67396.1	343	1e-32	NULL	NULL
Contig7024	Y53F4B.18	CE22408 WBGene00013164 status:Partially_confirmed TR:Q9NAB7 protein_id:CAB61089.1	276	1e-32	NULL	NULL
Contig8284	K07A1.2	CE18855 WBGene00010609 locus:dut-1 deoxyuridine 5'-triphosphate nucleotidohydrolase status:Confirmed TR:O01934 protein_id:CAB03175.1	337	1e-32	NULL	NULL
Contig11484	F01F1.5	CE01231 WBGene00001057 locus:dpf-4 status:Confirmed TR:Q19086 protein_id:AAC46639.1	340	1e-32	NULL	NULL
Contig11853	ZK973.10	CE40009 WBGene00003061 locus:lpd-5 status:Confirmed TR:Q9N4L8 protein_id:AAF40003.2	337	1e-32	gb|AW670750.1|AW670750	Hce22L3B Haemonchus contortus trans-spliced expression library Haemonchus contortus cDNA 5' similar to NADH-ubiquinone oxidoreductase 18 kDa IP subunit, mRNA sequence
Contig13915	T12D8.3	CE37145 WBGene00011731 locus:acbp-5 Ank repeat status:Confirmed TR:Q9XVJ0 protein_id:CAB03343.2	343	1e-32	NULL	NULL
Contig14090	K07E3.4b	CE18020 WBGene00019492 status:Confirmed TR:Q21284 protein_id:AAC69101.2	337	1e-32	gb|BU087047.1|BU087047	Na_L3_15G12_SAC Necator americanus (parasitic nematode) L3 Necator americanus cDNA clone Na_L3_15G12 5' similar to K07E3.4B CE18020 status:Confirmed TR:Q21284, mRNA sequence
Contig14139	E02H1.7	CE30271 WBGene00003618 locus:nhr-19 Zinc finger, C4 type (two domains) status:Partially_confirmed SW:Q09528 protein_id:CAD27185.1	337	1e-32	NULL	NULL
Contig14874	T23H2.3	CE30397 WBGene00020742 helicase status:Partially_confirmed TR:P91494 protein_id:AAM15608.1	338	1e-32	NULL	NULL
Contig15890	Y23H5A.7a	CE18363 WBGene00000800 locus:crs-1 aminoacyl-tRNA synthetase status:Partially_confirmed TR:O76618 protein_id:AAC64633.1	330	1e-32	NULL	NULL
Contig18117	Y59A8B.2	CE26210 WBGene00013342 status:Partially_confirmed TR:Q9GRZ4 protein_id:CAC14405.1	336	1e-32	NULL	NULL
Contig18692	K04B12.3	CE37027 WBGene00010551 status:Partially_confirmed TR:O62301 protein_id:CAB05756.2	342	1e-32	NULL	NULL
Contig19704	F53F10.1	CE10980 WBGene00018763 status:Confirmed TR:O01580 protein_id:AAB52429.1	337	1e-32	NULL	NULL
Contig19868	C26C6.7	CE40742 WBGene00007741 Globin status:Predicted TR:Q18209 protein_id:CAA96599.2	336	1e-32	NULL	NULL
Contig20579	H13N06.4a	CE18814 WBGene00010397 Heme-binding domain in cytochrome b5 and oxidoreductases, Oxidoreductase molybdopterin binding domain status:Partially_confirmed TR:Q9XTQ8 protein_id:CAB17069.1	337	1e-32	NULL	NULL
FJ8KW5R01DIEA6	C29E4.8	CE29198 WBGene00016205 Adenylate kinase status:Confirmed SW:P34346 protein_id:AAA27957.3	337	1e-32	NULL	NULL
Contig1028	K02F3.9	CE01355 WBGene00019332 status:Confirmed TR:Q21151 protein_id:AAK21424.1	338	2e-32	gb|CB043180.1|CB043180	Tc_L3_19C01_SKPL Teladorsagia circumcincta L3 library Teladorsagia circumcincta cDNA clone Tc_L3_19C01 5' similar to Q21151 Hypothetical 16.9 kDa protein. Caenorhabditis elegans., mRNA sequence
Contig1220	F46C5.2	CE41242 WBGene00009779 status:Confirmed SW:P52881 protein_id:CAA91050.2	335	2e-32	NULL	NULL
Contig1483	R134.1	CE01636 WBGene00001530 locus:gcy-3 guanylate cyclase status:Predicted TR:Q10028 protein_id:CAA88052.1	339	2e-32	gb|GR978609.1|GR978609	2415__withprimerM13Fwd__09_2415_m13fwd_069_fasta_txt Steinernema carpocapsae parasitic stage cDNA library Steinernema carpocapsae cDNA, mRNA sequence
Contig2242	T05D4.1	CE16341 WBGene00011474 Fructose-bisphosphate aldolase class-I status:Confirmed SW:P54216 protein_id:CAB03291.1	334	2e-32	NULL	NULL
Contig3323	F32A5.7	CE01277 WBGene00003078 locus:lsm-4 U6 small nuclear RNA-associated Sm-like protein LSm4 status:Confirmed SW:Q19952 protein_id:AAC46661.1	334	2e-32	gb|CB036731.1|CB036731	Tc_ad2_25D08_TEXF1 Teladorsagia circumcincta adults library 2 Teladorsagia circumcincta cDNA clone Tc_ad2_25D08 5' similar to Q19952 Probable U6 snRNA-associated Sm-like pro Caenorhabditis, mRNA sequence
Contig5014	C44B7.10	CE32326 WBGene00016630 status:Confirmed TR:Q18599 protein_id:AAN63431.1	338	2e-32	NULL	NULL
Contig5204	C33H5.12c	CE29698 WBGene00004703 locus:rsp-6 status:Confirmed SW:Q18409 protein_id:AAL32214.1	338	2e-32	gb|AW670756.1|AW670756	Hce32L1 Haemonchus contortus trans-spliced expression library Haemonchus contortus cDNA 5' similar to splicing factor SRP20, mRNA sequence
Contig6117	Y57G11C.16	CE14956 WBGene00004487 locus:rps-18 ribosomal protein S13 status:Confirmed TR:O18240 protein_id:CAB16517.1	334	2e-32	gb|GR979194.1|GR979194	EST766__withprimerM13Fwd__6_est766_m13fwd_069_fasta_txt Steinernema carpocapsae parasitic stage cDNA library Steinernema carpocapsae cDNA, mRNA sequence
Contig7289	T13F2.3b	CE23980 WBGene00004031 locus:pis-1 status:Partially_confirmed TR:Q9U370 protein_id:CAB54313.1	333	2e-32	gb|BU089164.1|BU089164	Na_L3_53A05_SAC Necator americanus (parasitic nematode) L3 Necator americanus cDNA clone Na_L3_53A05 5' similar to T13F2.3A CE13623 human KIAA0170 protein-like, mRNA sequence
Contig8331	F53B6.2b	CE32429 WBGene00009958 thrombospondin like status:Partially_confirmed TR:Q8I4I1 protein_id:CAD56586.1	341	2e-32	NULL	NULL
Contig10923	F01D5.8	CE18565 WBGene00008498 status:Confirmed TR:Q9XVA7 protein_id:CAB04043.1	320	2e-32	NULL	NULL
Contig11717	F44A6.1b	CE31514 WBGene00009674 locus:nucb-1 nucleobindin status:Confirmed TR:Q8MQ51 protein_id:CAD44134.1	342	2e-32	NULL	NULL
Contig13165	F58B4.1b	CE35882 WBGene00003549 locus:nas-31 status:Partially_confirmed SW:Q7JLI1 protein_id:CAE48502.1	337	2e-32	gb|CB037817.1|CB037817	Tc_ad2_38E06_TEXF1 Teladorsagia circumcincta adults library 2 Teladorsagia circumcincta cDNA clone Tc_ad2_38E06 5' similar to AAN11401 Metalloprotease 1 precursor. Ancylostoma ceylanicum., mRNA sequence
Contig13834	T03F6.3	CE16337 WBGene00011399 Glucosamine-6-phosphate isomerase status:Confirmed SW:Q9XVJ2 protein_id:CAB03280.1	336	2e-32	NULL	NULL
Contig14199	Y105E8A.2	CE34218 WBGene00013667 status:Partially_confirmed TR:Q9NF22 protein_id:CAB60843.3	335	2e-32	NULL	NULL
Contig14519	F57C2.5	CE16156 WBGene00010197 status:Confirmed TR:O62265 protein_id:CAB05527.1	335	2e-32	NULL	NULL
Contig14763	ZK637.13	CE36418 WBGene00014030 locus:glb-1 Globin status:Confirmed SW:P30627 protein_id:CAA77458.2	338	2e-32	gb|CB043636.1|CB043636	Tc_L4_17C12_SKPL Teladorsagia circumcincta L4 library Teladorsagia circumcincta cDNA clone Tc_L4_17C12 5' similar to P51535 Myoglobin (Globin, body wall isoform). Nippostrongylus, mRNA sequence
Contig15810	Y48G8AL.5	CE30462 WBGene00021686 status:Partially_confirmed TR:Q9BL15 protein_id:AAK29904.3	334	2e-32	NULL	NULL
Contig17244	H26D21.2	CE21000 WBGene00003418 locus:msh-2 DNA mismatch repair protein status:Confirmed TR:Q9TXR4 protein_id:AAC78226.1	257	2e-32	NULL	NULL
Contig17971	B0272.1	CE00850 WBGene00006538 locus:tbb-4 tubulin beta chain status:Partially_confirmed SW:P41937 protein_id:CAA86310.1	339	2e-32	NULL	NULL
Contig19347	Y9C9A.16	CE39879 WBGene00021183 status:Predicted TR:Q9N2S1 protein_id:AAF60938.1	225	2e-32	NULL	NULL
Contig19728	Y106G6D.8	CE36226 WBGene00013704 status:Confirmed TR:Q7K7C1 protein_id:CAE54927.1	335	2e-32	NULL	NULL
Contig20334	W06F12.3	CE16557 WBGene00012307 serine\/threonine kinase status:Partially_confirmed TR:O45897 protein_id:CAB05829.1	335	2e-32	NULL	NULL
Contig2153	C15F1.6	CE20509 WBGene00000198 locus:art-1 status:Confirmed TR:Q9N5Y2 protein_id:AAF39753.1	335	3e-32	NULL	NULL
Contig2825	T08B2.5g	CE33172 WBGene00020346 status:Partially_confirmed TR:Q86NJ9 protein_id:AAO21393.1	334	3e-32	NULL	NULL
Contig3129	C48E7.3	CE29953 WBGene00003059 locus:lpd-2 status:Confirmed TR:Q8IG68 protein_id:AAN60524.1	337	3e-32	NULL	NULL
Contig3219	K04D7.3	CE06092 WBGene00001794 locus:gta-1 4-aminobutyrate aminotransferase status:Confirmed SW:Q21217 protein_id:CAA93517.1	333	3e-32	NULL	NULL
Contig5438	F36A2.3	CE15964 WBGene00009453 status:Confirmed TR:O62128 protein_id:CAB03073.1	279	3e-32	gb|CB039160.1|CB039160	Tc_ad2_54D11_TEXF1 Teladorsagia circumcincta adults library 2 Teladorsagia circumcincta cDNA clone Tc_ad2_54D11 5' similar to O62128 F36A2.3 protein. Caenorhabditis elegans., mRNA sequence
Contig6045	K04G7.11	CE39587 WBGene00019402 status:Confirmed SW:Q09385 protein_id:AAA62538.4	333	3e-32	NULL	NULL
Contig8134	K07F5.8	CE23859 WBGene00010636 protein-tyrosine phosphatase status:Confirmed TR:Q21297 protein_id:CAA94284.2	339	3e-32	NULL	NULL
Contig13422	F45G2.9	CE16052 WBGene00009735 status:Confirmed SW:O62251 protein_id:CAB07618.1	334	3e-32	NULL	NULL
Contig14469	H21P03.1	CE18819 WBGene00003148 locus:mbf-1 Helix-turn-helix status:Confirmed TR:Q9XTV4 protein_id:CAB09112.1	333	3e-32	NULL	NULL
Contig19775	Y57G11C.12b	CE14948 WBGene00013308 locus:nuo-3 NADH-ubiquinone oxidoreductase status:Confirmed TR:O18236 protein_id:CAB16513.1	333	3e-32	NULL	NULL
Contig20318	C08A9.1	CE08002 WBGene00004932 locus:sod-3 superoxide dismutase status:Confirmed SW:P41977 protein_id:AAB53822.1	333	3e-32	NULL	NULL
Contig20563	M01E11.6	CE12298 WBGene00002225 locus:klp-15 kinesins status:Confirmed TR:P91400 protein_id:AAB37830.1	338	3e-32	NULL	NULL
Contig3318	ZK682.5	CE05103 WBGene00022789 status:Partially_confirmed TR:Q23580 protein_id:AAA82419.1	332	4e-32	NULL	NULL
Contig6963	C14B9.8	CE38273 WBGene00015754 Phosphorylase kinase status:Partially_confirmed SW:P34335 protein_id:AAA27954.4	332	4e-32	NULL	NULL
Contig7846	Y111B2A.18	CE31089 WBGene00004700 locus:rsp-3 splicing factor status:Confirmed SW:Q9NEW6 protein_id:CAC35847.2	333	4e-32	gb|BU087252.1|BU087252	Na_L3_18D05_SAC Necator americanus (parasitic nematode) L3 Necator americanus cDNA clone Na_L3_18D05 5' similar to Y111B2A.18 CE31089 splicing factor status:Confirmed TR:Q9NEW6, mRNA sequence
Contig8390	K07C11.7b	CE33142 WBGene00019479 status:Confirmed TR:Q86NG5 protein_id:AAO21380.1	332	4e-32	NULL	NULL
Contig10925	H20J04.5	CE23815 WBGene00019220 locus:pfd-2 status:Confirmed SW:Q9N5M2 protein_id:AAF39891.1	334	4e-32	gb|AI857061.1|AI857061	MBNaAd-159SAC Necator americanus (parasitic nematode) mixed adult Necator americanus cDNA clone MBNaAd-159 5' similar to from Necator americanus EST cluster NAC00159, mRNA sequence
Contig12501	F42G9.1b	CE30788 WBGene00018362 status:Confirmed TR:Q8MNS3 protein_id:AAM29692.1	335	4e-32	NULL	NULL
Contig16226	M106.3b	CE40393 WBGene00010911 status:Partially_confirmed TR:Q0G839 protein_id:CAL36511.1	332	4e-32	NULL	NULL
Contig18897	Y37E3.3	CE26662 WBGene00021347 status:Confirmed SW:Q9GR61 protein_id:AAK27863.1	333	4e-32	NULL	NULL
Contig19134	F37F2.2	CE32185 WBGene00018159 status:Partially_confirmed SW:O61749 protein_id:AAC16997.3	338	4e-32	NULL	NULL
Contig22050	R09H10.3b	CE12662 WBGene00011181 status:Confirmed SW:Q21882 protein_id:CAJ90503.1	336	4e-32	NULL	NULL
FJ8KW5R01D61TN	F38B2.1c	CE05824 WBGene00002050 locus:ifa-1 status:Confirmed TR:Q0G822 protein_id:CAL36494.1	332	4e-32	NULL	NULL
FJ8KW5R01CTXIE	C05D9.5	CE07931 WBGene00002062 locus:ife-4 initiation factor 4E (EIF-4E) status:Confirmed SW:Q22888 protein_id:AAF98601.1	332	4e-32	NULL	NULL
FJ8KW5R01B1VK5	T18D3.3	CE41338 WBGene00011821 cobalt uptake like protein status:Partially_confirmed TR:Q22541 protein_id:CAA92193.2	332	4e-32	NULL	NULL
Contig1014	F40B5.2b	CE40056 WBGene00018226 status:Partially_confirmed TR:Q1W0S1 protein_id:ABD94105.1	333	5e-32	NULL	NULL
Contig2109	K02E10.2a	CE04694 WBGene00001844 locus:hid-1 status:Confirmed TR:Q21136 protein_id:AAC47068.1	334	5e-32	gb|CK349912.1|CK349912	hggfha19G10 Gland Cell LD PCR cDNA Library Heterodera glycines cDNA, mRNA sequence
Contig3228	Y74C10AL.2	CE21753 WBGene00022280 status:Confirmed TR:Q9N2X7 protein_id:AAF60878.1	331	5e-32	NULL	NULL
Contig5094	C44B11.3	CE24843 WBGene00003175 locus:mec-12 alpha tubulin status:Confirmed TR:P91910 protein_id:AAB54263.2	305	5e-32	gb|EE268715.1|EE268715	GRAA-aaa57b11.g1 Globodera_rostochiensis_EST Globodera rostochiensis cDNA 5' similar to pir|T15271 hypothetical protein C44B11.3 - Caenorhabditis elegans, mRNA sequence
Contig5115	F54D5.11	CE26813 WBGene00010054 transcription intiation factor TFIIE-BETA status:Confirmed TR:Q20776 protein_id:CAA91336.2	335	5e-32	NULL	NULL
Contig7019	Y62E10A.13d	CE39870 WBGene00013379 status:Partially_confirmed TR:Q2HQK4 protein_id:CAJ76950.1	331	5e-32	NULL	NULL
Contig7410	ZK180.4	CE07622 WBGene00022678 GTP-binding protein status:Confirmed SW:Q23445 protein_id:AAB52968.1	338	5e-32	gb|BU088198.1|BU088198	Na_L3_29D02_SAC Necator americanus (parasitic nematode) L3 Necator americanus cDNA clone Na_L3_29D02 5' similar to ZK180.4 CE07622 GTP-binding protein status:Confirmed SW:Q23445, mRNA sequence
Contig7548	R144.11	CE28949 WBGene00020099 status:Confirmed TR:Q95QB7 protein_id:AAK93858.1	336	5e-32	NULL	NULL
Contig8058	ZK686.4	CE40676 WBGene00022794 status:Partially_confirmed	337	5e-32	gb|BM174459.1|BM174459	Tm_ad_29F11_SKPL Trichuris muris (parasitic nematode) mixed adult Trichuris muris cDNA clone Tm_ad_29F11 5' similar to gb|AAF47873.1| (AE003480) CG11586 gene product - Drosophila melanogaster, mRNA sequence
Contig12481	F18E2.2	CE05663 WBGene00006512 locus:abcf-1 ABC transpoter status:Confirmed TR:Q19554 protein_id:CAA99835.1	333	5e-32	NULL	NULL
Contig13203	F22A3.7	CE38951 WBGene00044605 status:Partially_confirmed TR:Q45EK1 protein_id:AAZ32810.1	335	5e-32	gb|CB043528.1|CB043528	Tc_L4_16A05_SKPL Teladorsagia circumcincta L4 library Teladorsagia circumcincta cDNA clone Tc_L4_16A05 5', mRNA sequence
Contig17966	H14N18.1c	CE37777 WBGene00006760 locus:unc-23 status:Partially_confirmed TR:Q5TKA9 protein_id:AAV58864.1	334	5e-32	NULL	NULL
Contig18032	C47B2.8	CE17569 WBGene00004196 locus:prx-11 status:Partially_confirmed TR:O62103 protein_id:CAB16857.1	331	5e-32	NULL	NULL
FJ8KW5R01EPNY3	F10C1.2b	CE02619 WBGene00002053 locus:ifb-1 Intermediate filament protein status:Confirmed SW:Q19289 protein_id:AAA93407.1	331	5e-32	NULL	NULL
FJ8KW5R01C9RB6	H06I04.3c	CE38201 WBGene00019168 status:Partially_confirmed TR:Q5CCJ2 protein_id:AAX22287.1	331	5e-32	NULL	NULL
FJ8KW5R01CZERE	F11H8.1	CE34538 WBGene00004341 locus:rfl-1 ubiquitin-activating enzyme status:Partially_confirmed SW:Q19360 protein_id:AAA81160.2	331	5e-32	NULL	NULL
Contig2353	C07D8.6	CE06776 WBGene00015565 aldehyde reductase status:Confirmed TR:P91020 protein_id:AAB37976.1	330	6e-32	gb|AM744080.1|AM744080	AM744080 xL3 vs L4 SSH library Teladorsagia circumcincta cDNA clone Tci_L4_01_02_E10, mRNA sequence
Contig2517	C07G3.10	CE27669 WBGene00015578 status:Partially_confirmed TR:Q965N0 protein_id:AAK68168.1	336	6e-32	gb|AM743917.1|AM743917	AM743917 xL3 vs L4 SSH library Teladorsagia circumcincta cDNA clone Tci_XL3_02_04_E04, mRNA sequence
Contig6724	F29B9.10	CE09788 WBGene00017924 status:Partially_confirmed TR:Q9GYI2 protein_id:AAF99924.1	332	6e-32	gb|CB037864.1|CB037864	Tc_ad2_39A11_TEXF1 Teladorsagia circumcincta adults library 2 Teladorsagia circumcincta cDNA clone Tc_ad2_39A11 5' similar to Q9GYI2 Hypothetical 9.2 kDa protein. Caenorhabditis elegans., mRNA sequence
Contig11857	F44D12.7	CE01192 WBGene00009684 status:Predicted TR:Q27317 protein_id:CAA92603.1	332	6e-32	gb|CB037942.1|CB037942	Tc_ad2_39H12_TEXF1 Teladorsagia circumcincta adults library 2 Teladorsagia circumcincta cDNA clone Tc_ad2_39H12 5' similar to Q27317 F44D12.7 protein. Caenorhabditis elegans., mRNA sequence
Contig13263	B0303.3	CE00561 WBGene00015125 Acetyl-coa acetyltransferase status:Confirmed SW:P34255 protein_id:AAA27897.2	330	6e-32	gb|CB037268.1|CB037268	Tc_ad2_31H11_TEXF1 Teladorsagia circumcincta adults library 2 Teladorsagia circumcincta cDNA clone Tc_ad2_31H11 5' similar to P34255 Hypothetical 47.9 kDa protein B0303.3 in Caenorhabditis, mRNA sequence
Contig18657	B0464.1	CE00015 WBGene00001094 locus:drs-1 Aspartyl-tRNA synthetase status:Confirmed SW:Q03577 protein_id:CAA79536.1	330	6e-32	NULL	NULL
Contig20327	T10B11.1	CE39768 WBGene00020397 locus:pcbd-1 status:Confirmed SW:Q9TZH6 protein_id:AAC67465.2	330	6e-32	NULL	NULL
Contig22012	ZK970.6	CE02406 WBGene00001532 locus:gcy-5 guanylate cyclase status:Partially_confirmed TR:Q23682 protein_id:CAA88890.1	331	6e-32	NULL	NULL
Contig13402	F28H7.8	CE37900 WBGene00009241 status:Partially_confirmed SW:Q19895 protein_id:CAA96639.2	332	7e-32	gb|CB038239.1|CB038239	Tc_ad2_43E02_TEXF1 Teladorsagia circumcincta adults library 2 Teladorsagia circumcincta cDNA clone Tc_ad2_43E02 5' similar to Q19895 Hypothetical 52.9 kDa protein F28H7.8 in Caenorhabditis, mRNA sequence
Contig14050	T27C10.6	CE40821 WBGene00003068 locus:lrk-1 Dictyostelium gene (GbpC) homolog status:Partially_confirmed TR:Q9TZM3 protein_id:AAK73898.4	330	7e-32	NULL	NULL
Contig18934	R12H7.2	CE03567 WBGene00000217 locus:asp-4 aspartyl protease status:Confirmed TR:Q21966 protein_id:CAA90633.1	331	7e-32	NULL	NULL
Contig7574	Y67D2.6	CE27311 WBGene00022056 status:Partially_confirmed SW:Q9BKQ8 protein_id:AAK27888.1	329	8e-32	NULL	NULL
Contig13391	F41H10.11	CE31693 WBGene00018321 locus:sand-1 status:Confirmed TR:Q9BI89 protein_id:AAK29811.2	331	8e-32	NULL	NULL
Contig14352	Y105E8A.10c	CE25174 WBGene00013670 status:Partially_confirmed TR:Q6EUT3 protein_id:CAC48128.1	333	8e-32	NULL	NULL
Contig16244	K01C8.7a	CE02268 WBGene00010459 Mitochondrial carrier proteins status:Confirmed TR:Q21084 protein_id:CAA88858.1	333	8e-32	NULL	NULL
Contig17749	Y47D3A.21	CE22051 WBGene00012932 status:Partially_confirmed SW:Q9NAH4 protein_id:CAB55081.1	334	8e-32	NULL	NULL
FJ8KW5R01EYIBW	ZK652.9	CE29014 WBGene00000765 locus:coq-5 status:Confirmed SW:P34666 protein_id:AAK93871.1	329	8e-32	NULL	NULL
Contig6018	F58A3.5	CE11360 WBGene00010225 Transthyretin-like family status:Partially_confirmed TR:Q93805 protein_id:CAB02670.1	329	9e-32	NULL	NULL
Contig14731	C07D8.6	CE06776 WBGene00015565 aldehyde reductase status:Confirmed TR:P91020 protein_id:AAB37976.1	332	9e-32	gb|CB037417.1|CB037417	Tc_ad2_33E08_TEXF1 Teladorsagia circumcincta adults library 2 Teladorsagia circumcincta cDNA clone Tc_ad2_33E08 5' similar to P91020 Hypothetical 35.2 kDa protein. Caenorhabditis elegans., mRNA sequence
Contig14931	F09E5.15	CE32361 WBGene00006434 locus:prdx-2 status:Confirmed TR:Q8IG31 protein_id:AAN63412.1	256	9e-32	gb|CB037660.1|CB037660	Tc_ad2_36F10_TEXF1 Teladorsagia circumcincta adults library 2 Teladorsagia circumcincta cDNA clone Tc_ad2_36F10 5' similar to Q8WQ02 Thioredoxin peroxidase (Fragment). Ostertagia ostertagi., mRNA sequence
Contig144	C41C4.7a	CE28541 WBGene00008052 locus:ctns-1 status:Confirmed SW:Q09500 protein_id:CAA88102.2	328	1e-31	gb|CK351700.1|CK351700	hggfha42B01 Gland Cell LD PCR cDNA Library Heterodera glycines cDNA, mRNA sequence
Contig1015	F09B9.3	CE23635 WBGene00001331 locus:erd-2 ER lumen protein retaining receptor status:Confirmed SW:P48583 protein_id:CAA90056.2	328	1e-31	NULL	NULL
Contig1049	T27F7.1	CE27211 WBGene00020866 status:Confirmed TR:Q9GYK4 protein_id:AAG01563.2	333	1e-31	NULL	NULL
Contig5713	T22B3.3	CE03695 WBGene00011911 status:Partially_confirmed TR:Q22660 protein_id:CAA92617.1	332	1e-31	NULL	NULL
Contig6191	F22B5.4	CE02199 WBGene00009042 status:Confirmed TR:Q19708 protein_id:CAA90356.1	332	1e-31	gb|CB036632.1|CB036632	Tc_ad2_24C09_TEXF1 Teladorsagia circumcincta adults library 2 Teladorsagia circumcincta cDNA clone Tc_ad2_24C09 5' similar to Q19708 F22B5.4 protein. Caenorhabditis elegans., mRNA sequence
Contig7053	T05D4.4	CE34087 WBGene00003887 locus:osm-7 status:Partially_confirmed TR:O45750 protein_id:CAB03294.2	330	1e-31	NULL	NULL
Contig7898	C46G7.2	CE08778 WBGene00016722 status:Partially_confirmed TR:O02141 protein_id:AAB52876.1	328	1e-31	NULL	NULL
Contig12745	ZK970.3	CE02403 WBGene00007022 locus:mdt-22 status:Confirmed SW:Q23679 protein_id:CAA88887.1	334	1e-31	NULL	NULL
Contig13211	C27H6.2	CE08426 WBGene00007784 locus:ruvb-1 Yeast hypothetical 50.5 KD protein like status:Partially_confirmed TR:O17607 protein_id:CAB02793.1	328	1e-31	NULL	NULL
Contig14208	B0495.2	CE01761 WBGene00015203 CDC2 status:Partially_confirmed SW:Q09437 protein_id:AAA62523.1	327	1e-31	NULL	NULL
Contig18346	K02D10.5	CE17152 WBGene00019305 synaptosomal associated protein status:Confirmed SW:P83351 protein_id:AAK84538.1	329	1e-31	NULL	NULL
Contig18459	ZK783.2	CE34466 WBGene00022817 tyrosine phosphatase status:Confirmed TR:Q23588 protein_id:AAP68930.1	327	1e-31	NULL	NULL
Contig19987	F58B4.1b	CE35882 WBGene00003549 locus:nas-31 status:Partially_confirmed SW:Q7JLI1 protein_id:CAE48502.1	328	1e-31	NULL	NULL
Contig22180	Y43F8B.2b	CE21887 WBGene00012813 status:Confirmed TR:Q9XWX6 protein_id:CAA21510.1	328	1e-31	NULL	NULL
FJ8KW5R01DZ7WV	C36A4.4	CE27831 WBGene00007965 status:Confirmed SW:Q18493 protein_id:CAA91270.2	327	1e-31	NULL	NULL
FJ8KW5R01EX67E	Y17G7B.7	CE19040 WBGene00006601 locus:tpi-1 Triosephosphate isomerase status:Confirmed SW:Q10657 protein_id:CAA19447.1	252	1e-31	NULL	NULL
FJ8KW5R01A32UK	Y46G5A.17	CE36414 WBGene00012907 locus:cpt-1 status:Confirmed TR:Q9U2F2 protein_id:CAB60359.3	328	1e-31	NULL	NULL
Contig3001	ZK287.2	CE06611 WBGene00013963 locus:sulp-8 sulphate permease status:Confirmed TR:Q23454 protein_id:CAA94798.1	309	2e-31	NULL	NULL
Contig3169	T13H5.2	CE28959 WBGene00011756 locus:ctg-2 retinal-binding like protein status:Partially_confirmed TR:Q22467 protein_id:CAA91418.2	326	2e-31	gb|BU087353.1|BU087353	Na_L3_19E07_SAC Necator americanus (parasitic nematode) L3 Necator americanus cDNA clone Na_L3_19E07 5' similar to T13H5.2 CE28959 retinal-binding like protein, mRNA sequence
Contig6392	C55C3.1	CE06988 WBGene00016951 status:Partially_confirmed TR:Q18869 protein_id:AAA96173.1	329	2e-31	NULL	NULL
Contig6501	T20D3.7	CE28684 WBGene00006931 locus:vps-26 H(beta)58 protein status:Partially_confirmed	325	2e-31	NULL	NULL
Contig7696	C16A3.9	CE04009 WBGene00004482 locus:rps-13 40S ribosomal protein S13 status:Confirmed SW:P51404 protein_id:AAB47594.1	326	2e-31	gb|AW152717.1|AW152717	JALsL3C087SAC Litomosoides sigmodontis (parasitic nematode) infective L3 Litomosoides sigmodontis cDNA clone JALsL3C087 5', mRNA sequence
Contig11137	R13A5.6	CE01378 WBGene00020049 status:Partially_confirmed TR:Q95Y93 protein_id:AAK84467.1	325	2e-31	gb|AW670759.1|AW670759	Hce52L1 Haemonchus contortus trans-spliced expression library Haemonchus contortus cDNA 5' similar to transthyretin-like, mRNA sequence
Contig11298	Y18D10A.3	CE21399 WBGene00012476 status:Predicted TR:Q9XW15 protein_id:CAA22319.1	328	2e-31	gb|CB037127.1|CB037127	Tc_ad2_30C05_TEXF1 Teladorsagia circumcincta adults library 2 Teladorsagia circumcincta cDNA clone Tc_ad2_30C05 5', mRNA sequence
Contig12270	F46G10.7b	CE35540 WBGene00004801 locus:sir-2.2 SIR status:Confirmed TR:Q7JMD3 protein_id:CAE46663.1	329	2e-31	NULL	NULL
Contig13481	F35B3.7	CE39930 WBGene00018033 status:Partially_confirmed TR:Q966J7 protein_id:AAK68378.4	329	2e-31	NULL	NULL
Contig13738	F55A11.2	CE05944 WBGene00006373 locus:syn-3 epimorphin protein status:Confirmed SW:Q20797 protein_id:CAA96656.1	328	2e-31	NULL	NULL
Contig16007	F56A3.3a	CE11218 WBGene00003792 locus:npp-6 status:Partially_confirmed TR:P91350 protein_id:AAB37803.1	329	2e-31	NULL	NULL
Contig16234	ZK1151.1h	CE39998 WBGene00006876 locus:vab-10 status:Partially_confirmed TR:Q27GN8 protein_id:CAJ80823.1	325	2e-31	NULL	NULL
Contig17593	C17E4.6	CE25780 WBGene00007645 YL-1 protein like status:Partially_confirmed TR:Q93230 protein_id:CAB02747.2	328	2e-31	NULL	NULL
Contig17856	MTCE.16	CE35347 WBGene00010961 NADH dehydrogenase ND2 status:Confirmed	246	2e-31	NULL	NULL
Contig19915	F44B9.2	CE00171 WBGene00018407 status:Partially_confirmed SW:P34423 protein_id:AAA28030.1	325	2e-31	NULL	NULL
Contig21951	C44B11.3	CE24843 WBGene00003175 locus:mec-12 alpha tubulin status:Confirmed TR:P91910 protein_id:AAB54263.2	326	2e-31	NULL	NULL
Contig22019	Y106G6H.2c	CE36228 WBGene00003902 locus:pab-1 status:Confirmed TR:Q7K797 protein_id:CAE54917.1	328	2e-31	NULL	NULL
Contig22272	Y71H2AR.1	CE27323 WBGene00022188 status:Confirmed TR:Q9BL27 protein_id:AAK29986.1	328	2e-31	NULL	NULL
FJ8KW5R01DL5ZC	F55F10.1	CE30377 WBGene00018898 status:Partially_confirmed TR:O61851 protein_id:AAC17540.2	325	2e-31	NULL	NULL
FJ8KW5R01D18IV	Y47D9A.1b	CE24353 WBGene00021628 mannose-1-phosphate gaunyl transferase status:Confirmed TR:Q9N4V2 protein_id:AAF60648.1	326	2e-31	NULL	NULL
Contig1151	Y57G11C.12b	CE14948 WBGene00013308 locus:nuo-3 NADH-ubiquinone oxidoreductase status:Confirmed TR:O18236 protein_id:CAB16513.1	316	3e-31	gb|CB039182.1|CB039182	Tc_ad2_54F09_TEXF1 Teladorsagia circumcincta adults library 2 Teladorsagia circumcincta cDNA clone Tc_ad2_54F09 5' similar to O18236 Y57G11C.12 protein. Caenorhabditis elegans., mRNA sequence
Contig3281	C01B7.4	CE06728 WBGene00006467 locus:tag-117 guanylate kinase status:Confirmed TR:Q17549 protein_id:AAA96115.1	324	3e-31	NULL	NULL
Contig3467	F13B12.1	CE05599 WBGene00008729 status:Confirmed SW:Q19375 protein_id:CAA94590.1	330	3e-31	NULL	NULL
Contig7088	C14A4.14	CE24801 WBGene00007564 status:Confirmed TR:Q9U3Q0 protein_id:CAB60995.1	325	3e-31	NULL	NULL
Contig7443	R151.9	CE00827 WBGene00020112 locus:pfd-5 status:Confirmed SW:Q21993 protein_id:AAK29855.1	325	3e-31	NULL	NULL
Contig11360	T14G10.1	CE06447 WBGene00004091 locus:pps-1 sulphate adenyltransferase status:Partially_confirmed TR:Q22501 protein_id:CAA93098.1	205	3e-31	NULL	NULL
Contig11439	C07D8.6	CE06776 WBGene00015565 aldehyde reductase status:Confirmed TR:P91020 protein_id:AAB37976.1	324	3e-31	gb|CB037417.1|CB037417	Tc_ad2_33E08_TEXF1 Teladorsagia circumcincta adults library 2 Teladorsagia circumcincta cDNA clone Tc_ad2_33E08 5' similar to P91020 Hypothetical 35.2 kDa protein. Caenorhabditis elegans., mRNA sequence
Contig11661	T23D8.3	CE14052 WBGene00011944 status:Confirmed SW:O02327 protein_id:CAB03401.1	329	3e-31	NULL	NULL
Contig12574	F53H1.1	CE27427 WBGene00018776 helicase status:Partially_confirmed TR:Q965K2 protein_id:AAK68386.1	324	3e-31	NULL	NULL
Contig14174	JC8.8	CE33800 WBGene00010440 Transthyretin-like family status:Confirmed TR:O62289 protein_id:CAB05225.2	324	3e-31	gb|BG734434.1|BG734434	Tc_ad_03G01_SKPL Teladorsagia circumcincta adults Teladorsagia circumcincta cDNA clone Tc_ad_03G01 5' similar to pir|T23149 hypothetical protein JC8.8 - Caenorhabditis elegans, mRNA sequence
Contig15507	C06A6.4a	CE35224 WBGene00015509 aminoacylase-1 status:Confirmed TR:Q17686 protein_id:AAA82294.3	327	3e-31	NULL	NULL
Contig17221	F55A11.1	CE05943 WBGene00010075 EF hand domains status:Partially_confirmed TR:Q20796 protein_id:CAA96655.1	322	3e-31	NULL	NULL
Contig17471	Y54E10A.17	CE30044 WBGene00021835 status:Confirmed TR:Q8WTL3 protein_id:AAK68516.2	325	3e-31	NULL	NULL
Contig18952	K07A12.4b	CE39389 WBGene00010622 status:Partially_confirmed TR:Q564V6 protein_id:CAI79193.2	331	3e-31	NULL	NULL
Contig1163	Y46G5A.4	CE21971 WBGene00012896 status:Partially_confirmed SW:Q9U2G0 protein_id:CAB60351.1	198	4e-31	NULL	NULL
Contig1844	F57B10.5	CE11306 WBGene00019003 status:Confirmed TR:O44738 protein_id:AAB96722.1	282	4e-31	NULL	NULL
Contig2849	C14B1.9	CE00906 WBGene00007580 status:Partially_confirmed TR:Q17966 protein_id:CAA85490.1	265	4e-31	NULL	NULL
Contig6211	Y73F8A.6	CE25600 WBGene00000370 locus:ccg-1 status:Confirmed TR:Q9NA39 protein_id:CAB70225.1	323	4e-31	gb|CB037140.1|CB037140	Tc_ad2_30E03_TEXF1 Teladorsagia circumcincta adults library 2 Teladorsagia circumcincta cDNA clone Tc_ad2_30E03 5' similar to Q9NA39 Y73F8A.6 protein. Caenorhabditis elegans., mRNA sequence
Contig12369	F26D10.9a	CE32183 WBGene00000224 locus:atg-1 Sugar (and other) transporters status:Confirmed TR:Q9XVU3 protein_id:CAB02316.2	324	4e-31	gb|BG467861.1|BG467861	Na_L3_03G10_SAC Necator americanus (parasitic nematode) L3 Necator americanus cDNA clone Na_L3_03G10 5' similar to O16098 MALTASE 1 PRECURSOR (EC 3.2.1.20). Drosophila virilis (Fruit, mRNA sequence
Contig12992	C24B5.4	CE37611 WBGene00016046 status:Confirmed TR:Q3Y402 protein_id:AAZ82856.1	323	4e-31	NULL	NULL
Contig13605	Y38C1AA.11	CE31640 WBGene00021401 locus:prdx-6 status:Confirmed TR:Q8MXT1 protein_id:AAM97968.1	328	4e-31	NULL	NULL
Contig13875	ZK622.3d	CE33505 WBGene00022781 locus:pmt-1 status:Confirmed TR:Q86NB3 protein_id:AAO38584.1	329	4e-31	NULL	NULL
Contig16312	F10G8.3	CE09338 WBGene00003803 locus:npp-17 polyA RNA export protein status:Partially_confirmed SW:Q93454 protein_id:CAB02280.1	323	4e-31	gb|CB039206.1|CB039206	Tc_ad2_54H11_TEXF1 Teladorsagia circumcincta adults library 2 Teladorsagia circumcincta cDNA clone Tc_ad2_54H11 5' similar to Q93454 Hypothetical 41.4 kDa Trp-Asp repeats co chromosome I., mRNA sequence
Contig19130	F52A8.2	CE17845 WBGene00001680 locus:gpb-2 guanine nucleotide-binding protein status:Confirmed SW:Q20636 protein_id:CAA95824.1	323	4e-31	NULL	NULL
Contig708	ZK1307.1a	CE01690 WBGene00014244 status:Confirmed SW:Q09359 protein_id:CAA87437.1	322	5e-31	gb|CB037582.1|CB037582	Tc_ad2_35G02_TEXF1 Teladorsagia circumcincta adults library 2 Teladorsagia circumcincta cDNA clone Tc_ad2_35G02 5' similar to Q09359 Hypothetical 31.2 kDa protein ZK1307.1 i Caenorhabditis, mRNA sequence
Contig2562	T16G1.6	CE36202 WBGene00011800 status:Partially_confirmed TR:Q9XUP2 protein_id:CAB04733.2	327	5e-31	gb|CB037542.1|CB037542	Tc_ad2_35C05_TEXF1 Teladorsagia circumcincta adults library 2 Teladorsagia circumcincta cDNA clone Tc_ad2_35C05 5' similar to Q9XUP2 T16G1.6 protein. Caenorhabditis elegans., mRNA sequence
Contig13988	F02E8.1	CE07016 WBGene00000207 locus:asb-2 ATP synthase B chain status:Confirmed TR:Q19126 protein_id:AAA96210.1	322	5e-31	gb|CB036795.1|CB036795	Tc_ad2_26B08_TEXF1 Teladorsagia circumcincta adults library 2 Teladorsagia circumcincta cDNA clone Tc_ad2_26B08 5' similar to Q19126 Hypothetical 34.9 kDa protein. Caenorhabditis elegans., mRNA sequence
Contig15891	R01H2.3	CE00802 WBGene00019811 locus:egg-2 status:Partially_confirmed TR:Q21629 protein_id:AAA50645.1	327	5e-31	NULL	NULL
Contig17876	DC2.3b	CE37623 WBGene00017080 status:Partially_confirmed TR:Q5ZR27 protein_id:AAV28359.1	328	5e-31	NULL	NULL
Contig22025	F11C7.3b	CE30944 WBGene00006886 locus:vap-1 status:Confirmed TR:Q8MQ79 protein_id:AAM54195.1	302	5e-31	NULL	NULL
Contig121	F42G8.5	CE17064 WBGene00018356 status:Confirmed TR:O44513 protein_id:AAB92066.1	327	6e-31	NULL	NULL
Contig12453	ZK945.8	CE01739 WBGene00014170 status:Partially_confirmed SW:Q09384 protein_id:CAA88441.1	325	6e-31	gb|AM744876.1|AM744876	AM744876 xL3 vs L4 SSH library Teladorsagia circumcincta cDNA clone 4_67, mRNA sequence
Contig399	C25H3.9a	CE29186 WBGene00016118 status:Confirmed TR:Q18185 protein_id:AAK31457.2	321	7e-31	NULL	NULL
Contig5467	C25H3.3	CE32140 WBGene00016112 status:Partially_confirmed TR:Q18187 protein_id:AAN63449.1	324	7e-31	NULL	NULL
Contig5759	D2085.3	CE03107 WBGene00008428 translation initiation factor (EIF) status:Partially_confirmed TR:Q18994 protein_id:CAA91063.1	327	7e-31	NULL	NULL
Contig5934	Y71F9AL.10	CE31386 WBGene00022115 status:Confirmed TR:Q9N4I6 protein_id:AAF35997.2	323	7e-31	NULL	NULL
Contig11774	T13H5.5	CE03656 WBGene00011759 status:Partially_confirmed TR:Q22470 protein_id:CAA91421.1	322	7e-31	NULL	NULL
Contig12419	C34E10.11	CE29031 WBGene00016412 status:Partially_confirmed TR:Q95QS3 protein_id:AAK95873.1	321	7e-31	NULL	NULL
Contig17855	T27E9.3	CE21213 WBGene00000407 locus:cdk-5 serine\/threonine kinase (CDC2\/CDKX subfamily) status:Confirmed TR:O18142 protein_id:CAB04875.1	321	7e-31	NULL	NULL
Contig19923	K05C4.1	CE19969 WBGene00003951 locus:pbs-5 Proteasome A-type and B-type status:Confirmed TR:Q9XUV0 protein_id:CAB04567.1	321	7e-31	NULL	NULL
Contig21978	Y39A3CR.4	CE21655 WBGene00000941 locus:ddp-1 status:Confirmed SW:Q9N408 protein_id:AAF60525.1	321	7e-31	NULL	NULL
Contig22100	T08A11.2	CE03641 WBGene00011605 status:Partially_confirmed TR:Q21909 protein_id:CAA90777.1	282	7e-31	NULL	NULL
FJ8KW5R01D8CLS	C23H4.1	CE17435 WBGene00000277 locus:cab-1 status:Confirmed SW:Q93249 protein_id:CAB01682.1	321	7e-31	NULL	NULL
Contig7417	ZC101.2e	CE18424 WBGene00006787 locus:unc-52 IG (immunoglobulin) superfamily (17 domains), Low-density lipoprotein receptor domain class A (3 domains), Laminin EGF-like (Domains III and V) (5 domains), Laminin B (Domain IV) (2 domains), Laminin G domain status:Par	326	8e-31	NULL	NULL
Contig22281	T28D6.7	CE20113 WBGene00012127 status:Partially_confirmed TR:O18155 protein_id:CAB03451.1	321	8e-31	NULL	NULL
Contig2882	ZC101.2e	CE18424 WBGene00006787 locus:unc-52 IG (immunoglobulin) superfamily (17 domains), Low-density lipoprotein receptor domain class A (3 domains), Laminin EGF-like (Domains III and V) (5 domains), Laminin B (Domain IV) (2 domains), Laminin G domain status:Par	325	9e-31	NULL	NULL
Contig6204	Y48E1A.1b	CE37860 WBGene00012999 status:Confirmed TR:Q5FC19 protein_id:CAI46615.1	320	9e-31	NULL	NULL
Contig6803	C27D8.1	CE18539 WBGene00007777 serine\/threonine kinase status:Confirmed TR:Q93288 protein_id:CAB05633.1	320	9e-31	gb|CB037411.1|CB037411	Tc_ad2_33E01_TEXF1 Teladorsagia circumcincta adults library 2 Teladorsagia circumcincta cDNA clone Tc_ad2_33E01 5' similar to Q93288 C27D8.1 protein. Caenorhabditis elegans., mRNA sequence
Contig13084	W05E10.4	CE06551 WBGene00006609 locus:tre-3 trehalase status:Confirmed TR:Q23176 protein_id:CAB01250.1	235	9e-31	NULL	NULL
Contig13772	D1054.3	CE05522 WBGene00008371 status:Confirmed TR:Q18949 protein_id:CAA98442.1	322	9e-31	NULL	NULL
Contig15313	Y74C10AL.2	CE21753 WBGene00022280 status:Confirmed TR:Q9N2X7 protein_id:AAF60878.1	229	9e-31	NULL	NULL
Contig15321	R151.7a	CE39621 WBGene00020110 HSP C62.5 status:Confirmed TR:Q2L6Y6 protein_id:ABC71802.1	320	9e-31	NULL	NULL
Contig16165	F31C3.3	CE39495 WBGene00009285 status:Partially_confirmed TR:O62191 protein_id:CAB07193.3	320	9e-31	gb|BU088579.1|BU088579	Na_L3_46A04_SAC Necator americanus (parasitic nematode) L3 Necator americanus cDNA clone Na_L3_46A04 5' similar to F31C3.3 CE17732 status:Partially_confirmed TR:O62191, mRNA sequence
Contig18206	W10D9.5	CE14794 WBGene00021133 status:Confirmed TR:O17287 protein_id:AAB71053.1	310	9e-31	NULL	NULL
Contig18542	C53B4.7e	CE40448 WBGene00000266 locus:bre-1 status:Confirmed TR:Q067Y3 protein_id:CAL49436.1	320	9e-31	NULL	NULL
Contig18779	B0252.1	CE02417 WBGene00015087 Tyrosine-protein kinase status:Partially_confirmed TR:Q10915 protein_id:AAC46755.1	320	9e-31	NULL	NULL
Contig701	H06I04.4a	CE20938 WBGene00006725 locus:ubl-1 ubiquitin status:Confirmed	323	1e-30	gb|CB043446.1|CB043446	Tc_L4_13H05_SKPL Teladorsagia circumcincta L4 library Teladorsagia circumcincta cDNA clone Tc_L4_13H05 5' similar to AAN71408 RE44350p. Drosophila melanogaster (Fruit fly)., mRNA sequence
Contig2057	H22K11.1	CE19495 WBGene00000216 locus:asp-3 aspartyl protease status:Confirmed SW:P55956 protein_id:AAK39240.1	281	1e-30	NULL	NULL
Contig2098	C09F9.2	CE17393 WBGene00007479 status:Partially_confirmed TR:O62055 protein_id:CAB03861.1	285	1e-30	NULL	NULL
Contig2103	B0222.9	CE32787 WBGene00015057 xanthine dehydrogenase status:Partially_confirmed TR:Q960A1 protein_id:AAK71353.2	320	1e-30	NULL	NULL
Contig2415	F40F9.1b	CE31344 WBGene00009580 locus:xbx-6 N-methyl-D-aspartate receptor associated protein status:Confirmed TR:Q8MQ55 protein_id:CAD44126.1	320	1e-30	gb|BU088167.1|BU088167	Na_L3_29A03_SAC Necator americanus (parasitic nematode) L3 Necator americanus cDNA clone Na_L3_29A03 5' similar to F40F9.1B CE31344 N-methyl-D-aspartate receptor associated protein, mRNA sequence
Contig6163	T23G5.2b	CE39783 WBGene00011962 status:Confirmed SW:Q03606 protein_id:CAJ76965.1	319	1e-30	NULL	NULL
Contig6698	ZK593.6	CE06627 WBGene00002981 locus:lgg-2 microtubule-associated protein 1 like status:Confirmed SW:Q23536 protein_id:CAA93421.1	320	1e-30	NULL	NULL
Contig11101	F46F11.4	CE10602 WBGene00006726 locus:ubl-5 status:Confirmed SW:P91302 protein_id:AAK21382.1	321	1e-30	gb|BM514807.1|BM514807	ky08g03.y1 Parastrongyloides trichosuri PA SL1 TOPO v1 Murphy Chiapelli McCarter Parastrongyloides trichosuri cDNA 5' similar to TR:P91302 P91302 SIMILARITY TO ARABIDOPSIS THALIANA UBIQUITIN-LIKE PROTEIN 8. [1] ;, mRNA sequence
Contig12576	Y71H2B.10c	CE24628 WBGene00000160 locus:apb-1 status:Partially_confirmed TR:Q7YZG8 protein_id:AAP86609.1	320	1e-30	NULL	NULL
Contig14920	T17E9.2b	CE28669 WBGene00020549 locus:nmt-1 status:Confirmed TR:Q95ZN7 protein_id:AAK77637.1	223	1e-30	NULL	NULL
Contig15847	R07B1.10	CE26721 WBGene00002271 locus:lec-8 galaptin domain status:Confirmed SW:Q09610 protein_id:CAA88548.2	320	1e-30	gb|CB036879.1|CB036879	Tc_ad2_27C01_TEXF1 Teladorsagia circumcincta adults library 2 Teladorsagia circumcincta cDNA clone Tc_ad2_27C01 5' similar to Q09610 Probable galaptin lec-8. Caenorhabditis elegans., mRNA sequence
Contig17210	ZK993.1	CE23489 WBGene00022837 locus:ceh-45 homeobox protein status:Confirmed TR:Q9N4L2 protein_id:AAF40014.1	323	1e-30	NULL	NULL
Contig17418	R06C7.8	CE06251 WBGene00000275 locus:bub-1 Eukaryotic protein kinase domain status:Confirmed TR:Q21776 protein_id:CAA95845.1	321	1e-30	NULL	NULL
Contig18786	Y69A2AR.31	CE27519 WBGene00022100 status:Partially_confirmed TR:Q95XG5 protein_id:AAK68577.1	321	1e-30	NULL	NULL
Contig22054	D2030.5	CE09082 WBGene00008415 locus:mce-1 B.subtilis YQJC protein like status:Confirmed TR:P90791 protein_id:CAA98118.1	319	1e-30	NULL	NULL
Contig814	T21G5.5c	CE37411 WBGene00006423 locus:asd-2 status:Partially_confirmed TR:Q65CM6 protein_id:AAU20839.1	323	2e-30	NULL	NULL
Contig931	F38A5.1b	CE33641 WBGene00018160 status:Confirmed SW:Q94218 protein_id:AAO91721.1	318	2e-30	NULL	NULL
Contig2011	F40F8.11	CE40359 WBGene00044916 status:Partially_confirmed TR:Q0G828 protein_id:CAL36504.1	241	2e-30	NULL	NULL
Contig2068	T09A5.12	CE03646 WBGene00011639 Zinc finger, C2H2 type (2 domains) status:Confirmed SW:P45972 protein_id:CAA85341.1	298	2e-30	NULL	NULL
Contig2554	Y49F6B.4	CE25338 WBGene00004896 locus:smu-2 status:Confirmed TR:Q9N4U5 protein_id:AAF60731.1	321	2e-30	NULL	NULL
Contig2841	M18.5	CE23880 WBGene00010890 locus:ddb-1 DNA repair protein like status:Confirmed TR:Q21554 protein_id:CAA92824.2	322	2e-30	NULL	NULL
Contig3076	Y46H3A.2	CE22003 WBGene00002018 locus:hsp-16.41 heat shock protein status:Confirmed SW:P06581 protein_id:AAF60616.1	321	2e-30	gb|CB038427.1|CB038427	Tc_ad2_45F11_TEXF1 Teladorsagia circumcincta adults library 2 Teladorsagia circumcincta cDNA clone Tc_ad2_45F11 5' similar to Q07160 Heat shock protein homolog (HSP20). Nippostrongylus, mRNA sequence
Contig6777	K09E9.2	CE12012 WBGene00010725 locus:erv-46 Yeast YAE2 hypothetical protein status:Confirmed TR:Q93878 protein_id:CAB01889.1	322	2e-30	NULL	NULL
Contig7868	B0393.1	CE00854 WBGene00004469 locus:rps-0 40S ribosomal protein status:Confirmed SW:P46769 protein_id:CAA86061.1	317	2e-30	gb|CB274927.1|CB274927	ku69f10.y1 Strongyloides ratti PA female partially immune SL1 TOPO v2 Strongyloides ratti cDNA 5' similar to SW:RSP4_CAEEL P46769 PROBABLE 40S RIBOSOMAL PROTEIN SA ;, mRNA sequence
Contig11377	F42A8.2	CE01579 WBGene00006433 locus:sdhb-1 succinate dehydrogenase (ubiquinone) iron sulphur protein status:Confirmed SW:Q09545 protein_id:CAA87780.1	320	2e-30	gb|BU666844.1|BU666844	Na_L3_43C01_SAC Necator americanus (parasitic nematode) L3 Necator americanus cDNA clone Na_L3_43C01 5' similar to Similar to Q25040 Succinate dehydrogenase subunit b, mRNA sequence
Contig12552	W06H8.1f	CE33335 WBGene00004373 locus:rme-1 status:Confirmed TR:Q86S80 protein_id:AAO25981.1	322	2e-30	gb|EE266171.1|EE266171	GRAA-aaa42g05.b1 Globodera_rostochiensis_EST Globodera rostochiensis cDNA 3' similar to ref|NP_504591.1| Receptor Mediated Endocytosis 1 RME-1 isoform 2, required for endocytic recycling (94.1 kD) (rme-1) [Caenorhabditis elegans] gb|AAF39979.1| Receptor m
Contig12885	ZK970.8	CE35174 WBGene00014174 status:Predicted TR:Q7YWN1 protein_id:CAE18044.1	321	2e-30	NULL	NULL
Contig13985	F09E8.2a	CE05579 WBGene00008624 status:Confirmed TR:Q19267 protein_id:CAA98055.1	319	2e-30	NULL	NULL
Contig17257	C25D7.7	CE35831 WBGene00004308 locus:rap-2 RAS-related protein status:Partially_confirmed TR:O17599 protein_id:CAB02777.2	323	2e-30	NULL	NULL
Contig20684	C40H1.1	CE41365 WBGene00000770 locus:cpb-1 Ovarian protein (fly) status:Partially_confirmed SW:Q03571 protein_id:CAA79552.2	264	2e-30	NULL	NULL
FJ8KW5R01CNC31	F01G12.5b	CE04335 WBGene00002280 locus:let-2 alpha-2 type IV collagen status:Partially_confirmed SW:P17140 protein_id:AAA96215.1	195	2e-30	NULL	NULL
FJ8KW5R01EYY1K	Y92H12BR.8	CE26840 WBGene00022373 status:Confirmed TR:Q9BPN6 protein_id:AAK09082.1	317	2e-30	NULL	NULL
Contig3531	C34D4.14	CE17508 WBGene00016405 status:Partially_confirmed TR:Q18447 protein_id:AAB00699.1	295	3e-30	NULL	NULL
Contig6201	C54G7.3a	CE29730 WBGene00002983 locus:lgx-1 status:Partially_confirmed TR:Q95QQ8 protein_id:AAL27229.1	316	3e-30	NULL	NULL
Contig6640	F26E4.8	CE09692 WBGene00006528 locus:tba-1 TBA-2 tubulin alpha-2 chain status:Confirmed TR:O18688 protein_id:CAB03001.1	315	3e-30	NULL	NULL
Contig7859	F57C9.2	CE40969 WBGene00019009 status:Partially_confirmed TR:O01823 protein_id:AAB54185.2	319	3e-30	NULL	NULL
Contig8007	F23H11.4a	CE09612 WBGene00017760 status:Partially_confirmed TR:O01915 protein_id:AAC71136.1	316	3e-30	NULL	NULL
Contig8047	D1081.2	CE05534 WBGene00006844 locus:unc-120 MADS domain status:Confirmed TR:Q18955 protein_id:CAB00023.1	315	3e-30	NULL	NULL
Contig11283	Y54H5A.2	CE32024 WBGene00021900 status:Confirmed TR:Q9BL64 protein_id:AAK29945.2	316	3e-30	NULL	NULL
Contig12380	Y45F10D.3b	CE39841 WBGene00001635 locus:gly-10 status:Partially_confirmed TR:Q2HQM0 protein_id:CAJ76949.1	316	3e-30	gb|BM277574.1|BM277574	Tm_ad_42F12_SKPL Trichuris muris (parasitic nematode) mixed adult Trichuris muris cDNA clone Tm_ad_42F12 5' similar to ref|NP_502656.1| (NM_070255) Glycosyl transferases - Caenorhabditis elegans, mRNA sequence
Contig14062	T21C12.2	CE02347 WBGene00001993 locus:hpd-1 4-hydroxyphenylpyruvate dioxygenase status:Confirmed SW:Q22633 protein_id:CAA90315.1	316	3e-30	NULL	NULL
Contig14398	E02H1.2	CE01537 WBGene00008456 GTP binding protein status:Partially_confirmed SW:Q09523 protein_id:CAA85330.1	317	3e-30	NULL	NULL
Contig15079	C47C12.6	CE24854 WBGene00000950 locus:deg-1 status:Confirmed SW:P24585 protein_id:AAB07574.2	315	3e-30	NULL	NULL
Contig16232	C35D10.17	CE30625 WBGene00016452 status:Confirmed SW:Q8MNU7 protein_id:AAM22045.1	319	3e-30	NULL	NULL
Contig18275	Y106G6E.1	CE20405 WBGene00013705 Helix-loop-helix DNA-binding domain, serine\/threonine kinase status:Partially_confirmed TR:Q9N667 protein_id:CAB76732.1	316	3e-30	NULL	NULL
Contig19024	T10C6.5	CE16380 WBGene00011687 status:Confirmed SW:O45766 protein_id:CAB07655.1	315	3e-30	NULL	NULL
Contig19777	ZK899.2	CE15467 WBGene00014141 status:Partially_confirmed TR:Q23660 protein_id:CAA85502.1	316	3e-30	NULL	NULL
FJ8KW5R01CG2GZ	CD4.2	CE16950 WBGene00000795 locus:crn-2 status:Confirmed TR:O44160 protein_id:AAB88340.1	315	3e-30	NULL	NULL
FJ8KW5R01AL8SW	H06H21.3	CE17962 WBGene00019162 translation initiation factor status:Confirmed TR:Q9TXU7 protein_id:AAK29845.1	316	3e-30	NULL	NULL
FJ8KW5R01E1JQ7	R160.1b	CE33814 WBGene00001082 locus:dpy-23 status:Confirmed SW:P35603 protein_id:AAP13778.1	316	3e-30	NULL	NULL
FJ8KW5R01E0SYX	F01G4.2	CE03127 WBGene00000181 locus:ard-1 short-chain alcohol dehydrogenase status:Confirmed TR:Q19102 protein_id:CAA92764.1	316	3e-30	NULL	NULL
FJ8KW5R01A3N2T	K11C4.2	CE40569 WBGene00019643 status:Predicted TR:Q94276 protein_id:AAB18315.2	315	3e-30	NULL	NULL
Contig1717	F52D10.3a	CE03389 WBGene00001502 locus:ftt-2 14-3-3 protein status:Confirmed SW:Q20655 protein_id:CAA91474.1	319	4e-30	gb|BG467715.1|BG467715	Na_L3_02B06_SAC Necator americanus (parasitic nematode) L3 Necator americanus cDNA clone Na_L3_02B06 5' similar to P29310 14-3-3-LIKE PROTEIN (LEONARDO PROTEIN) ( Drosophila, mRNA sequence
Contig5032	Y54E10A.11	CE37436 WBGene00021831 status:Partially_confirmed TR:Q65XX2 protein_id:AAU20830.1	316	4e-30	NULL	NULL
Contig5572	B0207.2	CE30406 WBGene00015027 status:Confirmed TR:O01431 protein_id:AAB52457.3	306	4e-30	NULL	NULL
Contig7245	D2045.6	CE29089 WBGene00000836 locus:cul-1 Cuticlin family status:Confirmed SW:Q17389 protein_id:CAA84695.2	315	4e-30	NULL	NULL
Contig11362	C27C12.7	CE05324 WBGene00001055 locus:dpf-2 dipeptidyl aminopeptidase like status:Partially_confirmed SW:Q18253 protein_id:CAA93743.1	317	4e-30	NULL	NULL
Contig12550	W08D2.7	CE06562 WBGene00012342 locus:mtr-4 Human myeloid cell line protein 2 like status:Confirmed SW:Q23223 protein_id:CAA94235.1	319	4e-30	NULL	NULL
Contig13082	T01C3.6	CE12918 WBGene00004485 locus:rps-16 40S ribosomal protein S16 status:Confirmed SW:Q22054 protein_id:CAB01658.1	314	4e-30	gb|CB043486.1|CB043486	Tc_L4_14D12_SKPL Teladorsagia circumcincta L4 library Teladorsagia circumcincta cDNA clone Tc_L4_14D12 5' similar to Q22054 Probable 40S ribosomal protein S16. Caenorhabditis elegans., mRNA sequence
Contig15386	R53.6	CE35902 WBGene00011275 status:Confirmed	315	4e-30	gb|BU088967.1|BU088967	Na_L3_50E09_SAC Necator americanus (parasitic nematode) L3 Necator americanus cDNA clone Na_L3_50E09 5', mRNA sequence
Contig18306	T23F1.7b	CE21196 WBGene00001054 locus:dpf-1 status:Partially_confirmed SW:Q7JKY3 protein_id:CAB03412.1	314	4e-30	NULL	NULL
Contig20690	W03F8.4	CE17274 WBGene00020994 status:Confirmed TR:O44566 protein_id:AAB94192.1	322	4e-30	NULL	NULL
Contig21842	F35C8.6	CE39098 WBGene00003990 locus:pfn-2 status:Confirmed SW:Q20025 protein_id:AAA81708.3	318	4e-30	NULL	NULL
Contig6135	Y48G8AL.7	CE27275 WBGene00021687 status:Confirmed TR:Q9BL18 protein_id:AAK29909.1	320	5e-30	NULL	NULL
Contig8060	ZK1248.16	CE29634 WBGene00002268 locus:lec-5 status:Confirmed TR:Q23426 protein_id:AAC71097.2	314	5e-30	gb|AM743265.1|AM743265	AM743265 xL3 vs L4 SSH library Teladorsagia circumcincta cDNA clone 3_58, mRNA sequence
Contig12711	Y50D4C.2	CE22292 WBGene00021747 status:Partially_confirmed TR:Q965R0 protein_id:AAK68507.1	314	5e-30	gb|GR979053.1|GR979053	EST1654__withprimerM13Fwd__11_est1654_m13fwd_094_fasta_txt Steinernema carpocapsae parasitic stage cDNA library Steinernema carpocapsae cDNA, mRNA sequence
Contig17551	F29G9.6b	CE40050 WBGene00000980 locus:dhs-17 status:Partially_confirmed TR:Q1XFZ3 protein_id:ABD94107.1	317	5e-30	NULL	NULL
Contig17597	C45B2.7	CE30905 WBGene00004219 locus:ptr-4 status:Confirmed TR:Q95YD0 protein_id:AAK68251.3	316	5e-30	NULL	NULL
FJ8KW5R01DGFSL	R10E4.4	CE03558 WBGene00003157 locus:mcm-5 CDC46 status:Confirmed SW:Q21902 protein_id:CAA90765.1	314	5e-30	NULL	NULL
Contig2578	T19B10.2	CE16413 WBGene00011831 status:Confirmed TR:Q22562 protein_id:CAA98547.1	313	6e-30	NULL	NULL
Contig3186	T26C12.3	CE36613 WBGene00020833 status:Partially_confirmed TR:O61858 protein_id:AAC17556.2	314	6e-30	NULL	NULL
Contig5893	Y18D10A.8	CE21404 WBGene00012478 KH domain family of RNA binding proteins. status:Partially_confirmed TR:Q9XW13 protein_id:CAA22321.1	313	6e-30	gb|AM743981.1|AM743981	AM743981 xL3 vs L4 SSH library Teladorsagia circumcincta cDNA clone Tci_L4_01_01_C12, mRNA sequence
Contig6827	Y106G6A.5a	CE19298 WBGene00013697 status:Partially_confirmed TR:Q9XWQ1 protein_id:CAA21598.1	298	6e-30	NULL	NULL
Contig11866	T13C2.4	CE39774 WBGene00020480 LDL receptor-related protein status:Partially_confirmed TR:Q22453 protein_id:AAR12977.1	315	6e-30	gb|BG467490.1|BG467490	Na_L3_04E01_SAC Necator americanus (parasitic nematode) L3 Necator americanus cDNA clone Na_L3_04E01 5' similar to pir|T16860 hypothetical protein T13C2.4 - Caenorhabditis elegans, mRNA sequence
Contig13701	R11D1.11	CE39954 WBGene00000984 locus:dhs-21 Mouse adipocyte P27 protein like status:Confirmed SW:Q21929 protein_id:CAA99897.2	313	6e-30	NULL	NULL
Contig15244	C39E9.13	CE05396 WBGene00004339 locus:rfc-3 Human activator 1 38 KD subunit like status:Confirmed TR:Q18547 protein_id:CAA94339.1	313	6e-30	NULL	NULL
Contig15286	F54A3.5	CE25901 WBGene00018784 status:Confirmed SW:Q9N4K0 protein_id:AAF35960.2	314	6e-30	gb|CB043347.1|CB043347	Tc_L4_12D06_SKPL Teladorsagia circumcincta L4 library Teladorsagia circumcincta cDNA clone Tc_L4_12D06 5' similar to Q9N4K0 Hypothetical 11.1 kDa protein. Caenorhabditis elegans., mRNA sequence
Contig19384	Y60A3A.13	CE26224 WBGene00013361 locus:frs-3 status:Confirmed TR:Q9U1Z3 protein_id:CAC14396.3	313	6e-30	NULL	NULL
FJ8KW5R01D0KCJ	Y54G2A.4	CE31654 WBGene00021870 status:Partially_confirmed TR:Q9N3A9 protein_id:AAF59574.3	313	6e-30	NULL	NULL
Contig3518	ZK632.12	CE01110 WBGene00014019 PH (pleckstrin homology) domain status:Confirmed SW:P34657 protein_id:CAA80187.1	275	7e-30	NULL	NULL
Contig5972	T09B4.10	CE29991 WBGene00000500 locus:chn-1 status:Confirmed TR:Q9BMU2 protein_id:AAB53012.2	318	7e-30	NULL	NULL
Contig8287	C44E4.6	CE08720 WBGene00016655 locus:acbp-1 acyl-CoA-binding protein status:Confirmed SW:O01805 protein_id:AAB54171.1	242	7e-30	gb|CB043545.1|CB043545	Tc_L4_16B11_SKPL Teladorsagia circumcincta L4 library Teladorsagia circumcincta cDNA clone Tc_L4_16B11 5' similar to O01805 Acyl-CoA-binding protein homolog (ACBP) homolog) (DBI)., mRNA sequence
FJ8KW5R01DA07Z	T22B11.5	CE28486 WBGene00020679 2-oxoglutarate dehydrogenase status:Confirmed SW:O61199 protein_id:AAB94185.2	292	7e-30	NULL	NULL
Contig2520	ZK795.3	CE18464 WBGene00014083 status:Confirmed SW:O62518 protein_id:CAB05841.1	312	8e-30	NULL	NULL
Contig16051	F35F11.1	CE37230 WBGene00018064 status:Partially_confirmed TR:Q9N5U5 protein_id:AAF39795.3	315	8e-30	NULL	NULL
Contig17557	W02D3.2	CE14420 WBGene00020932 dihydroorotate dehydrogenase status:Confirmed TR:O01815 protein_id:AAK21481.1	312	8e-30	NULL	NULL
Contig18977	ZC13.4	CE41485 WBGene00003104 locus:mab-7 status:Confirmed TR:Q95Q39 protein_id:AAL13330.2	312	8e-30	NULL	NULL
Contig19360	C17H12.2	CE16863 WBGene00015928 status:Partially_confirmed TR:O45086 protein_id:AAC02581.1	312	8e-30	NULL	NULL
Contig21990	F41C3.5	CE02733 WBGene00018271 Serine carboxypeptidase status:Confirmed SW:P52717 protein_id:AAC46812.1	312	8e-30	NULL	NULL
FJ8KW5R01B9JDA	F25H2.10	CE09655 WBGene00004408 locus:rpa-0 deoxyribonuclease status:Confirmed SW:Q93572 protein_id:CAB02098.1	312	8e-30	NULL	NULL
Contig280	K01G5.2a	CE16191 WBGene00001996 locus:hpl-2 'chromo' (CHRromatin Organization MOdifier) domain status:Confirmed TR:O17916 protein_id:CAB07241.1	316	9e-30	gb|CB043474.1|CB043474	Tc_L4_14C06_SKPL Teladorsagia circumcincta L4 library Teladorsagia circumcincta cDNA clone Tc_L4_14C06 5' similar to O17916 K01G5.2A protein. Caenorhabditis elegans., mRNA sequence
Contig11586	K08E4.1	CE06145 WBGene00005015 locus:spt-5 translation initiation protein SPT5 like status:Confirmed SW:Q21338 protein_id:CAA92985.1	317	9e-30	NULL	NULL
Contig12838	C39E9.11	CE20559 WBGene00008034 status:Confirmed TR:Q18535 protein_id:CAA94340.1	265	9e-30	NULL	NULL
Contig14990	Y119D3B.16	CE39288 WBGene00022493 status:Partially_confirmed SW:Q95Y71 protein_id:AAK29715.4	315	9e-30	NULL	NULL
Contig370	Y39B6A.36	CE29873 WBGene00012694 status:Confirmed TR:Q8MYM8 protein_id:CAD31828.1	315	1e-29	NULL	NULL
Contig2017	C01G10.7	CE07816 WBGene00007234 citrate lyase beta chain status:Partially_confirmed TR:Q93167 protein_id:CAB02709.1	316	1e-29	gb|BI073437.1|BI073437	kt30h03.y1 Strongyloides ratti L2 pAMP1 v1 Chiapelli McCarter Strongyloides ratti cDNA 5' similar to SW:YKR2_CAEEL P34308 HYPOTHETICAL 70.9 KD PROTEIN C06G4.2 IN CHROMOSOME III. [1] ;, mRNA sequence
Contig3425	T08B2.7b	CE26950 WBGene00020347 3-hydroxyacyl-CoA dehydrogenase status:Confirmed TR:Q9BIC3 protein_id:AAK21464.1	312	1e-29	gb|BM900974.1|BM900974	rc43f03.y1 Meloidogyne hapla egg pAMP1 v1 Meloidogyne hapla cDNA 5' similar to TR:O01687 O01687 SIMILAR TO 3-HYDROXYACYL-COA DEHYDROGENASE. [1] ;, mRNA sequence
Contig5749	H28O16.1d	CE36263 WBGene00010419 status:Confirmed SW:Q9XXK1 protein_id:CAF31480.1	311	1e-29	gb|BM052003.1|BM052003	Tc_ad2_02A10_TEXF1 Teladorsagia circumcincta adults library 2 Teladorsagia circumcincta cDNA clone Tc_ad2_02A10 5' similar to pir|T23128 hypothetical protein H28O16.1 - Caenorhabditis elegans, mRNA sequence
Contig6817	K07E1.1	CE39745 WBGene00019489 status:Confirmed TR:Q09407 protein_id:AAC46708.1	311	1e-29	gb|CB043076.1|CB043076	Tc_L3_12G06_SKPL Teladorsagia circumcincta L3 library Teladorsagia circumcincta cDNA clone Tc_L3_12G06 5' similar to O61597 Hypothetical 10.8 kDa protein (Fragment) Ostertagia, mRNA sequence
Contig7500	F46G10.7b	CE35540 WBGene00004801 locus:sir-2.2 SIR status:Confirmed TR:Q7JMD3 protein_id:CAE46663.1	315	1e-29	NULL	NULL
Contig8353	K07E1.1	CE39745 WBGene00019489 status:Confirmed TR:Q09407 protein_id:AAC46708.1	311	1e-29	gb|CB043076.1|CB043076	Tc_L3_12G06_SKPL Teladorsagia circumcincta L3 library Teladorsagia circumcincta cDNA clone Tc_L3_12G06 5' similar to O61597 Hypothetical 10.8 kDa protein (Fragment) Ostertagia, mRNA sequence
Contig11454	F44A2.5b	CE33089 WBGene00018405 status:Confirmed TR:Q8MQ52 protein_id:AAO12433.1	225	1e-29	NULL	NULL
Contig12104	R05H10.5	CE18107 WBGene00011045 Glutathione peroxidases status:Confirmed SW:O62327 protein_id:CAB05581.1	313	1e-29	gb|CB036801.1|CB036801	Tc_ad2_26C04_TEXF1 Teladorsagia circumcincta adults library 2 Teladorsagia circumcincta cDNA clone Tc_ad2_26C04 5' similar to O02621 Probable glutathione peroxidase F26E4.12 Caenorhabditis, mRNA sequence
Contig12118	F09B9.5	CE34797 WBGene00008604 status:Confirmed TR:Q7YX44 protein_id:CAE17773.1	310	1e-29	NULL	NULL
Contig13814	Y48C3A.10	CE22143 WBGene00012992 status:Confirmed TR:Q9NAG2 protein_id:CAB55109.1	310	1e-29	NULL	NULL
Contig17561	MTCE.23	CE34069 WBGene00010962 cytochrome oxidase subunit III status:Confirmed	216	1e-29	NULL	NULL
Contig17774	EEED8.5	CE01889 WBGene00003393 locus:mog-5 RNA helicase status:Confirmed SW:Q09530 protein_id:AAC46765.1	315	1e-29	NULL	NULL
Contig17844	F35G12.12	CE31499 WBGene00009445 status:Confirmed TR:Q20058 protein_id:CAA86334.2	317	1e-29	NULL	NULL
Contig18422	Y37H9A.3	CE37563 WBGene00012578 status:Partially_confirmed SW:Q9U2M8 protein_id:CAB63350.2	314	1e-29	NULL	NULL
FJ8KW5R01DRRYK	D2030.5	CE09082 WBGene00008415 locus:mce-1 B.subtilis YQJC protein like status:Confirmed TR:P90791 protein_id:CAA98118.1	310	1e-29	NULL	NULL
FJ8KW5R01EXEQG	F32A5.6	CE28290 WBGene00004198 locus:prx-13 status:Confirmed SW:Q19951 protein_id:AAC46665.2	311	1e-29	NULL	NULL
Contig619	F44G4.2	CE02229 WBGene00009712 status:Confirmed SW:Q20412 protein_id:CAA90118.1	308	2e-29	gb|BG467718.1|BG467718	Na_L3_02B10_SAC Necator americanus (parasitic nematode) L3 Necator americanus cDNA clone Na_L3_02B10 5' similar to O95178 NADH-UBIQUINONE OXIDOREDUCTASE AGGG SUBU (EC 1.6.99.3), mRNA sequence
Contig886	T27E9.3	CE21213 WBGene00000407 locus:cdk-5 serine\/threonine kinase (CDC2\/CDKX subfamily) status:Confirmed TR:O18142 protein_id:CAB04875.1	310	2e-29	gb|CB036530.1|CB036530	Tc_ad2_23A04_TEXF1 Teladorsagia circumcincta adults library 2 Teladorsagia circumcincta cDNA clone Tc_ad2_23A04 5' similar to Q20972 F58B4.4 protein. Caenorhabditis elegans., mRNA sequence
Contig5205	Y55F3AM.3c	CE31656 WBGene00021921 status:Partially_confirmed TR:Q8MXS6 protein_id:AAM97977.1	309	2e-29	NULL	NULL
Contig7165	E01A2.4	CE24871 WBGene00017086 status:Confirmed TR:Q966L6 protein_id:AAK85461.1	313	2e-29	gb|CN575590.1|CN575590	rc55h07.x1 Meloidogyne hapla egg pAMP1 v1 Meloidogyne hapla cDNA 3' similar to WP:CE24871 E01A2.4 ;, mRNA sequence
Contig7652	T19A6.2c	CE38417 WBGene00003596 locus:ngp-1 status:Confirmed TR:Q56VZ2 protein_id:CAI79270.1	309	2e-29	NULL	NULL
Contig7771	T08B2.10	CE26948 WBGene00004486 locus:rps-17 40S ribosomal protein S17 status:Confirmed SW:O01692 protein_id:AAG00017.2	310	2e-29	gb|CB043369.1|CB043369	Tc_L4_12F05_SKPL Teladorsagia circumcincta L4 library Teladorsagia circumcincta cDNA clone Tc_L4_12F05 5' similar to O01692 40S ribosomal protein S17. Caenorhabditis elegans., mRNA sequence
Contig12765	Y54G11A.9	CE35683 WBGene00013218 status:Partially_confirmed TR:Q9XVZ9 protein_id:CAA22453.3	298	2e-29	gb|AM743287.1|AM743287	AM743287 xL3 vs L4 SSH library Teladorsagia circumcincta cDNA clone 3_80, mRNA sequence
Contig13843	C08B11.2	CE01472 WBGene00001835 locus:hda-2 transcriptional regulatory protein (RPD3) status:Confirmed SW:Q09440 protein_id:CAA86662.1	291	2e-29	gb|BU665994.1|BU665994	Na_L3_30H01_SAC Necator americanus (parasitic nematode) L3 Necator americanus cDNA clone Na_L3_30H01 5' similar to Similar to P56520 Histone deacetylase 3 (HD3). Gallus gallus (Chicken)., mRNA sequence
Contig14412	ZK328.5b	CE34448 WBGene00003796 locus:npp-10 nucleoporin \; DNA-directed RNA polymerase status:Partially_confirmed TR:Q23464 protein_id:AAP68918.1	309	2e-29	NULL	NULL
Contig15142	D1009.1a	CE04285 WBGene00017012 fatty acid transporter protein status:Partially_confirmed TR:Q18916 protein_id:AAA81698.1	314	2e-29	NULL	NULL
Contig15297	C50F4.11	CE28212 WBGene00003160 locus:mdf-1 status:Confirmed TR:Q9NGT4 protein_id:CAA94745.2	312	2e-29	NULL	NULL
Contig18029	Y49E10.19	CE33878 WBGene00013038 locus:ani-1 PH (pleckstrin homology) domain status:Partially_confirmed SW:Q9XTT4 protein_id:CAB11565.2	309	2e-29	NULL	NULL
Contig19167	T19A6.3b	CE41264 WBGene00011828 status:Confirmed TR:A5PEW7 protein_id:CAN99719.1	312	2e-29	NULL	NULL
Contig19590	C04G6.3	CE27651 WBGene00004040 locus:pld-1 phospholipase D status:Confirmed TR:Q17637 protein_id:AAA98011.2	309	2e-29	NULL	NULL
Contig20222	C09H10.2	CE02131 WBGene00004454 locus:rpl-41 60S ribosomal protein status:Confirmed SW:P48166 protein_id:CAA90434.1	309	2e-29	NULL	NULL
FJ8KW5R01BDA5M	ZC101.2f	CE37074 WBGene00006787 locus:unc-52 status:Partially_confirmed SW:Q06561 protein_id:CAH04744.1	309	2e-29	NULL	NULL
FJ8KW5R01CK73T	CD4.2	CE16950 WBGene00000795 locus:crn-2 status:Confirmed TR:O44160 protein_id:AAB88340.1	309	2e-29	NULL	NULL
Contig1649	C50F2.3	CE08909 WBGene00016837 status:Partially_confirmed TR:P91175 protein_id:AAB37794.1	307	3e-29	NULL	NULL
Contig1896	F55A4.8b	CE31182 WBGene00018860 status:Partially_confirmed TR:Q8MPU6 protein_id:AAM69108.1	308	3e-29	NULL	NULL
Contig2088	Y48G8AL.8a	CE22195 WBGene00004429 locus:rpl-17 status:Confirmed TR:Q9BL19 protein_id:AAK29902.1	266	3e-29	gb|CB035472.1|CB035472	Tc_L3_18F07_SKPL Teladorsagia circumcincta L3 library Teladorsagia circumcincta cDNA clone Tc_L3_18F07 5' similar to Y48G8AL.8a CE22195 status:Confirmed TR:Q9BL19, mRNA sequence
Contig5030	F44D12.7	CE01192 WBGene00009684 status:Predicted TR:Q27317 protein_id:CAA92603.1	308	3e-29	gb|BM052078.1|BM052078	Tc_ad2_07A11_TEXF1 Teladorsagia circumcincta adults library 2 Teladorsagia circumcincta cDNA clone Tc_ad2_07A11 5' similar to pir|S72573 gene C35D10.11 protein - Caenorhabditis elegans, mRNA sequence
Contig6042	K04G2.3	CE06097 WBGene00010562 locus:cdc-48.3 AAA ATPase status:Partially_confirmed TR:Q21222 protein_id:CAB00040.1	308	3e-29	NULL	NULL
Contig7481	C01B10.9	CE37181 WBGene00015283 status:Partially_confirmed TR:Q17540 protein_id:AAC47919.3	314	3e-29	NULL	NULL
Contig7768	Y48C3A.14	CE32972 WBGene00012995 status:Partially_confirmed TR:Q9U286 protein_id:CAB60424.2	194	3e-29	NULL	NULL
Contig11728	Y74C10AR.3	CE37072 WBGene00022281 locus:abtm-1 status:Partially_confirmed TR:Q3V5J1 protein_id:ABA00166.1	308	3e-29	NULL	NULL
Contig15120	C16C10.11	CE01491 WBGene00007630 status:Confirmed SW:Q09254 protein_id:CAA86749.1	312	3e-29	gb|CB036556.1|CB036556	Tc_ad2_23C11_TEXF1 Teladorsagia circumcincta adults library 2 Teladorsagia circumcincta cDNA clone Tc_ad2_23C11 5' similar to Q09254 Hypothetical 15.4 kDa protein C16C10.11 Caenorhabditis, mRNA sequence
Contig17498	F22F7.1b	CE32871 WBGene00017719 status:Confirmed TR:Q8IA58 protein_id:AAN84819.1	307	3e-29	NULL	NULL
Contig18226	C38D4.9	CE00922 WBGene00008008 methylase status:Confirmed TR:Q18511 protein_id:CAA86320.1	307	3e-29	NULL	NULL
Contig18534	Y76B12C.7	CE29932 WBGene00022301 status:Partially_confirmed SW:Q9N4C2 protein_id:AAF36067.2	307	3e-29	NULL	NULL
Contig22285	F40A3.3b	CE38516 WBGene00018218 status:Confirmed SW:O16264 protein_id:AAX88829.1	307	3e-29	NULL	NULL
FJ8KW5R01AWNW8	F55F10.1	CE30377 WBGene00018898 status:Partially_confirmed TR:O61851 protein_id:AAC17540.2	307	3e-29	NULL	NULL
FJ8KW5R01DPU03	T05G5.3	CE00315 WBGene00000405 locus:cdk-1 serine\/threonine kinase (CDC2\/CDKX subfamily) status:Confirmed SW:P34556 protein_id:CAA81590.1	307	3e-29	NULL	NULL
FJ8KW5R01B9EGI	C47D12.6b	CE33765 WBGene00006617 locus:trs-1 threonyl-tRNA synthetase (cytoplasmic) status:Confirmed TR:Q86D21 protein_id:CAD89723.1	307	3e-29	NULL	NULL
FJ8KW5R01B5NUD	C06A12.3	CE18487 WBGene00007357 status:Partially_confirmed TR:Q9XU41 protein_id:CAB06041.1	307	3e-29	NULL	NULL
Contig1078	Y37D8A.10	CE20214 WBGene00012550 status:Confirmed SW:Q9XWW1 protein_id:CAA21529.1	309	4e-29	gb|CB037303.1|CB037303	Tc_ad2_32D01_TEXF1 Teladorsagia circumcincta adults library 2 Teladorsagia circumcincta cDNA clone Tc_ad2_32D01 5' similar to Q9XWW1 Probable microsomal signal peptidase 25 (SPase 25 kDa, mRNA sequence
Contig1132	D1054.8	CE05526 WBGene00008375 dehydrogenase status:Confirmed TR:Q18946 protein_id:CAA98438.1	307	4e-29	NULL	NULL
Contig2414	C30B5.3	CE34717 WBGene00000771 locus:cpb-2 C. elegans protein C40H1.1 status:Confirmed SW:Q18317 protein_id:AAK31467.2	307	4e-29	NULL	NULL
Contig2698	ZK669.4	CE01115 WBGene00014054 lipoamide acyltransferase status:Confirmed TR:Q23571 protein_id:CAA85465.1	306	4e-29	NULL	NULL
Contig6555	Y65B4A.1	CE27299 WBGene00022025 status:Confirmed TR:Q9BL57 protein_id:AAK29956.1	306	4e-29	NULL	NULL
Contig6684	C29E6.2	CE37324 WBGene00007801 locus:trpa-1 ankyrin repeats status:Partially_confirmed SW:Q18297 protein_id:CAA96603.2	308	4e-29	NULL	NULL
Contig12008	F32B6.8b	CE09863 WBGene00009322 Yeast ORF YOR070C protein like status:Confirmed TR:O45434 protein_id:CAB03042.1	306	4e-29	NULL	NULL
Contig15541	C34E10.11	CE29031 WBGene00016412 status:Partially_confirmed TR:Q95QS3 protein_id:AAK95873.1	307	4e-29	NULL	NULL
Contig15798	F16A11.2	CE23663 WBGene00008877 Methanococcus hypothetical protein 0682 like status:Partially_confirmed SW:P90838 protein_id:CAB04121.2	292	4e-29	NULL	NULL
Contig16233	T24C12.3	CE31247 WBGene00020765 status:Partially_confirmed TR:Q22721 protein_id:AAA82388.3	311	4e-29	NULL	NULL
Contig17751	Y39B6A.3b	CE41043 WBGene00012666 status:Confirmed TR:A5HWB2 protein_id:CAN86925.1	310	4e-29	NULL	NULL
Contig22325	C06A8.1b	CE31291 WBGene00015512 status:Confirmed TR:Q8MQE7 protein_id:AAM81124.1	310	4e-29	NULL	NULL
FJ8KW5R01DKM2L	Y79H2A.6	CE24672 WBGene00000201 locus:arx-3 status:Confirmed TR:Q9U1R7 protein_id:CAB54510.1	306	4e-29	NULL	NULL
Contig2543	T27E9.2	CE14265 WBGene00012094 ubiquinol-cytochrome c reductase complexn 11 KD protein status:Confirmed TR:O45864 protein_id:CAB04873.1	305	5e-29	gb|CB035418.1|CB035418	Tc_L3_18A02_SKPL Teladorsagia circumcincta L3 library Teladorsagia circumcincta cDNA clone Tc_L3_18A02 5' similar to T27E9.2 CE14265 ubiquinol-cytochrome c reductase complexn 11 KD, mRNA sequence
Contig12691	M01A10.3	CE12232 WBGene00019693 status:Confirmed TR:P91390 protein_id:AAB42275.1	306	5e-29	NULL	NULL
Contig14942	R11H6.5	CE12778 WBGene00011253 Human NF45 protein like status:Confirmed TR:O62349 protein_id:CAB07644.1	311	5e-29	gb|BU087075.1|BU087075	Na_L3_16C01_SAC Necator americanus (parasitic nematode) L3 Necator americanus cDNA clone Na_L3_16C01 5' similar to R11H6.5 CE12778 Human NF45 protein like, mRNA sequence
Contig17753	W03D2.4	CE37726 WBGene00003955 locus:pcn-1 cyclin status:Confirmed SW:O02115 protein_id:AAC48257.2	309	5e-29	NULL	NULL
Contig2108	F21F8.7	CE09542 WBGene00000219 locus:asp-6 protease status:Confirmed TR:O01530 protein_id:AAC47996.1	306	6e-29	gb|AM744863.1|AM744863	AM744863 xL3 vs L4 SSH library Teladorsagia circumcincta cDNA clone 4_81, mRNA sequence
Contig6033	K08D12.1	CE25941 WBGene00003947 locus:pbs-1 status:Confirmed TR:Q966I8 protein_id:AAK84540.1	296	6e-29	NULL	NULL
Contig11443	H28O16.1d	CE36263 WBGene00010419 status:Confirmed SW:Q9XXK1 protein_id:CAF31480.1	306	6e-29	gb|BU086624.1|BU086624	Na_L3_10F01_SAC Necator americanus (parasitic nematode) L3 Necator americanus cDNA clone Na_L3_10F01 5' similar to H28O16.1 CE18826 ATP synthase alpha and beta subunits, ATP, mRNA sequence
Contig13607	F26F12.7	CE17716 WBGene00002637 locus:let-418 DNA helicase status:Confirmed TR:Q19815 protein_id:AAC25894.1	305	6e-29	NULL	NULL
Contig15705	D1054.2	CE05521 WBGene00003923 locus:pas-2 proteasome component C3 status:Confirmed SW:Q27488 protein_id:CAA98441.1	306	6e-29	NULL	NULL
Contig17429	C31H2.4	CE04132 WBGene00016294 4-hydroxyphenylpyruvate dioxygenase (4HPPD) status:Predicted SW:Q18347 protein_id:AAA83338.1	304	6e-29	NULL	NULL
Contig19693	Y61A9LA.8	CE31123 WBGene00022019 status:Partially_confirmed TR:Q95XU6 protein_id:AAK70666.3	312	6e-29	NULL	NULL
FJ8KW5R01AVTK3	F58E10.3a	CE18785 WBGene00010260 ATP-dependent helicase (DEAD box) status:Confirmed TR:Q9XUW5 protein_id:CAB04518.1	301	6e-29	NULL	NULL
Contig5758	R186.8	CE40996 WBGene00011309 status:Confirmed TR:Q7YTL0 protein_id:CAE17911.2	305	7e-29	gb|BU088997.1|BU088997	Na_L3_50H07_SAC Necator americanus (parasitic nematode) L3 Necator americanus cDNA clone Na_L3_50H07 5', mRNA sequence
Contig5991	C32F10.8b	CE33563 WBGene00016333 status:Partially_confirmed TR:Q86GU3 protein_id:AAO61435.1	304	7e-29	gb|BG467504.1|BG467504	Na_L3_04F03_SAC Necator americanus (parasitic nematode) L3 Necator americanus cDNA clone Na_L3_04F03 5' similar to pir|T34028 hypothetical protein C32F10.8 - Caenorhabditis elegans, mRNA sequence
Contig6473	F32A5.2b	CE28289 WBGene00017968 status:Confirmed TR:Q95QH5 protein_id:AAK68357.1	311	7e-29	gb|CB039138.1|CB039138	Tc_ad2_54B11_TEXF1 Teladorsagia circumcincta adults library 2 Teladorsagia circumcincta cDNA clone Tc_ad2_54B11 5' similar to Q8SKS9 NADH dehydrogenase subunit 2 (Fragment). Ancylostoma, mRNA sequence
Contig6608	Y17G7B.3	CE19036 WBGene00012459 Metallo-beta-lactamase superfamily status:Partially_confirmed TR:Q9XXJ1 protein_id:CAA19450.1	306	7e-29	NULL	NULL
Contig12612	H06O01.1	CE11570 WBGene00003964 locus:pdi-3 protein disulphide isomerase ER-60 precursor like status:Confirmed TR:O17908 protein_id:CAB07480.1	304	7e-29	gb|EE265388.1|EE265388	GRAA-aaa38a09.g1 Globodera_rostochiensis_EST Globodera rostochiensis cDNA 5' similar to emb|CAD11865.1| disulfide isomerase [Ostertagia ostertagi], mRNA sequence
Contig15218	F21F3.6	CE09536 WBGene00017675 status:Confirmed TR:P91269 protein_id:AAB42283.1	310	7e-29	gb|AW670782.1|AW670782	Hce14L3B Haemonchus contortus trans-spliced expression library Haemonchus contortus cDNA 5' similar to similar to C. elegans F21F3.6 product, mRNA sequence
Contig18056	R07G3.5	CE31979 WBGene00019941 status:Confirmed SW:Q09422 protein_id:AAK31545.2	304	7e-29	NULL	NULL
Contig19459	F46E10.10c	CE33097 WBGene00018491 status:Confirmed TR:Q8IA50 protein_id:AAO12428.1	305	7e-29	NULL	NULL
Contig20613	K02B7.3a	CE16205 WBGene00010491 status:Confirmed TR:O45637 protein_id:CAB05540.1	307	7e-29	NULL	NULL
Contig21985	Y63D3A.7	CE39300 WBGene00013406 status:Confirmed TR:Q9XWG2 protein_id:CAA21708.2	304	7e-29	NULL	NULL
FJ8KW5R01DMW8I	Y57E12AL.5	CE25510 WBGene00003164 locus:mdt-6 status:Partially_confirmed SW:Q9N337 protein_id:AAF59612.1	304	7e-29	NULL	NULL
Contig19378	K02B2.5	CE04691 WBGene00004494 locus:rps-25 ribosomal protein status:Confirmed SW:P52821 protein_id:AAK39246.1	303	8e-29	NULL	NULL
Contig3100	F36H1.6	CE40358 WBGene00000109 locus:alh-3 formyltetrahydrofolate dehydrogenase status:Confirmed TR:Q19428 protein_id:CAA92998.2	303	9e-29	NULL	NULL
Contig11428	C30F12.7	CE16887 WBGene00016266 isocitrate dehydrogenase status:Confirmed TR:Q95YD8 protein_id:AAK85453.1	303	9e-29	gb|BU665962.1|BU665962	Na_L3_30D08_SAC Necator americanus (parasitic nematode) L3 Necator americanus cDNA clone Na_L3_30D08 5' similar to Similar to C30F12.7 CE16887 isocitrate dehydrogenase, mRNA sequence
Contig11592	F10F2.2	CE17651 WBGene00008654 Phosphoribosylformylglycinamidine synthase status:Partially_confirmed SW:Q19311 protein_id:CAA84656.1	198	9e-29	NULL	NULL
Contig13017	F01D4.4	CE09156 WBGene00001189 locus:egl-21 zinc carboxypeptidase status:Confirmed TR:O17754 protein_id:CAB02881.1	304	9e-29	gb|CB037745.1|CB037745	Tc_ad2_37F08_TEXF1 Teladorsagia circumcincta adults library 2 Teladorsagia circumcincta cDNA clone Tc_ad2_37F08 5' similar to O17754 F01D4.4 protein. Caenorhabditis elegans., mRNA sequence
Contig15632	C04G2.6	CE05214 WBGene00001001 locus:dis-3 S.pombe mitotic control protein like status:Partially_confirmed SW:Q17632 protein_id:CAA94677.1	258	9e-29	NULL	NULL
Contig19372	C10F3.6	CE32580 WBGene00001508 locus:fut-8 status:Confirmed TR:O16882 protein_id:AAN84870.1	306	9e-29	NULL	NULL
FJ8KW5R01DDG05	B0218.5	CE06688 WBGene00015049 ser\/thr kinase status:Partially_confirmed TR:Q17448 protein_id:AAB00666.1	303	9e-29	NULL	NULL
FJ8KW5R01EZFS7	C34D4.2	CE29211 WBGene00016398 status:Partially_confirmed TR:Q27475 protein_id:AAB00704.2	303	9e-29	NULL	NULL
Contig129	F52E1.5	CE39506 WBGene00018694 status:Partially_confirmed TR:Q2PJ98 protein_id:ABC48251.1	305	1e-28	NULL	NULL
Contig297	B0334.5	CE30122 WBGene00007145 phytoene synthase precursor status:Partially_confirmed TR:Q17477 protein_id:CAA91382.2	301	1e-28	NULL	NULL
Contig1487	T10B11.1	CE39768 WBGene00020397 locus:pcbd-1 status:Confirmed SW:Q9TZH6 protein_id:AAC67465.2	305	1e-28	gb|AI857036.1|AI857036	MBNaAd-131SAC Necator americanus (parasitic nematode) mixed adult Necator americanus cDNA clone MBNaAd-131 5' similar to from Necator americanus EST cluster NAC00131, mRNA sequence
Contig3534	B0414.8a	CE30413 WBGene00015176 status:Partially_confirmed TR:O01839 protein_id:AAB57721.2	304	1e-28	NULL	NULL
Contig6432	T02H6.11	CE21147 WBGene00020181 ubiquinol-cytochrome c reductase complex subunit status:Confirmed TR:Q9N5E4 protein_id:AAF39958.1	301	1e-28	gb|CB043359.1|CB043359	Tc_L4_12E06_SKPL Teladorsagia circumcincta L4 library Teladorsagia circumcincta cDNA clone Tc_L4_12E06 5' similar to Q9N5E4 T02H6.11 protein. Caenorhabditis elegans., mRNA sequence
Contig7114	T28H11.6	CE09149 WBGene00006040 locus:ssp-11 status:Confirmed SW:Q23058 protein_id:AAB04599.1	304	1e-28	gb|CB038842.1|CB038842	Tc_ad2_50F10_TEXF1 Teladorsagia circumcincta adults library 2 Teladorsagia circumcincta cDNA clone Tc_ad2_50F10 5' similar to Q23058 CODED for BY C. ELEGANS CDNA YK190A5.5. Caenorhabditis, mRNA sequence
Contig8267	Y70D2A.2	CE34134 WBGene00013497 locus:hex-5 status:Confirmed TR:Q9XW90 protein_id:CAA22078.2	301	1e-28	NULL	NULL
Contig8268	F58G6.1	CE03428 WBGene00010272 locus:amph-1 amphiphysin like status:Confirmed TR:Q21004 protein_id:CAA92465.1	307	1e-28	NULL	NULL
Contig10900	C07D8.6	CE06776 WBGene00015565 aldehyde reductase status:Confirmed TR:P91020 protein_id:AAB37976.1	305	1e-28	gb|CB038205.1|CB038205	Tc_ad2_43A11_TEXF1 Teladorsagia circumcincta adults library 2 Teladorsagia circumcincta cDNA clone Tc_ad2_43A11 5' similar to P91020 Hypothetical 35.2 kDa protein. Caenorhabditis elegans., mRNA sequence
Contig11534	B0432.8	CE34637 WBGene00015189 status:Partially_confirmed TR:P90989 protein_id:AAB37894.2	304	1e-28	NULL	NULL
Contig11738	B0464.1	CE00015 WBGene00001094 locus:drs-1 Aspartyl-tRNA synthetase status:Confirmed SW:Q03577 protein_id:CAA79536.1	302	1e-28	gb|CK350191.1|CK350191	hggfha22F10 Gland Cell LD PCR cDNA Library Heterodera glycines cDNA, mRNA sequence
Contig12057	C54C6.2	CE33770 WBGene00000248 locus:ben-1 tubulin status:Partially_confirmed TR:Q18817 protein_id:CAB00853.4	233	1e-28	gb|CB038797.1|CB038797	Tc_ad2_50B09_TEXF1 Teladorsagia circumcincta adults library 2 Teladorsagia circumcincta cDNA clone Tc_ad2_50B09 5' similar to Q26901 Beta-tubulin. Teladorsagia circumcincta., mRNA sequence
Contig12361	C29A12.4b	CE41504 WBGene00007799 locus:nrx-1 neurexin I like status:Partially_confirmed	224	1e-28	NULL	NULL
Contig12630	C39H7.1	CE06942 WBGene00016541 casein kinase status:Confirmed TR:Q18553 protein_id:AAB00674.1	302	1e-28	NULL	NULL
[truncated: 4,632 more rows]
