# Supplementary material for: An analysis of the transcriptome of Teladorsagia circumcincta: its biological and biotechnological implications
Source: BMC Genomics. 2012 Dec 7;13(Suppl 7):S10. doi: 10.1186/1471-2164-13-S7-S10 (PMC3521389; doi:10.1186/1471-2164-13-S7-S10)
Supplement: Additional File 2 — Teladorsagia circumcincta homologues in Clade V of the phylum Nematoda, comprising Haemonchus contortus, Necator americanus, Nippostrongylus brasiliensis, Ostertagia ostertagi, Pristionchus pacificus, Ancylostoma caninum, Ancylostoma ceylanicum and Dictyocaulus viviparus. [file 1471-2164-13-S7-S10-S2.xls]

## Sheet: TC-CladeV-analysis
An analysis of the transcriptome of Teladorsagia circumcincta : its biological and biotechnological implications
Ranjeeta Menon, Robin B. Gasser, Makedonka Mitreva and Shoba Ranganathan
Additional File 2:Teladorsagia circumcincta homologues in Clade V of the phylum Nematoda, comprising Haemonchus contortus,Necator americanus,Nippostrongylus brasiliensis,Ostertagia ostertagi,Pristionchus pacificus, Ancylostoma caninum, Ancylostoma ceylanicum and Dictyocaulus viviparus
Contig ID	E-value	% identity	Bit Score	ID	Description of the CladeV homologue
Contig10	9e-06	81.4433	50.1	gi|27587636|gb|CB012900.1|CB012900	Hc_ad_46G08_SKPL Haemonchus contortus adult from David Knox Haemonchus contortus cDNA clone Hc_ad_46G08 5', mRNA sequence
Contig10001	4e-30	96.1538	131	gi|17352924|gb|BM174039.1|BM174039	Hc_L4_14B01_SKPL Haemonchus contortus L4 SL1 from David Knox Haemonchus contortus cDNA clone Hc_L4_14B01 5' similar to pir|A45646 globin-related protein precursor - nematode (Trichostrongylus, mRNA sequence
Contig10002	9e-38	80	159	gi|161092045|gb|EY460497.1|EY460497	AIAG-aaa13g04.b1 Anclostoma_caninum_EST_L3_Normal_pSMART Ancylostoma caninum cDNA similar to ref|NP_491182.2| Putative nuclear protein of bilaterial origin [Caenorhabditis elegans] gb|AAL32249.2|AC024791_16 Lipid depleted protein 3 [Caenorhabditis elegans
Contig10003	8e-20	90.9091	97.6	gi|45499879|gb|CK981899.1|CK981899	4114602 BARC 9BOV Bos taurus cDNA clone 9BOV44_P17 3', mRNA sequence
Contig10007	3e-67	87.1186	256	gi|157994082|gb|EX540702.1|EX540702	AIAC-aaa64h10.b1 Ancylostoma_caninum_EST_Male_pSMART Ancylostoma caninum cDNA, mRNA sequence
Contig10007	4e-08	87.0968	60	gi|157995391|gb|EX542009.1|EX542009	AIAC-aab00h08.b1 Ancylostoma_caninum_EST_Male_pSMART Ancylostoma caninum cDNA, mRNA sequence
Contig10007	2e-13	95.7447	77.8	gi|158016909|gb|EX563527.1|EX563527	AIAE-aaa86h08.g1 Ancylostoma_caninum_EST_Female_pSMART Ancylostoma caninum cDNA, mRNA sequence
Contig10007	3e-30	92.1569	133	gi|28255634|gb|CB192242.1|CB192242	py26f10.y1 Haemonchus contortus whole worm pAMP1 v1 Haemonchus contortus cDNA 5', mRNA sequence
Contig10008	5e-05	83.3333	48.1	gi|9690149|gb|BE496682.1|BE496682	Hc_d11_07B10_SKPL Haemonchus contortus d11 mixed adult from David Knox Haemonchus contortus cDNA clone Hc_d11_07B10 5' similar to gb|AAC03562.1| (AF047417) putative secretory protein precursor; HC40 [Haemonchus, mRNA sequence
Contig1001	4e-23	83.2335	109	gi|157995072|gb|EX541690.1|EX541690	AIAC-aaa74g12.g1 Ancylostoma_caninum_EST_Male_pSMART Ancylostoma caninum cDNA, mRNA sequence
Contig1001	1e-20	82.6347	101	gi|158001764|gb|EX548382.1|EX548382	AIAC-aab18b10.g1 Ancylostoma_caninum_EST_Male_pSMART Ancylostoma caninum cDNA similar to ref|NP_741095.1| Putative cytoplasmic protein of ancient origin (63.6 kD) [Caenorhabditis elegans] gb|AAL32228.1|AF125448_4 Hypothetical protein H14E04.2c [Caenorhabd
Contig1001	2e-25	83.8323	117	gi|158020487|gb|EX567105.1|EX567105	AIAE-aaa70g04.b1 Ancylostoma_caninum_EST_Female_pSMART Ancylostoma caninum cDNA similar to ref|NP_741095.1| Putative cytoplasmic protein of ancient origin (63.6 kD) [Caenorhabditis elegans] gb|AAL32228.1|AF125448_4 Hypothetical protein H14E04.2c [Caenorha
Contig1001	2e-06	80.8696	54	gi|162411641|gb|FC553075.1|FC553075	AIAI-aae06c05.b1 Anclostoma_caninum_EST_L3_Activated Ancylostoma caninum cDNA similar to ref|NP_741095.1| Putative cytoplasmic protein of ancient origin (63.6 kD) [Caenorhabditis elegans] gb|AAL32228.1|AF125448_4 Hypothetical protein H14E04.2c [Caenorhabd
Contig1001	3e-21	88.5417	103	gi|17972388|gb|BM279130.1|BM279130	Nb_ad2_C_G06_M13 Nippostrongylus brasiliensis uni-zap adult library Nippostrongylus brasiliensis cDNA clone Nb_ad2_C_G06 5', mRNA sequence
Contig10015	9e-16	82.963	85.7	gi|157992467|gb|EX539087.1|EX539087	AIAC-aab12a01.g1 Ancylostoma_caninum_EST_Male_pSMART Ancylostoma caninum cDNA similar to ref|NP_509780.1| Putative cytoplasmic protein of eukaryotic origin [Caenorhabditis elegans] pir|T23830 hypothetical protein M79.3 - Caenorhabditis elegans emb|CAA9068
Contig10015	9e-16	82.963	85.7	gi|157996405|gb|EX543023.1|EX543023	AIAC-aaa77h08.g1 Ancylostoma_caninum_EST_Male_pSMART Ancylostoma caninum cDNA similar to ref|NP_509781.1| Predicted CDS, putative membrane protein family member, with at least 3 transmembrane domains, a coiled coil-4 domain, of bilaterial origin [Caenorha
Contig10015	3e-15	83.6066	83.8	gi|158000981|gb|EX547599.1|EX547599	AIAC-aaa17h04.g1 Ancylostoma_caninum_EST_Male_pSMART Ancylostoma caninum cDNA similar to ref|NP_509780.1| Putative cytoplasmic protein of eukaryotic origin [Caenorhabditis elegans] pir|T23830 hypothetical protein M79.3 - Caenorhabditis elegans emb|CAA9068
Contig10015	9e-16	82.963	85.7	gi|161098734|gb|EY466831.1|EY466831	AIAG-aaa22h03.b1 Anclostoma_caninum_EST_L3_Normal_pSMART Ancylostoma caninum cDNA similar to ref|NP_509780.1| Putative cytoplasmic protein of eukaryotic origin [Caenorhabditis elegans] pir|T23830 hypothetical protein M79.3 - Caenorhabditis elegans emb|CAA
Contig10015	5e-14	84.2593	79.8	gi|162402728|gb|FC544455.1|FC544455	AIAI-aad78a04.g1 Anclostoma_caninum_EST_L3_Activated Ancylostoma caninum cDNA similar to ref|NP_509780.1| Putative cytoplasmic protein of eukaryotic origin [Caenorhabditis elegans] pir|T23830 hypothetical protein M79.3 - Caenorhabditis elegans emb|CAA9068
Contig10017	8e-09	100	61.9	gi|156185758|gb|EW744550.1|EW744550	AIAC-aaa06h09.b1 Ancylostoma_caninum_EST_Male_pSMART Ancylostoma caninum cDNA, mRNA sequence
Contig10017	2e-09	100	63.9	gi|158000245|gb|EX546863.1|EX546863	AIAC-aaa82a01.b1 Ancylostoma_caninum_EST_Male_pSMART Ancylostoma caninum cDNA similar to ref|NP_741410.1| IPT TIG domain, Lin-12 And Glp-1 phenotype LAG-1 (74.9 kD) (lag-1) [Caenorhabditis elegans] gb|AAB03859.1| DNA-binding protein LAG-1 gb|AAB03858.1| l
Contig10017	2e-09	100	63.9	gi|162397633|gb|FC539046.1|FC539046	AIAI-aac98e01.b1 Anclostoma_caninum_EST_L3_Activated Ancylostoma caninum cDNA similar to ref|NP_509791.2| Tiam-1 like protein [Caenorhabditis elegans] emb|CAA92119.2| Hypothetical protein F13E6.6 [Caenorhabditis elegans], mRNA sequence
Contig10017	5e-10	100	65.9	gi|162399787|gb|FC541381.1|FC541381	AIAI-aad43b09.g1 Anclostoma_caninum_EST_L3_Activated Ancylostoma caninum cDNA, mRNA sequence
Contig10017	5e-10	100	65.9	gi|162408236|gb|FC549468.1|FC549468	AIAI-aad07h05.b1 Anclostoma_caninum_EST_L3_Activated Ancylostoma caninum cDNA similar to gb|AAC72298.1| reverse transcriptase [Caenorhabditis elegans], mRNA sequence
Contig10024	1e-06	83.1325	54	gi|91102661|gb|EB184704.1|EB184704	NPAA-aaa05a07.b1 N.brasiliensis_EST_L3A_SL1 Nippostrongylus brasiliensis cDNA similar to ref|NP_490929.1| Prohibitin (30.0 kD) [Caenorhabditis elegans] gb|AAK27865.1| Hypothetical protein Y37E3.9 [Caenorhabditis elegans], mRNA sequence
Contig10025	3e-41	86.7725	168	gi|27590258|gb|CB015522.1|CB015522	Hc_d11_42E09_SKPL Haemonchus contortus d11 mixed adult from David Knox Haemonchus contortus cDNA clone Hc_d11_42E09 5' similar to Y75B8A.4 CE23016 ATPases associated with various cellular, mRNA sequence
Contig10033	2e-05	84.6154	50.1	gi|6450012|gb|AW181552.1|AW181552	pa05b10.y1 Hawdon Ancylostoma caninum L3 Ancylostoma caninum cDNA 5', mRNA sequence
Contig10037	1e-30	85.8065	133	gi|10819205|gb|BF060295.1|BF060295	Hc_d11_13F08_SKPL Haemonchus contortus d11 mixed adult from David Knox Haemonchus contortus cDNA clone Hc_d11_13F08 5' similar to pir|T19126 hypothetical protein C09F12.1 - Caenorhabditis elegans, mRNA sequence
Contig10037	7e-05	84.375	48.1	gi|158012496|gb|EX559114.1|EX559114	AIAE-aaa48f04.b1 Ancylostoma_caninum_EST_Female_pSMART Ancylostoma caninum cDNA, mRNA sequence
Contig10037	7e-05	84.375	48.1	gi|158015584|gb|EX562202.1|EX562202	AIAE-aaa81d05.g1 Ancylostoma_caninum_EST_Female_pSMART Ancylostoma caninum cDNA, mRNA sequence
Contig10037	1e-156	100	549	gi|27539663|gb|CA994792.1|CA994792	Hc_L4_25G11_SKPL Haemonchus contortus L4 SL1 from David Knox Haemonchus contortus cDNA clone Hc_L4_25G11 5' similar to C09F12.1 CE08040 locus:clc-1 status:Confirmed TR:Q93198, mRNA sequence
Contig10037	3e-35	84.2365	149	gi|28914315|gb|CB332507.1|CB332507	py73c02.y1 Haemonchus contortus intestine SL1 TOPO v1 Haemonchus contortus cDNA 5' similar to TR:Q93198 Q93198 C09F12.1 PROTEIN. [1] ;, mRNA sequence
Contig10038	1e-66	83.9674	254	gi|120539834|gb|EH359717.1|EH359717	NPAA-aaa34f03.g1 N.brasiliensis_EST_L3A_SL1 Nippostrongylus brasiliensis cDNA similar to ref|NP_002098.1| H3 histone, family 3A [Homo sapiens] ref|NP_005315.1| H3 histone, family 3B [Homo sapiens] ref|NP_032236.1| H3 histone, family 3A [Mus musculus] ref|
Contig10038	2e-83	87.3457	309	gi|157994431|gb|EX541051.1|EX541051	AIAC-aaa98e10.g1 Ancylostoma_caninum_EST_Male_pSMART Ancylostoma caninum cDNA similar to ref|NP_835734.1| histone 2, H3ca1 [Mus musculus] gb|AAO06264.1| histone protein Hist2h3c1 [Mus musculus], mRNA sequence
Contig10038	4e-54	84.1584	212	gi|17124839|gb|BM130287.1|BM130287	pb29b04.y1 Anc caninum L3 serum stim pAMP1 v1 Chiapelli McCarter Ancylostoma caninum cDNA 5' similar to SW:H33_HUMAN P06351 HISTONE H3.3 ;, mRNA sequence
Contig10038	1e-87	88.9632	323	gi|23378440|gb|BU666265.1|BU666265	Na_L3_35A12_SAC Necator americanus (parasitic nematode) L3 Necator americanus cDNA clone Na_L3_35A12 5' similar to Similar to AAH15270 Histone gene complex 1. Mus musculus (Mouse)., mRNA sequence
Contig10038	1e-63	84.2566	244	gi|91104462|gb|EB186505.1|EB186505	NPAC-aaa08e03.g1 N.brasiliensis_EST_L3N_SL1 Nippostrongylus brasiliensis cDNA similar to ref|NP_002098.1| H3 histone, family 3A [Homo sapiens] ref|NP_005315.1| H3 histone, family 3B [Homo sapiens] ref|NP_032236.1| H3 histone, family 3A [Mus musculus] ref|
Contig10042	2e-05	87.7551	50.1	gi|157990507|gb|EX537126.1|EX537126	AIAC-aaa13g08.b1 Ancylostoma_caninum_EST_Male_pSMART Ancylostoma caninum cDNA, mRNA sequence
Contig10042	1e-09	90.3846	63.9	gi|158004101|gb|EX550719.1|EX550719	AIAC-aab09b02.b1 Ancylostoma_caninum_EST_Male_pSMART Ancylostoma caninum cDNA, mRNA sequence
Contig1005	2e-29	94.6237	129	gi|157989009|gb|EX535628.1|EX535628	AIAC-aab16b03.b1 Ancylostoma_caninum_EST_Male_pSMART Ancylostoma caninum cDNA, mRNA sequence
Contig1005	2e-29	94.6237	129	gi|157995903|gb|EX542521.1|EX542521	AIAC-aaa89d12.g1 Ancylostoma_caninum_EST_Male_pSMART Ancylostoma caninum cDNA, mRNA sequence
Contig1005	2e-29	94.6237	129	gi|162397499|gb|FC539147.1|FC539147	AIAI-aac99a02.b1 Anclostoma_caninum_EST_L3_Activated Ancylostoma caninum cDNA, mRNA sequence
Contig1005	2e-29	94.6237	129	gi|162399945|gb|FC541565.1|FC541565	AIAI-aad45h02.g1 Anclostoma_caninum_EST_L3_Activated Ancylostoma caninum cDNA, mRNA sequence
Contig1005	2e-29	94.6237	129	gi|162409118|gb|FC550351.1|FC550351	AIAI-aae00e07.b1 Anclostoma_caninum_EST_L3_Activated Ancylostoma caninum cDNA, mRNA sequence
Contig10050	1e-33	84.7826	143	gi|158006391|gb|EX553009.1|EX553009	AIAE-aaa55f05.b1 Ancylostoma_caninum_EST_Female_pSMART Ancylostoma caninum cDNA similar to ref|NP_492960.1| DHHC zinc binding domain containing protein (34.2 kD) [Caenorhabditis elegans] pir|T19348 hypothetical protein C17D12.1a - Caenorhabditis elegans e
Contig10050	1e-33	84.7826	143	gi|158012087|gb|EX558705.1|EX558705	AIAE-aaa55f05.g1 Ancylostoma_caninum_EST_Female_pSMART Ancylostoma caninum cDNA similar to ref|NP_492960.1| DHHC zinc binding domain containing protein (34.2 kD) [Caenorhabditis elegans] pir|T19348 hypothetical protein C17D12.1a - Caenorhabditis elegans e
Contig10050	4e-09	91.4894	61.9	gi|45483174|gb|CK965200.1|CK965200	4080050 BARC 9BOV Bos taurus cDNA clone 9BOV18_A03 5', mRNA sequence
Contig10050	4e-09	91.4894	61.9	gi|45485416|gb|CK967442.1|CK967442	4082462 BARC 9BOV Bos taurus cDNA clone 9BOV20_E15 5', mRNA sequence
Contig10050	4e-09	91.4894	61.9	gi|45498606|gb|CK980626.1|CK980626	4112456 BARC 9BOV Bos taurus cDNA clone 9BOV41_G07 5', mRNA sequence
Contig10057	6e-26	87.5	119	gi|11068946|gb|BF186727.1|BF186727	Hc_L3_02F05_SKPL Haemonchus contortus L3 SL1 from David Knox Haemonchus contortus cDNA clone Hc_L3_02F05 5' similar to dbj|BAA76676.1| (AB021974) polyubiquitin - Bombyx mori, mRNA sequence
Contig10057	1e-21	86.7257	105	gi|120539950|gb|EH359833.1|EH359833	NPAA-aaa27g09.g1 N.brasiliensis_EST_L3A_SL1 Nippostrongylus brasiliensis cDNA similar to dbj|BAA76676.1| polyubiquitin [Bombyx mori], mRNA sequence
Contig10057	4e-18	87.9121	93.7	gi|17352658|gb|BM173773.1|BM173773	Hc_ad_25A11_SKPL Haemonchus contortus adult from David Knox Haemonchus contortus cDNA clone Hc_ad_25A11 5' similar to pir|T16144 ubiquitin - Caenorhabditis elegans, mRNA sequence
Contig10057	4e-18	87.9121	93.7	gi|27587038|gb|CB012302.1|CB012302	Hc_ad_37C06_SKPL Haemonchus contortus adult from David Knox Haemonchus contortus cDNA clone Hc_ad_37C06 5' similar to Q9XXZ6 Polyubiquitin. Bombyx mori (Silk moth)., mRNA sequence
Contig10057	2e-20	85.7143	101	gi|27589886|gb|CB015150.1|CB015150	Hc_d11_38B11_SKPL Haemonchus contortus d11 mixed adult from David Knox Haemonchus contortus cDNA clone Hc_d11_38B11 5' similar to Q8VCH1 Ubiquitin B. Mus musculus (Mouse)., mRNA sequence
Contig1006	2e-12	90.2778	73.8	gi|158008087|gb|EX554705.1|EX554705	AIAE-aaa73e09.g1 Ancylostoma_caninum_EST_Female_pSMART Ancylostoma caninum cDNA, mRNA sequence
Contig1006	2e-12	90.2778	73.8	gi|158012762|gb|EX559380.1|EX559380	AIAE-aaa73e09.b1 Ancylostoma_caninum_EST_Female_pSMART Ancylostoma caninum cDNA, mRNA sequence
Contig1006	4e-10	86.9048	65.9	gi|161092965|gb|EY461868.1|EY461868	AIAG-aab23h08.b1 Anclostoma_caninum_EST_L3_Normal_pSMART Ancylostoma caninum cDNA, mRNA sequence
Contig1006	4e-10	86.9048	65.9	gi|161097014|gb|EY467118.1|EY467118	AIAG-aaa90h08.b1 Anclostoma_caninum_EST_L3_Normal_pSMART Ancylostoma caninum cDNA, mRNA sequence
Contig1006	4e-10	86.9048	65.9	gi|162401011|gb|FC542986.1|FC542986	AIAI-aad69e05.b1 Anclostoma_caninum_EST_L3_Activated Ancylostoma caninum cDNA, mRNA sequence
Contig10060	2e-24	81.448	113	gi|120539774|gb|EH359657.1|EH359657	NPAA-aaa24f05.g1 N.brasiliensis_EST_L3A_SL1 Nippostrongylus brasiliensis cDNA similar to ref|NP_503578.1| Cation transport protein like (26.2 kD) [Caenorhabditis elegans] gb|AAF99914.2| Hypothetical protein F22F7.7 [Caenorhabditis elegans], mRNA sequence
Contig10060	2e-24	81.448	113	gi|91851892|gb|EB390820.1|EB390820	NPAA-aaa05d09.g2 N.brasiliensis_EST_L3A_SL1 Nippostrongylus brasiliensis cDNA similar to ref|NP_503578.1| Cation transport protein like (26.2 kD) [Caenorhabditis elegans] gb|AAF99914.2| Hypothetical protein F22F7.7 [Caenorhabditis elegans], mRNA sequence
Contig10062	9e-05	91.6667	48.1	gi|120539604|gb|EH359487.1|EH359487	NPAA-aaa23g03.g1 N.brasiliensis_EST_L3A_SL1 Nippostrongylus brasiliensis cDNA similar to ref|NP_506225.1| Transthyretin-like family member family member [Caenorhabditis elegans] pir|T24261 hypothetical protein R90.2 - Caenorhabditis elegans emb|CAA99910.1
Contig10062	9e-05	93.75	48.1	gi|161093858|gb|EY462883.1|EY462883	AIAG-aaa35h04.b1 Anclostoma_caninum_EST_L3_Normal_pSMART Ancylostoma caninum cDNA similar to ref|NP_506225.1| Transthyretin-like family member family member [Caenorhabditis elegans] pir|T24261 hypothetical protein R90.2 - Caenorhabditis elegans emb|CAA999
Contig10062	9e-05	93.75	48.1	gi|162411106|gb|FC552745.1|FC552745	AIAI-aad97d06.g1 Anclostoma_caninum_EST_L3_Activated Ancylostoma caninum cDNA similar to ref|NP_506225.1| Transthyretin-like family member family member [Caenorhabditis elegans] pir|T24261 hypothetical protein R90.2 - Caenorhabditis elegans emb|CAA99910.1
Contig10062	9e-05	93.75	48.1	gi|162411177|gb|FC552178.1|FC552178	AIAI-aad97d06.b1 Anclostoma_caninum_EST_L3_Activated Ancylostoma caninum cDNA similar to ref|NP_506225.1| Transthyretin-like family member family member [Caenorhabditis elegans] pir|T24261 hypothetical protein R90.2 - Caenorhabditis elegans emb|CAA99910.1
Contig10063	1e-07	83.1461	58	gi|11927868|gb|BF662792.1|BF662792	Hc_d11_32D07_SKPL Haemonchus contortus d11 mixed adult from David Knox Haemonchus contortus cDNA clone Hc_d11_32D07 5' similar to pir|T22153 hypothetical protein F44A6.1 - Caenorhabditis elegans, mRNA sequence
Contig10063	4e-07	87.5	56	gi|162406190|gb|FC547644.1|FC547644	AIAI-aad17g08.b1 Anclostoma_caninum_EST_L3_Activated Ancylostoma caninum cDNA similar to gb|AAO27836.1|AF408757_1 nucleobindin [Caenorhabditis elegans], mRNA sequence
Contig10064	1e-05	87.5	50.1	gi|22527699|gb|BU086510.1|BU086510	Na_L3_09B09_SAC Necator americanus (parasitic nematode) L3 Necator americanus cDNA clone Na_L3_09B09 5' similar to C25G4.10 CE28206 fibronectin status:Partially_confirmed TR:O18023, mRNA sequence
Contig10064	2e-07	88.1356	56	gi|22527984|gb|BU086795.1|BU086795	Na_L3_12F08_SAC Necator americanus (parasitic nematode) L3 Necator americanus cDNA clone Na_L3_12F08 5', mRNA sequence
Contig10064	1e-05	87.5	50.1	gi|23378667|gb|BU666481.1|BU666481	Na_L3_38G07_SAC Necator americanus (parasitic nematode) L3 Necator americanus cDNA clone Na_L3_38G07 5', mRNA sequence
Contig10069	8e-07	78.7709	54	gi|158008414|gb|EX555032.1|EX555032	AIAE-aaa42f06.g1 Ancylostoma_caninum_EST_Female_pSMART Ancylostoma caninum cDNA similar to ref|NP_499577.1| ATP-dependent protease La (LON) domain and ATPase family associated with various cellular activities (AAA) (85.6 kD) [Caenorhabditis elegans] pir|T
Contig10069	8e-07	78.7709	54	gi|158013129|gb|EX559747.1|EX559747	AIAE-aaa42f06.b1 Ancylostoma_caninum_EST_Female_pSMART Ancylostoma caninum cDNA similar to ref|NP_499577.1| ATP-dependent protease La (LON) domain and ATPase family associated with various cellular activities (AAA) (85.6 kD) [Caenorhabditis elegans] pir|T
Contig10069	5e-33	85.3801	141	gi|27590258|gb|CB015522.1|CB015522	Hc_d11_42E09_SKPL Haemonchus contortus d11 mixed adult from David Knox Haemonchus contortus cDNA clone Hc_d11_42E09 5' similar to Y75B8A.4 CE23016 ATPases associated with various cellular, mRNA sequence
Contig10070	9e-07	89.3617	54	gi|154848734|gb|EV853166.1|EV853166	D.viviparus_35_G07.ab1 Dictyocaulus viviparus HannoverDv2000 cDNA Dictyocaulus viviparus cDNA, mRNA sequence
Contig10070	9e-07	89.3617	54	gi|154848888|gb|EV853320.1|EV853320	D.viviparus_39_B02.ab1 Dictyocaulus viviparus HannoverDv2000 cDNA Dictyocaulus viviparus cDNA, mRNA sequence
Contig10070	6e-11	88.7097	67.9	gi|157989287|gb|EX535906.1|EX535906	AIAC-aab16c02.g1 Ancylostoma_caninum_EST_Male_pSMART Ancylostoma caninum cDNA similar to ref|NP_500644.1| Protein kinase with SH2 domain(s) family member [Caenorhabditis elegans] pir|T33748 hypothetical protein R11E3.1 - Caenorhabditis elegans gb|AAK39263
Contig10075	4e-20	90.2439	99.6	gi|157999047|gb|EX545665.1|EX545665	AIAC-aaa49d04.g1 Ancylostoma_caninum_EST_Male_pSMART Ancylostoma caninum cDNA similar to ref|NP_506269.1| EATing: abnormal pharyngeal pumping EAT-6, Sodium/Potassium ATPase SPA-1 (111.0 kD) (eat-6) [Caenorhabditis elegans] pir|T18717 hypothetical protein
Contig10075	4e-20	90.2439	99.6	gi|158010176|gb|EX556794.1|EX556794	AIAE-aaa32g06.g1 Ancylostoma_caninum_EST_Female_pSMART Ancylostoma caninum cDNA similar to ref|NP_506269.1| EATing: abnormal pharyngeal pumping EAT-6, Sodium/Potassium ATPase SPA-1 (111.0 kD) (eat-6) [Caenorhabditis elegans] pir|T18717 hypothetical protei
Contig10075	4e-20	90.2439	99.6	gi|161093345|gb|EY461238.1|EY461238	AIAG-aab09f08.g1 Anclostoma_caninum_EST_L3_Normal_pSMART Ancylostoma caninum cDNA similar to ref|NP_506269.1| EATing: abnormal pharyngeal pumping EAT-6, Sodium/Potassium ATPase SPA-1 (111.0 kD) (eat-6) [Caenorhabditis elegans] pir|T18717 hypothetical prot
Contig10075	4e-20	90.2439	99.6	gi|161095412|gb|EY464855.1|EY464855	AIAG-aab29f07.g1 Anclostoma_caninum_EST_L3_Normal_pSMART Ancylostoma caninum cDNA similar to ref|NP_506269.1| EATing: abnormal pharyngeal pumping EAT-6, Sodium/Potassium ATPase SPA-1 (111.0 kD) (eat-6) [Caenorhabditis elegans] pir|T18717 hypothetical prot
Contig10075	4e-20	90.2439	99.6	gi|161098979|gb|EY466874.1|EY466874	AIAG-aaa23d04.b1 Anclostoma_caninum_EST_L3_Normal_pSMART Ancylostoma caninum cDNA similar to ref|NP_506269.1| EATing: abnormal pharyngeal pumping EAT-6, Sodium/Potassium ATPase SPA-1 (111.0 kD) (eat-6) [Caenorhabditis elegans] pir|T18717 hypothetical prot
Contig10079	2e-13	100	77.8	gi|158004270|gb|EX550888.1|EX550888	AIAC-aab11b10.b1 Ancylostoma_caninum_EST_Male_pSMART Ancylostoma caninum cDNA, mRNA sequence
Contig10079	5e-14	100	79.8	gi|161097157|gb|EY466474.1|EY466474	AIAG-aaa13g11.g1 Anclostoma_caninum_EST_L3_Normal_pSMART Ancylostoma caninum cDNA, mRNA sequence
Contig10079	5e-14	100	79.8	gi|162402609|gb|FC544067.1|FC544067	AIAI-aad36e08.g1 Anclostoma_caninum_EST_L3_Activated Ancylostoma caninum cDNA, mRNA sequence
Contig10079	5e-14	100	79.8	gi|162403987|gb|FC545465.1|FC545465	AIAI-aad31f03.g1 Anclostoma_caninum_EST_L3_Activated Ancylostoma caninum cDNA, mRNA sequence
Contig10079	5e-14	100	79.8	gi|162404446|gb|FC546291.1|FC546291	AIAI-aad50b04.g1 Anclostoma_caninum_EST_L3_Activated Ancylostoma caninum cDNA, mRNA sequence
Contig1008	2e-09	93.1818	63.9	gi|158004480|gb|EX551098.1|EX551098	AIAC-aaa31c08.b1 Ancylostoma_caninum_EST_Male_pSMART Ancylostoma caninum cDNA, mRNA sequence
Contig1008	3e-11	88.8889	69.9	gi|161092795|gb|EY461814.1|EY461814	AIAG-aab23h03.b1 Anclostoma_caninum_EST_L3_Normal_pSMART Ancylostoma caninum cDNA, mRNA sequence
Contig1008	3e-11	90.4762	69.9	gi|161097422|gb|EY467175.1|EY467175	AIAG-aaa91g10.b1 Anclostoma_caninum_EST_L3_Normal_pSMART Ancylostoma caninum cDNA, mRNA sequence
Contig1008	2e-15	91.9355	83.8	gi|162411999|gb|FC553123.1|FC553123	AIAI-aae07f08.b1 Anclostoma_caninum_EST_L3_Activated Ancylostoma caninum cDNA, mRNA sequence
Contig1008	1e-13	93.6508	77.8	gi|17972572|gb|BM279314.1|BM279314	Nb_ad1_05E06_M13 Nippostrongylus brasiliensis uni-zap adult library Nippostrongylus brasiliensis cDNA clone Nb_ad1_05E06 5', mRNA sequence
Contig10081	1e-05	100	52	gi|11410966|gb|BF422977.1|BF422977	Hc_d11_20D05_SKPL Haemonchus contortus d11 mixed adult from David Knox Haemonchus contortus cDNA clone Hc_d11_20D05 5', mRNA sequence
Contig10081	5e-05	86.7925	50.1	gi|11411154|gb|BF423165.1|BF423165	Hc_d11_23A12_SKPL Haemonchus contortus d11 mixed adult from David Knox Haemonchus contortus cDNA clone Hc_d11_23A12 5' similar to gb|AAC03562.1| (AF047417) putative secretory protein precursor; HC40 [Haemonchus, mRNA sequence
Contig10081	5e-05	86.7925	50.1	gi|17147718|gb|BM138951.1|BM138951	Hc_ad_15A02_SKPL Haemonchus contortus adult from David Knox Haemonchus contortus cDNA clone Hc_ad_15A02 5' similar to gb|AAC03562.1| (AF047417) putative secretory protein precursor; HC40 [Haemonchus, mRNA sequence
Contig10081	1e-05	86.2069	52	gi|24330916|gb|CA033645.1|CA033645	pw13f02.y1 Haemonchus contortus whole worm pAMP1 v1 Haemonchus contortus cDNA 5' similar to TR:O45132 O45132 PUTATIVE SECRETORY PROTEIN PRECURSOR. ;, mRNA sequence
Contig10081	5e-05	86.7925	50.1	gi|9690149|gb|BE496682.1|BE496682	Hc_d11_07B10_SKPL Haemonchus contortus d11 mixed adult from David Knox Haemonchus contortus cDNA clone Hc_d11_07B10 5' similar to gb|AAC03562.1| (AF047417) putative secretory protein precursor; HC40 [Haemonchus, mRNA sequence
Contig1009	3e-06	80.5085	52	gi|162411073|gb|FC552140.1|FC552140	AIAI-aad96d05.b1 Anclostoma_caninum_EST_L3_Activated Ancylostoma caninum cDNA, mRNA sequence
Contig10091	3e-09	79.6407	61.9	gi|22789678|gb|BU493434.1|BU493434	Nb_ADGR_D2D06_T7 Nippostrongylus brasiliensis adult (full length enriched) Nippostrongylus brasiliensis cDNA clone Nb_ADGR_D2D06 5' similar to F18C12.2a CE30344 locus:rme-8 DNA-J like domain status:Confirmed, mRNA sequence
Contig10092	5e-05	86.5385	48.1	gi|21809018|gb|BQ667336.1|BQ667336	pb59h02.y1 Anc caninum L3 serum stim pAMP1 v1 Chiapelli McCarter Ancylostoma caninum cDNA 5' similar to TR:Q21420 Q21420 K10D6.1 PROTEIN. [1] ;, mRNA sequence
Contig10096	6e-08	85.1351	60	gi|161097966|gb|EY467736.1|EY467736	AIAG-aaa27e08.g1 Anclostoma_caninum_EST_L3_Normal_pSMART Ancylostoma caninum cDNA, mRNA sequence
Contig10096	6e-08	85.1351	60	gi|161098971|gb|EY466866.1|EY466866	AIAG-aaa23d06.b1 Anclostoma_caninum_EST_L3_Normal_pSMART Ancylostoma caninum cDNA, mRNA sequence
Contig10096	6e-08	85.1351	60	gi|161105285|gb|EY473822.1|EY473822	AIAG-aaa23d06.g1 Anclostoma_caninum_EST_L3_Normal_pSMART Ancylostoma caninum cDNA, mRNA sequence
Contig10096	5e-27	80.5755	123	gi|27925429|gb|CB099622.1|CB099622	py14h04.y1 Haemonchus contortus whole worm pAMP1 v1 Haemonchus contortus cDNA 5' similar to TR:Q09397 Q09397 HYPOTHETICAL 47.2 KD PROTEIN F48E8.7 IN CHROMOSOME III. [1] ;, mRNA sequence
Contig10096	9e-35	81.1881	149	gi|28254588|gb|CB191196.1|CB191196	py29c04.y1 Haemonchus contortus whole worm pAMP1 v1 Haemonchus contortus cDNA 5' similar to TR:Q09397 Q09397 HYPOTHETICAL 47.2 KD PROTEIN F48E8.7 IN CHROMOSOME III. [1] ;, mRNA sequence
Contig10097	6e-09	90.7692	61.9	gi|154849627|gb|EV854054.1|EV854054	D.viviparus_52_G09.ab1 Dictyocaulus viviparus HannoverDv2000 cDNA Dictyocaulus viviparus cDNA, mRNA sequence
Contig10097	2e-05	90.2439	50.1	gi|9690041|gb|BE496706.1|BE496706	Hc_d11_07F12_SKPL Haemonchus contortus d11 mixed adult from David Knox Haemonchus contortus cDNA clone Hc_d11_07F12 5' similar to pir|T29460 hypothetical protein T05B11.3 - Caenorhabditis elegans, mRNA sequence
Contig10098	9e-14	84.1121	77.8	gi|11180182|gb|BF249999.1|BF249999	pa93g03.y1 Hawdon Ancylostoma caninum L3 Ancylostoma caninum cDNA 5' similar to SW:YT6J_CAEEL P90838 HYPOTHETICAL 55.2 KD PROTEIN F16A11.2 IN CHROMOSOME I. [1] ;, mRNA sequence
Contig10098	9e-14	84.1121	77.8	gi|157999851|gb|EX546469.1|EX546469	AIAC-aaa68d08.g1 Ancylostoma_caninum_EST_Male_pSMART Ancylostoma caninum cDNA similar to ref|NP_492498.1| Uncharacterized protein family UPF0027 [Caenorhabditis elegans] sp|P90838|YT6J_CAEEL Hypothetical 55.2 kDa protein F16A11.2 in chromosome I emb|CAB04
Contig10098	9e-14	84.1121	77.8	gi|162402493|gb|FC543951.1|FC543951	AIAI-aad35a06.g1 Anclostoma_caninum_EST_L3_Activated Ancylostoma caninum cDNA similar to ref|NP_492498.1| Uncharacterized protein family UPF0027 [Caenorhabditis elegans] sp|P90838|YT6J_CAEEL Hypothetical 55.2 kDa protein F16A11.2 in chromosome I emb|CAB04
Contig10098	9e-14	84.1121	77.8	gi|162403586|gb|FC544743.1|FC544743	AIAI-aac90c06.g1 Anclostoma_caninum_EST_L3_Activated Ancylostoma caninum cDNA similar to ref|NP_492498.1| Uncharacterized protein family UPF0027 [Caenorhabditis elegans] sp|P90838|YT6J_CAEEL Hypothetical 55.2 kDa protein F16A11.2 in chromosome I emb|CAB04
Contig10098	9e-14	84.1121	77.8	gi|7640862|gb|AW735155.1|AW735155	pa48c04.y1 Hawdon Ancylostoma caninum L3 Ancylostoma caninum cDNA 5' similar to WP:F16A11.2 CE09424 HYPOTHETICAL 55.2 KD PROTEIN F16A11.2 IN CHROMOSOME I ;, mRNA sequence
Contig10100	2e-56	88.9447	220	gi|13418419|gb|BG467815.1|BG467815	Na_L3_03C09_SAC Necator americanus (parasitic nematode) L3 Necator americanus cDNA clone Na_L3_03C09 5', mRNA sequence
Contig10100	5e-57	89	222	gi|161101181|gb|EY469762.1|EY469762	AIAG-aaa78d02.b1 Anclostoma_caninum_EST_L3_Normal_pSMART Ancylostoma caninum cDNA similar to sp|Q9N4M4|ANC1_CAEEL Nuclear anchorage protein 1 (Anchorage 1 protein) (Nesprin homolog) gb|AAF40010.3| Abnormal nuclear anchorage protein 1 [Caenorhabditis elega
Contig10100	8e-56	88.8889	218	gi|161104719|gb|EY473469.1|EY473469	AIAG-aab29g12.b1 Anclostoma_caninum_EST_L3_Normal_pSMART Ancylostoma caninum cDNA similar to sp|Q9N4M4|ANC1_CAEEL Nuclear anchorage protein 1 (Anchorage 1 protein) (Nesprin homolog) gb|AAF40010.3| Abnormal nuclear anchorage protein 1 [Caenorhabditis elega
Contig10100	2e-56	88.9447	220	gi|22529170|gb|BU087981.1|BU087981	Na_L3_26G08_SAC Necator americanus (parasitic nematode) L3 Necator americanus cDNA clone Na_L3_26G08 5' similar to ZK973.6 CE29655 status:Partially_confirmed TR:Q9N4M4, mRNA sequence
Contig10100	2e-56	88.9447	220	gi|22530497|gb|BU089308.1|BU089308	Na_L3_54G04_SAC Necator americanus (parasitic nematode) L3 Necator americanus cDNA clone Na_L3_54G04 5' similar to ZK973.6 CE29655 status:Partially_confirmed TR:Q9N4M4, mRNA sequence
Contig10101	1e-06	90.6977	54	gi|162404782|gb|FC546202.1|FC546202	AIAI-aac93f12.b1 Anclostoma_caninum_EST_L3_Activated Ancylostoma caninum cDNA, mRNA sequence
Contig10101	8e-11	86.4865	67.9	gi|22789671|gb|BU493427.1|BU493427	Nb_ADGR_D2C08_T7 Nippostrongylus brasiliensis adult (full length enriched) Nippostrongylus brasiliensis cDNA clone Nb_ADGR_D2C08 5' similar to ZK525.1 CE16731 status:Confirmed TR:O46023 protein_id:CAB05022.1, mRNA sequence
Contig10104	7e-06	79.5775	52	gi|157992111|gb|EX538731.1|EX538731	AIAC-aaa55a10.b1 Ancylostoma_caninum_EST_Male_pSMART Ancylostoma caninum cDNA, mRNA sequence
Contig10104	3e-14	79.0323	79.8	gi|157999502|gb|EX546120.1|EX546120	AIAC-aaa66g04.b1 Ancylostoma_caninum_EST_Male_pSMART Ancylostoma caninum cDNA, mRNA sequence
Contig10104	5e-13	79.6117	75.8	gi|157999762|gb|EX546380.1|EX546380	AIAC-aaa66g04.g1 Ancylostoma_caninum_EST_Male_pSMART Ancylostoma caninum cDNA, mRNA sequence
Contig10107	3e-19	82.3171	95.6	gi|17972513|gb|BM279255.1|BM279255	Nb_ad1_04F12_M13 Nippostrongylus brasiliensis uni-zap adult library Nippostrongylus brasiliensis cDNA clone Nb_ad1_04F12 5' similar to ref|NP_492056.1| (NM_059655) protein kinae C inhibitor 1 like [Caenorhabditis, mRNA sequence
Contig10107	7e-08	79.1111	58	gi|22530088|gb|BU088899.1|BU088899	Na_L3_49G07_SAC Necator americanus (parasitic nematode) L3 Necator americanus cDNA clone Na_L3_49G07 5' similar to F21C3.3 CE05678 protein kinae C inhibitor 1 like status:Predicted, mRNA sequence
Contig10108	3e-20	84.6154	99.6	gi|154847421|gb|EV851853.1|EV851853	D.viviparus_23_B09.ab1 Dictyocaulus viviparus HannoverDv2000 cDNA Dictyocaulus viviparus cDNA, mRNA sequence
Contig10108	1e-25	84.7682	117	gi|154848353|gb|EV852785.1|EV852785	D.viviparus_40_B11.ab1 Dictyocaulus viviparus HannoverDv2000 cDNA Dictyocaulus viviparus cDNA, mRNA sequence
Contig10108	1e-25	84.7682	117	gi|154849335|gb|EV853762.1|EV853762	D.viviparus_48_C05.ab1 Dictyocaulus viviparus HannoverDv2000 cDNA Dictyocaulus viviparus cDNA, mRNA sequence
Contig10108	2e-06	79.0419	54	gi|158011027|gb|EX557645.1|EX557645	AIAE-aab00h11.b1 Ancylostoma_caninum_EST_Female_pSMART Ancylostoma caninum cDNA similar to ref|NP_492459.1| Pyruvate kinase (65.1 kD) [Caenorhabditis elegans] pir|T21360 hypothetical protein F25H5.3b - Caenorhabditis elegans emb|CAB02983.1| Hypothetical p
Contig10108	2e-06	79.0419	54	gi|162398010|gb|FC539300.1|FC539300	AIAI-aad01c01.b1 Anclostoma_caninum_EST_L3_Activated Ancylostoma caninum cDNA similar to ref|NP_492459.1| Pyruvate kinase (65.1 kD) [Caenorhabditis elegans] pir|T21360 hypothetical protein F25H5.3b - Caenorhabditis elegans emb|CAB02983.1| Hypothetical pro
Contig10116	2e-11	81.5951	69.9	gi|158005230|gb|EX551848.1|EX551848	AIAE-aaa21c11.b1 Ancylostoma_caninum_EST_Female_pSMART Ancylostoma caninum cDNA similar to gb|AAF59612.1| Mediator protein 6 [Caenorhabditis elegans], mRNA sequence
Contig10116	2e-11	81.5951	69.9	gi|158017169|gb|EX563787.1|EX563787	AIAE-aaa21c11.g1 Ancylostoma_caninum_EST_Female_pSMART Ancylostoma caninum cDNA similar to gb|AAF59612.1| Mediator protein 6 [Caenorhabditis elegans], mRNA sequence
Contig10116	2e-11	81.5951	69.9	gi|21808002|gb|BQ666320.1|BQ666320	pb39f05.y1 Anc caninum L3 serum stim pAMP1 v1 Chiapelli McCarter Ancylostoma caninum cDNA 5' similar to TR:O18534 O18534 RNA POLYMERASE TRANSCRIPTIONAL REGULATION MEDIATOR. [1] ;, mRNA sequence
Contig10116	3e-35	86.2637	149	gi|27473985|gb|CA957625.1|CA957625	px26h08.y1 Haemonchus contortus whole worm SL2 TOPO v1 Haemonchus contortus cDNA 5' similar to TR:O18534 O18534 RNA POLYMERASE TRANSCRIPTIONAL REGULATION MEDIATOR. [1] ;, mRNA sequence
Contig10119	7e-05	100	48.1	gi|171301279|gb|FE929198.1|FE929198	NPAD-aaa45g10.g1 N.brasiliensis_NPAD1_EST_L3N Nippostrongylus brasiliensis cDNA similar to ref|NP_494721.1| Glycerol kinase (55.2 kD) [Caenorhabditis elegans] sp|Q21944|GLPK_CAEEL Probable glycerol kinase (ATP:glycerol 3-phosphotransferase) (Glycerokinase
Contig10123	3e-17	80.3828	89.7	gi|157989066|gb|EX535685.1|EX535685	AIAC-aab13f05.g1 Ancylostoma_caninum_EST_Male_pSMART Ancylostoma caninum cDNA similar to ref|NP_497185.1| Alkyl-dihydroxyacetonephosphate synthase, main isoform (66.6 kD) (ads-1) [Caenorhabditis elegans] sp|O45218|ADAS_CAEEL Alkyldihydroxyacetonephosphate
Contig10123	7e-15	79.9043	81.8	gi|158017652|gb|EX564270.1|EX564270	AIAE-aaa51g05.g1 Ancylostoma_caninum_EST_Female_pSMART Ancylostoma caninum cDNA similar to ref|NP_497185.1| Alkyl-dihydroxyacetonephosphate synthase, main isoform (66.6 kD) (ads-1) [Caenorhabditis elegans] sp|O45218|ADAS_CAEEL Alkyldihydroxyacetonephospha
Contig10123	1e-06	89.3617	54	gi|158019479|gb|EX566097.1|EX566097	AIAE-aaa51g05.b1 Ancylostoma_caninum_EST_Female_pSMART Ancylostoma caninum cDNA similar to ref|NP_497185.1| Alkyl-dihydroxyacetonephosphate synthase, main isoform (66.6 kD) (ads-1) [Caenorhabditis elegans] sp|O45218|ADAS_CAEEL Alkyldihydroxyacetonephospha
Contig10123	3e-14	84.6154	79.8	gi|162409479|gb|FC550519.1|FC550519	AIAI-aae06e12.g1 Anclostoma_caninum_EST_L3_Activated Ancylostoma caninum cDNA similar to ref|NP_497185.1| Alkyl-dihydroxyacetonephosphate synthase, main isoform (66.6 kD) (ads-1) [Caenorhabditis elegans] sp|O45218|ADAS_CAEEL Alkyldihydroxyacetonephosphate
Contig10123	2e-15	80.8989	83.8	gi|162410151|gb|FC551365.1|FC551365	AIAI-aad99c08.g1 Anclostoma_caninum_EST_L3_Activated Ancylostoma caninum cDNA similar to ref|NP_497185.1| Alkyl-dihydroxyacetonephosphate synthase, main isoform (66.6 kD) (ads-1) [Caenorhabditis elegans] sp|O45218|ADAS_CAEEL Alkyldihydroxyacetonephosphate
Contig10130	5e-24	94.0476	111	gi|120538912|gb|EH358795.1|EH358795	NPAA-aaa28a11.g1 N.brasiliensis_EST_L3A_SL1 Nippostrongylus brasiliensis cDNA similar to ref|NP_495336.1| Transcription factor (17.5 kD) [Caenorhabditis elegans] sp|Q18885|BTF3_CAEEL TRANSCRIPTION FACTOR BTF3 HOMOLOG pir|T15847 hypothetical protein C56C10
Contig10130	8e-60	98.4375	230	gi|27587483|gb|CB012747.1|CB012747	Hc_ad_43E12_SKPL Haemonchus contortus adult from David Knox Haemonchus contortus cDNA clone Hc_ad_43E12 5', mRNA sequence
Contig10130	1e-46	98.9796	186	gi|28913764|gb|CB331956.1|CB331956	py65b03.y1 Haemonchus contortus intestine SL1 TOPO v1 Haemonchus contortus cDNA 5' similar to SW:BTF3_CAEEL Q18885 TRANSCRIPTION FACTOR BTF3 HOMOLOG. [1] ;, mRNA sequence
Contig10130	5e-24	94.0476	111	gi|91104152|gb|EB186195.1|EB186195	NPAC-aaa06c06.b1 N.brasiliensis_EST_L3N_SL1 Nippostrongylus brasiliensis cDNA, mRNA sequence
Contig10130	5e-24	94.0476	111	gi|91851714|gb|EB390721.1|EB390721	NPAC-aaa07b05.g2 N.brasiliensis_EST_L3N_SL1 Nippostrongylus brasiliensis cDNA similar to ref|NP_495336.1| Transcription factor (17.5 kD) [Caenorhabditis elegans] sp|Q18885|BTF3_CAEEL TRANSCRIPTION FACTOR BTF3 HOMOLOG pir|T15847 hypothetical protein C56C10
Contig10131	1e-18	89.1566	93.7	gi|27474261|gb|CA957901.1|CA957901	px61g11.y1 Haemonchus contortus intestine SL2 TOPO v1 Haemonchus contortus cDNA 5' similar to TR:Q18966 Q18966 D2013.6 PROTEIN. [1] ;, mRNA sequence
Contig10131	1e-18	89.1566	93.7	gi|27593807|gb|CB019071.1|CB019071	px72h02.y1 Haemonchus contortus whole worm SL2 TOPO v1 Haemonchus contortus cDNA 5' similar to TR:Q18966 Q18966 D2013.6 PROTEIN. [1] ;, mRNA sequence
Contig10131	7e-17	87.9518	87.7	gi|27594216|gb|CB019480.1|CB019480	px43f04.y1 Haemonchus contortus whole worm SL2 TOPO v1 Haemonchus contortus cDNA 5' similar to TR:Q18966 Q18966 D2013.6 PROTEIN. [1] ;, mRNA sequence
Contig10131	1e-18	89.1566	93.7	gi|27595846|gb|CB021110.1|CB021110	px95a05.y1 Haemonchus contortus intestine SL2 TOPO v1 Haemonchus contortus cDNA 5' similar to TR:Q18966 Q18966 D2013.6 PROTEIN. [1] ;, mRNA sequence
Contig10131	1e-18	89.1566	93.7	gi|27810698|gb|CB065120.1|CB065120	px97d08.y1 Haemonchus contortus intestine SL2 TOPO v1 Haemonchus contortus cDNA 5' similar to TR:Q18966 Q18966 D2013.6 PROTEIN. [1] ;, mRNA sequence
Contig10132	1e-21	82.9268	103	gi|11180645|gb|BF250462.1|BF250462	pa99d07.y1 Hawdon Ancylostoma caninum L3 Ancylostoma caninum cDNA 5' similar to WP:CE01380 R13A5.8 Ribosomal protein L9 ;, mRNA sequence
Contig10132	1e-21	82.9268	103	gi|7364033|gb|AW627129.1|AW627129	pa18b02.y1 Hawdon Ancylostoma caninum L3 Ancylostoma caninum cDNA 5' similar to WP:R13A5.8 CE01380 RIBOSOMAL PROTEIN L9 ;, mRNA sequence
Contig10132	1e-21	82.9268	103	gi|7364237|gb|AW627333.1|AW627333	pa28h02.y1 Hawdon Ancylostoma caninum L3 Ancylostoma caninum cDNA 5' similar to WP:R13A5.8 CE01380 RIBOSOMAL PROTEIN L9 ;, mRNA sequence
Contig10132	1e-21	82.9268	103	gi|7584441|gb|AW700333.1|AW700333	pa30g09.y1 Hawdon Ancylostoma caninum L3 Ancylostoma caninum cDNA 5' similar to WP:R13A5.8 CE01380 RIBOSOMAL PROTEIN L9 ;contains element LTR2 repetitive element ;, mRNA sequence
Contig10132	1e-21	82.9268	103	gi|8004693|gb|AW870640.1|AW870640	pa62f11.y1 Hawdon Ancylostoma caninum L3 Ancylostoma caninum cDNA 5' similar to WP:R13A5.8 CE01380 RIBOSOMAL PROTEIN L9 ;, mRNA sequence
Contig10136	1e-20	92	101	gi|7275451|gb|AW588419.1|AW588419	pa12h05.y1 Hawdon Ancylostoma caninum L3 Ancylostoma caninum cDNA 5', mRNA sequence
Contig10140	6e-12	82.0312	71.9	gi|161102400|gb|EY470693.1|EY470693	AIAG-aab01a02.g1 Anclostoma_caninum_EST_L3_Normal_pSMART Ancylostoma caninum cDNA similar to ref|NP_741200.1| Displaced gonad and defective sensory map formation DIG-1, mesocentin, extracellular matrix adhesion molecule (dig-1) [Caenorhabditis elegans] gb
Contig1015	8e-26	83.8323	117	gi|120538913|gb|EH358796.1|EH358796	NPAA-aaa28a02.g1 N.brasiliensis_EST_L3A_SL1 Nippostrongylus brasiliensis cDNA similar to ref|NP_509703.1| Yeast Endoplasmic Reticulum retention Defective related ERD-2 (25.1 kD) (erd-2) [Caenorhabditis elegans] sp|P48583|ER22_CAEEL ER lumen protein retain
Contig1015	2e-23	83.2335	109	gi|120539069|gb|EH358952.1|EH358952	NPAA-aaa09f02.g1 N.brasiliensis_EST_L3A_SL1 Nippostrongylus brasiliensis cDNA similar to ref|NP_509703.1| Yeast Endoplasmic Reticulum retention Defective related ERD-2 (25.1 kD) (erd-2) [Caenorhabditis elegans] sp|P48583|ER22_CAEEL ER lumen protein retain
Contig1015	8e-26	83.8323	117	gi|158015410|gb|EX562028.1|EX562028	AIAE-aaa19f06.b1 Ancylostoma_caninum_EST_Female_pSMART Ancylostoma caninum cDNA similar to ref|NP_509703.1| Yeast Endoplasmic Reticulum retention Defective related ERD-2 (25.1 kD) (erd-2) [Caenorhabditis elegans] sp|P48583|ER22_CAEEL ER lumen protein reta
Contig1015	8e-32	87.5912	137	gi|27590864|gb|CB016128.1|CB016128	Hc_d11_50G04_SKPL Haemonchus contortus d11 mixed adult from David Knox Haemonchus contortus cDNA clone Hc_d11_50G04 5' similar to F09B9.3 CE23635 locus:erd-2 ER lumen protein retaining receptor, mRNA sequence
Contig1015	5e-33	86.4516	141	gi|27591030|gb|CB016294.1|CB016294	Hc_d11_53F09_SKPL Haemonchus contortus d11 mixed adult from David Knox Haemonchus contortus cDNA clone Hc_d11_53F09 5' similar to F09B9.3 CE23635 locus:erd-2 ER lumen protein retaining receptor, mRNA sequence
Contig10150	1e-111	95.2756	400	gi|11068990|gb|BF186771.1|BF186771	Hc_L4_02B09_SKPL Haemonchus contortus L4 SL1 from David Knox Haemonchus contortus cDNA clone Hc_L4_02B09 5' similar to pir|T23149 hypothetical protein JC8.8 - Caenorhabditis elegans, mRNA sequence
Contig10150	5e-18	82.2785	91.7	gi|11069030|gb|BF186811.1|BF186811	Hc_L4_02G06_SKPL Haemonchus contortus L4 SL1 from David Knox Haemonchus contortus cDNA clone Hc_L4_02G06 5' similar to pir|T23149 hypothetical protein JC8.8 - Caenorhabditis elegans, mRNA sequence
Contig10150	4e-15	94.3396	81.8	gi|158004745|gb|EX551363.1|EX551363	AIAE-aab22f12.g1 Ancylostoma_caninum_EST_Female_pSMART Ancylostoma caninum cDNA similar to ref|NP_502549.1| Transthyretin-like family member precursor family member [Caenorhabditis elegans] pir|T23149 hypothetical protein JC8.8 - Caenorhabditis elegans, m
Contig10150	3e-16	83.2061	85.7	gi|17352997|gb|BM174112.1|BM174112	Hc_L4_15B07_SKPL Haemonchus contortus L4 SL1 from David Knox Haemonchus contortus cDNA clone Hc_L4_15B07 5' similar to pir|T23149 hypothetical protein JC8.8 - Caenorhabditis elegans, mRNA sequence
Contig10150	1e-15	81.6456	83.8	gi|17353033|gb|BM174148.1|BM174148	Hc_L4_15E12_SKPL Haemonchus contortus L4 SL1 from David Knox Haemonchus contortus cDNA clone Hc_L4_15E12 5' similar to pir|T23149 hypothetical protein JC8.8 - Caenorhabditis elegans, mRNA sequence
Contig10152	2e-14	80.3191	79.8	gi|11179993|gb|BF249810.1|BF249810	pa86d02.y1 Hawdon Ancylostoma caninum L3 Ancylostoma caninum cDNA 5' similar to TR:Q17433 Q17433 HYPOTHETICAL 40.0 KD PROTEIN B0035.2 IN CHROMOSOME IV PRECURSOR. [1] ;, mRNA sequence
Contig10156	9e-28	86.9565	123	gi|156183756|gb|EW742548.1|EW742548	AIAE-aaa04d01.b1 Ancylostoma_caninum_EST_Female_pSMART Ancylostoma caninum cDNA similar to ref|NP_502786.1| RNA recognition motif containing protein (63.6 kD) [Caenorhabditis elegans] pir|T27245 hypothetical protein Y57G11C.9a - Caenorhabditis elegans emb
Contig10156	4e-24	82.9787	111	gi|17147940|gb|BM139173.1|BM139173	Hc_ad_19E07_SKPL Haemonchus contortus adult from David Knox Haemonchus contortus cDNA clone Hc_ad_19E07 5' similar to pir|T27246 hypothetical protein Y57G11C.9b - Caenorhabditis elegans, mRNA sequence
Contig10160	6e-06	84.8485	52	gi|17147896|gb|BM139129.1|BM139129	Hc_ad_18G06_SKPL Haemonchus contortus adult from David Knox Haemonchus contortus cDNA clone Hc_ad_18G06 5' similar to pir|T16605 hypothetical protein K10B2.3 - Caenorhabditis elegans, mRNA sequence
Contig10160	4e-07	90.9091	56	gi|17972118|gb|BM278860.1|BM278860	Nb_ad0_140_SAC Nippostrongylus brasiliensis amplified adult Nippostrongylus brasiliensis cDNA clone Nb_ad0_140 5' similar to K10B2.3 CE02010 lectin status:Partially_confirmed, mRNA sequence
Contig10160	4e-07	90.9091	56	gi|21393103|gb|BM278977.2|BM278977	Nb_ad0_255_SAC Nippostrongylus brasiliensis amplified adult Nippostrongylus brasiliensis cDNA clone Nb_ad0_255 5' similar to C25A1.8 CE08374 lectin status:Confirmed, mRNA sequence
Contig10160	6e-06	84.8485	52	gi|24330934|gb|CA033660.1|CA033660	pw13g06.y1 Haemonchus contortus whole worm pAMP1 v1 Haemonchus contortus cDNA 5' similar to TR:Q09992 Q09992 HYPOTHETICAL 27.8 KD PROTEIN K10B2.3 IN CHROMOSOME II. [1] ;, mRNA sequence
Contig10160	3e-11	83.1776	69.9	gi|27587134|gb|CB012398.1|CB012398	Hc_ad_38F07_SKPL Haemonchus contortus adult from David Knox Haemonchus contortus cDNA clone Hc_ad_38F07 5' similar to K10B2.3 CE02010 lectin status:Partially_confirmed TR:Q09992, mRNA sequence
Contig10170	5e-44	84.2975	178	gi|14020518|gb|BG734234.1|BG734234	Hc_gut_09H09_SKPL Haemonchus contortus Intestinal mRNA Haemonchus contortus cDNA clone Hc_gut_09H09 5' similar to sp|Q03577|SYD_CAEEL PROBABLE ASPARTYL-TRNA SYNTHETASE (ASPARTATE--TRNA LIGASE) (ASPRS), mRNA sequence
Contig10170	1e-47	84.375	190	gi|157992260|gb|EX538880.1|EX538880	AIAC-aab09a08.g1 Ancylostoma_caninum_EST_Male_pSMART Ancylostoma caninum cDNA similar to ref|NP_499089.1| aspartyl(D) tRNA Synthetase DRS-1 (59.9 kD) (drs-1) [Caenorhabditis elegans] sp|Q03577|SYD_CAEEL Aspartyl-tRNA synthetase (Aspartate--tRNA ligase) (A
Contig10170	3e-51	84.7328	202	gi|158009830|gb|EX556448.1|EX556448	AIAE-aab14c08.b1 Ancylostoma_caninum_EST_Female_pSMART Ancylostoma caninum cDNA similar to ref|NP_499089.1| aspartyl(D) tRNA Synthetase DRS-1 (59.9 kD) (drs-1) [Caenorhabditis elegans] sp|Q03577|SYD_CAEEL Aspartyl-tRNA synthetase (Aspartate--tRNA ligase)
Contig10170	5e-44	83.5878	178	gi|158012833|gb|EX559451.1|EX559451	AIAE-aaa74d09.b1 Ancylostoma_caninum_EST_Female_pSMART Ancylostoma caninum cDNA similar to ref|NP_499089.1| aspartyl(D) tRNA Synthetase DRS-1 (59.9 kD) (drs-1) [Caenorhabditis elegans] sp|Q03577|SYD_CAEEL Aspartyl-tRNA synthetase (Aspartate--tRNA ligase)
Contig10170	1e-38	86.7052	161	gi|158013761|gb|EX560379.1|EX560379	AIAE-aaa19b09.g1 Ancylostoma_caninum_EST_Female_pSMART Ancylostoma caninum cDNA similar to ref|NP_499089.1| aspartyl(D) tRNA Synthetase DRS-1 (59.9 kD) (drs-1) [Caenorhabditis elegans] sp|Q03577|SYD_CAEEL Aspartyl-tRNA synthetase (Aspartate--tRNA ligase)
Contig10171	5e-05	86.7925	50.1	gi|158006724|gb|EX553342.1|EX553342	AIAE-aaa39c08.b1 Ancylostoma_caninum_EST_Female_pSMART Ancylostoma caninum cDNA similar to ref|NP_509242.1| Aldose reductase family member (35.2 kD) [Caenorhabditis elegans] pir|T25526 hypothetical protein C07D8.6 - Caenorhabditis elegans gb|AAB37976.1| H
Contig10171	5e-05	86.7925	50.1	gi|158010734|gb|EX557352.1|EX557352	AIAE-aaa28h01.g1 Ancylostoma_caninum_EST_Female_pSMART Ancylostoma caninum cDNA similar to ref|NP_509242.1| Aldose reductase family member (35.2 kD) [Caenorhabditis elegans] pir|T25526 hypothetical protein C07D8.6 - Caenorhabditis elegans gb|AAB37976.1| H
Contig10174	1e-27	83.2461	125	gi|156182641|gb|EW741433.1|EW741433	AIAE-aaa05d07.b1 Ancylostoma_caninum_EST_Female_pSMART Ancylostoma caninum cDNA similar to ref|NP_494781.1| AT4g28450 F20O9 130 (50.8 kD) [Caenorhabditis elegans] pir|T27863 hypothetical protein ZK430.7 - Caenorhabditis elegans gb|AAA83580.1| Hypothetical
Contig10174	1e-27	83.2461	125	gi|158009080|gb|EX555698.1|EX555698	AIAE-aaa15d08.g1 Ancylostoma_caninum_EST_Female_pSMART Ancylostoma caninum cDNA similar to ref|NP_494781.1| AT4g28450 F20O9 130 (50.8 kD) [Caenorhabditis elegans] pir|T27863 hypothetical protein ZK430.7 - Caenorhabditis elegans gb|AAA83580.1| Hypothetical
Contig10174	1e-27	83.2461	125	gi|158018153|gb|EX564771.1|EX564771	AIAE-aaa95a12.g1 Ancylostoma_caninum_EST_Female_pSMART Ancylostoma caninum cDNA similar to ref|NP_494781.1| AT4g28450 F20O9 130 (50.8 kD) [Caenorhabditis elegans] pir|T27863 hypothetical protein ZK430.7 - Caenorhabditis elegans gb|AAA83580.1| Hypothetical
Contig10174	1e-27	83.2461	125	gi|158019152|gb|EX565770.1|EX565770	AIAE-aaa15d08.b1 Ancylostoma_caninum_EST_Female_pSMART Ancylostoma caninum cDNA similar to ref|NP_494781.1| AT4g28450 F20O9 130 (50.8 kD) [Caenorhabditis elegans] pir|T27863 hypothetical protein ZK430.7 - Caenorhabditis elegans gb|AAA83580.1| Hypothetical
Contig10174	3e-13	81.457	77.8	gi|24331301|gb|CA033851.1|CA033851	pw04f07.y1 Haemonchus contortus whole worm pAMP1 v1 Haemonchus contortus cDNA 5' similar to TR:Q23494 Q23494 SIMILAR TO S. CEREVISIAE SOF1 PROTEIN. [1] ;, mRNA sequence
Contig10176	2e-11	100	69.9	gi|161101636|gb|EY468803.1|EY468803	AIAG-aaa43g12.b1 Anclostoma_caninum_EST_L3_Normal_pSMART Ancylostoma caninum cDNA similar to ref|NP_497808.1| General transcription factor IIIC polypeptide 5 (50.1 kD) [Caenorhabditis elegans] pir|T24351 hypothetical protein T02C12.3 - Caenorhabditis eleg
Contig10181	8e-22	91.358	105	gi|161090231|gb|EY458727.1|EY458727	AIAG-aaa42a08.g1 Anclostoma_caninum_EST_L3_Normal_pSMART Ancylostoma caninum cDNA, mRNA sequence
Contig10181	8e-22	94.2029	105	gi|161091071|gb|EY459287.1|EY459287	AIAG-aaa10b11.b1 Anclostoma_caninum_EST_L3_Normal_pSMART Ancylostoma caninum cDNA, mRNA sequence
Contig10181	3e-21	93.0556	103	gi|162401975|gb|FC543813.1|FC543813	AIAI-aad61b09.g1 Anclostoma_caninum_EST_L3_Activated Ancylostoma caninum cDNA, mRNA sequence
Contig10181	1e-26	93.8272	121	gi|162413879|gb|FC555124.1|FC555124	AIAI-aad01f01.g1 Anclostoma_caninum_EST_L3_Activated Ancylostoma caninum cDNA, mRNA sequence
Contig10181	2e-25	91.2088	117	gi|22529815|gb|BU088626.1|BU088626	Na_L3_46E07_SAC Necator americanus (parasitic nematode) L3 Necator americanus cDNA clone Na_L3_46E07 5', mRNA sequence
Contig10183	3e-38	81.8182	159	gi|28255008|gb|CB191616.1|CB191616	py34e09.y1 Haemonchus contortus whole worm pAMP1 v1 Haemonchus contortus cDNA 5' similar to TR:Q9XZV9 Q9XZV9 HEXOKINASE ;, mRNA sequence
Contig10183	2e-17	81.5029	89.7	gi|28255058|gb|CB191666.1|CB191666	py35c01.y1 Haemonchus contortus whole worm pAMP1 v1 Haemonchus contortus cDNA 5' similar to TR:Q9XZV9 Q9XZV9 HEXOKINASE ;, mRNA sequence
Contig10185	1e-52	82.1138	208	gi|154848979|gb|EV853411.1|EV853411	D.viviparus-PLATE46_C11.ab1 Dictyocaulus viviparus HannoverDv2000 cDNA Dictyocaulus viviparus cDNA, mRNA sequence
Contig10185	2e-19	80.8612	97.6	gi|157988493|gb|EX535112.1|EX535112	AIAC-aab04e03.b1 Ancylostoma_caninum_EST_Male_pSMART Ancylostoma caninum cDNA similar to ref|NP_492517.1| STomatin-Like STL-1 (stl-1) [Caenorhabditis elegans] pir|T21562 hypothetical protein F30A10.5 - Caenorhabditis elegans, mRNA sequence
Contig10185	3e-09	79.878	63.9	gi|157995351|gb|EX541969.1|EX541969	AIAC-aaa99a05.b1 Ancylostoma_caninum_EST_Male_pSMART Ancylostoma caninum cDNA similar to ref|NP_492517.1| STomatin-Like STL-1 (stl-1) [Caenorhabditis elegans] pir|T21562 hypothetical protein F30A10.5 - Caenorhabditis elegans, mRNA sequence
Contig10185	4e-12	79.7927	73.8	gi|161096563|gb|EY465448.1|EY465448	AIAG-aaa97h09.b1 Anclostoma_caninum_EST_L3_Normal_pSMART Ancylostoma caninum cDNA similar to ref|NP_360089.1| unknown [Rickettsia conorii] pir|D97756 hypothetical protein RC0452 [imported] - Rickettsia conorii (strain Malish 7) gb|AAL02990.1| unknown [Ric
Contig10185	6e-17	80.3828	89.7	gi|161100343|gb|EY470237.1|EY470237	AIAG-aaa97h09.g1 Anclostoma_caninum_EST_L3_Normal_pSMART Ancylostoma caninum cDNA similar to ref|NP_492517.1| STomatin-Like STL-1 (stl-1) [Caenorhabditis elegans] pir|T21562 hypothetical protein F30A10.5 - Caenorhabditis elegans, mRNA sequence
Contig10190	3e-05	100	50.1	gi|156184893|gb|EW743685.1|EW743685	AIAC-aaa07a09.g1 Ancylostoma_caninum_EST_Male_pSMART Ancylostoma caninum cDNA, mRNA sequence
Contig10190	3e-05	100	50.1	gi|156185821|gb|EW744613.1|EW744613	AIAC-aaa07a09.b1 Ancylostoma_caninum_EST_Male_pSMART Ancylostoma caninum cDNA, mRNA sequence
Contig10190	7e-06	100	52	gi|157999072|gb|EX545690.1|EX545690	AIAC-aaa49d10.g1 Ancylostoma_caninum_EST_Male_pSMART Ancylostoma caninum cDNA similar to ref|NP_506115.1| Predicted CDS, glutathione S-transferase, C-terminal domain containing protein family member [Caenorhabditis elegans] pir|T20215 hypothetical protein
Contig10190	7e-06	100	52	gi|158004270|gb|EX550888.1|EX550888	AIAC-aab11b10.b1 Ancylostoma_caninum_EST_Male_pSMART Ancylostoma caninum cDNA, mRNA sequence
Contig10190	7e-06	100	52	gi|161099334|gb|EY468254.1|EY468254	AIAG-aab15c10.b1 Anclostoma_caninum_EST_L3_Normal_pSMART Ancylostoma caninum cDNA, mRNA sequence
Contig10195	7e-15	90.7692	81.8	gi|11411144|gb|BF423155.1|BF423155	Hc_d11_22G12_SKPL Haemonchus contortus d11 mixed adult from David Knox Haemonchus contortus cDNA clone Hc_d11_22G12 5' similar to sp|P34346|KADX_CAEEL PROBABLE ADENYLATE KINASE ISOENZYME C29E4.8 (ATP-AMP, mRNA sequence
Contig10195	2e-09	82.4074	63.9	gi|158005223|gb|EX551841.1|EX551841	AIAE-aaa21a06.b1 Ancylostoma_caninum_EST_Female_pSMART Ancylostoma caninum cDNA similar to ref|NP_498730.1| Adenylate kinase, possibly N-myristoylated (27.9 kD) [Caenorhabditis elegans] sp|P34346|KADX_CAEEL Probable adenylate kinase isoenzyme C29E4.8 (ATP
Contig10195	2e-09	82.4074	63.9	gi|158017181|gb|EX563799.1|EX563799	AIAE-aaa21a06.g1 Ancylostoma_caninum_EST_Female_pSMART Ancylostoma caninum cDNA similar to ref|NP_498730.1| Adenylate kinase, possibly N-myristoylated (27.9 kD) [Caenorhabditis elegans] sp|P34346|KADX_CAEEL Probable adenylate kinase isoenzyme C29E4.8 (ATP
Contig10195	1e-07	88.6792	58	gi|22529462|gb|BU088273.1|BU088273	Na_L3_33C05_SAC Necator americanus (parasitic nematode) L3 Necator americanus cDNA clone Na_L3_33C05 5' similar to C29E4.8 CE29198 Adenylate kinase status:Confirmed SW:P34346, mRNA sequence
Contig10195	8e-24	84.7222	111	gi|28914797|gb|CB332934.1|CB332934	py48f05.y1 Haemonchus contortus whole worm SL1 TOPO v1 Haemonchus contortus cDNA 5' similar to SW:KADX_CAEEL P34346 PROBABLE ADENYLATE KINASE ISOENZYME C29E4.8 ;, mRNA sequence
Contig10196	4e-08	85.7143	60	gi|7641196|gb|AW735482.1|AW735482	pa55e04.y1 Hawdon Ancylostoma caninum L3 Ancylostoma caninum cDNA 5' similar to TR:Q94122 Q94122 TFIIE-BETA PROTEIN. ;, mRNA sequence
Contig10197	6e-17	88.75	87.7	gi|12727364|gb|BG232190.1|BG232190	pa66a10.y1 Hawdon Ancylostoma caninum L3 Ancylostoma caninum cDNA 5' similar to WP:F32B5.8 CE09855 CYSTEINE PROTEINASE ;, mRNA sequence
Contig10197	6e-17	88.75	87.7	gi|157991557|gb|EX538176.1|EX538176	AIAC-aaa38h10.b1 Ancylostoma_caninum_EST_Male_pSMART Ancylostoma caninum cDNA similar to ref|NP_491023.1| Papain family cysteine protease family member [Caenorhabditis elegans] pir|T29872 hypothetical protein F32B5.8 - Caenorhabditis elegans gb|AAB54210.1
Contig10197	6e-17	88.75	87.7	gi|7364197|gb|AW627293.1|AW627293	pa28c03.y1 Hawdon Ancylostoma caninum L3 Ancylostoma caninum cDNA 5' similar to WP:F32B5.8 CE09855 CYSTEINE PROTEINASE ;, mRNA sequence
Contig10197	6e-17	88.75	87.7	gi|7584530|gb|AW700420.1|AW700420	pa31d05.y1 Hawdon Ancylostoma caninum L3 Ancylostoma caninum cDNA 5' similar to WP:F32B5.8 CE09855 CYSTEINE PROTEINASE ;, mRNA sequence
Contig10197	6e-17	88.75	87.7	gi|7640795|gb|AW735090.1|AW735090	pa47d08.y1 Hawdon Ancylostoma caninum L3 Ancylostoma caninum cDNA 5' similar to WP:F32B5.8 CE09855 CYSTEINE PROTEINASE ;, mRNA sequence
Contig10204	2e-53	89.4737	210	gi|10818719|gb|BF059809.1|BF059809	Hc_d11_04A05_SAC Haemonchus contortus d11 mixed adult from David Knox Haemonchus contortus cDNA clone Hc_d11_04A05 5' similar to pir|T42231 histone H1.1 - Caenorhabditis elegans, mRNA sequence
Contig10204	1e-23	88.4615	111	gi|11411333|gb|BF423344.1|BF423344	Hc_d11_28F04_SKPL Haemonchus contortus d11 mixed adult from David Knox Haemonchus contortus cDNA clone Hc_d11_28F04 5', mRNA sequence
Contig10204	3e-33	85.6383	143	gi|17147587|gb|BM138820.1|BM138820	Hc_ad_12H01_SKPL Haemonchus contortus adult from David Knox Haemonchus contortus cDNA clone Hc_ad_12H01 5' similar to pir|T42231 histone H1.1 - Caenorhabditis elegans, mRNA sequence
Contig10204	7e-16	82.5175	85.7	gi|91103473|gb|EB185516.1|EB185516	NPAB-aaa03c12.g1 N.brasiliensis_EST_L3A Nippostrongylus brasiliensis cDNA similar to ref|NP_510410.1| Histone H1.1 HIS-24 (21.4 kD) (his-24) [Caenorhabditis elegans] pir|T23778 histone H1.1 - Caenorhabditis elegans gb|AAB70665.1| histone H1.1 [Caenorhabdi
Contig10204	7e-16	82.5175	85.7	gi|91103828|gb|EB185871.1|EB185871	NPAB-aaa03c12.b1 N.brasiliensis_EST_L3A Nippostrongylus brasiliensis cDNA similar to ref|NP_510410.1| Histone H1.1 HIS-24 (21.4 kD) (his-24) [Caenorhabditis elegans] pir|T23778 histone H1.1 - Caenorhabditis elegans gb|AAB70665.1| histone H1.1 [Caenorhabdi
Contig10208	4e-15	83.2	81.8	gi|158013794|gb|EX560412.1|EX560412	AIAE-aaa19h03.g1 Ancylostoma_caninum_EST_Female_pSMART Ancylostoma caninum cDNA similar to ref|NP_491993.1| CRAL TRIO domain (43.8 kD) [Caenorhabditis elegans] pir|T23057 hypothetical protein H06O01.3 - Caenorhabditis elegans emb|CAB07482.1| Hypothetical
Contig10208	4e-15	83.2	81.8	gi|161097753|gb|EY465577.1|EY465577	AIAG-aaa99a05.b1 Anclostoma_caninum_EST_L3_Normal_pSMART Ancylostoma caninum cDNA similar to ref|NP_491993.1| CRAL TRIO domain (43.8 kD) [Caenorhabditis elegans] pir|T23057 hypothetical protein H06O01.3 - Caenorhabditis elegans emb|CAB07482.1| Hypothetica
Contig10208	3e-19	80.5556	95.6	gi|21808065|gb|BQ666383.1|BQ666383	pb40g06.y1 Anc caninum L3 serum stim pAMP1 v1 Chiapelli McCarter Ancylostoma caninum cDNA 5' similar to TR:O17907 O17907 H06O01.3 PROTEIN. [1] ;, mRNA sequence
Contig10208	4e-15	83.2	81.8	gi|21808781|gb|BQ667099.1|BQ667099	pb52d01.y1 Anc caninum L3 serum stim pAMP1 v1 Chiapelli McCarter Ancylostoma caninum cDNA 5' similar to TR:O17907 O17907 H06O01.3 PROTEIN. [1] ;, mRNA sequence
Contig10208	1e-27	88.5965	123	gi|227807052|gb|GE626089.1|GE626089	RGNaAd0037C03g Necator americanus adult cDNA library Necator americanus cDNA similar to Caenorhabditis elegans, CRAL/TRIO and GOLD domain containing family member (ctg-1), mRNA sequence
Contig10212	4e-59	85.1724	228	gi|27473015|gb|CA956655.1|CA956655	px28g07.y1 Haemonchus contortus whole worm SL2 TOPO v1 Haemonchus contortus cDNA 5' similar to TR:Q9TXR7 Q9TXR7 F56B3.11 PROTEIN. ;, mRNA sequence
Contig10212	2e-61	85.5172	236	gi|27473335|gb|CA956975.1|CA956975	px53d11.y1 Haemonchus contortus intestine SL2 TOPO v1 Haemonchus contortus cDNA 5' similar to TR:Q9TXR7 Q9TXR7 F56B3.11 PROTEIN. ;, mRNA sequence
Contig10212	4e-59	85.1724	228	gi|27473549|gb|CA957189.1|CA957189	px20e06.y1 Haemonchus contortus whole worm SL2 TOPO v1 Haemonchus contortus cDNA 5' similar to TR:Q9TXR7 Q9TXR7 F56B3.11 PROTEIN. ;, mRNA sequence
Contig10212	2e-61	85.5172	236	gi|27474737|gb|CA958377.1|CA958377	px59c03.y1 Haemonchus contortus intestine SL2 TOPO v1 Haemonchus contortus cDNA 5' similar to TR:Q9TXR7 Q9TXR7 F56B3.11 PROTEIN. ;, mRNA sequence
Contig10212	6e-64	85.8621	244	gi|27474790|gb|CA958430.1|CA958430	px62a06.y1 Haemonchus contortus intestine SL2 TOPO v1 Haemonchus contortus cDNA 5' similar to TR:Q9TXR7 Q9TXR7 F56B3.11 PROTEIN. ;, mRNA sequence
Contig10213	6e-14	82.4427	77.8	gi|23378003|gb|BU665817.1|BU665817	Hc_ad_32B07_SKPL Haemonchus contortus adult from David Knox Haemonchus contortus cDNA clone Hc_ad_32B07 5' similar to Similar to F21D5.2 CE03245 Yeast YHB3-like protein, mRNA sequence
Contig10214	2e-14	83.6207	79.8	gi|158001125|gb|EX547743.1|EX547743	AIAC-aaa36g04.g1 Ancylostoma_caninum_EST_Male_pSMART Ancylostoma caninum cDNA similar to ref|NP_034189.1| disrupted meiotic cDNA 1 homolog [Mus musculus] sp|Q61880|DMC1_MOUSE Meiotic recombination protein DMC1/LIM15 homolog pir|JC4191 meiosis-specific rec
Contig10214	2e-17	81.9876	89.7	gi|158015271|gb|EX561889.1|EX561889	AIAE-aaa17a05.b1 Ancylostoma_caninum_EST_Female_pSMART Ancylostoma caninum cDNA similar to ref|NP_008999.2| DMC1 dosage suppressor of mck1 homolog; disrupted meiotic cDNA1, yeast, homolog of; DMC1 homologue; meiotic recombination protein DMC1/LIM15 homolo
Contig10215	3e-06	96.6667	52	gi|17147536|gb|BM138769.1|BM138769	Hc_ad_12A01_SKPL Haemonchus contortus adult from David Knox Haemonchus contortus cDNA clone Hc_ad_12A01 5' similar to pir|T15803 hypothetical protein C44B7.10 - Caenorhabditis elegans, mRNA sequence
Contig10217	1e-11	88.2353	71.9	gi|161090991|gb|EY459972.1|EY459972	AIAG-aaa85f06.b1 Anclostoma_caninum_EST_L3_Normal_pSMART Ancylostoma caninum cDNA similar to pir|A88238 protein T13H5.4 [imported] - Caenorhabditis elegans, mRNA sequence
Contig10217	8e-07	85.9375	56	gi|161093718|gb|EY462215.1|EY462215	AIAG-aaa85f06.g1 Anclostoma_caninum_EST_L3_Normal_pSMART Ancylostoma caninum cDNA similar to pir|A88238 protein T13H5.4 [imported] - Caenorhabditis elegans, mRNA sequence
Contig10217	8e-07	85.9375	56	gi|161099650|gb|EY468101.1|EY468101	AIAG-aab13f02.b1 Anclostoma_caninum_EST_L3_Normal_pSMART Ancylostoma caninum cDNA similar to pir|A88238 protein T13H5.4 [imported] - Caenorhabditis elegans, mRNA sequence
Contig10217	5e-45	87.234	182	gi|161101040|gb|EY468943.1|EY468943	AIAG-aaa94d08.b1 Anclostoma_caninum_EST_L3_Normal_pSMART Ancylostoma caninum cDNA similar to pir|A88238 protein T13H5.4 [imported] - Caenorhabditis elegans, mRNA sequence
Contig10217	3e-40	86.1702	167	gi|162411798|gb|FC553212.1|FC553212	AIAI-aae08h09.b1 Anclostoma_caninum_EST_L3_Activated Ancylostoma caninum cDNA similar to pir|A88238 protein T13H5.4 [imported] - Caenorhabditis elegans, mRNA sequence
Contig10219	2e-09	89.2857	63.9	gi|11180348|gb|BF250165.1|BF250165	pa89g05.y1 Hawdon Ancylostoma caninum L3 Ancylostoma caninum cDNA 5' similar to TR:P91988 P91988 F25H9.6 PROTEIN. [1] ;, mRNA sequence
Contig10219	2e-09	89.2857	63.9	gi|161089795|gb|EY458339.1|EY458339	AIAG-aaa72b12.b1 Anclostoma_caninum_EST_L3_Normal_pSMART Ancylostoma caninum cDNA similar to ref|NP_506341.1| Flavoprotein [Caenorhabditis elegans] pir|T21376 hypothetical protein F25H9.6 - Caenorhabditis elegans emb|CAB02993.1| Hypothetical protein F25H9
Contig10219	5e-23	81.9095	109	gi|21808791|gb|BQ667109.1|BQ667109	pb52e06.y1 Anc caninum L3 serum stim pAMP1 v1 Chiapelli McCarter Ancylostoma caninum cDNA 5' similar to TR:P91988 P91988 F25H9.6 PROTEIN. [1] ;, mRNA sequence
Contig10219	2e-37	88.8112	157	gi|27595419|gb|CB020683.1|CB020683	px81d02.y1 Haemonchus contortus intestine SL2 TOPO v1 Haemonchus contortus cDNA 5' similar to TR:P91988 P91988 F25H9.6 PROTEIN. [1] ;, mRNA sequence
Contig1022	4e-06	85.4839	52	gi|157994970|gb|EX541588.1|EX541588	AIAC-aaa73e02.g1 Ancylostoma_caninum_EST_Male_pSMART Ancylostoma caninum cDNA similar to sp|P50719|TBA_HAECO Tubulin alpha chain gb|AAA29167.1| alpha tubulin, mRNA sequence
Contig1022	9e-07	85.7143	54	gi|161092326|gb|EY460726.1|EY460726	AIAG-aaa29c08.g1 Anclostoma_caninum_EST_L3_Normal_pSMART Ancylostoma caninum cDNA similar to ref|NP_492268.1| TuBulin, Alpha TBA-5 (tba-5) [Caenorhabditis elegans] pir|T21017 hypothetical protein F16D3.1 - Caenorhabditis elegans emb|CAB01495.1| C. elegans
Contig1022	9e-07	85.7143	54	gi|161093004|gb|EY461437.1|EY461437	AIAG-aab12a04.g1 Anclostoma_caninum_EST_L3_Normal_pSMART Ancylostoma caninum cDNA similar to ref|NP_492268.1| TuBulin, Alpha TBA-5 (tba-5) [Caenorhabditis elegans] pir|T21017 hypothetical protein F16D3.1 - Caenorhabditis elegans emb|CAB01495.1| C. elegans
Contig1022	9e-07	85.7143	54	gi|162412289|gb|FC553629.1|FC553629	AIAI-aac95e06.b1 Anclostoma_caninum_EST_L3_Activated Ancylostoma caninum cDNA similar to ref|NP_492268.1| TuBulin, Alpha TBA-5 (tba-5) [Caenorhabditis elegans] pir|T21017 hypothetical protein F16D3.1 - Caenorhabditis elegans emb|CAB01495.1| C. elegans TBA
Contig1022	1e-05	83.5616	50.1	gi|21808496|gb|BQ666814.1|BQ666814	pb48a04.y1 Anc caninum L3 serum stim pAMP1 v1 Chiapelli McCarter Ancylostoma caninum cDNA 5' similar to SW:TBA_HAECO P50719 TUBULIN ALPHA CHAIN. ;, mRNA sequence
Contig10220	7e-10	90.625	65.9	gi|161093249|gb|EY462015.1|EY462015	AIAG-aaa62h01.b1 Anclostoma_caninum_EST_L3_Normal_pSMART Ancylostoma caninum cDNA, mRNA sequence
Contig10222	3e-05	77.9904	50.1	gi|162409296|gb|FC550428.1|FC550428	AIAI-aae01f05.b1 Anclostoma_caninum_EST_L3_Activated Ancylostoma caninum cDNA similar to ref|NP_493742.1| Nol1 Nop2 sun family (73.9 kD) [Caenorhabditis elegans] gb|AAC78177.2| Hypothetical protein W07E6.1 [Caenorhabditis elegans], mRNA sequence
Contig10224	2e-18	85.8268	93.7	gi|11180066|gb|BF249883.1|BF249883	pa87e04.y1 Hawdon Ancylostoma caninum L3 Ancylostoma caninum cDNA 5' similar to SW:MMSA_CAEEL P52713 PROBABLE METHYLMALONATE-SEMIALDEHYDE DEHYDROGENASE [ACYLATING] PRECURSOR ;, mRNA sequence
Contig10224	6e-06	80.3279	52	gi|154849221|gb|EV853648.1|EV853648	D.viviparus_45_F07.ab1 Dictyocaulus viviparus HannoverDv2000 cDNA Dictyocaulus viviparus cDNA, mRNA sequence
Contig10224	7e-24	82.7778	111	gi|162398487|gb|FC540291.1|FC540291	AIAI-aad68b12.g1 Anclostoma_caninum_EST_L3_Activated Ancylostoma caninum cDNA similar to ref|NP_496505.1| Methylmalonate-semialdehyde dehydrogenase (56.5 kD) [Caenorhabditis elegans] sp|P52713|MMSA_CAEEL Probable methylmalonate-semialdehyde dehydrogenase
Contig10224	3e-23	87.3874	109	gi|27589803|gb|CB015067.1|CB015067	Hc_d11_37C02_SKPL Haemonchus contortus d11 mixed adult from David Knox Haemonchus contortus cDNA clone Hc_d11_37C02 5' similar to F13D12.4 CE02183 methylmalonate-semialdehyde dehydrogenase, mRNA sequence
Contig10229	2e-46	81.4917	186	gi|161094939|gb|EY463465.1|EY463465	AIAG-aab20b10.b1 Anclostoma_caninum_EST_L3_Normal_pSMART Ancylostoma caninum cDNA similar to ref|NP_506559.1| ATPase (66.5 kD) [Caenorhabditis elegans] pir|T27035 hypothetical protein Y49A3A.2 - Caenorhabditis elegans emb|CAA22076.1| Hypothetical protein
Contig10229	4e-48	82.029	192	gi|161100156|gb|EY469468.1|EY469468	AIAG-aaa46g12.g1 Anclostoma_caninum_EST_L3_Normal_pSMART Ancylostoma caninum cDNA similar to ref|NP_506559.1| ATPase (66.5 kD) [Caenorhabditis elegans] pir|T27035 hypothetical protein Y49A3A.2 - Caenorhabditis elegans emb|CAA22076.1| Hypothetical protein
Contig10229	4e-42	81.9936	172	gi|161103871|gb|EY473328.1|EY473328	AIAG-aaa63b05.g1 Anclostoma_caninum_EST_L3_Normal_pSMART Ancylostoma caninum cDNA similar to ref|NP_506559.1| ATPase (66.5 kD) [Caenorhabditis elegans] pir|T27035 hypothetical protein Y49A3A.2 - Caenorhabditis elegans emb|CAA22076.1| Hypothetical protein
Contig10229	2e-37	81.8815	157	gi|162410469|gb|FC551544.1|FC551544	AIAI-aad86a05.g1 Anclostoma_caninum_EST_L3_Activated Ancylostoma caninum cDNA similar to ref|NP_001681.2| ATPase, H+ transporting, lysosomal 70kD, V1 subunit A, isoform 1; V-ATPase 69 kDa subunit 1; H(+)-transporting two-sector ATPase, subunit A; vacuolar
Contig10229	1e-66	80.9701	254	gi|162413956|gb|FC555201.1|FC555201	AIAI-aad26f12.b1 Anclostoma_caninum_EST_L3_Activated Ancylostoma caninum cDNA similar to ref|NP_506559.1| ATPase (66.5 kD) [Caenorhabditis elegans] pir|T27035 hypothetical protein Y49A3A.2 - Caenorhabditis elegans emb|CAA22076.1| Hypothetical protein Y49A
Contig10232	1e-19	81.768	97.6	gi|158006050|gb|EX552668.1|EX552668	AIAE-aab25d06.g1 Ancylostoma_caninum_EST_Female_pSMART Ancylostoma caninum cDNA similar to ref|XP_231428.1| similar to KIAA2005 protein [Homo sapiens] [Rattus norvegicus], mRNA sequence
Contig10238	5e-05	96.5517	50.1	gi|161089835|gb|EY458379.1|EY458379	AIAG-aaa72e04.b1 Anclostoma_caninum_EST_L3_Normal_pSMART Ancylostoma caninum cDNA, mRNA sequence
Contig10238	1e-05	82.2222	52	gi|161100146|gb|EY469580.1|EY469580	AIAG-aaa47e12.g1 Anclostoma_caninum_EST_L3_Normal_pSMART Ancylostoma caninum cDNA similar to ref|NP_502084.1| Antiviral protein Ski2 like [Caenorhabditis elegans] pir|T20487 hypothetical protein F01G4.3 - Caenorhabditis elegans emb|CAA92767.1| Hypothetica
Contig10238	5e-05	96.5517	50.1	gi|161102380|gb|EY471801.1|EY471801	AIAG-aaa72e04.g1 Anclostoma_caninum_EST_L3_Normal_pSMART Ancylostoma caninum cDNA, mRNA sequence
Contig10246	5e-07	96.875	56	gi|157990154|gb|EX536773.1|EX536773	AIAC-aab32h01.b1 Ancylostoma_caninum_EST_Male_pSMART Ancylostoma caninum cDNA, mRNA sequence
Contig10246	5e-07	96.875	56	gi|157999072|gb|EX545690.1|EX545690	AIAC-aaa49d10.g1 Ancylostoma_caninum_EST_Male_pSMART Ancylostoma caninum cDNA similar to ref|NP_506115.1| Predicted CDS, glutathione S-transferase, C-terminal domain containing protein family member [Caenorhabditis elegans] pir|T20215 hypothetical protein
Contig10246	5e-07	100	56	gi|158011721|gb|EX558339.1|EX558339	AIAE-aaa62f06.g1 Ancylostoma_caninum_EST_Female_pSMART Ancylostoma caninum cDNA, mRNA sequence
Contig10246	5e-07	100	56	gi|162401991|gb|FC543525.1|FC543525	AIAI-aad21a05.b1 Anclostoma_caninum_EST_L3_Activated Ancylostoma caninum cDNA, mRNA sequence
Contig10246	3e-08	100	60	gi|162408423|gb|FC550304.1|FC550304	AIAI-aad99c03.b1 Anclostoma_caninum_EST_L3_Activated Ancylostoma caninum cDNA, mRNA sequence
Contig10247	2e-05	96.5517	50.1	gi|154846352|gb|EV850779.1|EV850779	D.viviparus_9_A06 Dictyocaulus viviparus HannoverDv2000 cDNA Dictyocaulus viviparus cDNA, mRNA sequence
Contig10247	2e-05	96.5517	50.1	gi|154846592|gb|EV851019.1|EV851019	D.viviparus_13_E08.ab1 Dictyocaulus viviparus HannoverDv2000 cDNA Dictyocaulus viviparus cDNA, mRNA sequence
Contig10247	2e-05	96.5517	50.1	gi|154846685|gb|EV851112.1|EV851112	D.viviparus_14_E12.ab1 Dictyocaulus viviparus HannoverDv2000 cDNA Dictyocaulus viviparus cDNA, mRNA sequence
Contig10247	2e-05	96.5517	50.1	gi|154846709|gb|EV851136.1|EV851136	D.viviparus_14_H01.ab1 Dictyocaulus viviparus HannoverDv2000 cDNA Dictyocaulus viviparus cDNA, mRNA sequence
Contig10247	2e-05	96.5517	50.1	gi|154846984|gb|EV851411.1|EV851411	D.viviparus_17_G04.ab1 Dictyocaulus viviparus HannoverDv2000 cDNA Dictyocaulus viviparus cDNA, mRNA sequence
Contig10248	4e-14	88.1579	79.8	gi|155969015|gb|ES672242.1|ES672242	AcSSH_FS_0375 Forward Subtracted Ancylostoma caninum L3 library Ancylostoma caninum cDNA 3', mRNA sequence
Contig10248	7e-59	84.3023	228	gi|27810235|gb|CB064657.1|CB064657	py10g02.y1 Haemonchus contortus whole worm pAMP1 v1 Haemonchus contortus cDNA 5', mRNA sequence
Contig10249	2e-42	96.9697	172	gi|11180682|gb|BF250499.1|BF250499	pa99g11.y1 Hawdon Ancylostoma caninum L3 Ancylostoma caninum cDNA 5', mRNA sequence
Contig10249	2e-42	96.9697	172	gi|157996133|gb|EX542751.1|EX542751	AIAC-aaa19d07.g1 Ancylostoma_caninum_EST_Male_pSMART Ancylostoma caninum cDNA, mRNA sequence
Contig10249	2e-42	96.9697	172	gi|162399960|gb|FC541580.1|FC541580	AIAI-aad38e12.g1 Anclostoma_caninum_EST_L3_Activated Ancylostoma caninum cDNA, mRNA sequence
Contig10249	4e-40	95.9596	165	gi|162404079|gb|FC545498.1|FC545498	AIAI-aad31c01.g1 Anclostoma_caninum_EST_L3_Activated Ancylostoma caninum cDNA, mRNA sequence
Contig10249	4e-40	95.9596	165	gi|162413005|gb|FC554552.1|FC554552	AIAI-aad13e02.b1 Anclostoma_caninum_EST_L3_Activated Ancylostoma caninum cDNA, mRNA sequence
Contig10250	6e-78	85.3994	291	gi|11411153|gb|BF423164.1|BF423164	Hc_d11_23A06_SKPL Haemonchus contortus d11 mixed adult from David Knox Haemonchus contortus cDNA clone Hc_d11_23A06 5' similar to pir|T19026 hypothetical protein C06H2.1 - Caenorhabditis elegans, mRNA sequence
Contig10250	4e-70	82.9384	266	gi|120541071|gb|EH360954.1|EH360954	NPAC-aaa03e01.g1 N.brasiliensis_EST_L3N_SL1 Nippostrongylus brasiliensis cDNA similar to ref|NP_505829.1| Mitochondrial ATP synthase like (21.8 kD) [Caenorhabditis elegans] pir|T19026 hypothetical protein C06H2.1 - Caenorhabditis elegans emb|CAA99772.1| H
Contig10250	1e-116	85.5711	418	gi|27590356|gb|CB015620.1|CB015620	Hc_d11_43G02_SKPL Haemonchus contortus d11 mixed adult from David Knox Haemonchus contortus cDNA clone Hc_d11_43G02 5' similar to C06H2.1 CE15602 ATP synthase D chain status:Confirmed TR:Q17763, mRNA sequence
Contig10250	8e-59	87.234	228	gi|6449877|gb|AW181417.1|AW181417	pa03f09.y1 Hawdon Ancylostoma caninum L3 Ancylostoma caninum cDNA 5' similar to WP:C06H2.1 CE15602 ATP SYNTHASE D CHAIN ;, mRNA sequence
Contig10250	3e-67	86.4286	256	gi|7584546|gb|AW700436.1|AW700436	pa31f06.y1 Hawdon Ancylostoma caninum L3 Ancylostoma caninum cDNA 5' similar to WP:C06H2.1 CE15602 ATP SYNTHASE D CHAIN ;, mRNA sequence
Contig10254	3e-05	83.1169	50.1	gi|13418311|gb|BG467707.1|BG467707	Na_L3_02A10_SAC Necator americanus (parasitic nematode) L3 Necator americanus cDNA clone Na_L3_02A10 5' similar to P56907 NADH DEHYDROGENASE I CHAIN D 1 (EC 1.6.5 OXIDOREDUCTASE, mRNA sequence
Contig10254	3e-05	83.1169	50.1	gi|22529394|gb|BU088205.1|BU088205	Na_L3_29D09_SAC Necator americanus (parasitic nematode) L3 Necator americanus cDNA clone Na_L3_29D09 5' similar to K09A9.5 CE11980 locus:gas-1 NADH-ubiquinone oxidoreductase 49KD, mRNA sequence
Contig10254	3e-05	83.1169	50.1	gi|23378127|gb|BU665941.1|BU665941	Na_L3_30B03_SAC Necator americanus (parasitic nematode) L3 Necator americanus cDNA clone Na_L3_30B03 5' similar to Similar to K09A9.5 CE11980 locus:gas-1 NADH-ubiquinone oxidoreductase 49KD, mRNA sequence
Contig10254	3e-05	83.1169	50.1	gi|7275449|gb|AW588417.1|AW588417	pa12h02.y1 Hawdon Ancylostoma caninum L3 Ancylostoma caninum cDNA 5' similar to WP:K09A9.5 CE11980 GAS-1: PROBABLE NADH-UBIQUINONE OXIDOREDUCTASE 49 KD SUBUNIT PRECURSOR ;, mRNA sequence
Contig10254	3e-05	83.1169	50.1	gi|7275462|gb|AW588430.1|AW588430	pa14a05.y1 Hawdon Ancylostoma caninum L3 Ancylostoma caninum cDNA 5' similar to WP:K09A9.5 CE11980 GAS-1: PROBABLE NADH-UBIQUINONE OXIDOREDUCTASE 49 KD SUBUNIT PRECURSOR ;, mRNA sequence
Contig10255	0	98.568	775	gi|11068984|gb|BF186765.1|BF186765	Hc_L4_02B01_SKPL Haemonchus contortus L4 SL1 from David Knox Haemonchus contortus cDNA clone Hc_L4_02B01 5' similar to sp|P17078|RL35_RAT 60S RIBOSOMAL PROTEIN L35, mRNA sequence
Contig10255	0	98.8038	781	gi|17352862|gb|BM173977.1|BM173977	Hc_L4_13C02_SKPL Haemonchus contortus L4 SL1 from David Knox Haemonchus contortus cDNA clone Hc_L4_13C02 5' similar to ref|NP_079868.1| (NM_025592) RIKEN cDNA 2410039E09 gene - Mus musculus, mRNA sequence
Contig10255	0	98.0907	759	gi|27539617|gb|CA994746.1|CA994746	Hc_L4_25B10_SKPL Haemonchus contortus L4 SL1 from David Knox Haemonchus contortus cDNA clone Hc_L4_25B10 5' similar to P17078 60S ribosomal protein L35. Rattus norvegicus (Rat)., mRNA sequence
Contig10255	0	99.0453	791	gi|27539635|gb|CA994764.1|CA994764	Hc_L4_25D09_SKPL Haemonchus contortus L4 SL1 from David Knox Haemonchus contortus cDNA clone Hc_L4_25D09 5' similar to P17078 60S ribosomal protein L35. Rattus norvegicus (Rat)., mRNA sequence
Contig10255	0	99.0453	791	gi|27539695|gb|CA994824.1|CA994824	Hc_L4_26D01_SKPL Haemonchus contortus L4 SL1 from David Knox Haemonchus contortus cDNA clone Hc_L4_26D01 5' similar to P17078 60S ribosomal protein L35. Rattus norvegicus (Rat)., mRNA sequence
Contig10256	6e-36	86.5854	151	gi|17352857|gb|BM173972.1|BM173972	Hc_L4_13B06_SKPL Haemonchus contortus L4 SL1 from David Knox Haemonchus contortus cDNA clone Hc_L4_13B06 5', mRNA sequence
Contig10263	9e-05	79.4118	48.1	gi|7640786|gb|AW735081.1|AW735081	pa47c09.y1 Hawdon Ancylostoma caninum L3 Ancylostoma caninum cDNA 5' similar to WP:F54D5.8 CE03412 DNAJ PROTEIN ;, mRNA sequence
Contig10264	2e-08	82.3009	60	gi|13418234|gb|BG467630.1|BG467630	Na_L3_01B05_SAC Necator americanus (parasitic nematode) L3 Necator americanus cDNA clone Na_L3_01B05 5' similar to P38633 SOH1 PROTEIN. Saccharomyces cerevisiae (Baker's yeast)., mRNA sequence
Contig10264	2e-14	83.3333	79.8	gi|21391407|gb|BQ529507.1|BQ529507	Nb_ADGR_12B01_T7 Nippostrongylus brasiliensis adult (full length enriched) Nippostrongylus brasiliensis cDNA clone Nb_ADGR_12B01 5' similar to F32H2.2 CE09877 Yeast SOH1 protein like status:Predicted, mRNA sequence
Contig10264	5e-12	83.0357	71.9	gi|22530288|gb|BU089099.1|BU089099	Na_L3_52B09_SAC Necator americanus (parasitic nematode) L3 Necator americanus cDNA clone Na_L3_52B09 5' similar to F32H2.2 CE09877 Yeast SOH1 protein like, mRNA sequence
Contig10265	9e-10	97.2222	63.9	gi|162400415|gb|FC541892.1|FC541892	AIAI-aad06h04.g1 Anclostoma_caninum_EST_L3_Activated Ancylostoma caninum cDNA, mRNA sequence
Contig10265	9e-10	97.2222	63.9	gi|162407860|gb|FC549372.1|FC549372	AIAI-aad06h04.b1 Anclostoma_caninum_EST_L3_Activated Ancylostoma caninum cDNA, mRNA sequence
Contig10266	6e-06	83.7838	52	gi|157990407|gb|EX537026.1|EX537026	AIAC-aab07g08.b1 Ancylostoma_caninum_EST_Male_pSMART Ancylostoma caninum cDNA similar to pir|T23655 hypothetical protein M01F1.3 - Caenorhabditis elegans emb|CAA86516.1| Hypothetical protein M01F1.3 [Caenorhabditis elegans], mRNA sequence
Contig10266	6e-06	83.7838	52	gi|158009695|gb|EX556313.1|EX556313	AIAE-aab12a07.g1 Ancylostoma_caninum_EST_Female_pSMART Ancylostoma caninum cDNA similar to pir|T23655 hypothetical protein M01F1.3 - Caenorhabditis elegans emb|CAA86516.1| Hypothetical protein M01F1.3 [Caenorhabditis elegans], mRNA sequence
Contig10266	6e-06	83.7838	52	gi|158010060|gb|EX556678.1|EX556678	AIAE-aaa30c12.g1 Ancylostoma_caninum_EST_Female_pSMART Ancylostoma caninum cDNA similar to pir|T23655 hypothetical protein M01F1.3 - Caenorhabditis elegans emb|CAA86516.1| Hypothetical protein M01F1.3 [Caenorhabditis elegans], mRNA sequence
Contig10266	6e-06	83.7838	52	gi|158011417|gb|EX558035.1|EX558035	AIAE-aaa30c12.b1 Ancylostoma_caninum_EST_Female_pSMART Ancylostoma caninum cDNA similar to pir|T23655 hypothetical protein M01F1.3 - Caenorhabditis elegans emb|CAA86516.1| Hypothetical protein M01F1.3 [Caenorhabditis elegans], mRNA sequence
Contig10266	2e-06	84	54	gi|158016272|gb|EX562890.1|EX562890	AIAE-aaa60c11.g1 Ancylostoma_caninum_EST_Female_pSMART Ancylostoma caninum cDNA similar to pir|T23655 hypothetical protein M01F1.3 - Caenorhabditis elegans emb|CAA86516.1| Hypothetical protein M01F1.3 [Caenorhabditis elegans], mRNA sequence
Contig1027	3e-06	79.1139	52	gi|158001643|gb|EX548261.1|EX548261	AIAC-aab08f02.g1 Ancylostoma_caninum_EST_Male_pSMART Ancylostoma caninum cDNA similar to gb|AAC68599.1| cell cycle-regulated factor p78 [Homo sapiens], mRNA sequence
Contig1027	3e-06	79.1139	52	gi|161097956|gb|EY465107.1|EY465107	AIAG-aaa65g02.g1 Anclostoma_caninum_EST_L3_Normal_pSMART Ancylostoma caninum cDNA similar to ref|NP_740904.1| EATing: abnormal pharyngeal pumping EAT-16, Regulator of G-protein signalling family member (54.7 kD) (eat-16) [Caenorhabditis elegans] pir|T1933
Contig1027	3e-06	79.1139	52	gi|161100416|gb|EY468460.1|EY468460	AIAG-aaa82g10.g1 Anclostoma_caninum_EST_L3_Normal_pSMART Ancylostoma caninum cDNA similar to ref|NP_740904.1| EATing: abnormal pharyngeal pumping EAT-16, Regulator of G-protein signalling family member (54.7 kD) (eat-16) [Caenorhabditis elegans] pir|T1933
Contig10270	2e-20	83.5616	99.6	gi|156183275|gb|EW742067.1|EW742067	AIAE-aaa02e04.g1 Ancylostoma_caninum_EST_Female_pSMART Ancylostoma caninum cDNA, mRNA sequence
Contig10270	2e-20	83.5616	99.6	gi|161091776|gb|EY460293.1|EY460293	AIAG-aab22a07.g1 Anclostoma_caninum_EST_L3_Normal_pSMART Ancylostoma caninum cDNA, mRNA sequence
Contig10270	5e-09	82.5243	61.9	gi|161105033|gb|EY473695.1|EY473695	AIAG-aaa21h06.g1 Anclostoma_caninum_EST_L3_Normal_pSMART Ancylostoma caninum cDNA similar to ref|NP_502289.1| TAT-binding homolog like [Caenorhabditis elegans] sp|P54816|TBP7_CAEEL TAT-binding homolog 7 pir|T20739 hypothetical protein F11A10.1 - Caenorhab
Contig10270	2e-20	83.5616	99.6	gi|162408340|gb|FC549572.1|FC549572	AIAI-aad08d10.b1 Anclostoma_caninum_EST_L3_Activated Ancylostoma caninum cDNA, mRNA sequence
Contig10270	3e-13	81.5068	75.8	gi|162412836|gb|FC554229.1|FC554229	AIAI-aad64b01.g1 Anclostoma_caninum_EST_L3_Activated Ancylostoma caninum cDNA, mRNA sequence
Contig10271	6e-34	80.6854	145	gi|27473906|gb|CA957546.1|CA957546	px25h03.y1 Haemonchus contortus whole worm SL2 TOPO v1 Haemonchus contortus cDNA 5' similar to TR:Q9UA63 Q9UA63 W04B5.4 PROTEIN. [1] ;, mRNA sequence
Contig10271	4e-32	81.0559	139	gi|27474618|gb|CA958258.1|CA958258	px57e06.y1 Haemonchus contortus intestine SL2 TOPO v1 Haemonchus contortus cDNA 5' similar to TR:Q9UA63 Q9UA63 W04B5.4 PROTEIN. [1] ;contains element MSR1 repetitive element ;, mRNA sequence
Contig10272	3e-06	92.1053	52	gi|17147797|gb|BM139030.1|BM139030	Hc_ad_17C06_SKPL Haemonchus contortus adult from David Knox Haemonchus contortus cDNA clone Hc_ad_17C06 5' similar to gb|AAC03562.1| (AF047417) putative secretory protein precursor; HC40 [Haemonchus, mRNA sequence
Contig10272	3e-06	92.1053	52	gi|27589783|gb|CB015047.1|CB015047	Hc_d11_36H12_SKPL Haemonchus contortus d11 mixed adult from David Knox Haemonchus contortus cDNA clone Hc_d11_36H12 5' similar to CAA01924 NEMATODE PROTECTIVE ANTIGEN (FRAGMENT). synthetic, mRNA sequence
Contig10273	7e-06	90.4762	52	gi|11068887|gb|BF186668.1|BF186668	Hc_L3_01E07_SKPL Haemonchus contortus L3 SL1 from David Knox Haemonchus contortus cDNA clone Hc_L3_01E07 5' similar to sp|Q07160|HS20_NIPBR HEAT SHOCK PROTEIN HOMOLOG (HSP20), mRNA sequence
Contig10273	2e-06	85.0746	54	gi|27587529|gb|CB012793.1|CB012793	Hc_ad_45C09_SKPL Haemonchus contortus adult from David Knox Haemonchus contortus cDNA clone Hc_ad_45C09 5', mRNA sequence
Contig10277	5e-17	90.2778	87.7	gi|10818746|gb|BF059846.1|BF059846	Hc_d11_04D02_SAC Haemonchus contortus d11 mixed adult from David Knox Haemonchus contortus cDNA clone Hc_d11_04D02 5' similar to sp|Q09544|ATPD_CAEEL ATP SYNTHASE DELTA CHAIN, MITOCHONDRIAL PRECURSOR, mRNA sequence
Contig10277	1e-70	92.268	266	gi|11069007|gb|BF186788.1|BF186788	Hc_L4_02D07_SKPL Haemonchus contortus L4 SL1 from David Knox Haemonchus contortus cDNA clone Hc_L4_02D07 5' similar to sp|Q09544|ATPD_CAEEL ATP SYNTHASE DELTA CHAIN, MITOCHONDRIAL PRECURSOR, mRNA sequence
Contig10277	5e-17	90.2778	87.7	gi|15499021|gb|BI595534.1|BI595534	Hc_L3_09E12_SKPL Haemonchus contortus L3 SL1 from David Knox Haemonchus contortus cDNA clone Hc_L3_09E12 5' similar to sp|Q09544|ATPD_CAEEL ATP SYNTHASE DELTA CHAIN, MITOCHONDRIAL PRECURSOR, mRNA sequence
Contig10277	4e-67	92.0213	254	gi|17353085|gb|BM174200.1|BM174200	Hc_L4_16D03_SKPL Haemonchus contortus L4 SL1 from David Knox Haemonchus contortus cDNA clone Hc_L4_16D03 5' similar to sp|Q09544|ATPD_CAEEL ATP SYNTHASE DELTA CHAIN, MITOCHONDRIAL PRECURSOR, mRNA sequence
Contig10277	1e-73	92.8205	276	gi|27539713|gb|CA994842.1|CA994842	Hc_L4_26F06_SKPL Haemonchus contortus L4 SL1 from David Knox Haemonchus contortus cDNA clone Hc_L4_26F06 5' similar to F58F12.1 CE01976 ATP synthase status:Confirmed SW:Q09544, mRNA sequence
Contig1028	1e-114	87.7451	412	gi|11927842|gb|BF662708.1|BF662708	Hc_d11_32A04_SKPL Haemonchus contortus d11 mixed adult from David Knox Haemonchus contortus cDNA clone Hc_d11_32A04 5' similar to pir|T16531 hypothetical protein K02F3.9 - Caenorhabditis elegans, mRNA sequence
Contig1028	7e-99	88.2857	361	gi|15499119|gb|BI595632.1|BI595632	Hc_L3_11D01_SKPL Haemonchus contortus L3 SL1 from David Knox Haemonchus contortus cDNA clone Hc_L3_11D01 5', mRNA sequence
Contig1028	5e-69	86.7857	262	gi|15499143|gb|BI595656.1|BI595656	Hc_L3_11G05_SKPL Haemonchus contortus L3 SL1 from David Knox Haemonchus contortus cDNA clone Hc_L3_11G05 5', mRNA sequence
Contig1028	2e-43	91.2409	262	gi|15499143|gb|BI595656.1|BI595656	Hc_L3_11G05_SKPL Haemonchus contortus L3 SL1 from David Knox Haemonchus contortus cDNA clone Hc_L3_11G05 5', mRNA sequence
Contig1028	1e-130	88.7588	466	gi|27539251|gb|CA994380.1|CA994380	Hc_egg_19C05_SKPL Haemonchus contortus egg SL1 from David Knox Haemonchus contortus cDNA clone Hc_egg_19C05 5' similar to K02F3.9 CE01355 status:Confirmed TR:Q21151 protein_id:AAK21424.1, mRNA sequence
Contig1028	0	97.271	906	gi|27539575|gb|CA994704.1|CA994704	Hc_L4_24D10_SKPL Haemonchus contortus L4 SL1 from David Knox Haemonchus contortus cDNA clone Hc_L4_24D10 5' similar to K02F3.9 CE01355 status:Confirmed TR:Q21151 protein_id:AAK21424.1, mRNA sequence
Contig10280	1e-17	82.0988	91.7	gi|158018849|gb|EX565467.1|EX565467	AIAE-aab06h12.b1 Ancylostoma_caninum_EST_Female_pSMART Ancylostoma caninum cDNA similar to ref|NP_506464.1| MtN3 saliva family [Caenorhabditis elegans] pir|T24122 hypothetical protein R10D12.9 - Caenorhabditis elegans emb|CAB03252.1| Hypothetical protein
Contig10280	6e-29	82.0961	129	gi|161103478|gb|EY470972.1|EY470972	AIAG-aab04a03.g1 Anclostoma_caninum_EST_L3_Normal_pSMART Ancylostoma caninum cDNA similar to ref|NP_504349.1| MtN3 saliva family like [Caenorhabditis elegans] pir|T32655 hypothetical protein K11D12.5 - Caenorhabditis elegans gb|AAB94225.1| Hypothetical pr
Contig10280	2e-13	85.2632	77.8	gi|162407835|gb|FC549351.1|FC549351	AIAI-aad77d04.g1 Anclostoma_caninum_EST_L3_Activated Ancylostoma caninum cDNA, mRNA sequence
Contig10280	1e-66	85.8108	254	gi|28913811|gb|CB332003.1|CB332003	py65g09.y1 Haemonchus contortus intestine SL1 TOPO v1 Haemonchus contortus cDNA 5' similar to TR:O44620 O44620 K11D12.5 PROTEIN. [1] ;, mRNA sequence
Contig10280	4e-67	85.3968	256	gi|28913868|gb|CB332060.1|CB332060	py66f08.y1 Haemonchus contortus intestine SL1 TOPO v1 Haemonchus contortus cDNA 5' similar to TR:O44620 O44620 K11D12.5 PROTEIN. [1] ;, mRNA sequence
Contig10281	7e-05	90.9091	48.1	gi|24330931|gb|CA033657.1|CA033657	pw13g03.y1 Haemonchus contortus whole worm pAMP1 v1 Haemonchus contortus cDNA 5', mRNA sequence
Contig10283	6e-49	92.2535	194	gi|17147528|gb|BM138761.1|BM138761	Hc_ad_11H03_SKPL Haemonchus contortus adult from David Knox Haemonchus contortus cDNA clone Hc_ad_11H03 5' similar to pir|T27823 hypothetical protein ZK287.5 - Caenorhabditis elegans, mRNA sequence
Contig10283	6e-49	92.2535	194	gi|17147946|gb|BM139179.1|BM139179	Hc_ad_19F05_SKPL Haemonchus contortus adult from David Knox Haemonchus contortus cDNA clone Hc_ad_19F05 5' similar to pir|T27823 hypothetical protein ZK287.5 - Caenorhabditis elegans, mRNA sequence
Contig10283	6e-49	92.2535	194	gi|27473300|gb|CA956940.1|CA956940	px53a02.y1 Haemonchus contortus intestine SL2 TOPO v1 Haemonchus contortus cDNA 5' similar to TR:Q23457 Q23457 ZK287.5 PROTEIN. [1] ;contains element MER35 repetitive element ;, mRNA sequence
Contig10283	6e-49	92.2535	194	gi|27593268|gb|CB018532.1|CB018532	px48e06.y1 Haemonchus contortus whole worm SL2 TOPO v1 Haemonchus contortus cDNA 5' similar to TR:Q23457 Q23457 ZK287.5 PROTEIN. [1] ;, mRNA sequence
Contig10283	6e-49	92.2535	194	gi|27593357|gb|CB018621.1|CB018621	px49g02.y1 Haemonchus contortus whole worm SL2 TOPO v1 Haemonchus contortus cDNA 5' similar to TR:Q23457 Q23457 ZK287.5 PROTEIN. [1] ;, mRNA sequence
Contig10287	4e-15	96	83.8	gi|157990921|gb|EX537540.1|EX537540	AIAC-aaa25g12.b1 Ancylostoma_caninum_EST_Male_pSMART Ancylostoma caninum cDNA, mRNA sequence
Contig10287	5e-05	91.8919	50.1	gi|158010627|gb|EX557245.1|EX557245	AIAE-aaa26d06.g1 Ancylostoma_caninum_EST_Female_pSMART Ancylostoma caninum cDNA, mRNA sequence
Contig10287	5e-05	91.8919	50.1	gi|158011536|gb|EX558154.1|EX558154	AIAE-aaa31h08.b1 Ancylostoma_caninum_EST_Female_pSMART Ancylostoma caninum cDNA, mRNA sequence
Contig10287	5e-05	91.8919	50.1	gi|158831405|gb|EX827891.1|EX827891	AIAG-aaa03b09.g1 Anclostoma_caninum_EST_L3_Normal_pSMART Ancylostoma caninum cDNA, mRNA sequence
Contig10287	5e-05	91.8919	50.1	gi|7584912|gb|AW700794.1|AW700794	pa44b03.y1 Hawdon Ancylostoma caninum L3 Ancylostoma caninum cDNA 5', mRNA sequence
Contig10288	1e-113	93.2384	406	gi|11068778|gb|BF186559.1|BF186559	Hc_egg_01H01_SKPL Haemonchus contortus egg SL1 from David Knox Haemonchus contortus cDNA clone Hc_egg_01H01 5' similar to sp|P49180|R35A_CAEEL PROBABLE 60S RIBOSOMAL PROTEIN L35A, mRNA sequence
Contig10288	1e-113	93.2384	406	gi|15498576|gb|BI595089.1|BI595089	Hc_egg_07C03_SKPL Haemonchus contortus egg SL1 from David Knox Haemonchus contortus cDNA clone Hc_egg_07C03 5' similar to sp|P49180|R35A_CAEEL PROBABLE 60S RIBOSOMAL PROTEIN L35A, mRNA sequence
Contig10288	1e-113	93.5252	408	gi|27590137|gb|CB015401.1|CB015401	Hc_d11_41B06_SKPL Haemonchus contortus d11 mixed adult from David Knox Haemonchus contortus cDNA clone Hc_d11_41B06 5' similar to F10E7.7 CE04362 locus:rpl-33 60s ribosomal protein L35A, mRNA sequence
Contig10288	1e-113	93.5252	408	gi|28254542|gb|CB191150.1|CB191150	py40f09.y1 Haemonchus contortus whole worm pAMP1 v1 Haemonchus contortus cDNA 5' similar to SW:R35A_CAEEL P49180 PROBABLE 60S RIBOSOMAL PROTEIN L35A. [1] ;contains element LTR5 repetitive element ;, mRNA sequence
Contig10288	1e-113	93.5252	408	gi|28915040|gb|CB333177.1|CB333177	py52f06.y1 Haemonchus contortus whole worm SL1 TOPO v1 Haemonchus contortus cDNA 5' similar to SW:R35A_CAEEL P49180 PROBABLE 60S RIBOSOMAL PROTEIN L35A. [1] ;, mRNA sequence
Contig1029	9e-16	83.6066	83.8	gi|10190876|gb|BE228194.2|BE228194	Hc_d11_02B09_SKPL Haemonchus contortus d11 mixed adult from David Knox Haemonchus contortus cDNA clone Hc_d11_02B09 5' similar to sp|Q07160|HS20_NIPBR HEAT SHOCK PROTEIN HOMOLOG (HSP20), mRNA sequence
Contig1029	1e-11	85.0575	69.9	gi|11179761|gb|BF249548.1|BF249548	pa96g02.y1 Hawdon Ancylostoma caninum L3 Ancylostoma caninum cDNA 5' similar to SW:HS20_NIPBR Q07160 HEAT SHOCK PROTEIN HOMOLOG ;, mRNA sequence
Contig1029	3e-09	83.908	61.9	gi|16924561|gb|BM077532.1|BM077532	pb18e10.y1 Ancylostoma caninum L3 SL1 TOPO v1 Murphy Chiapelli Ancylostoma caninum cDNA 5' similar to SW:HS20_NIPBR Q07160 HEAT SHOCK PROTEIN HOMOLOG ;, mRNA sequence
Contig1029	2e-22	85.6	105	gi|27593279|gb|CB018543.1|CB018543	px48f07.y1 Haemonchus contortus whole worm SL2 TOPO v1 Haemonchus contortus cDNA 5' similar to SW:HS20_NIPBR Q07160 HEAT SHOCK PROTEIN HOMOLOG ;, mRNA sequence
Contig1029	2e-19	87	95.6	gi|28914489|gb|CB332626.1|CB332626	py75g02.y1 Haemonchus contortus intestine SL1 TOPO v1 Haemonchus contortus cDNA 5' similar to SW:HS20_NIPBR Q07160 HEAT SHOCK PROTEIN HOMOLOG ;, mRNA sequence
Contig10290	9e-44	84.7458	176	gi|11411002|gb|BF423004.1|BF423004	Hc_d11_21A10_SKPL Haemonchus contortus d11 mixed adult from David Knox Haemonchus contortus cDNA clone Hc_d11_21A10 5' similar to emb|CAA11812.1| (AJ224071) histone 1 - Mytilus edulis, mRNA sequence
Contig10290	3e-25	83.9506	115	gi|158020312|gb|EX566930.1|EX566930	AIAE-aaa67e02.b1 Ancylostoma_caninum_EST_Female_pSMART Ancylostoma caninum cDNA similar to ref|NP_506680.1| Linker histone H1 and H5 family (25.4 kD) (hil-1) [Caenorhabditis elegans] pir|T19583 hypothetical protein C30G7.1 - Caenorhabditis elegans gb|AAB6
Contig10290	1e-27	84.5679	123	gi|22528363|gb|BU087174.1|BU087174	Na_L3_17E02_SAC Necator americanus (parasitic nematode) L3 Necator americanus cDNA clone Na_L3_17E02 5' similar to O46141 HISTONE 1. Mytilus edulis (Blue mussel)., mRNA sequence
Contig10290	6e-39	84.507	161	gi|27589748|gb|CB015012.1|CB015012	Hc_d11_36E07_SKPL Haemonchus contortus d11 mixed adult from David Knox Haemonchus contortus cDNA clone Hc_d11_36E07 5' similar to O46141 Histone 1. Mytilus edulis (Blue mussel)., mRNA sequence
Contig10290	2e-38	84.434	159	gi|27590490|gb|CB015754.1|CB015754	Hc_d11_45E02_SKPL Haemonchus contortus d11 mixed adult from David Knox Haemonchus contortus cDNA clone Hc_d11_45E02 5' similar to O46141 Histone 1. Mytilus edulis (Blue mussel)., mRNA sequence
Contig10291	1e-17	85.0877	91.7	gi|158005915|gb|EX552533.1|EX552533	AIAE-aab15f07.g1 Ancylostoma_caninum_EST_Female_pSMART Ancylostoma caninum cDNA, mRNA sequence
Contig10291	2e-22	86.8421	107	gi|158013782|gb|EX560400.1|EX560400	AIAE-aaa19e10.g1 Ancylostoma_caninum_EST_Female_pSMART Ancylostoma caninum cDNA similar to ref|NP_499279.1| Putative membrane protein, with at least 4 transmembrane domains, of eukaryotic origin [Caenorhabditis elegans] sp|Q10045|YRT2_CAEEL HYPOTHETICAL 2
Contig10291	2e-22	86.8421	107	gi|158015430|gb|EX562048.1|EX562048	AIAE-aaa19e10.b1 Ancylostoma_caninum_EST_Female_pSMART Ancylostoma caninum cDNA similar to ref|NP_499279.1| Putative membrane protein, with at least 4 transmembrane domains, of eukaryotic origin [Caenorhabditis elegans] sp|Q10045|YRT2_CAEEL HYPOTHETICAL 2
Contig10292	1e-05	100	52	gi|157992095|gb|EX538715.1|EX538715	AIAC-aaa55b10.b1 Ancylostoma_caninum_EST_Male_pSMART Ancylostoma caninum cDNA, mRNA sequence
Contig10292	5e-08	100	60	gi|158831482|gb|EX827968.1|EX827968	AIAG-aaa04h05.g1 Anclostoma_caninum_EST_L3_Normal_pSMART Ancylostoma caninum cDNA, mRNA sequence
Contig10292	1e-05	100	52	gi|161089835|gb|EY458379.1|EY458379	AIAG-aaa72e04.b1 Anclostoma_caninum_EST_L3_Normal_pSMART Ancylostoma caninum cDNA, mRNA sequence
Contig10292	5e-08	100	60	gi|161093171|gb|EY461937.1|EY461937	AIAG-aab24g09.b1 Anclostoma_caninum_EST_L3_Normal_pSMART Ancylostoma caninum cDNA, mRNA sequence
Contig10292	5e-08	100	60	gi|161102406|gb|EY470699.1|EY470699	AIAG-aab01f02.g1 Anclostoma_caninum_EST_L3_Normal_pSMART Ancylostoma caninum cDNA, mRNA sequence
Contig10293	1e-09	97.2222	63.9	gi|158019607|gb|EX566225.1|EX566225	AIAE-aaa77b04.b1 Ancylostoma_caninum_EST_Female_pSMART Ancylostoma caninum cDNA similar to ref|NP_505265.1| Stardust protein MAGUK1 (74.6 kD) [Caenorhabditis elegans] pir|T29163 hypothetical protein C01B7.4 - Caenorhabditis elegans gb|AAA96115.1| Hypothet
Contig10293	1e-09	97.2222	63.9	gi|161089836|gb|EY458380.1|EY458380	AIAG-aaa72e01.b1 Anclostoma_caninum_EST_L3_Normal_pSMART Ancylostoma caninum cDNA, mRNA sequence
Contig10297	1e-63	83.1135	244	gi|11411200|gb|BF423211.1|BF423211	Hc_d11_23G09_SKPL Haemonchus contortus d11 mixed adult from David Knox Haemonchus contortus cDNA clone Hc_d11_23G09 5' similar to sp|P52899|ODPA_CAEEL PROBABLE PYRUVATE DEHYDROGENASE E1 COMPONENT ALPHA SUBUNIT,, mRNA sequence
Contig10297	1e-36	82.4427	155	gi|24330768|gb|CA033555.1|CA033555	pw12b09.y1 Haemonchus contortus whole worm pAMP1 v1 Haemonchus contortus cDNA 5' similar to SW:ODPA_CAEEL P52899 PROBABLE PYRUVATE DEHYDROGENASE E1 COMPONENT ALPHA SUBUNIT, MITOCHONDRIAL PRECURSOR ;, mRNA sequence
Contig10297	6e-38	83.7719	159	gi|27475029|gb|CA958669.1|CA958669	pw88e03.y1 Haemonchus contortus intestine pAMP1 v1 Haemonchus contortus cDNA 5' similar to SW:ODPA_CAEEL P52899 PROBABLE PYRUVATE DEHYDROGENASE E1 COMPONENT ALPHA SUBUNIT, MITOCHONDRIAL PRECURSOR ;, mRNA sequence
Contig10297	1e-36	82.4427	155	gi|28254297|gb|CB190905.1|CB190905	py37e08.y1 Haemonchus contortus whole worm pAMP1 v1 Haemonchus contortus cDNA 5' similar to SW:ODPA_CAEEL P52899 PROBABLE PYRUVATE DEHYDROGENASE E1 COMPONENT ALPHA SUBUNIT, MITOCHONDRIAL PRECURSOR ;, mRNA sequence
Contig10297	1e-36	82.4427	155	gi|28254299|gb|CB190907.1|CB190907	py37e11.y1 Haemonchus contortus whole worm pAMP1 v1 Haemonchus contortus cDNA 5' similar to SW:ODPA_CAEEL P52899 PROBABLE PYRUVATE DEHYDROGENASE E1 COMPONENT ALPHA SUBUNIT, MITOCHONDRIAL PRECURSOR ;, mRNA sequence
Contig10298	2e-08	81.8182	60	gi|157997595|gb|EX544213.1|EX544213	AIAC-aaa85c11.g1 Ancylostoma_caninum_EST_Male_pSMART Ancylostoma caninum cDNA, mRNA sequence
Contig10298	2e-08	81.8182	60	gi|161091107|gb|EY460016.1|EY460016	AIAG-aaa86b09.b1 Anclostoma_caninum_EST_L3_Normal_pSMART Ancylostoma caninum cDNA similar to ref|NP_505462.1| Component of the spindle-assembly checkpoint MDF-1, binds to Mitosis arrest DeFicient MDF-2 (78.6 kD) (mdf-1) [Caenorhabditis elegans] gb|AAF6349
Contig10298	2e-08	81.8182	60	gi|161092898|gb|EY461060.1|EY461060	AIAG-aaa31h07.b1 Anclostoma_caninum_EST_L3_Normal_pSMART Ancylostoma caninum cDNA similar to ref|NP_505462.1| Component of the spindle-assembly checkpoint MDF-1, binds to Mitosis arrest DeFicient MDF-2 (78.6 kD) (mdf-1) [Caenorhabditis elegans] gb|AAF6349
Contig10298	2e-08	81.8182	60	gi|162399540|gb|FC541073.1|FC541073	AIAI-aad19c06.g1 Anclostoma_caninum_EST_L3_Activated Ancylostoma caninum cDNA similar to ref|NP_505462.1| Component of the spindle-assembly checkpoint MDF-1, binds to Mitosis arrest DeFicient MDF-2 (78.6 kD) (mdf-1) [Caenorhabditis elegans] gb|AAF63494.1|
Contig10298	2e-08	81.8182	60	gi|162401547|gb|FC543288.1|FC543288	AIAI-aad18g07.b1 Anclostoma_caninum_EST_L3_Activated Ancylostoma caninum cDNA similar to ref|NP_505462.1| Component of the spindle-assembly checkpoint MDF-1, binds to Mitosis arrest DeFicient MDF-2 (78.6 kD) (mdf-1) [Caenorhabditis elegans] gb|AAF63494.1|
Contig10299	5e-17	81.9876	89.7	gi|120541632|gb|EH361515.1|EH361515	NPAC-aaa16h10.g1 N.brasiliensis_EST_L3N_SL1 Nippostrongylus brasiliensis cDNA similar to ref|NP_495540.1| Peptide methionine sulfoxide reductase (24.2 kD) [Caenorhabditis elegans] pir|T34041 hypothetical protein F43E2.5 - Caenorhabditis elegans gb|AAC7112
Contig10302	3e-29	84.8485	129	gi|120540985|gb|EH360868.1|EH360868	NPAC-aaa01d09.g1 N.brasiliensis_EST_L3N_SL1 Nippostrongylus brasiliensis cDNA similar to ref|NP_504170.1| Neuropeptide-Like Protein NLP-13 (15.9 kD) (nlp-13) [Caenorhabditis elegans] pir|T15084 hypothetical protein E03D2.1 - Caenorhabditis elegans gb|AAB9
Contig10302	3e-29	84.8485	129	gi|120541094|gb|EH360977.1|EH360977	NPAC-aaa09a09.g1 N.brasiliensis_EST_L3N_SL1 Nippostrongylus brasiliensis cDNA similar to ref|NP_504170.1| Neuropeptide-Like Protein NLP-13 (15.9 kD) (nlp-13) [Caenorhabditis elegans] pir|T15084 hypothetical protein E03D2.1 - Caenorhabditis elegans gb|AAB9
Contig10302	3e-41	88.6905	168	gi|15498907|gb|BI595420.1|BI595420	Hc_L3_06E09_SKPL Haemonchus contortus L3 SL1 from David Knox Haemonchus contortus cDNA clone Hc_L3_06E09 5' similar to pir|T15084 hypothetical protein E03D2.1 - Caenorhabditis elegans, mRNA sequence
Contig10302	2e-45	89.2857	182	gi|15499006|gb|BI595519.1|BI595519	Hc_L3_09C10_SKPL Haemonchus contortus L3 SL1 from David Knox Haemonchus contortus cDNA clone Hc_L3_09C10 5', mRNA sequence
Contig10302	3e-29	84.8485	129	gi|22789633|gb|BU493389.1|BU493389	Nb_ADGR_D1F08_T7 Nippostrongylus brasiliensis adult (full length enriched) Nippostrongylus brasiliensis cDNA clone Nb_ADGR_D1F08 5' similar to E03D2.1 CE16958 locus:nlp-13 neuropeptide, mRNA sequence
Contig10308	6e-07	91.4894	54	gi|12727446|gb|BG232277.1|BG232277	pa67c12.y1 Hawdon Ancylostoma caninum L3 Ancylostoma caninum cDNA 5', mRNA sequence
Contig10308	6e-07	91.4894	54	gi|21809130|gb|BQ667448.1|BQ667448	pb61f06.y1 Anc caninum L3 serum stim pAMP1 v1 Chiapelli McCarter Ancylostoma caninum cDNA 5' similar to contains element LTR3 repetitive element ;, mRNA sequence
Contig1031	2e-06	94.1176	52	gi|11068838|gb|BF186619.1|BF186619	Hc_egg_02F07_SKPL Haemonchus contortus egg SL1 from David Knox Haemonchus contortus cDNA clone Hc_egg_02F07 5' similar to gb|AAB71053.1| (AF025470) contains similarity to S. cerevisiae mitochondrial, mRNA sequence
Contig1031	1e-07	92.5	56	gi|27594013|gb|CB019277.1|CB019277	px75h11.y1 Haemonchus contortus whole worm SL2 TOPO v1 Haemonchus contortus cDNA 5' similar to TR:O17287 O17287 W10D9.5 PROTEIN. [1] ;, mRNA sequence
Contig1031	1e-07	92.5	56	gi|28914392|gb|CB332584.1|CB332584	py74d04.y1 Haemonchus contortus intestine SL1 TOPO v1 Haemonchus contortus cDNA 5' similar to TR:O17287 O17287 W10D9.5 PROTEIN. [1] ;, mRNA sequence
Contig10310	3e-12	87.6712	73.8	gi|158010540|gb|EX557158.1|EX557158	AIAE-aaa25h05.g1 Ancylostoma_caninum_EST_Female_pSMART Ancylostoma caninum cDNA, mRNA sequence
Contig10310	8e-10	86.3014	65.9	gi|158012579|gb|EX559197.1|EX559197	AIAE-aab30h02.g1 Ancylostoma_caninum_EST_Female_pSMART Ancylostoma caninum cDNA, mRNA sequence
Contig10310	1e-11	93.75	71.9	gi|171299644|gb|FE929088.1|FE929088	NPAD-aaa48b02.g1 N.brasiliensis_NPAD1_EST_L3N Nippostrongylus brasiliensis cDNA, mRNA sequence
Contig10310	1e-39	86.5922	165	gi|27595815|gb|CB021079.1|CB021079	px94f06.y1 Haemonchus contortus intestine SL2 TOPO v1 Haemonchus contortus cDNA 5' similar to SW:YJ05_CAEEL O01975 HYPOTHETICAL 85.1 KD NUCLEASE C41D11.5 ;, mRNA sequence
Contig10310	3e-15	82	83.8	gi|7641152|gb|AW735439.1|AW735439	pa54f03.y1 Hawdon Ancylostoma caninum L3 Ancylostoma caninum cDNA 5', mRNA sequence
Contig10318	4e-06	94.1176	52	gi|157988671|gb|EX535290.1|EX535290	AIAC-aaa42g01.g1 Ancylostoma_caninum_EST_Male_pSMART Ancylostoma caninum cDNA similar to pir|T34091 hypothetical protein C07A12.7 - Caenorhabditis elegans, mRNA sequence
Contig10318	4e-06	94.1176	52	gi|158011501|gb|EX558119.1|EX558119	AIAE-aaa31a06.b1 Ancylostoma_caninum_EST_Female_pSMART Ancylostoma caninum cDNA, mRNA sequence
Contig10320	1e-73	90.3084	276	gi|17353040|gb|BM174155.1|BM174155	Hc_L4_15F09_SKPL Haemonchus contortus L4 SL1 from David Knox Haemonchus contortus cDNA clone Hc_L4_15F09 5' similar to dbj|BAB68205.1| (AB054297) keratin-like protein - Nippostrongylus brasiliensis, mRNA sequence
Contig10320	3e-93	96.5	341	gi|17353061|gb|BM174176.1|BM174176	Hc_L4_16A09_SKPL Haemonchus contortus L4 SL1 from David Knox Haemonchus contortus cDNA clone Hc_L4_16A09 5' similar to dbj|BAB68205.1| (AB054297) keratin-like protein - Nippostrongylus brasiliensis, mRNA sequence
Contig10320	2e-32	88.8889	139	gi|27539606|gb|CA994735.1|CA994735	Hc_L4_25A03_SKPL Haemonchus contortus L4 SL1 from David Knox Haemonchus contortus cDNA clone Hc_L4_25A03 5' similar to Q8WQ00 Keratin, mRNA sequence
Contig10321	2e-05	82.0225	50.1	gi|158015975|gb|EX562593.1|EX562593	AIAE-aaa59d07.b1 Ancylostoma_caninum_EST_Female_pSMART Ancylostoma caninum cDNA, mRNA sequence
Contig10321	3e-29	83.9378	129	gi|27587049|gb|CB012313.1|CB012313	Hc_ad_37D10_SKPL Haemonchus contortus adult from David Knox Haemonchus contortus cDNA clone Hc_ad_37D10 5' similar to C44B12.1 CE27850 status:Partially_confirmed TR:O44145, mRNA sequence
Contig10321	7e-27	83.4197	121	gi|27587314|gb|CB012578.1|CB012578	Hc_ad_41B08_SKPL Haemonchus contortus adult from David Knox Haemonchus contortus cDNA clone Hc_ad_41B08 5' similar to C44B12.1 CE27850 status:Partially_confirmed TR:O44145, mRNA sequence
Contig10321	7e-27	83.4197	121	gi|27587635|gb|CB012899.1|CB012899	Hc_ad_46G07_SKPL Haemonchus contortus adult from David Knox Haemonchus contortus cDNA clone Hc_ad_46G07 5' similar to C44B12.1 CE27850 status:Partially_confirmed TR:O44145, mRNA sequence
Contig10322	3e-13	84.3137	75.8	gi|158002592|gb|EX549210.1|EX549210	AIAC-aaa52f02.g1 Ancylostoma_caninum_EST_Male_pSMART Ancylostoma caninum cDNA similar to ref|NP_503360.1| WH1 domain containing protein family member [Caenorhabditis elegans], mRNA sequence
Contig10322	3e-13	84.3137	75.8	gi|158017250|gb|EX563868.1|EX563868	AIAE-aaa22g03.g1 Ancylostoma_caninum_EST_Female_pSMART Ancylostoma caninum cDNA, mRNA sequence
Contig10322	3e-13	84.3137	75.8	gi|162399643|gb|FC540828.1|FC540828	AIAI-aad79h12.b1 Anclostoma_caninum_EST_L3_Activated Ancylostoma caninum cDNA, mRNA sequence
Contig10328	7e-26	87.0229	117	gi|162399301|gb|FC541174.1|FC541174	AIAI-aad20a11.g1 Anclostoma_caninum_EST_L3_Activated Ancylostoma caninum cDNA, mRNA sequence
Contig10328	4e-27	87.7863	121	gi|6449765|gb|AW181305.1|AW181305	pa01f09.y1 Hawdon Ancylostoma caninum L3 Ancylostoma caninum cDNA 5', mRNA sequence
Contig10328	4e-27	87.7863	121	gi|6449792|gb|AW181332.1|AW181332	pa02c04.y1 Hawdon Ancylostoma caninum L3 Ancylostoma caninum cDNA 5', mRNA sequence
Contig10328	1e-27	87.7863	123	gi|6450249|gb|AW181789.1|AW181789	pa08d06.y1 Hawdon Ancylostoma caninum L3 Ancylostoma caninum cDNA 5', mRNA sequence
Contig10328	1e-27	87.7863	123	gi|7363963|gb|AW627059.1|AW627059	pa24a05.y1 Hawdon Ancylostoma caninum L3 Ancylostoma caninum cDNA 5', mRNA sequence
Contig1033	1e-11	85.2941	69.9	gi|5041902|gb|AI723573.1|AI723573	hcgls1F9.T3 Haemonchus contortus Intestinal mRNA Haemonchus contortus cDNA clone hcgls1F9.T3 T3, mRNA sequence
Contig1033	1e-05	91.8919	50.1	gi|5041903|gb|AI723574.1|AI723574	hcgls1F9.T7 Haemonchus contortus Intestinal mRNA Haemonchus contortus cDNA clone hcgls1F9.T7 T7, mRNA sequence
Contig1033	1e-11	85.2941	69.9	gi|5041908|gb|AI723579.1|AI723579	hcgls1G11.T3 Haemonchus contortus Intestinal mRNA Haemonchus contortus cDNA clone hcgls1G11.T3 T3, mRNA sequence
Contig1033	3e-09	84.3137	61.9	gi|5041909|gb|AI723580.1|AI723580	hcgls1G11.T7 Haemonchus contortus Intestinal mRNA Haemonchus contortus cDNA clone hcgls1G11.T7 T7, mRNA sequence
Contig10332	8e-33	84.1026	141	gi|27475505|gb|CA959145.1|CA959145	pw82h05.y2 Haemonchus contortus intestine pAMP1 v1 Haemonchus contortus cDNA 5' similar to SW:MDR3_CAEEL P34713 MULTIDRUG RESISTANCE PROTEIN 3 ;, mRNA sequence
Contig10333	1e-138	99.2278	490	gi|154846584|gb|EV851011.1|EV851011	D.viviparus_13_D12.ab1 Dictyocaulus viviparus HannoverDv2000 cDNA Dictyocaulus viviparus cDNA, mRNA sequence
Contig10342	1e-12	83.7607	73.8	gi|158003092|gb|EX549710.1|EX549710	AIAC-aaa24a08.g1 Ancylostoma_caninum_EST_Male_pSMART Ancylostoma caninum cDNA similar to ref|NP_501435.1| Zinc finger C-x8-C-x5-C-x3-H type (63.6 kD) [Caenorhabditis elegans] pir|T29668 hypothetical protein T26A8.4 - Caenorhabditis elegans gb|AAA85756.1|
Contig10342	1e-12	83.7607	73.8	gi|158004249|gb|EX550867.1|EX550867	AIAC-aab11c09.b1 Ancylostoma_caninum_EST_Male_pSMART Ancylostoma caninum cDNA similar to ref|NP_501435.1| Zinc finger C-x8-C-x5-C-x3-H type (63.6 kD) [Caenorhabditis elegans] pir|T29668 hypothetical protein T26A8.4 - Caenorhabditis elegans gb|AAA85756.1|
Contig10342	9e-07	82.4176	54	gi|162399672|gb|FC541266.1|FC541266	AIAI-aad21e09.g1 Anclostoma_caninum_EST_L3_Activated Ancylostoma caninum cDNA similar to ref|NP_501435.1| Zinc finger C-x8-C-x5-C-x3-H type (63.6 kD) [Caenorhabditis elegans] pir|T29668 hypothetical protein T26A8.4 - Caenorhabditis elegans gb|AAA85756.1|
Contig10347	4e-54	86.7841	212	gi|10819284|gb|BF060374.1|BF060374	Hc_d11_15A10_SKPL Haemonchus contortus d11 mixed adult from David Knox Haemonchus contortus cDNA clone Hc_d11_15A10 5' similar to pir|T29662 hypothetical protein R08C7.3 - Caenorhabditis elegans, mRNA sequence
Contig10347	4e-20	81.4433	99.6	gi|154845577|gb|EV850004.1|EV850004	D.viviparus_10_H02 Dictyocaulus viviparus HannoverDv2000 cDNA Dictyocaulus viviparus cDNA, mRNA sequence
Contig10347	1e-112	85.2652	404	gi|27595084|gb|CB020348.1|CB020348	px76e06.y1 Haemonchus contortus whole worm SL2 TOPO v1 Haemonchus contortus cDNA 5' similar to TR:Q27511 Q27511 HISTONE H2A VARIANT. [1] ;contains element MIR repetitive element ;, mRNA sequence
Contig10349	9e-14	88.7324	77.8	gi|158015207|gb|EX561825.1|EX561825	AIAE-aaa92d10.g1 Ancylostoma_caninum_EST_Female_pSMART Ancylostoma caninum cDNA, mRNA sequence
Contig10349	5e-06	83.7838	52	gi|23378375|gb|BU666200.1|BU666200	Na_L3_34B11_SAC Necator americanus (parasitic nematode) L3 Necator americanus cDNA clone Na_L3_34B11 5' similar to Similar to F53B2.2 CE26463 locus:tsp-4 tetraspanin status:Predicted TR:Q20707, mRNA sequence
Contig10349	6e-15	81.8792	81.8	gi|9264330|gb|BE352477.1|BE352477	pa35h04.y1 Hawdon Ancylostoma caninum L3 Ancylostoma caninum cDNA 5' similar to WP:C14A11.1 CE08149 TRANS-MEMBRANE PROTEIN ;, mRNA sequence
Contig1035	2e-28	82.5472	127	gi|27593784|gb|CB019048.1|CB019048	px72e06.y1 Haemonchus contortus whole worm SL2 TOPO v1 Haemonchus contortus cDNA 5' similar to TR:P90993 P90993 CODED FOR BY C. ELEGANS CDNA YK187H7.5. [1] ;, mRNA sequence
Contig1035	9e-24	81.6038	111	gi|27596579|gb|CB021843.1|CB021843	px33c10.y1 Haemonchus contortus whole worm SL2 TOPO v1 Haemonchus contortus cDNA 5' similar to TR:P90993 P90993 CODED FOR BY C. ELEGANS CDNA YK187H7.5. [1] ;, mRNA sequence
Contig10358	3e-48	80.9291	192	gi|13418294|gb|BG467690.1|BG467690	Na_L3_01H03_SAC Necator americanus (parasitic nematode) L3 Necator americanus cDNA clone Na_L3_01H03 5', mRNA sequence
Contig10358	6e-37	81.457	155	gi|161100143|gb|EY469577.1|EY469577	AIAG-aaa47c05.g1 Anclostoma_caninum_EST_L3_Normal_pSMART Ancylostoma caninum cDNA similar to ref|NP_499801.1| Putative protein, with a coiled coil-4 domain, of bilaterial origin (32.0 kD) [Caenorhabditis elegans] pir|T27423 hypothetical protein Y76A2B.5 -
Contig10358	1e-44	81.1321	180	gi|21808482|gb|BQ666800.1|BQ666800	pb47g07.y1 Anc caninum L3 serum stim pAMP1 v1 Chiapelli McCarter Ancylostoma caninum cDNA 5' similar to TR:Q9XWC9 Q9XWC9 Y76A2B.5 PROTEIN. [1] ;, mRNA sequence
Contig10358	3e-45	82.5658	182	gi|28913869|gb|CB332061.1|CB332061	py66f09.y1 Haemonchus contortus intestine SL1 TOPO v1 Haemonchus contortus cDNA 5' similar to TR:Q9XWC9 Q9XWC9 Y76A2B.5 PROTEIN. [1] ;, mRNA sequence
Contig10358	8e-52	82.9721	204	gi|28914445|gb|CB333453.1|CB333453	py75b08.y1 Haemonchus contortus intestine SL1 TOPO v1 Haemonchus contortus cDNA 5' similar to TR:Q9XWC9 Q9XWC9 Y76A2B.5 PROTEIN. [1] ;, mRNA sequence
Contig10360	5e-05	96.4286	48.1	gi|158009072|gb|EX555690.1|EX555690	AIAE-aaa15b09.g1 Ancylostoma_caninum_EST_Female_pSMART Ancylostoma caninum cDNA, mRNA sequence
Contig10360	5e-05	96.4286	48.1	gi|161102619|gb|EY471269.1|EY471269	AIAG-aab25d01.g1 Anclostoma_caninum_EST_L3_Normal_pSMART Ancylostoma caninum cDNA, mRNA sequence
Contig10360	3e-06	96.6667	52	gi|162398954|gb|FC540669.1|FC540669	AIAI-aad61h09.b1 Anclostoma_caninum_EST_L3_Activated Ancylostoma caninum cDNA, mRNA sequence
Contig10360	3e-37	94.1176	155	gi|27594596|gb|CB019860.1|CB019860	pw96d02.y1 Haemonchus contortus intestine pAMP1 v1 Haemonchus contortus cDNA 5', mRNA sequence
Contig10362	4e-09	100	61.9	gi|156184572|gb|EW743364.1|EW743364	AIAC-aaa11h04.b1 Ancylostoma_caninum_EST_Male_pSMART Ancylostoma caninum cDNA, mRNA sequence
Contig10362	4e-09	100	61.9	gi|157992095|gb|EX538715.1|EX538715	AIAC-aaa55b10.b1 Ancylostoma_caninum_EST_Male_pSMART Ancylostoma caninum cDNA, mRNA sequence
Contig10362	4e-09	97.1429	61.9	gi|158011721|gb|EX558339.1|EX558339	AIAE-aaa62f06.g1 Ancylostoma_caninum_EST_Female_pSMART Ancylostoma caninum cDNA, mRNA sequence
Contig10362	6e-05	100	61.9	gi|158011721|gb|EX558339.1|EX558339	AIAE-aaa62f06.g1 Ancylostoma_caninum_EST_Female_pSMART Ancylostoma caninum cDNA, mRNA sequence
Contig10362	4e-09	100	61.9	gi|161089835|gb|EY458379.1|EY458379	AIAG-aaa72e04.b1 Anclostoma_caninum_EST_L3_Normal_pSMART Ancylostoma caninum cDNA, mRNA sequence
Contig10362	4e-09	100	61.9	gi|161102380|gb|EY471801.1|EY471801	AIAG-aaa72e04.g1 Anclostoma_caninum_EST_L3_Normal_pSMART Ancylostoma caninum cDNA, mRNA sequence
Contig10364	1e-43	87.8173	176	gi|27473852|gb|CA957492.1|CA957492	px25b01.y1 Haemonchus contortus whole worm SL2 TOPO v1 Haemonchus contortus cDNA 5' similar to SW:T2AG_DROME P52656 TRANSCRIPTION INITIATION FACTOR IIA GAMMA CHAIN ;, mRNA sequence
Contig10364	1e-43	87.8173	176	gi|27473956|gb|CA957596.1|CA957596	px26e11.y1 Haemonchus contortus whole worm SL2 TOPO v1 Haemonchus contortus cDNA 5' similar to SW:T2AG_DROME P52656 TRANSCRIPTION INITIATION FACTOR IIA GAMMA CHAIN ;, mRNA sequence
Contig10364	1e-43	87.8173	176	gi|27593571|gb|CB018835.1|CB018835	px37a09.y2 Haemonchus contortus whole worm SL2 TOPO v1 Haemonchus contortus cDNA 5' similar to SW:T2AG_DROME P52656 TRANSCRIPTION INITIATION FACTOR IIA GAMMA CHAIN ;, mRNA sequence
Contig10364	1e-43	87.8173	176	gi|27593745|gb|CB019009.1|CB019009	px72a01.y1 Haemonchus contortus whole worm SL2 TOPO v1 Haemonchus contortus cDNA 5' similar to SW:T2AG_DROME P52656 TRANSCRIPTION INITIATION FACTOR IIA GAMMA CHAIN ;, mRNA sequence
Contig10364	1e-43	87.8173	176	gi|27593968|gb|CB019232.1|CB019232	px75d01.y1 Haemonchus contortus whole worm SL2 TOPO v1 Haemonchus contortus cDNA 5' similar to SW:T2AG_DROME P52656 TRANSCRIPTION INITIATION FACTOR IIA GAMMA CHAIN ;, mRNA sequence
Contig10365	1e-08	100	60	gi|158831482|gb|EX827968.1|EX827968	AIAG-aaa04h05.g1 Anclostoma_caninum_EST_L3_Normal_pSMART Ancylostoma caninum cDNA, mRNA sequence
Contig10365	1e-08	100	60	gi|161093171|gb|EY461937.1|EY461937	AIAG-aab24g09.b1 Anclostoma_caninum_EST_L3_Normal_pSMART Ancylostoma caninum cDNA, mRNA sequence
Contig10365	1e-08	100	60	gi|161102406|gb|EY470699.1|EY470699	AIAG-aab01f02.g1 Anclostoma_caninum_EST_L3_Normal_pSMART Ancylostoma caninum cDNA, mRNA sequence
Contig10365	1e-08	92.8571	60	gi|162402609|gb|FC544067.1|FC544067	AIAI-aad36e08.g1 Anclostoma_caninum_EST_L3_Activated Ancylostoma caninum cDNA, mRNA sequence
Contig10365	1e-08	92.8571	60	gi|162404446|gb|FC546291.1|FC546291	AIAI-aad50b04.g1 Anclostoma_caninum_EST_L3_Activated Ancylostoma caninum cDNA, mRNA sequence
Contig10368	2e-15	89.1892	83.8	gi|154848815|gb|EV853247.1|EV853247	D.viviparus_38b_A11.ab1 Dictyocaulus viviparus HannoverDv2000 cDNA Dictyocaulus viviparus cDNA, mRNA sequence
Contig10368	5e-13	89.3939	75.8	gi|157990177|gb|EX536796.1|EX536796	AIAC-aab05c04.b1 Ancylostoma_caninum_EST_Male_pSMART Ancylostoma caninum cDNA similar to gb|AAC13549.1| beta-tubulin [Onchocerca volvulus], mRNA sequence
Contig10368	1e-19	88.764	97.6	gi|162411896|gb|FC553310.1|FC553310	AIAI-aae09g04.b1 Anclostoma_caninum_EST_L3_Activated Ancylostoma caninum cDNA similar to ref|NP_509585.1| Tubulin, Beta TBB-4 (49.8 kD) (tbb-4) [Caenorhabditis elegans] sp|P41937|TBB4_CAEEL Tubulin beta-4 chain pir|T18683 hypothetical protein B0272.1 - Ca
Contig10368	4e-14	85.8696	79.8	gi|27925410|gb|CB099603.1|CB099603	py14f05.y1 Haemonchus contortus whole worm pAMP1 v1 Haemonchus contortus cDNA 5' similar to TR:O17921 O17921 K01G5.7 PROTEIN. [1] ;, mRNA sequence
Contig10368	4e-14	85.8696	79.8	gi|28255131|gb|CB191739.1|CB191739	py36b10.y1 Haemonchus contortus whole worm pAMP1 v1 Haemonchus contortus cDNA 5' similar to TR:O17921 O17921 K01G5.7 PROTEIN. [1] ;, mRNA sequence
Contig1037	3e-10	93.3333	65.9	gi|27472766|gb|CA956406.1|CA956406	px05e04.y1 Haemonchus contortus intestine pAMP1 v1 Haemonchus contortus cDNA 5', mRNA sequence
Contig1037	3e-10	93.3333	65.9	gi|27594610|gb|CB019874.1|CB019874	pw96e12.y1 Haemonchus contortus intestine pAMP1 v1 Haemonchus contortus cDNA 5', mRNA sequence
Contig10373	2e-38	84.2593	159	gi|157992818|gb|EX539438.1|EX539438	AIAC-aaa88d04.b1 Ancylostoma_caninum_EST_Male_pSMART Ancylostoma caninum cDNA similar to ref|NP_499260.1| Clathrin propeller repeat and Region in Clathrin and VPS [Caenorhabditis elegans] sp|P34574|CLH_CAEEL PROBABLE CLATHRIN HEAVY CHAIN pir|S42369 Clathr
Contig10373	5e-30	87.6923	131	gi|158017205|gb|EX563823.1|EX563823	AIAE-aaa22h06.g1 Ancylostoma_caninum_EST_Female_pSMART Ancylostoma caninum cDNA similar to ref|NP_499260.1| Clathrin propeller repeat and Region in Clathrin and VPS [Caenorhabditis elegans] sp|P34574|CLH_CAEEL PROBABLE CLATHRIN HEAVY CHAIN pir|S42369 Clat
Contig10373	8e-26	87.0229	117	gi|161089784|gb|EY458328.1|EY458328	AIAG-aaa72e09.b1 Anclostoma_caninum_EST_L3_Normal_pSMART Ancylostoma caninum cDNA similar to ref|NP_499260.1| Clathrin propeller repeat and Region in Clathrin and VPS [Caenorhabditis elegans] sp|P34574|CLH_CAEEL PROBABLE CLATHRIN HEAVY CHAIN pir|S42369 Cl
Contig10373	2e-26	82.8125	119	gi|162407878|gb|FC549112.1|FC549112	AIAI-aad74h12.g1 Anclostoma_caninum_EST_L3_Activated Ancylostoma caninum cDNA similar to ref|NP_499260.1| Clathrin propeller repeat and Region in Clathrin and VPS [Caenorhabditis elegans] sp|P34574|CLH_CAEEL PROBABLE CLATHRIN HEAVY CHAIN pir|S42369 Clathr
Contig10373	4e-37	84.2593	155	gi|162408956|gb|FC549887.1|FC549887	AIAI-aad25d05.g1 Anclostoma_caninum_EST_L3_Activated Ancylostoma caninum cDNA similar to ref|NP_499260.1| Clathrin propeller repeat and Region in Clathrin and VPS [Caenorhabditis elegans] sp|P34574|CLH_CAEEL PROBABLE CLATHRIN HEAVY CHAIN pir|S42369 Clathr
Contig10375	5e-06	79.7101	52	gi|154848972|gb|EV853404.1|EV853404	D.viviparus-PLATE46_C02.ab1 Dictyocaulus viviparus HannoverDv2000 cDNA Dictyocaulus viviparus cDNA, mRNA sequence
Contig10375	8e-05	84.375	48.1	gi|156184585|gb|EW743377.1|EW743377	AIAC-aaa12c08.b1 Ancylostoma_caninum_EST_Male_pSMART Ancylostoma caninum cDNA similar to ref|NP_496503.1| Lactate dehydrogenase LDH-1 (36.1 kD) (ldh-1) [Caenorhabditis elegans] sp|Q27888|LDH_CAEEL L-lactate dehydrogenase pir|JC2432 L-lactate dehydrogenase
Contig10375	3e-10	81.6	65.9	gi|157997955|gb|EX544573.1|EX544573	AIAC-aaa71f05.b1 Ancylostoma_caninum_EST_Male_pSMART Ancylostoma caninum cDNA similar to ref|NP_496503.1| Lactate dehydrogenase LDH-1 (36.1 kD) (ldh-1) [Caenorhabditis elegans] sp|Q27888|LDH_CAEEL L-lactate dehydrogenase pir|JC2432 L-lactate dehydrogenase
Contig10375	2e-05	83.5616	50.1	gi|157998685|gb|EX545303.1|EX545303	AIAC-aaa96g09.g1 Ancylostoma_caninum_EST_Male_pSMART Ancylostoma caninum cDNA similar to ref|NP_496503.1| Lactate dehydrogenase LDH-1 (36.1 kD) (ldh-1) [Caenorhabditis elegans] sp|Q27888|LDH_CAEEL L-lactate dehydrogenase pir|JC2432 L-lactate dehydrogenase
Contig10375	9e-17	82.0513	87.7	gi|171303332|gb|FE929525.1|FE929525	NPAD-aaa32e09.b2 N.brasiliensis_NPAD1_EST_L3N Nippostrongylus brasiliensis cDNA similar to ref|NP_496503.1| Lactate dehydrogenase LDH-1 (36.1 kD) (ldh-1) [Caenorhabditis elegans] sp|Q27888|LDH_CAEEL L-lactate dehydrogenase pir|JC2432 L-lactate dehydrogena
Contig10376	6e-08	86.1538	58	gi|120540380|gb|EH360263.1|EH360263	NPAA-aaa35d05.g1 N.brasiliensis_EST_L3A_SL1 Nippostrongylus brasiliensis cDNA similar to ref|NP_502816.1| EF-1 guanine nucleotide exchange domain containing protein [Caenorhabditis elegans] emb|CAB63360.1| Hypothetical protein Y41E3.10 [Caenorhabditis ele
Contig10376	6e-08	92.6829	58	gi|154849740|gb|EV854167.1|EV854167	D.viviparus_54_E02.ab1 Dictyocaulus viviparus HannoverDv2000 cDNA Dictyocaulus viviparus cDNA, mRNA sequence
Contig10376	3e-40	86.4865	165	gi|27594460|gb|CB019724.1|CB019724	px47d05.y1 Haemonchus contortus whole worm SL2 TOPO v1 Haemonchus contortus cDNA 5' similar to TR:Q9U2H9 Q9U2H9 Y41E3.10 PROTEIN. [1] ;, mRNA sequence
Contig10376	2e-35	85.6354	149	gi|28914086|gb|CB332278.1|CB332278	py70a05.y1 Haemonchus contortus intestine SL1 TOPO v1 Haemonchus contortus cDNA 5' similar to TR:Q9U2H9 Q9U2H9 Y41E3.10 PROTEIN. [1] ;, mRNA sequence
Contig10376	9e-07	85.0746	54	gi|91103158|gb|EB185201.1|EB185201	NPAA-aaa07f09.g1 N.brasiliensis_EST_L3A_SL1 Nippostrongylus brasiliensis cDNA, mRNA sequence
Contig10379	3e-06	83.7838	52	gi|161102140|gb|EY470601.1|EY470601	AIAG-aab11h04.b1 Anclostoma_caninum_EST_L3_Normal_pSMART Ancylostoma caninum cDNA, mRNA sequence
Contig10379	1e-05	83.5616	50.1	gi|162398581|gb|FC539974.1|FC539974	AIAI-aad47c06.g1 Anclostoma_caninum_EST_L3_Activated Ancylostoma caninum cDNA similar to emb|CAC70107.3| Hypothetical protein Y48E1B.14a [Caenorhabditis elegans] emb|CAD89896.1| Hypothetical protein Y48E1B.14a [Caenorhabditis elegans], mRNA sequence
Contig10379	1e-05	83.5616	50.1	gi|162404113|gb|FC545532.1|FC545532	AIAI-aad32d09.g1 Anclostoma_caninum_EST_L3_Activated Ancylostoma caninum cDNA similar to emb|CAC70107.3| Hypothetical protein Y48E1B.14a [Caenorhabditis elegans] emb|CAD89896.1| Hypothetical protein Y48E1B.14a [Caenorhabditis elegans], mRNA sequence
Contig10379	2e-44	86.8687	178	gi|28254529|gb|CB191137.1|CB191137	py40e06.y1 Haemonchus contortus whole worm pAMP1 v1 Haemonchus contortus cDNA 5' similar to TR:Q9Y5W7 Q9Y5W7 SORTING NEXIN 14 ;, mRNA sequence
Contig1038	9e-05	83.8235	48.1	gi|158011016|gb|EX557634.1|EX557634	AIAE-aab00h10.b1 Ancylostoma_caninum_EST_Female_pSMART Ancylostoma caninum cDNA, mRNA sequence
Contig1038	4e-07	85.2941	56	gi|158014386|gb|EX561004.1|EX561004	AIAE-aaa47f07.g1 Ancylostoma_caninum_EST_Female_pSMART Ancylostoma caninum cDNA, mRNA sequence
Contig1038	6e-06	86.2069	52	gi|161094139|gb|EY462892.1|EY462892	AIAG-aaa35d04.b1 Anclostoma_caninum_EST_L3_Normal_pSMART Ancylostoma caninum cDNA, mRNA sequence
Contig1038	3e-35	81.3505	149	gi|28255180|gb|CB191788.1|CB191788	py36g11.y1 Haemonchus contortus whole worm pAMP1 v1 Haemonchus contortus cDNA 5', mRNA sequence
Contig10380	4e-08	97.3684	60	gi|157987934|gb|EX534552.1|EX534552	AIAC-aaa41b01.b1 Ancylostoma_caninum_EST_Male_pSMART Ancylostoma caninum cDNA similar to gb|AAO63577.1| secreted protein 5 precursor [Ancylostoma caninum], mRNA sequence
Contig10380	4e-08	97.3684	60	gi|157992094|gb|EX538714.1|EX538714	AIAC-aaa55f02.b1 Ancylostoma_caninum_EST_Male_pSMART Ancylostoma caninum cDNA, mRNA sequence
Contig10380	1e-08	97.4359	61.9	gi|158003366|gb|EX549984.1|EX549984	AIAC-aaa19e10.b1 Ancylostoma_caninum_EST_Male_pSMART Ancylostoma caninum cDNA similar to ref|NP_506388.1| EGF-like domain containing protein [Caenorhabditis elegans] pir|T22945 hypothetical protein T01D3.1 - Caenorhabditis elegans emb|CAB03155.1| Hypothet
Contig10380	3e-86	96.8254	319	gi|45490165|gb|CK972191.1|CK972191	4102803 BARC 9BOV Bos taurus cDNA clone 9BOV24_E02 3', mRNA sequence
Contig10380	6e-78	96.4912	291	gi|45490701|gb|CK972727.1|CK972727	4103187 BARC 9BOV Bos taurus cDNA clone 9BOV24_E02 5', mRNA sequence
Contig10381	8e-13	87.1795	75.8	gi|120539650|gb|EH359533.1|EH359533	NPAA-aaa25a03.g1 N.brasiliensis_EST_L3A_SL1 Nippostrongylus brasiliensis cDNA similar to ref|NP_498947.1| Farnesylated (31.0 kD) [Caenorhabditis elegans] sp|P34453|YMA8_CAEEL Hypothetical protein F54F2.8 in chromosome III pir|S44825 F54F2.8 protein - Caen
Contig10381	1e-39	85.8639	165	gi|27587539|gb|CB012803.1|CB012803	Hc_ad_45D09_SKPL Haemonchus contortus adult from David Knox Haemonchus contortus cDNA clone Hc_ad_45D09 5' similar to F54F2.8 CE00201 status:Partially_confirmed SW:P34453, mRNA sequence
Contig10381	1e-05	84.2857	52	gi|8004495|gb|AW870442.1|AW870442	pa58f02.y1 Hawdon Ancylostoma caninum L3 Ancylostoma caninum cDNA 5' similar to WP:F54F2.8 CE00201 ;, mRNA sequence
Contig10382	2e-38	93.5185	159	gi|17972734|gb|BM279476.1|BM279476	Nb_ad1_07G09_M13 Nippostrongylus brasiliensis uni-zap adult library Nippostrongylus brasiliensis cDNA clone Nb_ad1_07G09 5' similar to ref|NP_497783.1| (NM_065382) 60S ribosomal protein L3 - Caenorhabditis elegans, mRNA sequence
Contig10382	1e-39	88.2716	163	gi|27321539|gb|CA869990.1|CA869990	px14e05.y1 Haemonchus contortus intestine pAMP1 v1 Haemonchus contortus cDNA 5' similar to SW:RL3_CAEEL P50880 60S RIBOSOMAL PROTEIN L3. [2] SW:RL3_CAEEL ;, mRNA sequence
Contig10382	1e-39	88.2716	163	gi|27810144|gb|CB064566.1|CB064566	py09f10.y1 Haemonchus contortus whole worm pAMP1 v1 Haemonchus contortus cDNA 5' similar to SW:RL3_CAEEL P50880 60S RIBOSOMAL PROTEIN L3. [2] SW:RL3_CAEEL ;, mRNA sequence
Contig10382	1e-39	88.2716	163	gi|28255184|gb|CB191792.1|CB191792	py36h03.y1 Haemonchus contortus whole worm pAMP1 v1 Haemonchus contortus cDNA 5' similar to SW:RL3_CAEEL P50880 60S RIBOSOMAL PROTEIN L3. [2] SW:RL3_CAEEL ;, mRNA sequence
Contig10382	2e-40	88.3436	165	gi|28255509|gb|CB192117.1|CB192117	py25a07.y1 Haemonchus contortus whole worm pAMP1 v1 Haemonchus contortus cDNA 5' similar to SW:RL3_CAEEL P50880 60S RIBOSOMAL PROTEIN L3. [2] SW:RL3_CAEEL ;, mRNA sequence
Contig10388	1e-27	83.908	123	gi|27595350|gb|CB020614.1|CB020614	px80d09.y1 Haemonchus contortus intestine SL2 TOPO v1 Haemonchus contortus cDNA 5' similar to TR:P91353 P91353 SIMILARITY TO 50S RIBOSOMAL PROTEIN L24. [1] ;, mRNA sequence
Contig10388	3e-37	84.466	155	gi|28913854|gb|CB332046.1|CB332046	py66d06.y1 Haemonchus contortus intestine SL1 TOPO v1 Haemonchus contortus cDNA 5' similar to TR:P91353 P91353 SIMILARITY TO 50S RIBOSOMAL PROTEIN L24. [1] ;, mRNA sequence
Contig10388	1e-15	88.4615	83.8	gi|7640874|gb|AW735167.1|AW735167	pa48d07.y1 Hawdon Ancylostoma caninum L3 Ancylostoma caninum cDNA 5' similar to WP:F59A3.3 CE11420 ;, mRNA sequence
Contig10394	1e-28	82.3009	127	gi|27587248|gb|CB012512.1|CB012512	Hc_ad_40C05_SKPL Haemonchus contortus adult from David Knox Haemonchus contortus cDNA clone Hc_ad_40C05 5' similar to F29B9.1 CE27144 status:Partially_confirmed TR:Q9GYH9, mRNA sequence
Contig10396	9e-13	100	73.8	gi|45490165|gb|CK972191.1|CK972191	4102803 BARC 9BOV Bos taurus cDNA clone 9BOV24_E02 3', mRNA sequence
Contig10397	3e-28	86.014	125	gi|27590414|gb|CB015678.1|CB015678	Hc_d11_44D07_SKPL Haemonchus contortus d11 mixed adult from David Knox Haemonchus contortus cDNA clone Hc_d11_44D07 5' similar to W03G11.1 CE26826 cuticle collagen status:Partially_confirmed, mRNA sequence
Contig10401	1e-08	81.3559	60	gi|14020467|gb|BG734183.1|BG734183	Hc_gut_09B05_SKPL Haemonchus contortus Intestinal mRNA Haemonchus contortus cDNA clone Hc_gut_09B05 5' similar to gb|AAB94215.1| (AF039046) Contains similarity to Pfam domain: PF00725 (3HCDH),, mRNA sequence
Contig10401	2e-13	83.0508	75.8	gi|17148110|gb|BM139343.1|BM139343	Hc_ad_22A11_SKPL Haemonchus contortus adult from David Knox Haemonchus contortus cDNA clone Hc_ad_22A11 5' similar to gb|AAB94215.1| (AF039046) Contains similarity to Pfam domain: PF00725 (3HCDH),, mRNA sequence
Contig10401	9e-10	82.1429	63.9	gi|27321049|gb|CA869500.1|CA869500	px08c08.y1 Haemonchus contortus intestine pAMP1 v1 Haemonchus contortus cDNA 5' similar to TR:O44608 O44608 R09B5.6 PROTEIN. [1] ;, mRNA sequence
Contig10402	1e-07	80.8511	58	gi|158004486|gb|EX551104.1|EX551104	AIAC-aaa31h11.b1 Ancylostoma_caninum_EST_Male_pSMART Ancylostoma caninum cDNA similar to ref|NP_499734.1| RNA recognition motif containing protein (37.0 kD) [Caenorhabditis elegans] pir|T22767 hypothetical protein F56A8.6 - Caenorhabditis elegans emb|CAB0
Contig10405	2e-43	83.1502	176	gi|156183691|gb|EW742483.1|EW742483	AIAE-aaa04a04.b1 Ancylostoma_caninum_EST_Female_pSMART Ancylostoma caninum cDNA similar to ref|NP_740950.1| Putative nuclear protein, nematode specific [Caenorhabditis elegans] emb|CAD21669.1| Hypothetical protein Y105E8A.22 [Caenorhabditis elegans], mRNA
Contig10405	3e-33	83.1818	143	gi|157989828|gb|EX536447.1|EX536447	AIAC-aab27e09.b1 Ancylostoma_caninum_EST_Male_pSMART Ancylostoma caninum cDNA similar to ref|NP_740950.1| Putative nuclear protein, nematode specific [Caenorhabditis elegans] emb|CAD21669.1| Hypothetical protein Y105E8A.22 [Caenorhabditis elegans], mRNA s
Contig10405	2e-25	85.3147	117	gi|162412593|gb|FC553498.1|FC553498	AIAI-aad73g09.b1 Anclostoma_caninum_EST_L3_Activated Ancylostoma caninum cDNA similar to ref|XP_309131.1| ENSANGP00000024624 [Anopheles gambiae] gb|EAA45365.1| ENSANGP00000024624 [Anopheles gambiae str. PEST], mRNA sequence
Contig10405	6e-65	85.8131	248	gi|27320472|gb|CA868923.1|CA868923	pw91g06.y1 Haemonchus contortus intestine pAMP1 v1 Haemonchus contortus cDNA 5' similar to WP:CE25711 Y105E8E.Y ;, mRNA sequence
Contig10405	2e-59	86.8852	230	gi|9690054|gb|BE496719.1|BE496719	Hc_d11_08A09_SKPL Haemonchus contortus d11 mixed adult from David Knox Haemonchus contortus cDNA clone Hc_d11_08A09 5' similar to emb|CAB81971.1| (AL132880) predicted using Genefinder; preliminary prediction, mRNA sequence
Contig10410	1e-31	80.7309	137	gi|24331057|gb|CA033723.1|CA033723	pw14h06.y1 Haemonchus contortus whole worm pAMP1 v1 Haemonchus contortus cDNA 5' similar to WP:CE25595 Y73F8A.27 ;, mRNA sequence
Contig10411	1e-12	84.6939	75.8	gi|156182848|gb|EW741640.1|EW741640	AIAE-aaa08h10.b1 Ancylostoma_caninum_EST_Female_pSMART Ancylostoma caninum cDNA similar to ref|NP_495985.1| Putative endoplasmic reticulum membrane protein, with at least 2 transmembrane domains, of ancient origin [Caenorhabditis elegans] pir|T20341 hypot
Contig10411	6e-11	93.617	69.9	gi|156184018|gb|EW742810.1|EW742810	AIAE-aaa08h10.g1 Ancylostoma_caninum_EST_Female_pSMART Ancylostoma caninum cDNA similar to ref|NP_495985.1| Putative endoplasmic reticulum membrane protein, with at least 2 transmembrane domains, of ancient origin [Caenorhabditis elegans] pir|T20341 hypot
Contig10411	6e-11	93.617	69.9	gi|158011166|gb|EX557784.1|EX557784	AIAE-aaa78f01.g1 Ancylostoma_caninum_EST_Female_pSMART Ancylostoma caninum cDNA similar to ref|NP_495985.1| Putative endoplasmic reticulum membrane protein, with at least 2 transmembrane domains, of ancient origin [Caenorhabditis elegans] pir|T20341 hypot
Contig10411	2e-10	83.6735	69.9	gi|158011166|gb|EX557784.1|EX557784	AIAE-aaa78f01.g1 Ancylostoma_caninum_EST_Female_pSMART Ancylostoma caninum cDNA similar to ref|NP_495985.1| Putative endoplasmic reticulum membrane protein, with at least 2 transmembrane domains, of ancient origin [Caenorhabditis elegans] pir|T20341 hypot
Contig10411	6e-11	93.617	69.9	gi|158016552|gb|EX563170.1|EX563170	AIAE-aaa89b09.b1 Ancylostoma_caninum_EST_Female_pSMART Ancylostoma caninum cDNA similar to ref|NP_495985.1| Putative endoplasmic reticulum membrane protein, with at least 2 transmembrane domains, of ancient origin [Caenorhabditis elegans] pir|T20341 hypot
Contig10411	6e-11	93.617	69.9	gi|161099718|gb|EY467924.1|EY467924	AIAG-aab18b11.g1 Anclostoma_caninum_EST_L3_Normal_pSMART Ancylostoma caninum cDNA similar to ref|NP_495985.1| Putative endoplasmic reticulum membrane protein, with at least 2 transmembrane domains, of ancient origin [Caenorhabditis elegans] pir|T20341 hyp
Contig10417	9e-07	83.5443	54	gi|161100378|gb|EY469962.1|EY469962	AIAG-aaa49h08.b1 Anclostoma_caninum_EST_L3_Normal_pSMART Ancylostoma caninum cDNA similar to ref|NP_508145.2| Suppressor of LIneage defect SLI-1, Cbl-b, possibly N-myristoylated (66.1 kD) (sli-1) [Caenorhabditis elegans] pir|S57722 sli-1 protein - Caenorh
Contig10417	1e-09	79	63.9	gi|162403806|gb|FC545295.1|FC545295	AIAI-aad40f04.b1 Anclostoma_caninum_EST_L3_Activated Ancylostoma caninum cDNA similar to ref|NP_508145.2| Suppressor of LIneage defect SLI-1, Cbl-b, possibly N-myristoylated (66.1 kD) (sli-1) [Caenorhabditis elegans] pir|S57722 sli-1 protein - Caenorhabdi
Contig10417	9e-07	87.2727	54	gi|162410253|gb|FC552040.1|FC552040	AIAI-aad94h02.b1 Anclostoma_caninum_EST_L3_Activated Ancylostoma caninum cDNA similar to ref|NP_508145.2| Suppressor of LIneage defect SLI-1, Cbl-b, possibly N-myristoylated (66.1 kD) (sli-1) [Caenorhabditis elegans] pir|S57722 sli-1 protein - Caenorhabdi
Contig10417	4e-09	84.8101	61.9	gi|162410353|gb|FC552079.1|FC552079	AIAI-aad95g04.b1 Anclostoma_caninum_EST_L3_Activated Ancylostoma caninum cDNA similar to ref|NP_508145.2| Suppressor of LIneage defect SLI-1, Cbl-b, possibly N-myristoylated (66.1 kD) (sli-1) [Caenorhabditis elegans] pir|S57722 sli-1 protein - Caenorhabdi
Contig10423	2e-20	84.9206	99.6	gi|27595040|gb|CB020304.1|CB020304	px67h09.y1 Haemonchus contortus intestine SL2 TOPO v1 Haemonchus contortus cDNA 5' similar to TR:Q9VD10 Q9VD10 CG13852 PROTEIN. ;, mRNA sequence
Contig10423	2e-20	84.9206	99.6	gi|27595961|gb|CB021225.1|CB021225	px68e12.y1 Haemonchus contortus intestine SL2 TOPO v1 Haemonchus contortus cDNA 5' similar to TR:Q9VD10 Q9VD10 CG13852 PROTEIN. ;, mRNA sequence
Contig10423	2e-22	82.6816	105	gi|27596034|gb|CB021298.1|CB021298	px69e06.y1 Haemonchus contortus intestine SL2 TOPO v1 Haemonchus contortus cDNA 5' similar to TR:Q9VD10 Q9VD10 CG13852 PROTEIN. ;, mRNA sequence
Contig10423	2e-20	84.9206	99.6	gi|27596175|gb|CB021439.1|CB021439	px71c03.y1 Haemonchus contortus intestine SL2 TOPO v1 Haemonchus contortus cDNA 5' similar to TR:Q9VD10 Q9VD10 CG13852 PROTEIN. ;, mRNA sequence
Contig10423	2e-16	85.0467	85.7	gi|27810646|gb|CB065068.1|CB065068	px96e12.y1 Haemonchus contortus intestine SL2 TOPO v1 Haemonchus contortus cDNA 5' similar to TR:Q9VD10 Q9VD10 CG13852 PROTEIN. ;, mRNA sequence
Contig10431	5e-08	80.4348	60	gi|158014390|gb|EX561008.1|EX561008	AIAE-aaa47f12.g1 Ancylostoma_caninum_EST_Female_pSMART Ancylostoma caninum cDNA similar to ref|XP_143238.1| similar to RIKEN cDNA 1700021P10 [Mus musculus], mRNA sequence
Contig10431	5e-08	80.4348	60	gi|161092559|gb|EY461643.1|EY461643	AIAG-aaa20f01.b1 Anclostoma_caninum_EST_L3_Normal_pSMART Ancylostoma caninum cDNA similar to ref|NP_499565.1| Exonuclease family member [Caenorhabditis elegans] emb|CAB60521.1| Hypothetical protein Y56A3A.33 [Caenorhabditis elegans], mRNA sequence
Contig10431	5e-08	80.4348	60	gi|161101323|gb|EY468687.1|EY468687	AIAG-aaa42b11.b1 Anclostoma_caninum_EST_L3_Normal_pSMART Ancylostoma caninum cDNA similar to ref|XP_143238.1| similar to RIKEN cDNA 1700021P10 [Mus musculus], mRNA sequence
Contig10431	5e-08	80.4348	60	gi|161103443|gb|EY472078.1|EY472078	AIAG-aab04g11.b1 Anclostoma_caninum_EST_L3_Normal_pSMART Ancylostoma caninum cDNA similar to ref|XP_143238.1| similar to RIKEN cDNA 1700021P10 [Mus musculus], mRNA sequence
Contig10431	5e-08	80.4348	60	gi|161105181|gb|EY473756.1|EY473756	AIAG-aaa22f10.g1 Anclostoma_caninum_EST_L3_Normal_pSMART Ancylostoma caninum cDNA similar to ref|NP_499565.1| Exonuclease family member [Caenorhabditis elegans] emb|CAB60521.1| Hypothetical protein Y56A3A.33 [Caenorhabditis elegans], mRNA sequence
Contig10432	9e-23	83.3333	107	gi|11179794|gb|BF249581.1|BF249581	pa81h07.y1 Hawdon Ancylostoma caninum L3 Ancylostoma caninum cDNA 5' similar to TR:O62337 O62337 R06C1.4 PROTEIN. [1] ;, mRNA sequence
Contig10432	1e-21	83.5526	103	gi|17972361|gb|BM279103.1|BM279103	Nb_ad2_C_A12_M13 Nippostrongylus brasiliensis uni-zap adult library Nippostrongylus brasiliensis cDNA clone Nb_ad2_C_A12 5' similar to ref|NP_493029.1| (NM_060628) RNA recognition motif. (aka RRM, RBD, or RNP domain), mRNA sequence
Contig10432	4e-22	83.0303	105	gi|227807154|gb|GE625506.1|GE625506	RGNaAd0019D09g Necator americanus adult cDNA library Necator americanus cDNA similar to Caenorhabditis elegans, R09B3.3, mRNA sequence
Contig10432	4e-22	82.659	105	gi|22789810|gb|BU493555.1|BU493555	Nb_ADGR_D4C10_T7 Nippostrongylus brasiliensis adult (full length enriched) Nippostrongylus brasiliensis cDNA clone Nb_ADGR_D4C10 5' similar to R06C1.4 CE18119 RNA recognition motif. (aka RRM, RBD, or RNP, mRNA sequence
Contig10432	1e-21	83.5526	103	gi|22789850|gb|BU493595.1|BU493595	Nb_ADGR_D1A07_T7 Nippostrongylus brasiliensis adult (full length enriched) Nippostrongylus brasiliensis cDNA clone Nb_ADGR_D1A07 5' similar to R06C1.4 CE18119 RNA recognition motif. (aka RRM, RBD, or RNP, mRNA sequence
Contig10433	1e-07	89.7959	58	gi|157989198|gb|EX535817.1|EX535817	AIAC-aab14b11.g1 Ancylostoma_caninum_EST_Male_pSMART Ancylostoma caninum cDNA, mRNA sequence
Contig10433	1e-07	89.7959	58	gi|161099291|gb|EY468211.1|EY468211	AIAG-aab14f07.b1 Anclostoma_caninum_EST_L3_Normal_pSMART Ancylostoma caninum cDNA, mRNA sequence
Contig10433	4e-20	82.0225	99.6	gi|27595776|gb|CB021040.1|CB021040	px94b05.y1 Haemonchus contortus intestine SL2 TOPO v1 Haemonchus contortus cDNA 5' similar to TR:Q23096 Q23096 W01A8.5 PROTEIN. [1] ;, mRNA sequence
Contig10436	1e-22	92.5	107	gi|27587356|gb|CB012620.1|CB012620	Hc_ad_41G01_SKPL Haemonchus contortus adult from David Knox Haemonchus contortus cDNA clone Hc_ad_41G01 5', mRNA sequence
Contig10437	2e-34	80	147	gi|154846547|gb|EV850974.1|EV850974	D.viviparus_13_A11.ab1 Dictyocaulus viviparus HannoverDv2000 cDNA Dictyocaulus viviparus cDNA, mRNA sequence
Contig10437	8e-22	82.4859	105	gi|156185853|gb|EW744645.1|EW744645	AIAC-aaa07a12.b1 Ancylostoma_caninum_EST_Male_pSMART Ancylostoma caninum cDNA similar to ref|NP_502080.1| Endoplasmin (87.1 kD) [Caenorhabditis elegans] pir|T24521 hypothetical protein T05E11.3 - Caenorhabditis elegans emb|CAA92973.1| Hypothetical protein
Contig10437	8e-22	82.4859	105	gi|157997827|gb|EX544445.1|EX544445	AIAC-aaa92e03.g1 Ancylostoma_caninum_EST_Male_pSMART Ancylostoma caninum cDNA similar to ref|NP_502080.1| Endoplasmin (87.1 kD) [Caenorhabditis elegans] pir|T24521 hypothetical protein T05E11.3 - Caenorhabditis elegans emb|CAA92973.1| Hypothetical protein
Contig10437	8e-22	82.4859	105	gi|157998366|gb|EX544984.1|EX544984	AIAC-aaa33d10.g1 Ancylostoma_caninum_EST_Male_pSMART Ancylostoma caninum cDNA similar to ref|NP_502080.1| Endoplasmin (87.1 kD) [Caenorhabditis elegans] pir|T24521 hypothetical protein T05E11.3 - Caenorhabditis elegans emb|CAA92973.1| Hypothetical protein
Contig10437	8e-22	82.4859	105	gi|158000667|gb|EX547285.1|EX547285	AIAC-aaa13h11.g1 Ancylostoma_caninum_EST_Male_pSMART Ancylostoma caninum cDNA similar to ref|NP_502080.1| Endoplasmin (87.1 kD) [Caenorhabditis elegans] pir|T24521 hypothetical protein T05E11.3 - Caenorhabditis elegans emb|CAA92973.1| Hypothetical protein
Contig10442	1e-39	83.4711	163	gi|158014963|gb|EX561581.1|EX561581	AIAE-aaa89c06.g1 Ancylostoma_caninum_EST_Female_pSMART Ancylostoma caninum cDNA similar to ref|NP_491527.1| Putative snoRNA binding domain containing protein (55.6 kD) [Caenorhabditis elegans] gb|AAF60425.1| Hypothetical protein Y110A7A.8 [Caenorhabditis
Contig10442	1e-39	83.4711	163	gi|158016581|gb|EX563199.1|EX563199	AIAE-aaa89c06.b1 Ancylostoma_caninum_EST_Female_pSMART Ancylostoma caninum cDNA similar to ref|NP_491527.1| Putative snoRNA binding domain containing protein (55.6 kD) [Caenorhabditis elegans] gb|AAF60425.1| Hypothetical protein Y110A7A.8 [Caenorhabditis
Contig10442	1e-39	83.4711	163	gi|161104150|gb|EY472580.1|EY472580	AIAG-aaa92c11.g1 Anclostoma_caninum_EST_L3_Normal_pSMART Ancylostoma caninum cDNA similar to ref|NP_491527.1| Putative snoRNA binding domain containing protein (55.6 kD) [Caenorhabditis elegans] gb|AAF60425.1| Hypothetical protein Y110A7A.8 [Caenorhabditi
Contig10442	1e-39	83.4711	163	gi|161104580|gb|EY472662.1|EY472662	AIAG-aaa09b09.g1 Anclostoma_caninum_EST_L3_Normal_pSMART Ancylostoma caninum cDNA similar to ref|NP_491527.1| Putative snoRNA binding domain containing protein (55.6 kD) [Caenorhabditis elegans] gb|AAF60425.1| Hypothetical protein Y110A7A.8 [Caenorhabditi
Contig10442	1e-39	83.4711	163	gi|162399975|gb|FC541595.1|FC541595	AIAI-aad38g05.g1 Anclostoma_caninum_EST_L3_Activated Ancylostoma caninum cDNA similar to ref|NP_491527.1| Putative snoRNA binding domain containing protein (55.6 kD) [Caenorhabditis elegans] gb|AAF60425.1| Hypothetical protein Y110A7A.8 [Caenorhabditis el
Contig10444	1e-07	84.9315	58	gi|158007102|gb|EX553720.1|EX553720	AIAE-aaa37f10.g1 Ancylostoma_caninum_EST_Female_pSMART Ancylostoma caninum cDNA similar to ref|NP_741197.1| Serine hydroxymethyltransferase, Maternal Effect Lethal MEL-32 (55.8 kD) (mel-32) [Caenorhabditis elegans] sp|P50432|GLYC_CAEEL Serine hydroxymethy
Contig10444	2e-12	82.4	73.8	gi|158016973|gb|EX563591.1|EX563591	AIAE-aaa87a03.g1 Ancylostoma_caninum_EST_Female_pSMART Ancylostoma caninum cDNA similar to ref|NP_508136.1| RUN domain containing protein [Caenorhabditis elegans] pir|T16897 hypothetical protein T19D7.4 - Caenorhabditis elegans gb|AAK39294.1| Hypothetical
Contig10444	2e-12	82.4	73.8	gi|162397766|gb|FC539459.1|FC539459	AIAI-aad48h09.b1 Anclostoma_caninum_EST_L3_Activated Ancylostoma caninum cDNA similar to ref|NP_508136.1| RUN domain containing protein [Caenorhabditis elegans] pir|T16897 hypothetical protein T19D7.4 - Caenorhabditis elegans gb|AAK39294.1| Hypothetical p
Contig1045	9e-13	89.2308	73.8	gi|17352865|gb|BM173980.1|BM173980	Hc_L4_13C07_SKPL Haemonchus contortus L4 SL1 from David Knox Haemonchus contortus cDNA clone Hc_L4_13C07 5' similar to sp|O97391|ES30_TRICO 30 KDA ANTIGENIC GLYCOPROTEIN PRECURSOR (ESGP30), mRNA sequence
Contig10456	5e-10	90.566	65.9	gi|227808378|gb|GE625850.1|GE625850	RGNaAd0029H02g Necator americanus adult cDNA library Necator americanus cDNA similar to Caenorhabditis elegans, Variable ABnormal morphology family member (vab-10), mRNA sequence
Contig10459	4e-07	90.1961	56	gi|120539692|gb|EH359575.1|EH359575	NPAA-aaa23g04.g1 N.brasiliensis_EST_L3A_SL1 Nippostrongylus brasiliensis cDNA, mRNA sequence
Contig10459	3e-08	89.4737	60	gi|120541504|gb|EH361387.1|EH361387	NPAC-aaa12c01.g1 N.brasiliensis_EST_L3N_SL1 Nippostrongylus brasiliensis cDNA, mRNA sequence
Contig10459	1e-31	92.0792	137	gi|24330394|gb|CA033355.1|CA033355	pw18a07.y1 Haemonchus contortus whole worm pAMP1 v1 Haemonchus contortus cDNA 5' similar to SW:YQF4_CAEEL Q09269 HYPOTHETICAL 16.0 KD PROTEIN C34C12.4 IN CHROMOSOME III. [1] ;, mRNA sequence
Contig10461	1e-08	84.1463	60	gi|171299693|gb|FE927342.1|FE927342	NPAE-aaa47e10.b2 N.brasiliensis_NPAE1_EST_L3A Nippostrongylus brasiliensis cDNA similar to ref|NP_496569.1| Centaurin beta 1A (90.6 kD) (cnt-1) [Caenorhabditis elegans] emb|CAA19463.2| C. elegans CNT-1 protein (corresponding sequence Y17G7B.15a) [Caenorha
Contig10461	4e-09	97.1429	61.9	gi|27590530|gb|CB015794.1|CB015794	Hc_d11_46A01_SKPL Haemonchus contortus d11 mixed adult from David Knox Haemonchus contortus cDNA clone Hc_d11_46A01 5' similar to Y51F10.8 CE30038 status:Predicted TR:Q8WTJ7, mRNA sequence
Contig10462	1e-06	92.3077	54	gi|158015331|gb|EX561949.1|EX561949	AIAE-aaa18c02.b1 Ancylostoma_caninum_EST_Female_pSMART Ancylostoma caninum cDNA, mRNA sequence
Contig10467	4e-36	83.5443	153	gi|11180047|gb|BF249864.1|BF249864	pa87b08.y1 Hawdon Ancylostoma caninum L3 Ancylostoma caninum cDNA 5' similar to SW:UN97_CAEEL P50464 LIM PROTEIN UNC-97. [1] ;, mRNA sequence
Contig10467	2e-35	81.9444	151	gi|157993388|gb|EX540008.1|EX540008	AIAC-aaa61e01.g1 Ancylostoma_caninum_EST_Male_pSMART Ancylostoma caninum cDNA similar to ref|NP_508943.2| UNCoordinated locomotion UNC-97, Human PINCH protein-like, contains 5 LIM domains (40.8 kD) (unc-97) [Caenorhabditis elegans], mRNA sequence
Contig10467	2e-62	80.943	240	gi|158012962|gb|EX559580.1|EX559580	AIAE-aaa76b08.b1 Ancylostoma_caninum_EST_Female_pSMART Ancylostoma caninum cDNA similar to ref|NP_508943.2| UNCoordinated locomotion UNC-97, Human PINCH protein-like, contains 5 LIM domains (40.8 kD) (unc-97) [Caenorhabditis elegans], mRNA sequence
Contig10467	3e-46	80.3965	186	gi|161098434|gb|EY467316.1|EY467316	AIAG-aab25b03.b1 Anclostoma_caninum_EST_L3_Normal_pSMART Ancylostoma caninum cDNA similar to ref|NP_508943.2| UNCoordinated locomotion UNC-97, Human PINCH protein-like, contains 5 LIM domains (40.8 kD) (unc-97) [Caenorhabditis elegans], mRNA sequence
Contig10467	3e-49	82.9582	196	gi|23378613|gb|BU666427.1|BU666427	Na_L3_38B05_SAC Necator americanus (parasitic nematode) L3 Necator americanus cDNA clone Na_L3_38B05 5' similar to Similar to F14D12.2 CE04392 locus:unc-97 LIM domain containing protein, mRNA sequence
Contig10471	2e-19	81.25	95.6	gi|27587169|gb|CB012433.1|CB012433	Hc_ad_39A12_SKPL Haemonchus contortus adult from David Knox Haemonchus contortus cDNA clone Hc_ad_39A12 5' similar to B0393.6 CE00859 Zinc finger, C3HC4 type (RING finger), mRNA sequence
Contig10472	6e-22	89.8876	105	gi|162402214|gb|FC543713.1|FC543713	AIAI-aad59b09.g1 Anclostoma_caninum_EST_L3_Activated Ancylostoma caninum cDNA, mRNA sequence
Contig10472	6e-22	89.8876	105	gi|162413179|gb|FC554322.1|FC554322	AIAI-aad65h09.g1 Anclostoma_caninum_EST_L3_Activated Ancylostoma caninum cDNA, mRNA sequence
Contig10474	7e-12	93.75	71.9	gi|27590094|gb|CB015358.1|CB015358	Hc_d11_40F04_SKPL Haemonchus contortus d11 mixed adult from David Knox Haemonchus contortus cDNA clone Hc_d11_40F04 5' similar to F53E10.6 CE10930 status:Confirmed TR:P91318, mRNA sequence
Contig10484	5e-09	100	61.9	gi|157992095|gb|EX538715.1|EX538715	AIAC-aaa55b10.b1 Ancylostoma_caninum_EST_Male_pSMART Ancylostoma caninum cDNA, mRNA sequence
Contig10484	2e-08	100	60	gi|157999072|gb|EX545690.1|EX545690	AIAC-aaa49d10.g1 Ancylostoma_caninum_EST_Male_pSMART Ancylostoma caninum cDNA similar to ref|NP_506115.1| Predicted CDS, glutathione S-transferase, C-terminal domain containing protein family member [Caenorhabditis elegans] pir|T20215 hypothetical protein
Contig10484	5e-09	100	61.9	gi|161089835|gb|EY458379.1|EY458379	AIAG-aaa72e04.b1 Anclostoma_caninum_EST_L3_Normal_pSMART Ancylostoma caninum cDNA, mRNA sequence
Contig10484	5e-09	100	61.9	gi|161102380|gb|EY471801.1|EY471801	AIAG-aaa72e04.g1 Anclostoma_caninum_EST_L3_Normal_pSMART Ancylostoma caninum cDNA, mRNA sequence
Contig10484	2e-08	100	60	gi|162397633|gb|FC539046.1|FC539046	AIAI-aac98e01.b1 Anclostoma_caninum_EST_L3_Activated Ancylostoma caninum cDNA similar to ref|NP_509791.2| Tiam-1 like protein [Caenorhabditis elegans] emb|CAA92119.2| Hypothetical protein F13E6.6 [Caenorhabditis elegans], mRNA sequence
Contig10485	7e-06	84.2857	52	gi|11180507|gb|BF250324.1|BF250324	pa97g07.y1 Hawdon Ancylostoma caninum L3 Ancylostoma caninum cDNA 5' similar to SW:OAT_CAEEL Q18040 PROBABLE ORNITHINE AMINOTRANSFERASE PRECURSOR ;, mRNA sequence
Contig10485	7e-06	84.2857	52	gi|158016902|gb|EX563520.1|EX563520	AIAE-aaa86b09.g1 Ancylostoma_caninum_EST_Female_pSMART Ancylostoma caninum cDNA similar to ref|NP_741194.1| Ornithine aminotransferase (46.5 kD) [Caenorhabditis elegans] sp|Q18040|OAT_CAEEL Probable ornithine aminotransferase, mitochondrial precursor (Orn
Contig10488	2e-55	82.2281	216	gi|27593260|gb|CB018524.1|CB018524	px48d05.y1 Haemonchus contortus whole worm SL2 TOPO v1 Haemonchus contortus cDNA 5' similar to SW:YMH6_CAEEL P34473 HYPOTHETICAL 19.1 KD PROTEIN F58A4.6 IN CHROMOSOME III. [1] ;, mRNA sequence
Contig10488	5e-53	82.0652	208	gi|27593802|gb|CB019066.1|CB019066	px72g06.y1 Haemonchus contortus whole worm SL2 TOPO v1 Haemonchus contortus cDNA 5' similar to SW:YMH6_CAEEL P34473 HYPOTHETICAL 19.1 KD PROTEIN F58A4.6 IN CHROMOSOME III. [1] ;, mRNA sequence
Contig10488	8e-46	81.1671	184	gi|27593909|gb|CB019173.1|CB019173	px74d11.y1 Haemonchus contortus whole worm SL2 TOPO v1 Haemonchus contortus cDNA 5' similar to SW:YMH6_CAEEL P34473 HYPOTHETICAL 19.1 KD PROTEIN F58A4.6 IN CHROMOSOME III. [1] ;, mRNA sequence
Contig10488	8e-52	82.4207	204	gi|27593910|gb|CB019174.1|CB019174	px74d12.y1 Haemonchus contortus whole worm SL2 TOPO v1 Haemonchus contortus cDNA 5' similar to SW:YMH6_CAEEL P34473 HYPOTHETICAL 19.1 KD PROTEIN F58A4.6 IN CHROMOSOME III. [1] ;, mRNA sequence
Contig10488	8e-43	84.1667	174	gi|27594171|gb|CB019435.1|CB019435	px42h06.y1 Haemonchus contortus whole worm SL2 TOPO v1 Haemonchus contortus cDNA 5' similar to SW:YMH6_CAEEL P34473 HYPOTHETICAL 19.1 KD PROTEIN F58A4.6 IN CHROMOSOME III. [1] ;, mRNA sequence
Contig1049	3e-06	80.6723	54	gi|157990648|gb|EX537267.1|EX537267	AIAC-aaa14h05.b1 Ancylostoma_caninum_EST_Male_pSMART Ancylostoma caninum cDNA similar to ref|NP_494919.1| Putative cytoplasmic protein, with a coiled coil-4 domain, of eukaryotic origin [Caenorhabditis elegans] gb|AAG01563.2| Hypothetical protein T27F7.1
Contig1049	3e-06	80.6723	54	gi|158000405|gb|EX547023.1|EX547023	AIAC-aaa84f06.b1 Ancylostoma_caninum_EST_Male_pSMART Ancylostoma caninum cDNA similar to ref|NP_494919.1| Putative cytoplasmic protein, with a coiled coil-4 domain, of eukaryotic origin [Caenorhabditis elegans] gb|AAG01563.2| Hypothetical protein T27F7.1
Contig1049	3e-06	80.6723	54	gi|158014124|gb|EX560742.1|EX560742	AIAE-aaa83g11.b1 Ancylostoma_caninum_EST_Female_pSMART Ancylostoma caninum cDNA similar to ref|NP_494919.1| Putative cytoplasmic protein, with a coiled coil-4 domain, of eukaryotic origin [Caenorhabditis elegans] gb|AAG01563.2| Hypothetical protein T27F7.
Contig10493	1e-111	95.6522	400	gi|17352892|gb|BM174007.1|BM174007	Hc_L4_13F10_SKPL Haemonchus contortus L4 SL1 from David Knox Haemonchus contortus cDNA clone Hc_L4_13F10 5', mRNA sequence
Contig10493	1e-129	96.7391	460	gi|17352894|gb|BM174009.1|BM174009	Hc_L4_13F12_SKPL Haemonchus contortus L4 SL1 from David Knox Haemonchus contortus cDNA clone Hc_L4_13F12 5', mRNA sequence
Contig10493	1e-110	94.8339	396	gi|17352978|gb|BM174093.1|BM174093	Hc_L4_14H09_SKPL Haemonchus contortus L4 SL1 from David Knox Haemonchus contortus cDNA clone Hc_L4_14H09 5', mRNA sequence
Contig10493	1e-135	96.7626	480	gi|17353097|gb|BM174212.1|BM174212	Hc_L4_16E10_SKPL Haemonchus contortus L4 SL1 from David Knox Haemonchus contortus cDNA clone Hc_L4_16E10 5', mRNA sequence
Contig10493	1e-77	88.6861	289	gi|23377884|gb|BU665698.1|BU665698	Hc_ad_29H05_SKPL Haemonchus contortus adult from David Knox Haemonchus contortus cDNA clone Hc_ad_29H05 5', mRNA sequence
Contig10495	9e-10	81.4516	63.9	gi|27473305|gb|CA956945.1|CA956945	px53a09.y1 Haemonchus contortus intestine SL2 TOPO v1 Haemonchus contortus cDNA 5' similar to SW:YS4L_CAEEL O01513 PUTATIVE 40S RIBOSOMAL PROTEIN S4-LIKE. [1] ;, mRNA sequence
Contig10495	4e-12	82.2581	71.9	gi|27473847|gb|CA957487.1|CA957487	px25a05.y1 Haemonchus contortus whole worm SL2 TOPO v1 Haemonchus contortus cDNA 5' similar to SW:YS4L_CAEEL O01513 PUTATIVE 40S RIBOSOMAL PROTEIN S4-LIKE. [1] ;, mRNA sequence
Contig10495	9e-10	82.6923	63.9	gi|27593512|gb|CB018776.1|CB018776	px36a12.y2 Haemonchus contortus whole worm SL2 TOPO v1 Haemonchus contortus cDNA 5' similar to SW:YS4L_CAEEL O01513 PUTATIVE 40S RIBOSOMAL PROTEIN S4-LIKE. [1] ;, mRNA sequence
Contig10495	4e-12	82.2581	71.9	gi|27594781|gb|CB020045.1|CB020045	px64a11.y1 Haemonchus contortus intestine SL2 TOPO v1 Haemonchus contortus cDNA 5' similar to SW:YS4L_CAEEL O01513 PUTATIVE 40S RIBOSOMAL PROTEIN S4-LIKE. [1] ;, mRNA sequence
Contig10495	4e-12	82.2581	71.9	gi|28915166|gb|CB333303.1|CB333303	py43a04.y1 Haemonchus contortus whole worm SL1 TOPO v1 Haemonchus contortus cDNA 5' similar to SW:YS4L_CAEEL O01513 PUTATIVE 40S RIBOSOMAL PROTEIN S4-LIKE. [1] ;, mRNA sequence
Contig10499	2e-29	86.2069	129	gi|27925518|gb|CB099711.1|CB099711	py16a06.y1 Haemonchus contortus whole worm pAMP1 v1 Haemonchus contortus cDNA 5' similar to TR:Q93456 Q93456 F10G8.7 PROTEIN. [1] ;, mRNA sequence
Contig105	3e-55	82.4658	216	gi|27593724|gb|CB018988.1|CB018988	px39e12.y2 Haemonchus contortus whole worm SL2 TOPO v1 Haemonchus contortus cDNA 5' similar to TR:O61709 O61709 R119.3 PROTEIN. [1] ;, mRNA sequence
Contig1050	4e-05	91.8919	52	gi|27589935|gb|CB015199.1|CB015199	Hc_d11_38G07_SKPL Haemonchus contortus d11 mixed adult from David Knox Haemonchus contortus cDNA clone Hc_d11_38G07 5' similar to ZK1307.1 CE01690 status:Confirmed SW:Q09359, mRNA sequence
Contig1050	5e-08	90	60	gi|28913953|gb|CB332145.1|CB332145	py68b01.y1 Haemonchus contortus intestine SL1 TOPO v1 Haemonchus contortus cDNA 5' similar to SW:YS11_CAEEL Q09359 HYPOTHETICAL 31.2 KD PROTEIN ZK1307.1 IN CHROMOSOME II. [1] ;, mRNA sequence
Contig1050	5e-08	90	60	gi|28914038|gb|CB332230.1|CB332230	py69d09.y1 Haemonchus contortus intestine SL1 TOPO v1 Haemonchus contortus cDNA 5' similar to SW:YS11_CAEEL Q09359 HYPOTHETICAL 31.2 KD PROTEIN ZK1307.1 IN CHROMOSOME II. [1] ;, mRNA sequence
Contig10502	4e-13	94	75.8	gi|158008291|gb|EX554909.1|EX554909	AIAE-aaa41h10.g1 Ancylostoma_caninum_EST_Female_pSMART Ancylostoma caninum cDNA, mRNA sequence
Contig10502	1e-31	80.5158	137	gi|27474249|gb|CA957889.1|CA957889	px61f09.y1 Haemonchus contortus intestine SL2 TOPO v1 Haemonchus contortus cDNA 5' similar to TR:Q9XWP7 Q9XWP7 Y40B1B.5 PROTEIN. [1] ;, mRNA sequence
Contig10502	2e-27	80.9701	123	gi|27593247|gb|CB018511.1|CB018511	px48c01.y1 Haemonchus contortus whole worm SL2 TOPO v1 Haemonchus contortus cDNA 5' similar to TR:Q9XWP7 Q9XWP7 Y40B1B.5 PROTEIN. [1] ;, mRNA sequence
Contig10502	3e-35	82.9876	149	gi|27593303|gb|CB018567.1|CB018567	px48h11.y1 Haemonchus contortus whole worm SL2 TOPO v1 Haemonchus contortus cDNA 5' similar to TR:Q9XWP7 Q9XWP7 Y40B1B.5 PROTEIN. [1] ;, mRNA sequence
Contig10502	4e-28	81.0409	125	gi|28913808|gb|CB332000.1|CB332000	py65g04.y1 Haemonchus contortus intestine SL1 TOPO v1 Haemonchus contortus cDNA 5' similar to TR:Q9XWP7 Q9XWP7 Y40B1B.5 PROTEIN. [1] ;, mRNA sequence
Contig10507	2e-06	94.7368	52	gi|154848324|gb|EV852756.1|EV852756	D.viviparus_37_G03.ab1 Dictyocaulus viviparus HannoverDv2000 cDNA Dictyocaulus viviparus cDNA, mRNA sequence
Contig10507	1e-11	100	69.9	gi|154849878|gb|EV854305.1|EV854305	D.viviparus_56_C07.ab1 Dictyocaulus viviparus HannoverDv2000 cDNA Dictyocaulus viviparus cDNA, mRNA sequence
Contig10509	2e-66	88.9868	252	gi|157992521|gb|EX539141.1|EX539141	AIAC-aab12e07.g1 Ancylostoma_caninum_EST_Male_pSMART Ancylostoma caninum cDNA similar to gb|AAF00540.1|AF187691_1 casein kinase I [Ancylostoma caninum], mRNA sequence
Contig10509	2e-66	88.9868	252	gi|158000469|gb|EX547087.1|EX547087	AIAC-aaa77e03.b1 Ancylostoma_caninum_EST_Male_pSMART Ancylostoma caninum cDNA similar to gb|AAF00540.1|AF187691_1 casein kinase I [Ancylostoma caninum], mRNA sequence
Contig10509	2e-66	88.9868	252	gi|158003428|gb|EX550046.1|EX550046	AIAC-aaa19b12.b1 Ancylostoma_caninum_EST_Male_pSMART Ancylostoma caninum cDNA similar to gb|AAF00540.1|AF187691_1 casein kinase I [Ancylostoma caninum], mRNA sequence
Contig10509	5e-67	89.0351	254	gi|21808443|gb|BQ666761.1|BQ666761	pb47c03.y1 Anc caninum L3 serum stim pAMP1 v1 Chiapelli McCarter Ancylostoma caninum cDNA 5' similar to TR:Q9U6D1 Q9U6D1 CASEIN KINASE I. ;, mRNA sequence
Contig10509	5e-67	89.0351	254	gi|21809264|gb|BQ667582.1|BQ667582	pb55f01.y1 Anc caninum L3 serum stim pAMP1 v1 Chiapelli McCarter Ancylostoma caninum cDNA 5' similar to TR:Q9U6D1 Q9U6D1 CASEIN KINASE I. ;, mRNA sequence
Contig1051	5e-23	81.0573	109	gi|90644708|gb|AM157856.1|AM157856	AM157856 gender-enriched suppressive-subtractive hybridised library Oesophagostomum dentatum cDNA clone Odf03F08, mRNA sequence
Contig10512	2e-11	92.1569	69.9	gi|5041894|gb|AI723565.1|AI723565	hcgls1F5.T3 Haemonchus contortus Intestinal mRNA Haemonchus contortus cDNA clone hcgls1F5.T3 T3 similar to Cytosol aminopeptidase, mRNA sequence
Contig10514	1e-121	97.9079	434	gi|154845775|gb|EV850202.1|EV850202	D.viviparus_2_H10 Dictyocaulus viviparus HannoverDv2000 cDNA Dictyocaulus viviparus cDNA, mRNA sequence
Contig10516	6e-08	84.4156	58	gi|27474749|gb|CA958389.1|CA958389	px59d08.y1 Haemonchus contortus intestine SL2 TOPO v1 Haemonchus contortus cDNA 5' similar to TR:Q20062 Q20062 F35G2.2 PROTEIN. [1] ;, mRNA sequence
Contig10516	1e-08	84.4156	60	gi|27474865|gb|CA958505.1|CA958505	px63d01.y1 Haemonchus contortus intestine SL2 TOPO v1 Haemonchus contortus cDNA 5' similar to TR:Q20062 Q20062 F35G2.2 PROTEIN. [1] ;, mRNA sequence
Contig10516	2e-10	85.7143	65.9	gi|27594400|gb|CB019664.1|CB019664	px46e08.y1 Haemonchus contortus whole worm SL2 TOPO v1 Haemonchus contortus cDNA 5' similar to TR:Q20062 Q20062 F35G2.2 PROTEIN. [1] ;, mRNA sequence
Contig10517	3e-32	84.6154	139	gi|120541373|gb|EH361256.1|EH361256	NPAC-aaa19b03.g1 N.brasiliensis_EST_L3N_SL1 Nippostrongylus brasiliensis cDNA similar to ref|NP_496215.1| Clp protease [Caenorhabditis elegans] sp|Q27539|CLPP_CAEEL Probable ClpP-like protease (Endopeptidase Clp) pir|C88288 protein ZK970.2 [imported] - Ca
Contig10517	4e-38	84.5455	159	gi|23377889|gb|BU665703.1|BU665703	Hc_ad_29H10_SKPL Haemonchus contortus adult from David Knox Haemonchus contortus cDNA clone Hc_ad_29H10 5' similar to Similar to ZK970.2 CE02402 CLPP-like protease status:Partially_confirmed, mRNA sequence
Contig10517	2e-55	84.6975	216	gi|27593325|gb|CB018589.1|CB018589	px49c09.y1 Haemonchus contortus whole worm SL2 TOPO v1 Haemonchus contortus cDNA 5' similar to SW:CLPP_CAEEL Q27539 PROBABLE CLPP-LIKE PROTEASE ;, mRNA sequence
Contig10517	2e-49	83.871	196	gi|27594917|gb|CB020181.1|CB020181	px66b04.y1 Haemonchus contortus intestine SL2 TOPO v1 Haemonchus contortus cDNA 5' similar to SW:CLPP_CAEEL Q27539 PROBABLE CLPP-LIKE PROTEASE ;, mRNA sequence
Contig10517	4e-53	84.3416	208	gi|27595156|gb|CB020420.1|CB020420	px77e10.y1 Haemonchus contortus whole worm SL2 TOPO v1 Haemonchus contortus cDNA 5' similar to SW:CLPP_CAEEL Q27539 PROBABLE CLPP-LIKE PROTEASE ;, mRNA sequence
Contig10518	4e-35	81.8182	149	gi|27473991|gb|CA957631.1|CA957631	px27a02.y1 Haemonchus contortus whole worm SL2 TOPO v1 Haemonchus contortus cDNA 5' similar to TR:Q05863 Q05863 CHROMOSOME XII COSMID 8003. ;, mRNA sequence
Contig10518	5e-44	82.5503	178	gi|27593754|gb|CB019018.1|CB019018	px72b01.y1 Haemonchus contortus whole worm SL2 TOPO v1 Haemonchus contortus cDNA 5' similar to TR:Q05863 Q05863 CHROMOSOME XII COSMID 8003. ;, mRNA sequence
Contig10518	2e-37	82.1818	157	gi|27594278|gb|CB019542.1|CB019542	px44f03.y1 Haemonchus contortus whole worm SL2 TOPO v1 Haemonchus contortus cDNA 5' similar to TR:Q05863 Q05863 CHROMOSOME XII COSMID 8003. ;, mRNA sequence
Contig10518	2e-37	82.1818	157	gi|27594340|gb|CB019604.1|CB019604	px45g02.y1 Haemonchus contortus whole worm SL2 TOPO v1 Haemonchus contortus cDNA 5' similar to TR:Q05863 Q05863 CHROMOSOME XII COSMID 8003. ;, mRNA sequence
Contig1052	5e-13	79.798	75.8	gi|157999529|gb|EX546147.1|EX546147	AIAC-aaa67h12.b1 Ancylostoma_caninum_EST_Male_pSMART Ancylostoma caninum cDNA similar to ref|NP_740951.1| DNA-dependent RNA polymerase [Caenorhabditis elegans], mRNA sequence
Contig10523	2e-07	81.4815	56	gi|157988791|gb|EX535410.1|EX535410	AIAC-aaa45h03.g1 Ancylostoma_caninum_EST_Male_pSMART Ancylostoma caninum cDNA similar to ref|NP_503733.1| NADH dehydrogenase (79.4 kD) [Caenorhabditis elegans] gb|AAF60575.1| Hypothetical protein Y45G12B.1a [Caenorhabditis elegans], mRNA sequence
Contig10523	1e-24	81.8182	113	gi|27809956|gb|CB064378.1|CB064378	py07d12.y1 Haemonchus contortus whole worm pAMP1 v1 Haemonchus contortus cDNA 5' similar to WP:CE21933 Y45G12B.1 NADH-ubiquinone reductase ;, mRNA sequence
Contig10525	7e-14	95.7447	77.8	gi|158004270|gb|EX550888.1|EX550888	AIAC-aab11b10.b1 Ancylostoma_caninum_EST_Male_pSMART Ancylostoma caninum cDNA, mRNA sequence
Contig10525	7e-14	95.7447	77.8	gi|158010369|gb|EX556987.1|EX556987	AIAE-aaa99a03.g1 Ancylostoma_caninum_EST_Female_pSMART Ancylostoma caninum cDNA, mRNA sequence
Contig10525	7e-14	95.7447	77.8	gi|162402609|gb|FC544067.1|FC544067	AIAI-aad36e08.g1 Anclostoma_caninum_EST_L3_Activated Ancylostoma caninum cDNA, mRNA sequence
Contig10525	7e-14	95.7447	77.8	gi|162404446|gb|FC546291.1|FC546291	AIAI-aad50b04.g1 Anclostoma_caninum_EST_L3_Activated Ancylostoma caninum cDNA, mRNA sequence
Contig10525	3e-13	94	75.8	gi|162409142|gb|FC550375.1|FC550375	AIAI-aae00h10.b1 Anclostoma_caninum_EST_L3_Activated Ancylostoma caninum cDNA, mRNA sequence
Contig10527	6e-05	93.75	48.1	gi|11410770|gb|BF422781.1|BF422781	Hc_d11_16H01_SKPL Haemonchus contortus d11 mixed adult from David Knox Haemonchus contortus cDNA clone Hc_d11_16H01 5', mRNA sequence
Contig10527	4e-12	92.3077	71.9	gi|27587244|gb|CB012508.1|CB012508	Hc_ad_40C01_SKPL Haemonchus contortus adult from David Knox Haemonchus contortus cDNA clone Hc_ad_40C01 5', mRNA sequence
Contig10527	4e-12	92.3077	71.9	gi|27587379|gb|CB012643.1|CB012643	Hc_ad_42A12_SKPL Haemonchus contortus adult from David Knox Haemonchus contortus cDNA clone Hc_ad_42A12 5', mRNA sequence
Contig10527	3e-10	91.8367	65.9	gi|27587679|gb|CB012943.1|CB012943	Hc_ad_47E02_SKPL Haemonchus contortus adult from David Knox Haemonchus contortus cDNA clone Hc_ad_47E02 5', mRNA sequence
Contig10527	2e-08	90	60	gi|27590453|gb|CB015717.1|CB015717	Hc_d11_45A07_SKPL Haemonchus contortus d11 mixed adult from David Knox Haemonchus contortus cDNA clone Hc_d11_45A07 5', mRNA sequence
Contig1053	2e-07	81.4815	56	gi|154846560|gb|EV850987.1|EV850987	D.viviparus_13_B12.ab1 Dictyocaulus viviparus HannoverDv2000 cDNA Dictyocaulus viviparus cDNA, mRNA sequence
Contig1053	2e-07	81.4815	56	gi|154846739|gb|EV851166.1|EV851166	D.viviparus_15_B07.ab1 Dictyocaulus viviparus HannoverDv2000 cDNA Dictyocaulus viviparus cDNA, mRNA sequence
Contig1053	2e-07	81.4815	56	gi|154848803|gb|EV853235.1|EV853235	D.viviparus_36_H06.ab1 Dictyocaulus viviparus HannoverDv2000 cDNA Dictyocaulus viviparus cDNA, mRNA sequence
Contig10530	2e-22	100	105	gi|28915267|gb|CB333404.1|CB333404	py44f08.y1 Haemonchus contortus whole worm SL1 TOPO v1 Haemonchus contortus cDNA 5' similar to TR:Q93141 Q93141 BMHSP. ;, mRNA sequence
Contig10534	6e-11	83.6735	67.9	gi|158831265|gb|EX827751.1|EX827751	AIAG-aaa01a04.g1 Anclostoma_caninum_EST_L3_Normal_pSMART Ancylostoma caninum cDNA, mRNA sequence
Contig10534	6e-11	83.6735	67.9	gi|158831312|gb|EX827798.1|EX827798	AIAG-aaa01g03.g1 Anclostoma_caninum_EST_L3_Normal_pSMART Ancylostoma caninum cDNA, mRNA sequence
Contig10534	1e-09	83	63.9	gi|161091062|gb|EY459278.1|EY459278	AIAG-aaa10c09.b1 Anclostoma_caninum_EST_L3_Normal_pSMART Ancylostoma caninum cDNA similar to pir|S28282 hypothetical protein B0464.5 - Caenorhabditis elegans, mRNA sequence
Contig10534	4e-18	81.7204	91.7	gi|161091756|gb|EY460273.1|EY460273	AIAG-aab22a05.g1 Anclostoma_caninum_EST_L3_Normal_pSMART Ancylostoma caninum cDNA, mRNA sequence
Contig10534	5e-30	81.9328	131	gi|162403695|gb|FC545184.1|FC545184	AIAI-aad38e12.b1 Anclostoma_caninum_EST_L3_Activated Ancylostoma caninum cDNA similar to pir|S28282 hypothetical protein B0464.5 - Caenorhabditis elegans, mRNA sequence
Contig10537	2e-47	89.881	190	gi|171301287|gb|FE929206.1|FE929206	NPAD-aaa45e03.g1 N.brasiliensis_NPAD1_EST_L3N Nippostrongylus brasiliensis cDNA, mRNA sequence
Contig10537	2e-47	89.881	190	gi|171302657|gb|FE928954.1|FE928954	NPAD-aaa45e03.b2 N.brasiliensis_NPAD1_EST_L3N Nippostrongylus brasiliensis cDNA, mRNA sequence
Contig10537	4e-88	89.701	325	gi|27591032|gb|CB016296.1|CB016296	Hc_d11_53F12_SKPL Haemonchus contortus d11 mixed adult from David Knox Haemonchus contortus cDNA clone Hc_d11_53F12 5' similar to F33A8.3 CE17755 'Cold-shock' DNA-binding domain status:Confirmed, mRNA sequence
Contig10537	1e-124	89.9749	446	gi|5041748|gb|AI723419.1|AI723419	hcgls47.T3 Haemonchus contortus Intestinal mRNA Haemonchus contortus cDNA clone hcgls47.T3 T3, mRNA sequence
Contig10537	4e-48	90.625	192	gi|9690168|gb|BE496770.1|BE496770	Hc_d11_07E06_SKPL Haemonchus contortus d11 mixed adult from David Knox Haemonchus contortus cDNA clone Hc_d11_07E06 5' similar to pir|T21689 hypothetical protein F33A8.3 - Caenorhabditis elegans, mRNA sequence
Contig10538	3e-27	82.6733	123	gi|158002829|gb|EX549447.1|EX549447	AIAC-aaa56a12.g1 Ancylostoma_caninum_EST_Male_pSMART Ancylostoma caninum cDNA similar to ref|NP_491447.1| EF hand calcium binding protein [Caenorhabditis elegans] gb|AAK71383.1|AC006676_4 Hypothetical protein M04F3.4 [Caenorhabditis elegans], mRNA sequenc
Contig10538	4e-14	82.8125	79.8	gi|22530427|gb|BU089238.1|BU089238	Na_L3_53H05_SAC Necator americanus (parasitic nematode) L3 Necator americanus cDNA clone Na_L3_53H05 5' similar to M04F3.4 CE12418 calcium binding protein status:Predicted, mRNA sequence
Contig10538	6e-13	79.8969	75.8	gi|27587397|gb|CB012661.1|CB012661	Hc_ad_42D02_SKPL Haemonchus contortus adult from David Knox Haemonchus contortus cDNA clone Hc_ad_42D02 5' similar to M04F3.4 CE12418 calcium binding protein status:Predicted, mRNA sequence
Contig10538	8e-37	80.6358	155	gi|91102770|gb|EB184813.1|EB184813	NPAA-aaa06f11.b1 N.brasiliensis_EST_L3A_SL1 Nippostrongylus brasiliensis cDNA similar to ref|NP_491447.1| EF hand calcium binding protein [Caenorhabditis elegans] gb|AAK71383.1|AC006676_4 Hypothetical protein M04F3.4 [Caenorhabditis elegans], mRNA sequenc
Contig10538	8e-37	80.6358	155	gi|91852033|gb|EB390912.1|EB390912	NPAA-aaa06f11.g2 N.brasiliensis_EST_L3A_SL1 Nippostrongylus brasiliensis cDNA similar to ref|NP_491447.1| EF hand calcium binding protein [Caenorhabditis elegans] gb|AAK71383.1|AC006676_4 Hypothetical protein M04F3.4 [Caenorhabditis elegans], mRNA sequenc
Contig10539	4e-07	83.75	56	gi|156184523|gb|EW743315.1|EW743315	AIAC-aaa11a10.b1 Ancylostoma_caninum_EST_Male_pSMART Ancylostoma caninum cDNA similar to ref|NP_498164.2| FAD binding domain containing protein (51.8 kD) [Caenorhabditis elegans] gb|AAC46539.2| Hypothetical protein F48E8.3 [Caenorhabditis elegans], mRNA s
Contig10539	4e-07	83.75	56	gi|157991426|gb|EX538045.1|EX538045	AIAC-aaa35c06.b1 Ancylostoma_caninum_EST_Male_pSMART Ancylostoma caninum cDNA similar to ref|NP_498164.2| FAD binding domain containing protein (51.8 kD) [Caenorhabditis elegans] gb|AAC46539.2| Hypothetical protein F48E8.3 [Caenorhabditis elegans], mRNA s
Contig10539	4e-07	83.75	56	gi|157995971|gb|EX542589.1|EX542589	AIAC-aaa90b08.g1 Ancylostoma_caninum_EST_Male_pSMART Ancylostoma caninum cDNA similar to ref|NP_498164.2| FAD binding domain containing protein (51.8 kD) [Caenorhabditis elegans] gb|AAC46539.2| Hypothetical protein F48E8.3 [Caenorhabditis elegans], mRNA s
Contig10539	4e-07	83.75	56	gi|157996951|gb|EX543569.1|EX543569	AIAC-aab01b12.g1 Ancylostoma_caninum_EST_Male_pSMART Ancylostoma caninum cDNA similar to ref|NP_498164.2| FAD binding domain containing protein (51.8 kD) [Caenorhabditis elegans] gb|AAC46539.2| Hypothetical protein F48E8.3 [Caenorhabditis elegans], mRNA s
Contig10539	2e-27	82.4324	123	gi|24330742|gb|CA033542.1|CA033542	pw11h11.y1 Haemonchus contortus whole worm pAMP1 v1 Haemonchus contortus cDNA 5' similar to TR:Q09567 Q09567 HYPOTHETICAL 50.0 KD PROTEIN F48E8.3 IN CHROMOSOME III. [1] ;, mRNA sequence
Contig1054	6e-10	100	65.9	gi|156185758|gb|EW744550.1|EW744550	AIAC-aaa06h09.b1 Ancylostoma_caninum_EST_Male_pSMART Ancylostoma caninum cDNA, mRNA sequence
Contig1054	2e-09	100	63.9	gi|157990154|gb|EX536773.1|EX536773	AIAC-aab32h01.b1 Ancylostoma_caninum_EST_Male_pSMART Ancylostoma caninum cDNA, mRNA sequence
Contig1054	2e-09	100	63.9	gi|157999072|gb|EX545690.1|EX545690	AIAC-aaa49d10.g1 Ancylostoma_caninum_EST_Male_pSMART Ancylostoma caninum cDNA similar to ref|NP_506115.1| Predicted CDS, glutathione S-transferase, C-terminal domain containing protein family member [Caenorhabditis elegans] pir|T20215 hypothetical protein
Contig1054	2e-09	100	63.9	gi|162397633|gb|FC539046.1|FC539046	AIAI-aac98e01.b1 Anclostoma_caninum_EST_L3_Activated Ancylostoma caninum cDNA similar to ref|NP_509791.2| Tiam-1 like protein [Caenorhabditis elegans] emb|CAA92119.2| Hypothetical protein F13E6.6 [Caenorhabditis elegans], mRNA sequence
Contig1054	2e-09	100	63.9	gi|162408236|gb|FC549468.1|FC549468	AIAI-aad07h05.b1 Anclostoma_caninum_EST_L3_Activated Ancylostoma caninum cDNA similar to gb|AAC72298.1| reverse transcriptase [Caenorhabditis elegans], mRNA sequence
Contig10542	4e-84	87.0769	311	gi|23377775|gb|BU665589.1|BU665589	Hc_ad_28C04_SKPL Haemonchus contortus adult from David Knox Haemonchus contortus cDNA clone Hc_ad_28C04 5' similar to Similar to F37C12.4 CE30781 locus:rpl-36 Ribosomal protein YL39, mRNA sequence
Contig10542	6e-86	87.6582	317	gi|27474151|gb|CA957791.1|CA957791	px60c06.y1 Haemonchus contortus intestine SL2 TOPO v1 Haemonchus contortus cDNA 5' similar to SW:RL36_CAEEL P49181 PROBABLE 60S RIBOSOMAL PROTEIN L36. ;, mRNA sequence
Contig10542	4e-84	87.0769	311	gi|27539256|gb|CA994385.1|CA994385	Hc_egg_19C10_SKPL Haemonchus contortus egg SL1 from David Knox Haemonchus contortus cDNA clone Hc_egg_19C10 5' similar to F37C12.4 CE30781 locus:rpl-36 Ribosomal protein YL39, mRNA sequence
Contig10542	4e-84	87.0769	311	gi|27539283|gb|CA994412.1|CA994412	Hc_egg_19F06_SKPL Haemonchus contortus egg SL1 from David Knox Haemonchus contortus cDNA clone Hc_egg_19F06 5' similar to F37C12.4 CE30781 locus:rpl-36 Ribosomal protein YL39, mRNA sequence
Contig10542	4e-84	87.0769	311	gi|27587591|gb|CB012855.1|CB012855	Hc_ad_46B12_SKPL Haemonchus contortus adult from David Knox Haemonchus contortus cDNA clone Hc_ad_46B12 5' similar to F37C12.4 CE30781 locus:rpl-36 Ribosomal protein YL39, mRNA sequence
Contig10543	1e-07	80	58	gi|154849496|gb|EV853923.1|EV853923	D.viviparus_50_F05.ab1 Dictyocaulus viviparus HannoverDv2000 cDNA Dictyocaulus viviparus cDNA, mRNA sequence
Contig10543	6e-06	88	52	gi|161095890|gb|EY463859.1|EY463859	AIAG-aaa78a08.g1 Anclostoma_caninum_EST_L3_Normal_pSMART Ancylostoma caninum cDNA similar to ref|NP_507242.1| tRNA pseudouridine synthase [Caenorhabditis elegans] pir|T26253 hypothetical protein W06H3.2 - Caenorhabditis elegans emb|CAA16518.1| C. elegans
Contig10543	3e-66	87.0722	252	gi|27809919|gb|CB064341.1|CB064341	py07a05.y1 Haemonchus contortus whole worm pAMP1 v1 Haemonchus contortus cDNA 5' similar to TR:Q9XXN0 Q9XXN0 W06H3.2 PROTEIN. [1] ;, mRNA sequence
Contig10547	1e-101	99.4819	367	gi|154846243|gb|EV850670.1|EV850670	D.viviparus_7_H04 Dictyocaulus viviparus HannoverDv2000 cDNA Dictyocaulus viviparus cDNA, mRNA sequence
Contig10553	2e-17	88.2353	89.7	gi|11069030|gb|BF186811.1|BF186811	Hc_L4_02G06_SKPL Haemonchus contortus L4 SL1 from David Knox Haemonchus contortus cDNA clone Hc_L4_02G06 5' similar to pir|T23149 hypothetical protein JC8.8 - Caenorhabditis elegans, mRNA sequence
Contig10553	3e-13	86.5854	75.8	gi|120539021|gb|EH358904.1|EH358904	NPAA-aaa09b11.g1 N.brasiliensis_EST_L3A_SL1 Nippostrongylus brasiliensis cDNA similar to ref|NP_502549.1| Transthyretin-like family member precursor family member [Caenorhabditis elegans] pir|T23149 hypothetical protein JC8.8 - Caenorhabditis elegans, mRN
Contig10553	7e-20	89.4118	97.6	gi|17353033|gb|BM174148.1|BM174148	Hc_L4_15E12_SKPL Haemonchus contortus L4 SL1 from David Knox Haemonchus contortus cDNA clone Hc_L4_15E12 5' similar to pir|T23149 hypothetical protein JC8.8 - Caenorhabditis elegans, mRNA sequence
Contig10553	3e-13	94	75.8	gi|6449912|gb|AW181452.1|AW181452	pa02h11.y1 Hawdon Ancylostoma caninum L3 Ancylostoma caninum cDNA 5' similar to WP:JC8.8 CE17992 TRANSTHYRETIN-LIKE FAMILY ;, mRNA sequence
Contig10553	3e-13	94	75.8	gi|6450098|gb|AW181638.1|AW181638	pa06f06.y1 Hawdon Ancylostoma caninum L3 Ancylostoma caninum cDNA 5' similar to WP:JC8.8 CE17992 TRANSTHYRETIN-LIKE FAMILY ;, mRNA sequence
Contig10554	3e-22	83.8926	105	gi|15498750|gb|BI595263.1|BI595263	Hc_L3_03F04_SKPL Haemonchus contortus L3 SL1 from David Knox Haemonchus contortus cDNA clone Hc_L3_03F04 5' similar to emb|CAB61059.1| (AL132948) predicted using Genefinder~preliminary prediction, mRNA sequence
Contig10555	2e-20	88.8889	99.6	gi|28914199|gb|CB332391.1|CB332391	py71f07.y1 Haemonchus contortus intestine SL1 TOPO v1 Haemonchus contortus cDNA 5' similar to TR:Q09489 Q09489 HYPOTHETICAL 15.7 KD PROTEIN C32D5.8 IN CHROMOSOME II. [1] ;, mRNA sequence
Contig10555	4e-18	87.7778	91.7	gi|28914509|gb|CB332646.1|CB332646	py76a05.y1 Haemonchus contortus intestine SL1 TOPO v1 Haemonchus contortus cDNA 5' similar to TR:Q09489 Q09489 HYPOTHETICAL 15.7 KD PROTEIN C32D5.8 IN CHROMOSOME II. [1] ;, mRNA sequence
Contig10559	2e-16	83.871	87.7	gi|120541610|gb|EH361493.1|EH361493	NPAC-aaa14h10.g1 N.brasiliensis_EST_L3N_SL1 Nippostrongylus brasiliensis cDNA similar to ref|NP_495470.1| Ribosomal protein L10 (25.3 kD) [Caenorhabditis elegans] pir|T34209 hypothetical protein F10E7.5 - Caenorhabditis elegans gb|AAA82424.1| Hypothetical
Contig10559	6e-91	84.0671	335	gi|15498542|gb|BI595055.1|BI595055	Hc_egg_06G09_SKPL Haemonchus contortus egg SL1 from David Knox Haemonchus contortus cDNA clone Hc_egg_06G09 5' similar to pir|T34209 hypothetical protein F10E7.5 - Caenorhabditis elegans, mRNA sequence
Contig10559	3e-28	87.5	127	gi|156183722|gb|EW742514.1|EW742514	AIAE-aaa04f05.b1 Ancylostoma_caninum_EST_Female_pSMART Ancylostoma caninum cDNA similar to ref|NP_495470.1| Ribosomal protein L10 (25.3 kD) [Caenorhabditis elegans] pir|T34209 hypothetical protein F10E7.5 - Caenorhabditis elegans gb|AAA82424.1| Hypothetic
Contig10559	7e-26	82.9787	119	gi|91104310|gb|EB186353.1|EB186353	NPAC-aaa07d07.b1 N.brasiliensis_EST_L3N_SL1 Nippostrongylus brasiliensis cDNA similar to ref|NP_495470.1| Ribosomal protein L10 (25.3 kD) [Caenorhabditis elegans] pir|T34209 hypothetical protein F10E7.5 - Caenorhabditis elegans gb|AAA82424.1| Hypothetical
Contig10559	1e-15	82.0359	85.7	gi|91851716|gb|EB390722.1|EB390722	NPAC-aaa07d07.g2 N.brasiliensis_EST_L3N_SL1 Nippostrongylus brasiliensis cDNA similar to ref|NP_495470.1| Ribosomal protein L10 (25.3 kD) [Caenorhabditis elegans] pir|T34209 hypothetical protein F10E7.5 - Caenorhabditis elegans gb|AAA82424.1| Hypothetical
Contig10561	1e-08	80.4196	61.9	gi|156182451|gb|EW741243.1|EW741243	AIAE-aaa10d04.g1 Ancylostoma_caninum_EST_Female_pSMART Ancylostoma caninum cDNA, mRNA sequence
Contig10561	1e-08	80.4196	61.9	gi|156182974|gb|EW741766.1|EW741766	AIAE-aaa10d04.b1 Ancylostoma_caninum_EST_Female_pSMART Ancylostoma caninum cDNA, mRNA sequence
Contig10561	1e-11	86.6667	71.9	gi|5510571|gb|AI856955.1|AI856955	MBNaAd-027SAC Necator americanus (parasitic nematode) mixed adult Necator americanus cDNA clone MBNaAd-027 5' similar to from Necator americanus EST cluster NAC00027, mRNA sequence
Contig10566	2e-05	91.8919	50.1	gi|27590982|gb|CB016246.1|CB016246	Hc_d11_53A05_SKPL Haemonchus contortus d11 mixed adult from David Knox Haemonchus contortus cDNA clone Hc_d11_53A05 5' similar to O18519 24 kDa excretory/secretory, mRNA sequence
Contig10566	1e-09	84.0909	63.9	gi|28254795|gb|CB191403.1|CB191403	py31g08.y1 Haemonchus contortus whole worm pAMP1 v1 Haemonchus contortus cDNA 5' similar to TR:O18519 O18519 24 KDA EXCRETORY/SECRETORY PROTEIN. ;contains element MSR1 repetitive element ;, mRNA sequence
Contig10567	4e-37	83.7838	155	gi|157996592|gb|EX543210.1|EX543210	AIAC-aaa79c05.g1 Ancylostoma_caninum_EST_Male_pSMART Ancylostoma caninum cDNA similar to ref|NP_492476.1| RNA polymerase beta subunit [Caenorhabditis elegans] pir|T20870 hypothetical protein F14B4.3 - Caenorhabditis elegans emb|CAA99827.1| Hypothetical pr
Contig1057	4e-57	81.422	222	gi|154849149|gb|EV853581.1|EV853581	D.viviparus_44_G01.ab1 Dictyocaulus viviparus HannoverDv2000 cDNA Dictyocaulus viviparus cDNA, mRNA sequence
Contig10570	9e-77	85.3868	287	gi|155969012|gb|ES672239.1|ES672239	AcSSH_FS_0372 Forward Subtracted Ancylostoma caninum L3 library Ancylostoma caninum cDNA 3', mRNA sequence
Contig10570	3e-49	86.7299	196	gi|155969083|gb|ES672310.1|ES672310	AcSSH_FS_0449 Forward Subtracted Ancylostoma caninum L3 library Ancylostoma caninum cDNA 3', mRNA sequence
Contig10570	6e-47	87.1795	188	gi|157993421|gb|EX540041.1|EX540041	AIAC-aaa61e12.g1 Ancylostoma_caninum_EST_Male_pSMART Ancylostoma caninum cDNA similar to ref|NP_509217.1| Arginine kinase family member [Caenorhabditis elegans] sp|Q10454|KAG1_CAEEL PROBABLE ARGININE KINASE F46H5.3 (AK) pir|T34272 hypothetical protein F46
Contig10570	3e-49	85.3556	196	gi|158016683|gb|EX563301.1|EX563301	AIAE-aaa91b10.b1 Ancylostoma_caninum_EST_Female_pSMART Ancylostoma caninum cDNA similar to ref|NP_509217.1| Arginine kinase family member [Caenorhabditis elegans] sp|Q10454|KAG1_CAEEL PROBABLE ARGININE KINASE F46H5.3 (AK) pir|T34272 hypothetical protein F
Contig10570	1e-134	89.9015	480	gi|17147931|gb|BM139164.1|BM139164	Hc_ad_19D05_SKPL Haemonchus contortus adult from David Knox Haemonchus contortus cDNA clone Hc_ad_19D05 5' similar to sp|Q10454|KAG1_CAEEL PROBABLE ARGININE KINASE F46H5.3 (AK), mRNA sequence
Contig10573	2e-17	79.8283	89.7	gi|17147668|gb|BM138901.1|BM138901	Hc_ad_14B09_SKPL Haemonchus contortus adult from David Knox Haemonchus contortus cDNA clone Hc_ad_14B09 5' similar to pir|T33653 hypothetical protein T06A10.3 - Caenorhabditis elegans, mRNA sequence
Contig10578	5e-07	100	56	gi|157992095|gb|EX538715.1|EX538715	AIAC-aaa55b10.b1 Ancylostoma_caninum_EST_Male_pSMART Ancylostoma caninum cDNA, mRNA sequence
Contig10578	3e-08	100	60	gi|158831482|gb|EX827968.1|EX827968	AIAG-aaa04h05.g1 Anclostoma_caninum_EST_L3_Normal_pSMART Ancylostoma caninum cDNA, mRNA sequence
Contig10578	5e-07	100	56	gi|161089835|gb|EY458379.1|EY458379	AIAG-aaa72e04.b1 Anclostoma_caninum_EST_L3_Normal_pSMART Ancylostoma caninum cDNA, mRNA sequence
Contig10578	3e-08	100	60	gi|161093171|gb|EY461937.1|EY461937	AIAG-aab24g09.b1 Anclostoma_caninum_EST_L3_Normal_pSMART Ancylostoma caninum cDNA, mRNA sequence
Contig10578	3e-08	100	60	gi|161102406|gb|EY470699.1|EY470699	AIAG-aab01f02.g1 Anclostoma_caninum_EST_L3_Normal_pSMART Ancylostoma caninum cDNA, mRNA sequence
Contig10579	1e-20	83.6735	101	gi|22528686|gb|BU087486.1|BU087486	Na_L3_21B09_SAC Necator americanus (parasitic nematode) L3 Necator americanus cDNA clone Na_L3_21B09 5' similar to T14B4.2 CE04952 status:Predicted TR:Q22483 protein_id:AAK31558.1, mRNA sequence
Contig10579	1e-39	83.682	165	gi|28914104|gb|CB332296.1|CB332296	py70c08.y1 Haemonchus contortus intestine SL1 TOPO v1 Haemonchus contortus cDNA 5' similar to TR:Q22483 Q22483 COSMID T14B4. [1] ;, mRNA sequence
Contig10580	3e-19	83.3333	95.6	gi|158008871|gb|EX555489.1|EX555489	AIAE-aaa13c12.g1 Ancylostoma_caninum_EST_Female_pSMART Ancylostoma caninum cDNA similar to ref|NP_505803.1| Putative protein, with 2 coiled coil domains, of eukaryotic origin (31.3 kD) [Caenorhabditis elegans] pir|T22548 hypothetical protein F53B7.3 - Cae
Contig10580	2e-32	82.5203	139	gi|158019046|gb|EX565664.1|EX565664	AIAE-aaa13c12.b1 Ancylostoma_caninum_EST_Female_pSMART Ancylostoma caninum cDNA, mRNA sequence
Contig10585	1e-19	87.6289	97.6	gi|154849511|gb|EV853938.1|EV853938	D.viviparus_51_A01.ab1 Dictyocaulus viviparus HannoverDv2000 cDNA Dictyocaulus viviparus cDNA, mRNA sequence
Contig10587	4e-15	88.3117	81.8	gi|15774255|gb|BI773278.1|BI773278	pa35c04.y1 Hawdon Ancylostoma caninum L3 Ancylostoma caninum cDNA 5' similar to SW:TPIS_CAEEL Q10657 TRIOSEPHOSPHATE ISOMERASE ;, mRNA sequence
Contig10587	9e-13	83.1858	73.8	gi|15774301|gb|BI773324.1|BI773324	pa98c12.y1 Hawdon Ancylostoma caninum L3 Ancylostoma caninum cDNA 5' similar to SW:TPIS_CAEEL Q10657 TRIOSEPHOSPHATE ISOMERASE ;, mRNA sequence
Contig10587	1e-14	83.6207	79.8	gi|157997729|gb|EX544347.1|EX544347	AIAC-aaa91h10.g1 Ancylostoma_caninum_EST_Male_pSMART Ancylostoma caninum cDNA similar to pdb|1MO0|A Chain A, Structural Genomics Of Caenorhabditis Elegans: Triose Phosphate Isomerase pdb|1MO0|B Chain B, Structural Genomics Of Caenorhabditis Elegans: Trios
Contig10587	2e-10	82.3009	65.9	gi|158012555|gb|EX559173.1|EX559173	AIAE-aab29e09.g1 Ancylostoma_caninum_EST_Female_pSMART Ancylostoma caninum cDNA similar to pdb|1MO0|A Chain A, Structural Genomics Of Caenorhabditis Elegans: Triose Phosphate Isomerase pdb|1MO0|B Chain B, Structural Genomics Of Caenorhabditis Elegans: Tri
Contig10587	9e-13	87.013	73.8	gi|8004558|gb|AW870505.1|AW870505	pa59e07.y1 Hawdon Ancylostoma caninum L3 Ancylostoma caninum cDNA 5' similar to WP:Y17G7B.7 CE19040 TRIOSEPHOSPHATE ISOMERASE ;, mRNA sequence
Contig10589	1e-152	99.3031	537	gi|154849304|gb|EV853731.1|EV853731	D.viviparus_47_G07.ab1 Dictyocaulus viviparus HannoverDv2000 cDNA Dictyocaulus viviparus cDNA, mRNA sequence
Contig10589	1e-149	98.9547	529	gi|154849729|gb|EV854156.1|EV854156	D.viviparus_54_C08.ab1 Dictyocaulus viviparus HannoverDv2000 cDNA Dictyocaulus viviparus cDNA, mRNA sequence
Contig10593	1e-12	100	73.8	gi|15766097|gb|BI744295.1|BI744295	pb07a07.y1 Anc caninum L3 serum stim pAMP1 v1 Chiapelli McCarter Ancylostoma caninum cDNA 5', mRNA sequence
Contig10593	1e-12	100	73.8	gi|21808691|gb|BQ667009.1|BQ667009	pb51a11.y1 Anc caninum L3 serum stim pAMP1 v1 Chiapelli McCarter Ancylostoma caninum cDNA 5', mRNA sequence
Contig10593	1e-12	100	73.8	gi|21809228|gb|BQ667546.1|BQ667546	pb55a08.y1 Anc caninum L3 serum stim pAMP1 v1 Chiapelli McCarter Ancylostoma caninum cDNA 5', mRNA sequence
Contig10593	1e-12	100	73.8	gi|21809284|gb|BQ667602.1|BQ667602	pb55h09.y1 Anc caninum L3 serum stim pAMP1 v1 Chiapelli McCarter Ancylostoma caninum cDNA 5', mRNA sequence
Contig10594	4e-90	86.0158	331	gi|27473316|gb|CA956956.1|CA956956	px53b10.y1 Haemonchus contortus intestine SL2 TOPO v1 Haemonchus contortus cDNA 5' similar to SW:TEGT_RAT P55062 TEGT PROTEIN ;, mRNA sequence
Contig10594	4e-90	86.0158	331	gi|27473432|gb|CA957072.1|CA957072	px54g04.y1 Haemonchus contortus intestine SL2 TOPO v1 Haemonchus contortus cDNA 5' similar to SW:TEGT_HUMAN P55061 TEGT PROTEIN ;, mRNA sequence
Contig10594	4e-90	86.0158	331	gi|27474178|gb|CA957818.1|CA957818	px60f10.y1 Haemonchus contortus intestine SL2 TOPO v1 Haemonchus contortus cDNA 5' similar to SW:TEGT_RAT P55062 TEGT PROTEIN ;, mRNA sequence
Contig10594	2e-92	86.2797	339	gi|27590632|gb|CB015896.1|CB015896	Hc_d11_47C01_SKPL Haemonchus contortus d11 mixed adult from David Knox Haemonchus contortus cDNA clone Hc_d11_47C01 5' similar to Q9D2C7 5031406P05Rik protein (RIKEN cDNA 503140 Mus musculus, mRNA sequence
Contig10594	2e-92	86.2797	339	gi|28914474|gb|CB332611.1|CB332611	py75e09.y1 Haemonchus contortus intestine SL1 TOPO v1 Haemonchus contortus cDNA 5' similar to SW:TEGT_HUMAN P55061 TEGT PROTEIN ;, mRNA sequence
Contig10596	3e-07	77.7358	58	gi|161099129|gb|EY465388.1|EY465388	AIAG-aaa68a03.g1 Anclostoma_caninum_EST_L3_Normal_pSMART Ancylostoma caninum cDNA similar to ref|NP_496482.1| Ubiquitin carboxyl-terminal hydrolases family 2 and MYND finger and Ubiquitin carboxyl-terminal hydrolase family 2 [Caenorhabditis elegans] pir|T
Contig10596	2e-11	77.5	71.9	gi|162412583|gb|FC553799.1|FC553799	AIAI-aad14d10.g1 Anclostoma_caninum_EST_L3_Activated Ancylostoma caninum cDNA similar to ref|NP_496482.1| Ubiquitin carboxyl-terminal hydrolases family 2 and MYND finger and Ubiquitin carboxyl-terminal hydrolase family 2 [Caenorhabditis elegans] pir|T2052
Contig10597	3e-08	80.597	60	gi|154847902|gb|EV852334.1|EV852334	D.viviparus_28_G10.ab1 Dictyocaulus viviparus HannoverDv2000 cDNA Dictyocaulus viviparus cDNA, mRNA sequence
Contig10597	4e-07	84.7222	56	gi|154848965|gb|EV853397.1|EV853397	D.viviparus-PLATE46_B05.ab1 Dictyocaulus viviparus HannoverDv2000 cDNA Dictyocaulus viviparus cDNA, mRNA sequence
Contig10597	2e-06	85.7143	54	gi|238670935|gb|GO239080.1|GO239080	pmL3Ac_50 A. caninum subtracted pmL3 library Ancylostoma caninum cDNA, mRNA sequence
Contig10597	6e-09	87.3016	61.9	gi|238670965|gb|GO239110.1|GO239110	pmL3Ac_80 A. caninum subtracted pmL3 library Ancylostoma caninum cDNA, mRNA sequence
Contig10597	2e-27	83.5165	123	gi|27925596|gb|CB099789.1|CB099789	py17a04.y1 Haemonchus contortus whole worm pAMP1 v1 Haemonchus contortus cDNA 5' similar to SW:HS20_NIPBR Q07160 HEAT SHOCK PROTEIN HOMOLOG ;, mRNA sequence
Contig10598	4e-48	81.3648	192	gi|11179933|gb|BF249750.1|BF249750	pa84h12.y1 Hawdon Ancylostoma caninum L3 Ancylostoma caninum cDNA 5' similar to SW:TCPE_CAEEL P47209 T-COMPLEX PROTEIN 1, EPSILON SUBUNIT ;, mRNA sequence
Contig10598	1e-42	82.6389	174	gi|156183159|gb|EW741951.1|EW741951	AIAE-aaa01d05.g1 Ancylostoma_caninum_EST_Female_pSMART Ancylostoma caninum cDNA similar to ref|NP_741117.1| Chaperonin Containing TCP-1 CCT-5 (59.4 kD) (cct-5) [Caenorhabditis elegans] sp|P47209|TCPE_CAEEL T-COMPLEX PROTEIN 1, EPSILON SUBUNIT (TCP-1-EPSIL
Contig10598	3e-46	81.2169	186	gi|157997267|gb|EX543885.1|EX543885	AIAC-aab04d02.g1 Ancylostoma_caninum_EST_Male_pSMART Ancylostoma caninum cDNA similar to ref|NP_741117.1| Chaperonin Containing TCP-1 CCT-5 (59.4 kD) (cct-5) [Caenorhabditis elegans] sp|P47209|TCPE_CAEEL T-COMPLEX PROTEIN 1, EPSILON SUBUNIT (TCP-1-EPSILON
Contig10598	1e-42	82.6389	174	gi|162412698|gb|FC554408.1|FC554408	AIAI-aad11g04.b1 Anclostoma_caninum_EST_L3_Activated Ancylostoma caninum cDNA similar to ref|NP_741117.1| Chaperonin Containing TCP-1 CCT-5 (59.4 kD) (cct-5) [Caenorhabditis elegans] sp|P47209|TCPE_CAEEL T-COMPLEX PROTEIN 1, EPSILON SUBUNIT (TCP-1-EPSILON
Contig10598	4e-45	81.8452	182	gi|17124824|gb|BM130272.1|BM130272	pb28h11.y1 Anc caninum L3 serum stim pAMP1 v1 Chiapelli McCarter Ancylostoma caninum cDNA 5' similar to SW:TCPE_CAEEL P47209 T-COMPLEX PROTEIN 1, EPSILON SUBUNIT ;, mRNA sequence
Contig1060	5e-17	81.383	87.7	gi|161090152|gb|EY458648.1|EY458648	AIAG-aaa41g10.g1 Anclostoma_caninum_EST_L3_Normal_pSMART Ancylostoma caninum cDNA similar to ref|NP_492522.1| SynTrophiN STN-1 (stn-1) [Caenorhabditis elegans] pir|T21570 hypothetical protein F30A10.8b - Caenorhabditis elegans emb|CAB03028.1| C. elegans S
Contig1060	3e-12	88.1579	71.9	gi|162408045|gb|FC549279.1|FC549279	AIAI-aad76e08.g1 Anclostoma_caninum_EST_L3_Activated Ancylostoma caninum cDNA similar to ref|NP_492522.1| SynTrophiN STN-1 (stn-1) [Caenorhabditis elegans] pir|T21570 hypothetical protein F30A10.8b - Caenorhabditis elegans emb|CAB03028.1| C. elegans STN-1
Contig10601	1e-09	86.7647	63.9	gi|156184077|gb|EW742869.1|EW742869	AIAE-aaa08a09.g1 Ancylostoma_caninum_EST_Female_pSMART Ancylostoma caninum cDNA similar to ref|NP_491349.1| Mannose-1-phosphate guanyltransferase (43.9 kD) [Caenorhabditis elegans] gb|AAF60647.1| Hypothetical protein Y47D9A.1a [Caenorhabditis elegans], mR
Contig10601	9e-05	83.8235	48.1	gi|162406411|gb|FC547157.1|FC547157	AIAI-aad54h05.g1 Anclostoma_caninum_EST_L3_Activated Ancylostoma caninum cDNA similar to ref|NP_491349.1| Mannose-1-phosphate guanyltransferase (43.9 kD) [Caenorhabditis elegans] gb|AAF60647.1| Hypothetical protein Y47D9A.1a [Caenorhabditis elegans], mRNA
Contig10601	1e-09	86.7647	63.9	gi|162407296|gb|FC548676.1|FC548676	AIAI-aad84f07.g1 Anclostoma_caninum_EST_L3_Activated Ancylostoma caninum cDNA similar to ref|NP_491349.1| Mannose-1-phosphate guanyltransferase (43.9 kD) [Caenorhabditis elegans] gb|AAF60647.1| Hypothetical protein Y47D9A.1a [Caenorhabditis elegans], mRNA
Contig10602	1e-21	82.1229	103	gi|27587851|gb|CB013115.1|CB013115	Hc_ad_50H04_SKPL Haemonchus contortus adult from David Knox Haemonchus contortus cDNA clone Hc_ad_50H04 5' similar to H20J04.5 CE23815 status:Confirmed SW:Q9N5M2, mRNA sequence
Contig10602	8e-11	80.8219	67.9	gi|5510677|gb|AI857061.1|AI857061	MBNaAd-159SAC Necator americanus (parasitic nematode) mixed adult Necator americanus cDNA clone MBNaAd-159 5' similar to from Necator americanus EST cluster NAC00159, mRNA sequence
Contig10602	3e-10	85.1852	65.9	gi|91104016|gb|EB186059.1|EB186059	NPAC-aaa05c09.b1 N.brasiliensis_EST_L3N_SL1 Nippostrongylus brasiliensis cDNA similar to ref|NP_494764.1| Prefoldin (16.1 kD) [Caenorhabditis elegans] sp|Q9N5M2|PFD2_CAEEL Probable prefoldin subunit 2 gb|AAF39891.1| Hypothetical protein H20J04.5 [Caenorha
Contig10602	3e-10	85.1852	65.9	gi|91104017|gb|EB186060.1|EB186060	NPAC-aaa05c09.g1 N.brasiliensis_EST_L3N_SL1 Nippostrongylus brasiliensis cDNA similar to ref|NP_494764.1| Prefoldin (16.1 kD) [Caenorhabditis elegans] sp|Q9N5M2|PFD2_CAEEL Probable prefoldin subunit 2 gb|AAF39891.1| Hypothetical protein H20J04.5 [Caenorha
Contig10602	3e-10	85.1852	65.9	gi|91851299|gb|EB390522.1|EB390522	NPAC-aaa05c09.g2 N.brasiliensis_EST_L3N_SL1 Nippostrongylus brasiliensis cDNA similar to ref|NP_494764.1| Prefoldin (16.1 kD) [Caenorhabditis elegans] sp|Q9N5M2|PFD2_CAEEL Probable prefoldin subunit 2 gb|AAF39891.1| Hypothetical protein H20J04.5 [Caenorha
Contig10603	6e-13	89.2308	73.8	gi|120540048|gb|EH359931.1|EH359931	NPAA-aaa27h03.g1 N.brasiliensis_EST_L3A_SL1 Nippostrongylus brasiliensis cDNA similar to ref|NP_504045.1| ubiE COQ5 methyltransferase family family member (40.4 kD) [Caenorhabditis elegans] pir|D89009 protein R08E5.3 [imported] - Caenorhabditis elegans gb
Contig10603	8e-06	86.7925	50.1	gi|157992728|gb|EX539348.1|EX539348	AIAC-aaa72c06.g1 Ancylostoma_caninum_EST_Male_pSMART Ancylostoma caninum cDNA similar to ref|NP_504052.1| Putative protein family member of ancient origin [Caenorhabditis elegans] pir|H89009 protein R08F11.4 [imported] - Caenorhabditis elegans gb|AAB54246
Contig10604	1e-50	82.8909	200	gi|120540560|gb|EH360443.1|EH360443	NPAA-aaa34b10.g1 N.brasiliensis_EST_L3A_SL1 Nippostrongylus brasiliensis cDNA similar to dbj|BAA76676.1| polyubiquitin [Bombyx mori], mRNA sequence
Contig10604	1e-43	81.7664	176	gi|15766222|gb|BI744420.1|BI744420	pb08f08.y1 Anc caninum L3 serum stim pAMP1 v1 Chiapelli McCarter Ancylostoma caninum cDNA 5' similar to TR:Q60507 Q60507 POLYUBIQUITIN. ;, mRNA sequence
Contig10604	2e-55	83.4808	216	gi|171300763|gb|FE927642.1|FE927642	NPAE-aaa19g03.b2 N.brasiliensis_NPAE1_EST_L3A Nippostrongylus brasiliensis cDNA similar to ref|NP_741157.1| Ubiquitin UBQ-1, Ribosomal Protein, Large subunit RPL-40.2 (94.0 kD) (ubq-1) [Caenorhabditis elegans] pir|T16144 ubiquitin - Caenorhabditis elegans
Contig10604	2e-67	84.4011	256	gi|24331233|gb|CA033808.1|CA033808	pw04a11.y1 Haemonchus contortus whole worm pAMP1 v1 Haemonchus contortus cDNA 5' similar to TR:Q17000 Q17000 POLYUBIQUITIN. ;, mRNA sequence
Contig10604	3e-57	83.7079	222	gi|7275581|gb|AW588549.1|AW588549	pa15d02.y1 Hawdon Ancylostoma caninum L3 Ancylostoma caninum cDNA 5' similar to gb:M26880 UBIQUITIN (HUMAN);, mRNA sequence
Contig10606	1e-103	100	375	gi|154845862|gb|EV850289.1|EV850289	D.viviparus_3_H03 Dictyocaulus viviparus HannoverDv2000 cDNA Dictyocaulus viviparus cDNA, mRNA sequence
Contig10606	2e-20	84.058	99.6	gi|154847787|gb|EV852219.1|EV852219	D.viviparus_27_D10.ab1 Dictyocaulus viviparus HannoverDv2000 cDNA Dictyocaulus viviparus cDNA, mRNA sequence
Contig10606	2e-17	87.619	89.7	gi|22789800|gb|BU493545.1|BU493545	Nb_ADGR_D4B10_T7 Nippostrongylus brasiliensis adult (full length enriched) Nippostrongylus brasiliensis cDNA clone Nb_ADGR_D4B10 5', mRNA sequence
Contig10606	2e-17	87.619	89.7	gi|91102809|gb|EB184852.1|EB184852	NPAA-aaa07c07.b1 N.brasiliensis_EST_L3A_SL1 Nippostrongylus brasiliensis cDNA similar to ref|NP_501422.1| Nucleosome assembly protein (NAP) (35.7 kD) [Caenorhabditis elegans] pir|T15896 hypothetical protein D2096.8 - Caenorhabditis elegans gb|AAA81494.1|
Contig10606	2e-17	87.619	89.7	gi|91102955|gb|EB184998.1|EB184998	NPAA-aaa05c06.g1 N.brasiliensis_EST_L3A_SL1 Nippostrongylus brasiliensis cDNA similar to ref|NP_501422.1| Nucleosome assembly protein (NAP) (35.7 kD) [Caenorhabditis elegans] pir|T15896 hypothetical protein D2096.8 - Caenorhabditis elegans gb|AAA81494.1|
Contig10607	2e-08	100	60	gi|157992095|gb|EX538715.1|EX538715	AIAC-aaa55b10.b1 Ancylostoma_caninum_EST_Male_pSMART Ancylostoma caninum cDNA, mRNA sequence
Contig10607	2e-08	100	60	gi|157999072|gb|EX545690.1|EX545690	AIAC-aaa49d10.g1 Ancylostoma_caninum_EST_Male_pSMART Ancylostoma caninum cDNA similar to ref|NP_506115.1| Predicted CDS, glutathione S-transferase, C-terminal domain containing protein family member [Caenorhabditis elegans] pir|T20215 hypothetical protein
Contig10607	2e-08	100	60	gi|161089835|gb|EY458379.1|EY458379	AIAG-aaa72e04.b1 Anclostoma_caninum_EST_L3_Normal_pSMART Ancylostoma caninum cDNA, mRNA sequence
Contig10607	2e-08	100	60	gi|161102380|gb|EY471801.1|EY471801	AIAG-aaa72e04.g1 Anclostoma_caninum_EST_L3_Normal_pSMART Ancylostoma caninum cDNA, mRNA sequence
Contig10607	2e-08	100	60	gi|162397633|gb|FC539046.1|FC539046	AIAI-aac98e01.b1 Anclostoma_caninum_EST_L3_Activated Ancylostoma caninum cDNA similar to ref|NP_509791.2| Tiam-1 like protein [Caenorhabditis elegans] emb|CAA92119.2| Hypothetical protein F13E6.6 [Caenorhabditis elegans], mRNA sequence
Contig10610	4e-14	81.7568	79.8	gi|157997438|gb|EX544056.1|EX544056	AIAC-aaa95g05.b1 Ancylostoma_caninum_EST_Male_pSMART Ancylostoma caninum cDNA, mRNA sequence
Contig10610	4e-14	81.7568	79.8	gi|158000365|gb|EX546983.1|EX546983	AIAC-aaa84h01.b1 Ancylostoma_caninum_EST_Male_pSMART Ancylostoma caninum cDNA, mRNA sequence
Contig10610	4e-14	81.7568	79.8	gi|158000738|gb|EX547356.1|EX547356	AIAC-aaa13h06.g1 Ancylostoma_caninum_EST_Male_pSMART Ancylostoma caninum cDNA similar to ref|NP_492031.1| Putative plasma membrane membrane protein, with at least 5 transmembrane domains, of bilaterial origin [Caenorhabditis elegans] pir|T23729 hypothetic
Contig10610	4e-14	81.7568	79.8	gi|161090856|gb|EY459837.1|EY459837	AIAG-aaa47d03.b1 Anclostoma_caninum_EST_L3_Normal_pSMART Ancylostoma caninum cDNA, mRNA sequence
Contig10610	4e-14	81.7568	79.8	gi|161094900|gb|EY463426.1|EY463426	AIAG-aab20c06.b1 Anclostoma_caninum_EST_L3_Normal_pSMART Ancylostoma caninum cDNA similar to ref|NP_492031.1| Putative plasma membrane membrane protein, with at least 5 transmembrane domains, of bilaterial origin [Caenorhabditis elegans] pir|T23729 hypoth
Contig10612	2e-25	80.212	117	gi|11411117|gb|BF423128.1|BF423128	Hc_d11_22E04_SKPL Haemonchus contortus d11 mixed adult from David Knox Haemonchus contortus cDNA clone Hc_d11_22E04 5' similar to pir|T26554 hypothetical protein Y22F5A.4 - Caenorhabditis elegans, mRNA sequence
Contig10612	2e-10	81.1594	67.9	gi|24331911|gb|CA034252.1|CA034252	pw08e11.y1 Haemonchus contortus whole worm pAMP1 v1 Haemonchus contortus cDNA 5' similar to TR:O62415 O62415 Y22F5A.4 PROTEIN. [1] ;, mRNA sequence
Contig10612	3e-12	79.5556	73.8	gi|5041948|gb|AI723619.1|AI723619	hcgls1H8.T3 Haemonchus contortus Intestinal mRNA Haemonchus contortus cDNA clone hcgls1H8.T3 T3 similar to N-acetylmuraminidase, mRNA sequence
Contig10615	6e-17	89.4737	87.7	gi|17147621|gb|BM138854.1|BM138854	Hc_ad_13D10_SKPL Haemonchus contortus adult from David Knox Haemonchus contortus cDNA clone Hc_ad_13D10 5', mRNA sequence
Contig10630	4e-15	82.4818	81.8	gi|27594117|gb|CB019381.1|CB019381	px41g11.y1 Haemonchus contortus whole worm SL2 TOPO v1 Haemonchus contortus cDNA 5' similar to TR:O01871 O01871 COSMID D1007. [1] ;, mRNA sequence
Contig10631	1e-136	89.5238	484	gi|11068849|gb|BF186630.1|BF186630	Hc_egg_02G09_SKPL Haemonchus contortus egg SL1 from David Knox Haemonchus contortus cDNA clone Hc_egg_02G09 5' similar to pir|T27004 hypothetical protein Y48B6A.14 - Caenorhabditis elegans, mRNA sequence
Contig10631	0	97.8516	920	gi|17352970|gb|BM174085.1|BM174085	Hc_L4_14G12_SKPL Haemonchus contortus L4 SL1 from David Knox Haemonchus contortus cDNA clone Hc_L4_14G12 5' similar to pir|T27004 hypothetical protein Y48B6A.14 - Caenorhabditis elegans, mRNA sequence
Contig10631	1e-133	89.2857	476	gi|27539247|gb|CA994376.1|CA994376	Hc_egg_19B12_SKPL Haemonchus contortus egg SL1 from David Knox Haemonchus contortus cDNA clone Hc_egg_19B12 5' similar to Y48B6A.14 CE29377 locus:hmg-1.1 status:Confirmed TR:Q9U2A0, mRNA sequence
Contig10631	1e-133	89.9749	474	gi|27539396|gb|CA994525.1|CA994525	Hc_egg_21A06_SKPL Haemonchus contortus egg SL1 from David Knox Haemonchus contortus cDNA clone Hc_egg_21A06 5' similar to Y48B6A.14 CE29377 locus:hmg-1.1 status:Confirmed TR:Q9U2A0, mRNA sequence
Contig10639	3e-31	83.3333	135	gi|157999047|gb|EX545665.1|EX545665	AIAC-aaa49d04.g1 Ancylostoma_caninum_EST_Male_pSMART Ancylostoma caninum cDNA similar to ref|NP_506269.1| EATing: abnormal pharyngeal pumping EAT-6, Sodium/Potassium ATPase SPA-1 (111.0 kD) (eat-6) [Caenorhabditis elegans] pir|T18717 hypothetical protein
Contig10639	8e-29	82.8431	127	gi|158005157|gb|EX551775.1|EX551775	AIAE-aab04f02.b1 Ancylostoma_caninum_EST_Female_pSMART Ancylostoma caninum cDNA similar to ref|NP_506269.1| EATing: abnormal pharyngeal pumping EAT-6, Sodium/Potassium ATPase SPA-1 (111.0 kD) (eat-6) [Caenorhabditis elegans] pir|T18717 hypothetical protei
Contig10639	3e-28	83.6066	125	gi|158010176|gb|EX556794.1|EX556794	AIAE-aaa32g06.g1 Ancylostoma_caninum_EST_Female_pSMART Ancylostoma caninum cDNA similar to ref|NP_506269.1| EATing: abnormal pharyngeal pumping EAT-6, Sodium/Potassium ATPase SPA-1 (111.0 kD) (eat-6) [Caenorhabditis elegans] pir|T18717 hypothetical protei
Contig10639	3e-31	83.3333	135	gi|158016193|gb|EX562811.1|EX562811	AIAE-aaa59h04.g1 Ancylostoma_caninum_EST_Female_pSMART Ancylostoma caninum cDNA similar to ref|NP_506269.1| EATing: abnormal pharyngeal pumping EAT-6, Sodium/Potassium ATPase SPA-1 (111.0 kD) (eat-6) [Caenorhabditis elegans] pir|T18717 hypothetical protei
Contig10639	3e-31	83.3333	135	gi|161095412|gb|EY464855.1|EY464855	AIAG-aab29f07.g1 Anclostoma_caninum_EST_L3_Normal_pSMART Ancylostoma caninum cDNA similar to ref|NP_506269.1| EATing: abnormal pharyngeal pumping EAT-6, Sodium/Potassium ATPase SPA-1 (111.0 kD) (eat-6) [Caenorhabditis elegans] pir|T18717 hypothetical prot
Contig10641	2e-13	87.8378	75.8	gi|158007855|gb|EX554473.1|EX554473	AIAE-aaa86g11.b1 Ancylostoma_caninum_EST_Female_pSMART Ancylostoma caninum cDNA similar to ref|NP_498148.1| Uncharacterised protein family (Hly-III / UPF0073) [Caenorhabditis elegans] gb|AAF60489.1| Hypothetical protein Y32H12A.5 [Caenorhabditis elegans],
Contig10641	2e-13	87.8378	75.8	gi|161091955|gb|EY460407.1|EY460407	AIAG-aab24b05.g1 Anclostoma_caninum_EST_L3_Normal_pSMART Ancylostoma caninum cDNA similar to ref|NP_498148.1| Uncharacterised protein family (Hly-III / UPF0073) [Caenorhabditis elegans] gb|AAF60489.1| Hypothetical protein Y32H12A.5 [Caenorhabditis elegans
Contig10646	5e-21	88.785	101	gi|11410792|gb|BF422803.1|BF422803	Hc_d11_17B12_SKPL Haemonchus contortus d11 mixed adult from David Knox Haemonchus contortus cDNA clone Hc_d11_17B12 5', mRNA sequence
Contig10646	3e-16	87.9121	85.7	gi|12727322|gb|BG232226.1|BG232226	pa65b10.y1 Hawdon Ancylostoma caninum L3 Ancylostoma caninum cDNA 5', mRNA sequence
Contig10646	3e-13	95.6522	75.8	gi|22530268|gb|BU089079.1|BU089079	Na_L3_51H10_SAC Necator americanus (parasitic nematode) L3 Necator americanus cDNA clone Na_L3_51H10 5', mRNA sequence
Contig10646	3e-13	95.6522	75.8	gi|85673245|gb|DW718602.1|DW718602	Na_200 Necator americanus gut cDNA library Necator americanus cDNA 5', mRNA sequence
Contig10653	1e-43	89.9329	176	gi|171299071|gb|FE925610.1|FE925610	NPAE-aaa44h11.g1 N.brasiliensis_NPAE1_EST_L3A Nippostrongylus brasiliensis cDNA similar to ref|NP_579961.2| cytochrome b [Necator americanus] emb|CAD10446.2| cytochrome b [Necator americanus], mRNA sequence
Contig10653	1e-43	89.9329	176	gi|171301157|gb|FE929137.1|FE929137	NPAD-aaa48e05.g1 N.brasiliensis_NPAD1_EST_L3N Nippostrongylus brasiliensis cDNA similar to ref|NP_579961.2| cytochrome b [Necator americanus] emb|CAD10446.2| cytochrome b [Necator americanus], mRNA sequence
Contig10653	1e-43	89.9329	176	gi|171301367|gb|FE928410.1|FE928410	NPAE-aaa15e11.b3 N.brasiliensis_NPAE1_EST_L3A Nippostrongylus brasiliensis cDNA similar to gb|AAO13511.1| cytochrome b [Caenorhabditis briggsae], mRNA sequence
Contig10653	1e-43	89.9329	176	gi|171302241|gb|FE928157.1|FE928157	NPAE-aaa20g11.b2 N.brasiliensis_NPAE1_EST_L3A Nippostrongylus brasiliensis cDNA similar to ref|NP_579961.2| cytochrome b [Necator americanus] emb|CAD10446.2| cytochrome b [Necator americanus], mRNA sequence
Contig10653	1e-43	89.9329	176	gi|171304765|gb|FE931360.1|FE931360	NPAD-aaa17e01.b2 N.brasiliensis_NPAD1_EST_L3N Nippostrongylus brasiliensis cDNA similar to gb|AAO13511.1| cytochrome b [Caenorhabditis briggsae], mRNA sequence
Contig10655	4e-29	78.8599	129	gi|120540534|gb|EH360417.1|EH360417	NPAA-aaa34a07.g1 N.brasiliensis_EST_L3A_SL1 Nippostrongylus brasiliensis cDNA similar to ref|NP_507943.1| 3-hydroxyisobutyrate dehydrogenase (31.2 kD) [Caenorhabditis elegans] sp|Q9XTI0|DH3I_CAEEL Probable 3-hydroxyisobutyrate dehydrogenase, mitochondrial
Contig10656	8e-33	85.3801	141	gi|11068842|gb|BF186623.1|BF186623	Hc_egg_02F12_SKPL Haemonchus contortus egg SL1 from David Knox Haemonchus contortus cDNA clone Hc_egg_02F12 5' similar to pir|T27041 hypothetical protein Y49E10.15 - Caenorhabditis elegans, mRNA sequence
Contig10656	1e-13	80.5714	77.8	gi|22528034|gb|BU086845.1|BU086845	Na_L3_13C06_SAC Necator americanus (parasitic nematode) L3 Necator americanus cDNA clone Na_L3_13C06 5' similar to Y49E10.15 CE22230 status:Confirmed TR:Q9XTU6, mRNA sequence
Contig10656	5e-40	86.5922	165	gi|28915127|gb|CB333264.1|CB333264	py42c10.y1 Haemonchus contortus whole worm SL1 TOPO v1 Haemonchus contortus cDNA 5' similar to TR:Q9XTU6 Q9XTU6 Y49E10.15 PROTEIN. [1] ;, mRNA sequence
Contig10656	6e-12	81.6176	71.9	gi|91103208|gb|EB185251.1|EB185251	NPAA-aaa08d01.g1 N.brasiliensis_EST_L3A_SL1 Nippostrongylus brasiliensis cDNA similar to ref|NP_499620.1| Small nuclear ribonucleoprotein E [Caenorhabditis elegans] sp|Q9XTU6|RUXE_CAEEL Probable small nuclear ribonucleoprotein E (snRNP-E) (Sm protein E) (
Contig10656	6e-12	81.6176	71.9	gi|91852267|gb|EB391066.1|EB391066	NPAA-aaa08d01.g2 N.brasiliensis_EST_L3A_SL1 Nippostrongylus brasiliensis cDNA similar to ref|NP_499620.1| Small nuclear ribonucleoprotein E [Caenorhabditis elegans] sp|Q9XTU6|RUXE_CAEEL Probable small nuclear ribonucleoprotein E (snRNP-E) (Sm protein E) (
Contig1066	2e-16	91.1765	87.7	gi|157991360|gb|EX537979.1|EX537979	AIAC-aaa27d02.g1 Ancylostoma_caninum_EST_Male_pSMART Ancylostoma caninum cDNA, mRNA sequence
Contig1066	2e-16	91.1765	87.7	gi|157992655|gb|EX539275.1|EX539275	AIAC-aaa71h11.g1 Ancylostoma_caninum_EST_Male_pSMART Ancylostoma caninum cDNA, mRNA sequence
Contig1066	2e-16	91.1765	87.7	gi|157995043|gb|EX541661.1|EX541661	AIAC-aaa74d09.g1 Ancylostoma_caninum_EST_Male_pSMART Ancylostoma caninum cDNA similar to ref|NP_494839.1| Staphylococcal nuclease homologue and Tudor domain containing protein (100.8 kD) [Caenorhabditis elegans] pir|B88131 protein F10G7.2 [imported] - Cae
Contig1066	2e-16	91.1765	87.7	gi|157998888|gb|EX545506.1|EX545506	AIAC-aab24b04.b1 Ancylostoma_caninum_EST_Male_pSMART Ancylostoma caninum cDNA similar to ref|NP_494839.1| Staphylococcal nuclease homologue and Tudor domain containing protein (100.8 kD) [Caenorhabditis elegans] pir|B88131 protein F10G7.2 [imported] - Cae
Contig1066	5e-20	88.2979	99.6	gi|227808564|gb|GE625275.1|GE625275	RGNaAd0012B12g Necator americanus adult cDNA library Necator americanus cDNA similar to Caenorhabditis elegans, F11C11, mRNA sequence
Contig10660	3e-85	85.7143	315	gi|27473342|gb|CA956982.1|CA956982	px53e06.y1 Haemonchus contortus intestine SL2 TOPO v1 Haemonchus contortus cDNA 5' similar to SW:YO13_CAEEL P34669 HYPOTHETICAL 37.7 KD PROTEIN ZK686.3 IN CHROMOSOME III. [1] ;, mRNA sequence
Contig10660	2e-83	85.9551	309	gi|27474043|gb|CA957683.1|CA957683	px27f05.y1 Haemonchus contortus whole worm SL2 TOPO v1 Haemonchus contortus cDNA 5' similar to SW:YO13_CAEEL P34669 HYPOTHETICAL 37.7 KD PROTEIN ZK686.3 IN CHROMOSOME III. [1] ;, mRNA sequence
Contig10660	8e-95	86.0759	347	gi|27474186|gb|CA957826.1|CA957826	px60g09.y1 Haemonchus contortus intestine SL2 TOPO v1 Haemonchus contortus cDNA 5' similar to SW:YO13_CAEEL P34669 HYPOTHETICAL 37.7 KD PROTEIN ZK686.3 IN CHROMOSOME III. [1] ;, mRNA sequence
Contig10660	3e-91	85.7506	335	gi|27594882|gb|CB020146.1|CB020146	px65f07.y1 Haemonchus contortus intestine SL2 TOPO v1 Haemonchus contortus cDNA 5' similar to SW:YO13_CAEEL P34669 HYPOTHETICAL 37.7 KD PROTEIN ZK686.3 IN CHROMOSOME III. [1] ;, mRNA sequence
Contig10660	1e-87	85.9838	323	gi|27596038|gb|CB021302.1|CB021302	px69e10.y1 Haemonchus contortus intestine SL2 TOPO v1 Haemonchus contortus cDNA 5' similar to SW:YO13_CAEEL P34669 HYPOTHETICAL 37.7 KD PROTEIN ZK686.3 IN CHROMOSOME III. [1] ;, mRNA sequence
Contig10662	7e-06	90.4762	52	gi|158016830|gb|EX563448.1|EX563448	AIAE-aaa85e11.g1 Ancylostoma_caninum_EST_Female_pSMART Ancylostoma caninum cDNA similar to ref|NP_491234.1| Uncharacterised protein family (UPF0041) (15.1 kD) [Caenorhabditis elegans] sp|O01578|YXX3_CAEEL Hypothetical protein F53F10.3 in chromosome I gb|A
Contig10662	3e-08	87.931	60	gi|162410850|gb|FC552373.1|FC552373	AIAI-aad92h11.g1 Anclostoma_caninum_EST_L3_Activated Ancylostoma caninum cDNA similar to ref|NP_491234.1| Uncharacterised protein family (UPF0041) (15.1 kD) [Caenorhabditis elegans] sp|O01578|YXX3_CAEEL Hypothetical protein F53F10.3 in chromosome I gb|AAB
Contig10662	3e-48	83.5088	192	gi|23377868|gb|BU665682.1|BU665682	Hc_ad_29F05_SKPL Haemonchus contortus adult from David Knox Haemonchus contortus cDNA clone Hc_ad_29F05 5' similar to Similar to F53F10.3 CE28447 status:Confirmed SW:O01578, mRNA sequence
Contig10663	1e-35	86.3095	151	gi|156182508|gb|EW741300.1|EW741300	AIAE-aaa11b11.g1 Ancylostoma_caninum_EST_Female_pSMART Ancylostoma caninum cDNA similar to ref|NP_498867.1| Putative protein, with a coiled coil domain, of eukaryotic origin (37.4 kD) [Caenorhabditis elegans] sp|P34623|YO87_CAEEL Hypothetical protein ZK12
Contig10663	1e-57	81.9753	224	gi|156183783|gb|EW742575.1|EW742575	AIAE-aaa05f08.g1 Ancylostoma_caninum_EST_Female_pSMART Ancylostoma caninum cDNA similar to ref|NP_498867.1| Putative protein, with a coiled coil domain, of eukaryotic origin (37.4 kD) [Caenorhabditis elegans] sp|P34623|YO87_CAEEL Hypothetical protein ZK12
Contig10663	4e-60	82.2222	232	gi|158009546|gb|EX556164.1|EX556164	AIAE-aab10f06.g1 Ancylostoma_caninum_EST_Female_pSMART Ancylostoma caninum cDNA similar to ref|NP_498867.1| Putative protein, with a coiled coil domain, of eukaryotic origin (37.4 kD) [Caenorhabditis elegans] sp|P34623|YO87_CAEEL Hypothetical protein ZK12
Contig10663	4e-60	82.2222	232	gi|158009573|gb|EX556191.1|EX556191	AIAE-aab10f03.g1 Ancylostoma_caninum_EST_Female_pSMART Ancylostoma caninum cDNA similar to ref|NP_498867.1| Putative protein, with a coiled coil domain, of eukaryotic origin (37.4 kD) [Caenorhabditis elegans] sp|P34623|YO87_CAEEL Hypothetical protein ZK12
Contig10663	4e-60	82.2222	232	gi|162407077|gb|FC548729.1|FC548729	AIAI-aad85c05.g1 Anclostoma_caninum_EST_L3_Activated Ancylostoma caninum cDNA similar to ref|NP_498867.1| Putative protein, with a coiled coil domain, of eukaryotic origin (37.4 kD) [Caenorhabditis elegans] sp|P34623|YO87_CAEEL Hypothetical protein ZK1236
Contig10668	7e-11	100	67.9	gi|157992095|gb|EX538715.1|EX538715	AIAC-aaa55b10.b1 Ancylostoma_caninum_EST_Male_pSMART Ancylostoma caninum cDNA, mRNA sequence
Contig10668	3e-10	100	65.9	gi|157993206|gb|EX539826.1|EX539826	AIAC-aaa83b01.g1 Ancylostoma_caninum_EST_Male_pSMART Ancylostoma caninum cDNA, mRNA sequence
Contig10668	2e-11	100	69.9	gi|161095783|gb|EY464367.1|EY464367	AIAG-aaa18g08.g1 Anclostoma_caninum_EST_L3_Normal_pSMART Ancylostoma caninum cDNA, mRNA sequence
Contig10668	2e-11	100	69.9	gi|161105045|gb|EY473699.1|EY473699	AIAG-aaa21e12.g1 Anclostoma_caninum_EST_L3_Normal_pSMART Ancylostoma caninum cDNA, mRNA sequence
Contig10668	5e-24	84.2105	111	gi|28914277|gb|CB332469.1|CB332469	py72g03.y1 Haemonchus contortus intestine SL1 TOPO v1 Haemonchus contortus cDNA 5' similar to TR:Q23344 Q23344 SIMILAR TO OTHER PROTEIN PHOSPHATASES 1. [1] ;, mRNA sequence
Contig10673	2e-12	80	73.8	gi|161093328|gb|EY461221.1|EY461221	AIAG-aab09f11.g1 Anclostoma_caninum_EST_L3_Normal_pSMART Ancylostoma caninum cDNA similar to ref|NP_648320.1| CG3434-PA [Drosophila melanogaster] gb|AAF50262.1| CG3434-PA [Drosophila melanogaster] gb|AAL28734.1| LD15005p [Drosophila melanogaster], mRNA se
Contig10673	2e-12	80	73.8	gi|161099513|gb|EY468359.1|EY468359	AIAG-aaa81e07.g1 Anclostoma_caninum_EST_L3_Normal_pSMART Ancylostoma caninum cDNA similar to ref|ZP_00103679.1| hypothetical protein [Desulfitobacterium hafniense], mRNA sequence
Contig10675	8e-05	93.75	48.1	gi|158017872|gb|EX564490.1|EX564490	AIAE-aab19a01.b1 Ancylostoma_caninum_EST_Female_pSMART Ancylostoma caninum cDNA, mRNA sequence
Contig10676	7e-05	100	48.1	gi|27473157|gb|CA956797.1|CA956797	px30g10.y1 Haemonchus contortus whole worm SL2 TOPO v1 Haemonchus contortus cDNA 5' similar to TR:O60888 O60888 CICK0721Q.5 ;, mRNA sequence
Contig10676	7e-05	100	48.1	gi|27593566|gb|CB018830.1|CB018830	px36h12.y2 Haemonchus contortus whole worm SL2 TOPO v1 Haemonchus contortus cDNA 5' similar to TR:O60888 O60888 CICK0721Q.5 ;, mRNA sequence
Contig10676	2e-08	95.2381	60	gi|27594297|gb|CB019561.1|CB019561	px44h09.y1 Haemonchus contortus whole worm SL2 TOPO v1 Haemonchus contortus cDNA 5' similar to TR:O60888 O60888 CICK0721Q.5 ;, mRNA sequence
Contig10676	7e-05	100	48.1	gi|27595250|gb|CB020514.1|CB020514	px79a05.y1 Haemonchus contortus whole worm SL2 TOPO v1 Haemonchus contortus cDNA 5' similar to TR:O60888 O60888 CICK0721Q.5 ;, mRNA sequence
Contig10676	3e-07	100	56	gi|27595735|gb|CB020999.1|CB020999	px93e05.y1 Haemonchus contortus intestine SL2 TOPO v1 Haemonchus contortus cDNA 5' similar to TR:O60888 O60888 CICK0721Q.5 ;contains element MER38 repetitive element ;, mRNA sequence
Contig10677	9e-30	84.9398	131	gi|27594421|gb|CB019685.1|CB019685	px46g12.y1 Haemonchus contortus whole worm SL2 TOPO v1 Haemonchus contortus cDNA 5' similar to TR:O01581 O01581 HYPOTHETICAL 28.2 KD PROTEIN K08B12.3 IN CHROMOSOME V. [1] ;, mRNA sequence
Contig10677	5e-16	88.6076	85.7	gi|27596000|gb|CB021264.1|CB021264	px69b03.y1 Haemonchus contortus intestine SL2 TOPO v1 Haemonchus contortus cDNA 5' similar to TR:O01581 O01581 HYPOTHETICAL 28.2 KD PROTEIN K08B12.3 IN CHROMOSOME V. [1] ;, mRNA sequence
Contig10677	6e-28	87.4016	125	gi|27810728|gb|CB065150.1|CB065150	px97h07.y1 Haemonchus contortus intestine SL2 TOPO v1 Haemonchus contortus cDNA 5' similar to TR:O01581 O01581 HYPOTHETICAL 28.2 KD PROTEIN K08B12.3 IN CHROMOSOME V. [1] ;, mRNA sequence
Contig10679	5e-22	81.592	105	gi|27539272|gb|CA994401.1|CA994401	Hc_egg_19E07_SKPL Haemonchus contortus egg SL1 from David Knox Haemonchus contortus cDNA clone Hc_egg_19E07 5' similar to B0035.4 CE05162 paramyosin like status:Confirmed SW:Q17435, mRNA sequence
Contig10679	5e-22	81.592	105	gi|27590039|gb|CB015303.1|CB015303	Hc_d11_39H09_SKPL Haemonchus contortus d11 mixed adult from David Knox Haemonchus contortus cDNA clone Hc_d11_39H09 5' similar to B0035.4 CE05162 paramyosin like status:Confirmed SW:Q17435, mRNA sequence
Contig10682	8e-36	86.9048	151	gi|11410924|gb|BF422935.1|BF422935	Hc_d11_19G02_SKPL Haemonchus contortus d11 mixed adult from David Knox Haemonchus contortus cDNA clone Hc_d11_19G02 5' similar to sp|Q03577|SYD_CAEEL PROBABLE ASPARTYL-TRNA SYNTHETASE (ASPARTATE--TRNA LIGASE) (ASPRS), mRNA sequence
Contig10689	5e-06	82.5581	52	gi|27473517|gb|CA957157.1|CA957157	px20a10.y1 Haemonchus contortus whole worm SL2 TOPO v1 Haemonchus contortus cDNA 5' similar to SW:YQN5_CAEEL Q09526 HYPOTHETICAL 28.9 KD PROTEIN E02H1.5 IN CHROMOSOME II. [1] ;, mRNA sequence
Contig10690	3e-14	82.3529	79.8	gi|154849464|gb|EV853891.1|EV853891	D.viviparus_50_B06.ab1 Dictyocaulus viviparus HannoverDv2000 cDNA Dictyocaulus viviparus cDNA, mRNA sequence
Contig10690	3e-08	100	60	gi|157992095|gb|EX538715.1|EX538715	AIAC-aaa55b10.b1 Ancylostoma_caninum_EST_Male_pSMART Ancylostoma caninum cDNA, mRNA sequence
Contig10690	3e-08	100	60	gi|157999072|gb|EX545690.1|EX545690	AIAC-aaa49d10.g1 Ancylostoma_caninum_EST_Male_pSMART Ancylostoma caninum cDNA similar to ref|NP_506115.1| Predicted CDS, glutathione S-transferase, C-terminal domain containing protein family member [Caenorhabditis elegans] pir|T20215 hypothetical protein
Contig10690	3e-08	100	60	gi|161089835|gb|EY458379.1|EY458379	AIAG-aaa72e04.b1 Anclostoma_caninum_EST_L3_Normal_pSMART Ancylostoma caninum cDNA, mRNA sequence
Contig10690	3e-08	100	60	gi|161102380|gb|EY471801.1|EY471801	AIAG-aaa72e04.g1 Anclostoma_caninum_EST_L3_Normal_pSMART Ancylostoma caninum cDNA, mRNA sequence
Contig10691	4e-09	93.0233	61.9	gi|27587722|gb|CB012986.1|CB012986	Hc_ad_49B07_SKPL Haemonchus contortus adult from David Knox Haemonchus contortus cDNA clone Hc_ad_49B07 5' similar to Q9JKP8 Chromatin accessibility complex protein epsilon subunit, mRNA sequence
Contig10691	4e-09	93.0233	61.9	gi|27594494|gb|CB019758.1|CB019758	px47h07.y1 Haemonchus contortus whole worm SL2 TOPO v1 Haemonchus contortus cDNA 5' similar to TR:Q9V452 Q9V452 CG15736 PROTEIN. ;, mRNA sequence
Contig10695	3e-10	87.6923	65.9	gi|158009872|gb|EX556490.1|EX556490	AIAE-aab15f11.b1 Ancylostoma_caninum_EST_Female_pSMART Ancylostoma caninum cDNA, mRNA sequence
Contig10698	1e-124	88.0631	444	gi|11068750|gb|BF186531.1|BF186531	Hc_egg_01E06_SKPL Haemonchus contortus egg SL1 from David Knox Haemonchus contortus cDNA clone Hc_egg_01E06 5' similar to pir|T15642 hypothetical protein C26F1.4 - Caenorhabditis elegans, mRNA sequence
Contig10698	1e-126	88.2883	452	gi|15498508|gb|BI595021.1|BI595021	Hc_egg_06D05_SKPL Haemonchus contortus egg SL1 from David Knox Haemonchus contortus cDNA clone Hc_egg_06D05 5' similar to pir|T15642 hypothetical protein C26F1.4 - Caenorhabditis elegans, mRNA sequence
Contig10698	1e-126	88.2883	452	gi|15498578|gb|BI595091.1|BI595091	Hc_egg_07C06_SKPL Haemonchus contortus egg SL1 from David Knox Haemonchus contortus cDNA clone Hc_egg_07C06 5' similar to pir|T15642 hypothetical protein C26F1.4 - Caenorhabditis elegans, mRNA sequence
Contig10698	1e-125	88.2353	448	gi|17147627|gb|BM138860.1|BM138860	Hc_ad_13E05_SKPL Haemonchus contortus adult from David Knox Haemonchus contortus cDNA clone Hc_ad_13E05 5' similar to pir|T15642 hypothetical protein C26F1.4 - Caenorhabditis elegans, mRNA sequence
Contig10698	1e-173	96.6574	609	gi|27539708|gb|CA994837.1|CA994837	Hc_L4_26F01_SKPL Haemonchus contortus L4 SL1 from David Knox Haemonchus contortus cDNA clone Hc_L4_26F01 5' similar to C26F1.4 CE06878 locus:rps-30 ribosomal protein\/ubiquitin-like, mRNA sequence
Contig107	8e-36	100	151	gi|27539434|gb|CA994563.1|CA994563	Hc_egg_21E05_SKPL Haemonchus contortus egg SL1 from David Knox Haemonchus contortus cDNA clone Hc_egg_21E05 5' similar to Y48G8AL.1 CE29116 status:Partially_confirmed TR:Q9BL11, mRNA sequence
Contig10700	1e-06	90.6977	54	gi|120541012|gb|EH360895.1|EH360895	NPAC-aaa17e01.g1 N.brasiliensis_EST_L3N_SL1 Nippostrongylus brasiliensis cDNA similar to pir|T22708 hypothetical protein F55C10.1 - Caenorhabditis elegans, mRNA sequence
Contig10701	1e-106	97.6959	383	gi|17353011|gb|BM174126.1|BM174126	Hc_L4_15C12_SKPL Haemonchus contortus L4 SL1 from David Knox Haemonchus contortus cDNA clone Hc_L4_15C12 5' similar to pir|T21965 hypothetical protein F38E11.2 - Caenorhabditis elegans, mRNA sequence
Contig10702	3e-28	87.4016	125	gi|154846596|gb|EV851023.1|EV851023	D.viviparus_13_E12.ab1 Dictyocaulus viviparus HannoverDv2000 cDNA Dictyocaulus viviparus cDNA, mRNA sequence
Contig10702	1e-39	86.2434	163	gi|161104952|gb|EY473842.1|EY473842	AIAG-aaa23f05.g1 Anclostoma_caninum_EST_L3_Normal_pSMART Ancylostoma caninum cDNA similar to ref|NP_502247.1| Type 2A protein phosphatase catalytic (36.3 kD) [Caenorhabditis elegans] pir|T21975 phosphoprotein phosphatase (EC 3.1.3.16) 2A F38H4.9 [similari
Contig10702	1e-30	83.8095	133	gi|23378514|gb|BU666328.1|BU666328	Na_L3_35H12_SAC Necator americanus (parasitic nematode) L3 Necator americanus cDNA clone Na_L3_35H12 5' similar to Similar to F38H4.9 CE10074 serine\/threonine protein phosphatase, mRNA sequence
Contig10702	2e-50	89.7727	198	gi|28913989|gb|CB332181.1|CB332181	py68f09.y1 Haemonchus contortus intestine SL1 TOPO v1 Haemonchus contortus cDNA 5' similar to TR:Q27498 Q27498 F38H4.9 PROTEIN. [1] ;, mRNA sequence
Contig10702	2e-54	89.0995	212	gi|28914176|gb|CB332368.1|CB332368	py71c12.y1 Haemonchus contortus intestine SL1 TOPO v1 Haemonchus contortus cDNA 5' similar to TR:Q27498 Q27498 F38H4.9 PROTEIN. [1] ;, mRNA sequence
Contig10703	4e-18	85.1562	91.7	gi|12727393|gb|BG232217.1|BG232217	pa66e03.y1 Hawdon Ancylostoma caninum L3 Ancylostoma caninum cDNA 5' similar to WP:C37A2.7 CE08616 RIBOSOMAL PROTEIN ;, mRNA sequence
Contig10703	2e-75	94.0639	281	gi|27539694|gb|CA994823.1|CA994823	Hc_L4_26C12_SKPL Haemonchus contortus L4 SL1 from David Knox Haemonchus contortus cDNA clone Hc_L4_26C12 5' similar to C37A2.7 CE30433 ribosomal protein status:Confirmed TR:O01504, mRNA sequence
Contig10703	4e-18	85.1562	91.7	gi|7275305|gb|AW588275.1|AW588275	pa10a11.y1 Hawdon Ancylostoma caninum L3 Ancylostoma caninum cDNA 5' similar to WP:C37A2.7 CE08616 RIBOSOMAL PROTEIN ;, mRNA sequence
Contig10703	2e-10	83.4783	65.9	gi|7641060|gb|AW735349.1|AW735349	pa51d07.y1 Hawdon Ancylostoma caninum L3 Ancylostoma caninum cDNA 5' similar to WP:C37A2.7 CE08616 RIBOSOMAL PROTEIN ;, mRNA sequence
Contig10703	2e-10	83.4783	65.9	gi|9264413|gb|BE352560.1|BE352560	pa34h06.y1 Hawdon Ancylostoma caninum L3 Ancylostoma caninum cDNA 5' similar to WP:C37A2.7 CE08616 RIBOSOMAL PROTEIN ;, mRNA sequence
Contig10706	2e-08	94.7368	60	gi|27595246|gb|CB020510.1|CB020510	px78h12.y1 Haemonchus contortus whole worm SL2 TOPO v1 Haemonchus contortus cDNA 5' similar to TR:O76373 O76373 F56H1.5 PROTEIN. [1] ;, mRNA sequence
Contig10708	6e-10	85.2273	65.9	gi|157988671|gb|EX535290.1|EX535290	AIAC-aaa42g01.g1 Ancylostoma_caninum_EST_Male_pSMART Ancylostoma caninum cDNA similar to pir|T34091 hypothetical protein C07A12.7 - Caenorhabditis elegans, mRNA sequence
Contig10708	6e-10	85.2273	65.9	gi|158011501|gb|EX558119.1|EX558119	AIAE-aaa31a06.b1 Ancylostoma_caninum_EST_Female_pSMART Ancylostoma caninum cDNA, mRNA sequence
Contig10708	2e-10	86.5854	67.9	gi|22529995|gb|BU088806.1|BU088806	Na_L3_48F10_SAC Necator americanus (parasitic nematode) L3 Necator americanus cDNA clone Na_L3_48F10 5' similar to C07A12.7A CE25764 status:Confirmed TR:Q95QX5, mRNA sequence
Contig10709	6e-17	91.1765	87.7	gi|10122261|gb|AW670799.1|AW670799	Hce47L3C Haemonchus contortus trans-spliced expression library Haemonchus contortus cDNA 5' similar to similar to C. elegans T04C12.1 product, mRNA sequence
Contig10709	2e-35	97.8022	149	gi|17353112|gb|BM174227.1|BM174227	Hc_L4_16G03_SKPL Haemonchus contortus L4 SL1 from David Knox Haemonchus contortus cDNA clone Hc_L4_16G03 5', mRNA sequence
Contig10709	2e-19	88.6364	95.6	gi|28913925|gb|CB332117.1|CB332117	py67g01.y1 Haemonchus contortus intestine SL1 TOPO v1 Haemonchus contortus cDNA 5' similar to TR:O76438 O76438 C24B9.9 PROTEIN. [1] ;, mRNA sequence
Contig10709	4e-12	86.8421	71.9	gi|91102786|gb|EB184829.1|EB184829	NPAA-aaa06h11.b1 N.brasiliensis_EST_L3A_SL1 Nippostrongylus brasiliensis cDNA similar to ref|NP_503742.1| Putative protein family member, nematode specific (11.9 kD) [Caenorhabditis elegans] pir|T33265 hypothetical protein C24B9.9 - Caenorhabditis elegans
Contig10709	4e-12	86.8421	71.9	gi|91103097|gb|EB185140.1|EB185140	NPAA-aaa06h11.g1 N.brasiliensis_EST_L3A_SL1 Nippostrongylus brasiliensis cDNA similar to ref|NP_503742.1| Putative protein family member, nematode specific (11.9 kD) [Caenorhabditis elegans] pir|T33265 hypothetical protein C24B9.9 - Caenorhabditis elegans
Contig10710	7e-06	81.9149	52	gi|158013570|gb|EX560188.1|EX560188	AIAE-aab08b02.g1 Ancylostoma_caninum_EST_Female_pSMART Ancylostoma caninum cDNA similar to sp|P41988|TCPA_CAEEL T-COMPLEX PROTEIN 1, ALPHA SUBUNIT (TCP-1-ALPHA) (CCT-ALPHA) pir|JC4083 chaperonin - Caenorhabditis elegans gb|AAB05072.1| CCT-1, mRNA sequence
Contig10710	2e-40	82.9545	167	gi|158018959|gb|EX565577.1|EX565577	AIAE-aab08b02.b1 Ancylostoma_caninum_EST_Female_pSMART Ancylostoma caninum cDNA similar to ref|NP_495722.1| Chaperonin Containing TCP-1 CCT-1 (58.8 kD) (cct-1) [Caenorhabditis elegans] pir|T24508 hypothetical protein T05C12.7 - Caenorhabditis elegans emb|
Contig10710	5e-22	86.7257	105	gi|162398309|gb|FC539839.1|FC539839	AIAI-aad25c03.b1 Anclostoma_caninum_EST_L3_Activated Ancylostoma caninum cDNA similar to gb|AAL35371.1|AF442545_1 CCT chaperonin alpha subunit [Physarum polycephalum], mRNA sequence
Contig10710	3e-17	84.9558	89.7	gi|162400817|gb|FC542267.1|FC542267	AIAI-aad03g12.b1 Anclostoma_caninum_EST_L3_Activated Ancylostoma caninum cDNA similar to gb|AAL35371.1|AF442545_1 CCT chaperonin alpha subunit [Physarum polycephalum], mRNA sequence
Contig10711	2e-13	92.5926	75.8	gi|27539718|gb|CA994847.1|CA994847	Hc_L4_26G05_SKPL Haemonchus contortus L4 SL1 from David Knox Haemonchus contortus cDNA clone Hc_L4_26G05 5' similar to K09F5.3a CE12022 locus:uvt-1 status:Partially_confirmed TR:O17943, mRNA sequence
Contig10712	5e-12	92.3077	71.9	gi|11411195|gb|BF423206.1|BF423206	Hc_d11_23G04_SKPL Haemonchus contortus d11 mixed adult from David Knox Haemonchus contortus cDNA clone Hc_d11_23G04 5' similar to pir|T24887 hypothetical protein T13F2.3b - Caenorhabditis elegans, mRNA sequence
Contig10712	8e-11	89.6552	67.9	gi|27925541|gb|CB099734.1|CB099734	py16c12.y1 Haemonchus contortus whole worm pAMP1 v1 Haemonchus contortus cDNA 5' similar to TR:Q94046 Q94046 T13F2.3 PROTEIN. [3] TR:Q9U370 WP:CE13623 ;, mRNA sequence
Contig10713	7e-11	84.8837	67.9	gi|158018935|gb|EX565553.1|EX565553	AIAE-aab08c07.b1 Ancylostoma_caninum_EST_Female_pSMART Ancylostoma caninum cDNA, mRNA sequence
Contig10715	4e-24	87.069	111	gi|27473621|gb|CA957261.1|CA957261	px21e12.y1 Haemonchus contortus whole worm SL2 TOPO v1 Haemonchus contortus cDNA 5', mRNA sequence
Contig10715	4e-24	87.069	111	gi|27473723|gb|CA957363.1|CA957363	px23b05.y1 Haemonchus contortus whole worm SL2 TOPO v1 Haemonchus contortus cDNA 5', mRNA sequence
Contig10715	4e-24	87.069	111	gi|27473943|gb|CA957583.1|CA957583	px26d02.y1 Haemonchus contortus whole worm SL2 TOPO v1 Haemonchus contortus cDNA 5', mRNA sequence
Contig10715	4e-24	87.069	111	gi|27474016|gb|CA957656.1|CA957656	px27c12.y1 Haemonchus contortus whole worm SL2 TOPO v1 Haemonchus contortus cDNA 5', mRNA sequence
Contig10715	4e-24	87.069	111	gi|27474698|gb|CA958338.1|CA958338	px58f04.y1 Haemonchus contortus intestine SL2 TOPO v1 Haemonchus contortus cDNA 5', mRNA sequence
Contig10718	8e-43	82.6667	174	gi|27472979|gb|CA956619.1|CA956619	px28c04.y1 Haemonchus contortus whole worm SL2 TOPO v1 Haemonchus contortus cDNA 5' similar to TR:Q19422 Q19422 F13G3.7 PROTEIN. [1] ;, mRNA sequence
Contig10718	8e-43	82.6667	174	gi|27473167|gb|CA956807.1|CA956807	px30h08.y1 Haemonchus contortus whole worm SL2 TOPO v1 Haemonchus contortus cDNA 5' similar to TR:Q19422 Q19422 F13G3.7 PROTEIN. [1] ;, mRNA sequence
Contig10718	8e-40	85.4271	165	gi|27473222|gb|CA956862.1|CA956862	px31f11.y1 Haemonchus contortus whole worm SL2 TOPO v1 Haemonchus contortus cDNA 5' similar to TR:Q19422 Q19422 F13G3.7 PROTEIN. [1] ;, mRNA sequence
Contig10718	2e-40	86.1702	167	gi|27474029|gb|CA957669.1|CA957669	px27e03.y1 Haemonchus contortus whole worm SL2 TOPO v1 Haemonchus contortus cDNA 5' similar to TR:Q19422 Q19422 F13G3.7 PROTEIN. [1] ;, mRNA sequence
Contig10718	5e-38	85.6383	159	gi|27595130|gb|CB020394.1|CB020394	px77b08.y1 Haemonchus contortus whole worm SL2 TOPO v1 Haemonchus contortus cDNA 5' similar to TR:Q19422 Q19422 F13G3.7 PROTEIN. [1] ;, mRNA sequence
Contig10720	4e-07	96.875	56	gi|13348022|gb|BG438374.1|BG438374	pa95h11.y2 Hawdon Ancylostoma caninum L3 Ancylostoma caninum cDNA 5', mRNA sequence
Contig10720	7e-12	83.9286	71.9	gi|17147614|gb|BM138847.1|BM138847	Hc_ad_13C09_SKPL Haemonchus contortus adult from David Knox Haemonchus contortus cDNA clone Hc_ad_13C09 5' similar to pir|T21896 hypothetical protein R10E9.3 - Caenorhabditis elegans, mRNA sequence
Contig10724	8e-08	81.1966	58	gi|120541548|gb|EH361431.1|EH361431	NPAC-aaa14c02.g1 N.brasiliensis_EST_L3N_SL1 Nippostrongylus brasiliensis cDNA similar to sp|P80230|ERH_PIG Enhancer of rudimentary homolog [Contains: Antibacterial peptide 3910] pir|S36841 antibacterial peptide 3910 - pig gb|AAB28180.1| peptide 3910=antib
Contig10724	5e-34	85.1852	145	gi|28914909|gb|CB333046.1|CB333046	py50d12.y1 Haemonchus contortus whole worm SL1 TOPO v1 Haemonchus contortus cDNA 5' similar to SW:ERH_HUMAN Q14259 ENHANCER OF RUDIMENTARY HOMOLOG. ;, mRNA sequence
Contig10724	3e-38	86	159	gi|28915183|gb|CB333320.1|CB333320	py43c08.y1 Haemonchus contortus whole worm SL1 TOPO v1 Haemonchus contortus cDNA 5' similar to SW:ER_DROVI Q94554 ENHANCER OF RUDIMENTARY PROTEIN. ;, mRNA sequence
Contig10727	2e-29	82.0961	129	gi|156184889|gb|EW743681.1|EW743681	AIAC-aaa07e10.g1 Ancylostoma_caninum_EST_Male_pSMART Ancylostoma caninum cDNA similar to ref|NP_501748.1| PAX transcription activation domain interacting protein [Caenorhabditis elegans] pir|T24887 hypothetical protein T13F2.3b - Caenorhabditis elegans em
Contig10727	2e-29	82.0961	129	gi|158002154|gb|EX548772.1|EX548772	AIAC-aaa59d11.g1 Ancylostoma_caninum_EST_Male_pSMART Ancylostoma caninum cDNA similar to ref|NP_501748.1| PAX transcription activation domain interacting protein [Caenorhabditis elegans] pir|T24887 hypothetical protein T13F2.3b - Caenorhabditis elegans em
Contig10727	1e-27	80.916	123	gi|158007758|gb|EX554376.1|EX554376	AIAE-aaa85a12.b1 Ancylostoma_caninum_EST_Female_pSMART Ancylostoma caninum cDNA similar to ref|NP_501748.1| PAX transcription activation domain interacting protein [Caenorhabditis elegans] pir|T24887 hypothetical protein T13F2.3b - Caenorhabditis elegans
Contig10727	2e-29	82.0961	129	gi|161099970|gb|EY469377.1|EY469377	AIAG-aaa08d02.b1 Anclostoma_caninum_EST_L3_Normal_pSMART Ancylostoma caninum cDNA similar to ref|NP_501748.1| PAX transcription activation domain interacting protein [Caenorhabditis elegans] pir|T24887 hypothetical protein T13F2.3b - Caenorhabditis elegan
Contig10727	9e-32	82.5328	137	gi|162403312|gb|FC545130.1|FC545130	AIAI-aad38d09.b1 Anclostoma_caninum_EST_L3_Activated Ancylostoma caninum cDNA similar to ref|NP_501748.1| PAX transcription activation domain interacting protein [Caenorhabditis elegans] pir|T24887 hypothetical protein T13F2.3b - Caenorhabditis elegans em
Contig10731	4e-66	85.209	252	gi|17124442|gb|BM129890.1|BM129890	pb14f08.y1 Ancylostoma caninum L3 SL1 TOPO v1 Murphy Chiapelli Ancylostoma caninum cDNA 5' similar to TR:O17694 O17694 C53A5.1 PROTEIN. [1] ;, mRNA sequence
Contig10731	1e-104	86.988	379	gi|17147770|gb|BM139003.1|BM139003	Hc_ad_15G12_SKPL Haemonchus contortus adult from David Knox Haemonchus contortus cDNA clone Hc_ad_15G12 5' similar to pir|T20162 hypothetical protein C53A5.1 - Caenorhabditis elegans, mRNA sequence
Contig10731	1e-109	87.5	396	gi|27539546|gb|CA994675.1|CA994675	Hc_egg_22H11_SKPL Haemonchus contortus egg SL1 from David Knox Haemonchus contortus cDNA clone Hc_egg_22H11 5' similar to C53A5.1 CE08950 status:Confirmed TR:O17694 protein_id:CAB03983.1, mRNA sequence
Contig10731	1e-101	87.9781	369	gi|27587819|gb|CB013083.1|CB013083	Hc_ad_50E03_SKPL Haemonchus contortus adult from David Knox Haemonchus contortus cDNA clone Hc_ad_50E03 5' similar to C53A5.1 CE08950 status:Confirmed TR:O17694 protein_id:CAB03983.1, mRNA sequence
Contig10731	1e-107	87.2596	389	gi|27587850|gb|CB013114.1|CB013114	Hc_ad_50H03_SKPL Haemonchus contortus adult from David Knox Haemonchus contortus cDNA clone Hc_ad_50H03 5' similar to C53A5.1 CE08950 status:Confirmed TR:O17694 protein_id:CAB03983.1, mRNA sequence
Contig10732	2e-05	87.7551	50.1	gi|10122243|gb|AW670781.1|AW670781	Hce17L3B Haemonchus contortus trans-spliced expression library Haemonchus contortus cDNA 5' similar to similar to C. elegans F15D4 product, mRNA sequence
Contig1074	3e-17	89.6104	89.7	gi|120541541|gb|EH361424.1|EH361424	NPAC-aaa12e11.g1 N.brasiliensis_EST_L3N_SL1 Nippostrongylus brasiliensis cDNA, mRNA sequence
Contig10744	1e-09	100	63.9	gi|156185758|gb|EW744550.1|EW744550	AIAC-aaa06h09.b1 Ancylostoma_caninum_EST_Male_pSMART Ancylostoma caninum cDNA, mRNA sequence
Contig10744	1e-09	100	63.9	gi|157990154|gb|EX536773.1|EX536773	AIAC-aab32h01.b1 Ancylostoma_caninum_EST_Male_pSMART Ancylostoma caninum cDNA, mRNA sequence
Contig10744	1e-09	97.2222	63.9	gi|157990335|gb|EX536954.1|EX536954	AIAC-aab07f03.b1 Ancylostoma_caninum_EST_Male_pSMART Ancylostoma caninum cDNA, mRNA sequence
Contig10744	1e-09	100	63.9	gi|157992095|gb|EX538715.1|EX538715	AIAC-aaa55b10.b1 Ancylostoma_caninum_EST_Male_pSMART Ancylostoma caninum cDNA, mRNA sequence
Contig10744	1e-09	100	63.9	gi|161089835|gb|EY458379.1|EY458379	AIAG-aaa72e04.b1 Anclostoma_caninum_EST_L3_Normal_pSMART Ancylostoma caninum cDNA, mRNA sequence
Contig10748	6e-20	83.0303	97.6	gi|120540387|gb|EH360270.1|EH360270	NPAA-aaa31e04.g1 N.brasiliensis_EST_L3A_SL1 Nippostrongylus brasiliensis cDNA similar to ref|NP_496800.1| Zinc-binding dehydrogenase (38.2 kD) [Caenorhabditis elegans] pir|T26323 hypothetical protein W09H1.5 - Caenorhabditis elegans emb|CAB04958.1| Hypoth
Contig10758	9e-49	83.5664	194	gi|11069030|gb|BF186811.1|BF186811	Hc_L4_02G06_SKPL Haemonchus contortus L4 SL1 from David Knox Haemonchus contortus cDNA clone Hc_L4_02G06 5' similar to pir|T23149 hypothetical protein JC8.8 - Caenorhabditis elegans, mRNA sequence
Contig10758	1e-23	81.7308	111	gi|11410767|gb|BF422778.1|BF422778	Hc_d11_16G09_SKPL Haemonchus contortus d11 mixed adult from David Knox Haemonchus contortus cDNA clone Hc_d11_16G09 5' similar to pir|T23149 hypothetical protein JC8.8 - Caenorhabditis elegans, mRNA sequence
Contig10758	0	94.8608	728	gi|17352997|gb|BM174112.1|BM174112	Hc_L4_15B07_SKPL Haemonchus contortus L4 SL1 from David Knox Haemonchus contortus cDNA clone Hc_L4_15B07 5' similar to pir|T23149 hypothetical protein JC8.8 - Caenorhabditis elegans, mRNA sequence
Contig10758	1e-111	94.2966	402	gi|17353012|gb|BM174127.1|BM174127	Hc_L4_15D01_SKPL Haemonchus contortus L4 SL1 from David Knox Haemonchus contortus cDNA clone Hc_L4_15D01 5' similar to pir|T23149 hypothetical protein JC8.8 - Caenorhabditis elegans, mRNA sequence
Contig10758	1e-41	82.5175	170	gi|17353033|gb|BM174148.1|BM174148	Hc_L4_15E12_SKPL Haemonchus contortus L4 SL1 from David Knox Haemonchus contortus cDNA clone Hc_L4_15E12 5' similar to pir|T23149 hypothetical protein JC8.8 - Caenorhabditis elegans, mRNA sequence
Contig10759	8e-05	82.8947	48.1	gi|158000919|gb|EX547537.1|EX547537	AIAC-aaa17g09.g1 Ancylostoma_caninum_EST_Male_pSMART Ancylostoma caninum cDNA similar to ref|NP_495617.1| Cell division cycle 2-like 1 (83.6 kD) [Caenorhabditis elegans] sp|Q09437|YP62_CAEEL Putative serine/threonine-protein kinase B0495.2 in chromosome I
Contig10761	4e-35	86.7925	149	gi|28255360|gb|CB191968.1|CB191968	py23b05.y1 Haemonchus contortus whole worm pAMP1 v1 Haemonchus contortus cDNA 5' similar to TR:O17282 O17282 W09B6.1 PROTEIN. [1] ;, mRNA sequence
Contig10762	3e-29	90.8333	129	gi|27473389|gb|CA957029.1|CA957029	px54b07.y1 Haemonchus contortus intestine SL2 TOPO v1 Haemonchus contortus cDNA 5' similar to TR:P91302 P91302 SIMILARITY TO ARABIDOPSIS THALIANA UBIQUITIN-LIKE PROTEIN 8. [1] ;, mRNA sequence
Contig10762	3e-29	90.8333	129	gi|27473392|gb|CA957032.1|CA957032	px54b10.y1 Haemonchus contortus intestine SL2 TOPO v1 Haemonchus contortus cDNA 5' similar to TR:P91302 P91302 SIMILARITY TO ARABIDOPSIS THALIANA UBIQUITIN-LIKE PROTEIN 8. [1] ;, mRNA sequence
Contig10762	3e-29	90.8333	129	gi|27473696|gb|CA957336.1|CA957336	px22f10.y1 Haemonchus contortus whole worm SL2 TOPO v1 Haemonchus contortus cDNA 5' similar to TR:P91302 P91302 SIMILARITY TO ARABIDOPSIS THALIANA UBIQUITIN-LIKE PROTEIN 8. [1] ;, mRNA sequence
Contig10762	7e-27	90	121	gi|27473820|gb|CA957460.1|CA957460	px24f06.y1 Haemonchus contortus whole worm SL2 TOPO v1 Haemonchus contortus cDNA 5' similar to TR:P91302 P91302 SIMILARITY TO ARABIDOPSIS THALIANA UBIQUITIN-LIKE PROTEIN 8. [1] ;, mRNA sequence
Contig10762	3e-29	90.8333	129	gi|27594853|gb|CB020117.1|CB020117	px65b11.y1 Haemonchus contortus intestine SL2 TOPO v1 Haemonchus contortus cDNA 5' similar to TR:P91302 P91302 SIMILARITY TO ARABIDOPSIS THALIANA UBIQUITIN-LIKE PROTEIN 8. [1] ;, mRNA sequence
Contig10765	6e-06	83.7838	52	gi|17147848|gb|BM139081.1|BM139081	Hc_ad_18B05_SKPL Haemonchus contortus adult from David Knox Haemonchus contortus cDNA clone Hc_ad_18B05 5' similar to pir|T25526 hypothetical protein C07D8.6 - Caenorhabditis elegans, mRNA sequence
Contig10770	1e-27	87.7049	123	gi|17972617|gb|BM279359.1|BM279359	Nb_ad1_06B04_M13 Nippostrongylus brasiliensis uni-zap adult library Nippostrongylus brasiliensis cDNA clone Nb_ad1_06B04 5' similar to ref|NP_501760.1| (NM_069359) major sperm protein - Caenorhabditis elegans, mRNA sequence
Contig10770	1e-27	87.7049	123	gi|21391259|gb|BQ529369.1|BQ529369	Nb_ADGR_08B07_T7 Nippostrongylus brasiliensis adult (full length enriched) Nippostrongylus brasiliensis cDNA clone Nb_ADGR_08B07 5' similar to ZK1251.6 CE03853 locus:msp-76 major sperm protein (MSP1), mRNA sequence
Contig10770	1e-27	87.7049	123	gi|21391344|gb|BQ529444.1|BQ529444	Nb_ADGR_11C06_T7 Nippostrongylus brasiliensis adult (full length enriched) Nippostrongylus brasiliensis cDNA clone Nb_ADGR_11C06 5' similar to ZK1251.6 CE03853 locus:msp-76 major sperm protein (MSP1), mRNA sequence
Contig10770	1e-27	87.7049	123	gi|21391368|gb|BQ529468.1|BQ529468	Nb_ADGR_11E10_T7 Nippostrongylus brasiliensis adult (full length enriched) Nippostrongylus brasiliensis cDNA clone Nb_ADGR_11E10 5' similar to ZK1251.6 CE03853 locus:msp-76 major sperm protein (MSP1), mRNA sequence
Contig10770	5e-30	88.5246	131	gi|22789638|gb|BU493394.1|BU493394	Nb_ADGR_D1G07_T7 Nippostrongylus brasiliensis adult (full length enriched) Nippostrongylus brasiliensis cDNA clone Nb_ADGR_D1G07 5' similar to ZK1251.6 CE03853 locus:msp-76 major sperm protein (MSP1), mRNA sequence
Contig10771	8e-24	81.1404	111	gi|158009404|gb|EX556022.1|EX556022	AIAE-aaa68d04.g1 Ancylostoma_caninum_EST_Female_pSMART Ancylostoma caninum cDNA similar to ref|NP_496710.1| DEAD/DEAH box helicase and Helicase conserved C-terminal domain and Sec63 domain containing protein [Caenorhabditis elegans] sp|Q9U2G0|U520_CAEEL P
Contig10771	8e-24	81.1404	111	gi|158011799|gb|EX558417.1|EX558417	AIAE-aaa63c05.g1 Ancylostoma_caninum_EST_Female_pSMART Ancylostoma caninum cDNA similar to ref|NP_496710.1| DEAD/DEAH box helicase and Helicase conserved C-terminal domain and Sec63 domain containing protein [Caenorhabditis elegans] sp|Q9U2G0|U520_CAEEL P
Contig10771	8e-24	81.1404	111	gi|158014190|gb|EX560808.1|EX560808	AIAE-aaa84h07.b1 Ancylostoma_caninum_EST_Female_pSMART Ancylostoma caninum cDNA similar to ref|NP_496710.1| DEAD/DEAH box helicase and Helicase conserved C-terminal domain and Sec63 domain containing protein [Caenorhabditis elegans] sp|Q9U2G0|U520_CAEEL P
Contig10771	8e-24	81.1404	111	gi|158018323|gb|EX564941.1|EX564941	AIAE-aaa34d04.b1 Ancylostoma_caninum_EST_Female_pSMART Ancylostoma caninum cDNA similar to ref|NP_496710.1| DEAD/DEAH box helicase and Helicase conserved C-terminal domain and Sec63 domain containing protein [Caenorhabditis elegans] sp|Q9U2G0|U520_CAEEL P
Contig10771	8e-24	81.1404	111	gi|161092165|gb|EY460588.1|EY460588	AIAG-aaa15f09.b1 Anclostoma_caninum_EST_L3_Normal_pSMART Ancylostoma caninum cDNA similar to ref|NP_496710.1| DEAD/DEAH box helicase and Helicase conserved C-terminal domain and Sec63 domain containing protein [Caenorhabditis elegans] sp|Q9U2G0|U520_CAEEL
Contig10776	3e-20	87.2549	99.6	gi|11927862|gb|BF662786.1|BF662786	Hc_d11_32C10_SKPL Haemonchus contortus d11 mixed adult from David Knox Haemonchus contortus cDNA clone Hc_d11_32C10 5' similar to emb|CAB69047.1| (AJ271466) fructose-1,6-bisphosphatase - Caenorhabditis elegans, mRNA sequence
Contig10776	8e-18	82.2785	91.7	gi|120541121|gb|EH361004.1|EH361004	NPAC-aaa02f02.g1 N.brasiliensis_EST_L3N_SL1 Nippostrongylus brasiliensis cDNA similar to ref|NP_491004.1| Fructose-1 6-bisphosphatase (37.2 kD) [Caenorhabditis elegans] emb|CAB69047.1| fructose-1,6-bisphosphatase [Caenorhabditis elegans] gb|AAF39910.1| Fr
Contig10776	8e-18	82.2785	91.7	gi|171301719|gb|FE926331.1|FE926331	NPAE-aaa48f09.b2 N.brasiliensis_NPAE1_EST_L3A Nippostrongylus brasiliensis cDNA similar to ref|NP_491004.1| Fructose-1 6-bisphosphatase (37.2 kD) [Caenorhabditis elegans] emb|CAB69047.1| fructose-1,6-bisphosphatase [Caenorhabditis elegans] gb|AAF39910.1|
Contig10776	2e-46	87.6344	186	gi|28913860|gb|CB332052.1|CB332052	py66e04.y1 Haemonchus contortus intestine SL1 TOPO v1 Haemonchus contortus cDNA 5' similar to WP:CE21023 K07A3.1 fructose-bisphosphatase ;, mRNA sequence
Contig10776	5e-53	88.0597	208	gi|28913874|gb|CB332066.1|CB332066	py66g04.y1 Haemonchus contortus intestine SL1 TOPO v1 Haemonchus contortus cDNA 5' similar to WP:CE21023 K07A3.1 fructose-bisphosphatase ;, mRNA sequence
Contig10778	9e-24	81.25	111	gi|158005261|gb|EX551879.1|EX551879	AIAE-aaa22a05.b1 Ancylostoma_caninum_EST_Female_pSMART Ancylostoma caninum cDNA similar to pir|T30924 hypothetical protein D1007.5 - Caenorhabditis elegans, mRNA sequence
Contig10778	9e-24	81.25	111	gi|158009824|gb|EX556442.1|EX556442	AIAE-aab14b01.b1 Ancylostoma_caninum_EST_Female_pSMART Ancylostoma caninum cDNA similar to pir|T30924 hypothetical protein D1007.5 - Caenorhabditis elegans, mRNA sequence
Contig10778	9e-24	81.25	111	gi|158012688|gb|EX559306.1|EX559306	AIAE-aab32h10.g1 Ancylostoma_caninum_EST_Female_pSMART Ancylostoma caninum cDNA similar to pir|T30924 hypothetical protein D1007.5 - Caenorhabditis elegans, mRNA sequence
Contig10778	9e-24	81.25	111	gi|158012702|gb|EX559320.1|EX559320	AIAE-aab32g12.g1 Ancylostoma_caninum_EST_Female_pSMART Ancylostoma caninum cDNA similar to pir|T30924 hypothetical protein D1007.5 - Caenorhabditis elegans, mRNA sequence
Contig10778	9e-24	81.25	111	gi|158018308|gb|EX564926.1|EX564926	AIAE-aaa33d12.b1 Ancylostoma_caninum_EST_Female_pSMART Ancylostoma caninum cDNA similar to pir|T30924 hypothetical protein D1007.5 - Caenorhabditis elegans, mRNA sequence
Contig1078	4e-32	84.6154	139	gi|120541682|gb|EH361565.1|EH361565	NPAC-aaa17e04.g1 N.brasiliensis_EST_L3N_SL1 Nippostrongylus brasiliensis cDNA similar to ref|NP_499676.1| Microsomal signal peptidase subunit (20.6 kD) [Caenorhabditis elegans] sp|Q9XWW1|SP25_CAEEL Probable microsomal signal peptidase 25 kDa subunit (SPas
Contig1078	6e-65	87.5502	248	gi|15498790|gb|BI595303.1|BI595303	Hc_L3_04D09_SKPL Haemonchus contortus L3 SL1 from David Knox Haemonchus contortus cDNA clone Hc_L3_04D09 5' similar to pir|T26628 hypothetical protein Y37D8A.10 - Caenorhabditis elegans, mRNA sequence
Contig1078	6e-16	82.7815	85.7	gi|17147675|gb|BM138908.1|BM138908	Hc_ad_14C07_SKPL Haemonchus contortus adult from David Knox Haemonchus contortus cDNA clone Hc_ad_14C07 5', mRNA sequence
Contig1078	3e-27	82.1101	123	gi|22529196|gb|BU088007.1|BU088007	Na_L3_27B01_SAC Necator americanus (parasitic nematode) L3 Necator americanus cDNA clone Na_L3_27B01 5' similar to Y37D8A.10 CE20214 status:Confirmed SW:Q9XWW1, mRNA sequence
Contig1078	2e-28	82.1429	127	gi|23378341|gb|BU666155.1|BU666155	Na_L3_32G04_SAC Necator americanus (parasitic nematode) L3 Necator americanus cDNA clone Na_L3_32G04 5' similar to Similar to Y37D8A.10 CE20214 status:Confirmed SW:Q9XWW1, mRNA sequence
Contig10782	5e-12	82.0312	71.9	gi|161090822|gb|EY459803.1|EY459803	AIAG-aaa47b08.b1 Anclostoma_caninum_EST_L3_Normal_pSMART Ancylostoma caninum cDNA similar to ref|NP_491342.1| 60S ribosome biogenesis (20.1 kD) [Caenorhabditis elegans] pir|D87754 protein C43E11.9 [imported] - Caenorhabditis elegans gb|AAB37628.1| Hypothe
Contig10782	4e-28	86.014	125	gi|27594096|gb|CB019360.1|CB019360	px41d12.y1 Haemonchus contortus whole worm SL2 TOPO v1 Haemonchus contortus cDNA 5' similar to TR:P91154 P91154 COSMID C43E11. [1] ;, mRNA sequence
Contig10782	4e-28	86.014	125	gi|27595228|gb|CB020492.1|CB020492	px78f08.y1 Haemonchus contortus whole worm SL2 TOPO v1 Haemonchus contortus cDNA 5' similar to TR:P91154 P91154 COSMID C43E11. [1] ;contains element MER30 repetitive element ;, mRNA sequence
Contig10784	8e-08	92.6829	58	gi|27590364|gb|CB015628.1|CB015628	Hc_d11_43G11_SKPL Haemonchus contortus d11 mixed adult from David Knox Haemonchus contortus cDNA clone Hc_d11_43G11 5', mRNA sequence
Contig10788	6e-96	100	351	gi|154846214|gb|EV850641.1|EV850641	D.viviparus_7_E10 Dictyocaulus viviparus HannoverDv2000 cDNA Dictyocaulus viviparus cDNA, mRNA sequence
Contig10788	6e-96	100	351	gi|154847090|gb|EV851522.1|EV851522	D.viviparus_18_H07.ab1 Dictyocaulus viviparus HannoverDv2000 cDNA Dictyocaulus viviparus cDNA, mRNA sequence
Contig10788	1e-93	99.435	343	gi|154847845|gb|EV852277.1|EV852277	D.viviparus_28_B05.ab1 Dictyocaulus viviparus HannoverDv2000 cDNA Dictyocaulus viviparus cDNA, mRNA sequence
Contig10788	6e-96	100	351	gi|154848667|gb|EV853099.1|EV853099	D.viviparus_34_G05.ab1 Dictyocaulus viviparus HannoverDv2000 cDNA Dictyocaulus viviparus cDNA, mRNA sequence
Contig10788	2e-86	97.7401	319	gi|154848848|gb|EV853280.1|EV853280	D.viviparus_38b_E08.ab1 Dictyocaulus viviparus HannoverDv2000 cDNA Dictyocaulus viviparus cDNA, mRNA sequence
Contig10789	4e-10	90.566	65.9	gi|158006396|gb|EX553014.1|EX553014	AIAE-aaa55b02.b1 Ancylostoma_caninum_EST_Female_pSMART Ancylostoma caninum cDNA similar to ref|NP_503118.1| O-Glycosyl hydrolase family 30 family member (59.1 kD) [Caenorhabditis elegans] emb|CAC35807.1| Hypothetical protein F11E6.1b [Caenorhabditis elega
Contig1079	3e-90	84.0336	333	gi|11410924|gb|BF422935.1|BF422935	Hc_d11_19G02_SKPL Haemonchus contortus d11 mixed adult from David Knox Haemonchus contortus cDNA clone Hc_d11_19G02 5' similar to sp|Q03577|SYD_CAEEL PROBABLE ASPARTYL-TRNA SYNTHETASE (ASPARTATE--TRNA LIGASE) (ASPRS), mRNA sequence
Contig1079	7e-60	85.8736	232	gi|11907079|gb|BF642953.1|BF642953	Hc_d11_30H08_SKPL Haemonchus contortus d11 mixed adult from David Knox Haemonchus contortus cDNA clone Hc_d11_30H08 5' similar to sp|Q03577|SYD_CAEEL PROBABLE ASPARTYL-TRNA SYNTHETASE (ASPARTATE--TRNA LIGASE) (ASPRS), mRNA sequence
Contig1079	5e-73	82.7051	276	gi|14020518|gb|BG734234.1|BG734234	Hc_gut_09H09_SKPL Haemonchus contortus Intestinal mRNA Haemonchus contortus cDNA clone Hc_gut_09H09 5' similar to sp|Q03577|SYD_CAEEL PROBABLE ASPARTYL-TRNA SYNTHETASE (ASPARTATE--TRNA LIGASE) (ASPRS), mRNA sequence
Contig1079	4e-52	81.5	206	gi|157992260|gb|EX538880.1|EX538880	AIAC-aab09a08.g1 Ancylostoma_caninum_EST_Male_pSMART Ancylostoma caninum cDNA similar to ref|NP_499089.1| aspartyl(D) tRNA Synthetase DRS-1 (59.9 kD) (drs-1) [Caenorhabditis elegans] sp|Q03577|SYD_CAEEL Aspartyl-tRNA synthetase (Aspartate--tRNA ligase) (A
Contig1079	6e-45	82.5658	182	gi|158009830|gb|EX556448.1|EX556448	AIAE-aab14c08.b1 Ancylostoma_caninum_EST_Female_pSMART Ancylostoma caninum cDNA similar to ref|NP_499089.1| aspartyl(D) tRNA Synthetase DRS-1 (59.9 kD) (drs-1) [Caenorhabditis elegans] sp|Q03577|SYD_CAEEL Aspartyl-tRNA synthetase (Aspartate--tRNA ligase)
Contig10793	3e-43	84.0816	176	gi|154845841|gb|EV850268.1|EV850268	D.viviparus_3_F06 Dictyocaulus viviparus HannoverDv2000 cDNA Dictyocaulus viviparus cDNA, mRNA sequence
Contig10793	2e-32	82.0717	141	gi|158006418|gb|EX553036.1|EX553036	AIAE-aaa55a03.b1 Ancylostoma_caninum_EST_Female_pSMART Ancylostoma caninum cDNA similar to ref|NP_508454.1| HIgh temperature-induced Dauer formation factor HID-1, possibly myristoylated (82.7 kD) (hid-1) [Caenorhabditis elegans] pir|T16522 hypothetical pr
Contig10793	2e-32	82.0717	141	gi|158012120|gb|EX558738.1|EX558738	AIAE-aaa55a03.g1 Ancylostoma_caninum_EST_Female_pSMART Ancylostoma caninum cDNA similar to ref|NP_508454.1| HIgh temperature-induced Dauer formation factor HID-1, possibly myristoylated (82.7 kD) (hid-1) [Caenorhabditis elegans] pir|T16522 hypothetical pr
Contig10793	7e-35	82.4701	149	gi|158019345|gb|EX565963.1|EX565963	AIAE-aaa49d05.b1 Ancylostoma_caninum_EST_Female_pSMART Ancylostoma caninum cDNA similar to ref|NP_610760.1| CG8841-PA [Drosophila melanogaster] ref|NP_725131.1| CG8841-PB [Drosophila melanogaster] ref|NP_725132.1| CG8841-PC [Drosophila melanogaster] gb|AA
Contig10793	2e-53	84.8921	210	gi|27809751|gb|CB064173.1|CB064173	py04h03.y1 Haemonchus contortus whole worm pAMP1 v1 Haemonchus contortus cDNA 5' similar to TR:Q21136 Q21136 CODED FOR BY C. ELEGANS CDNA YK32F11.5. [1] ;, mRNA sequence
Contig108	2e-32	79.8365	141	gi|13418216|gb|BG467612.1|BG467612	Na_L4_04H07_SAC Necator americanus (parasitic nematode) L4 Necator americanus cDNA clone Na_L4_04H07 5' similar to emb|CAB54246.1| (Z30215) similar to Ubiquitin carboxyl-terminal hydrolases family, mRNA sequence
Contig108	5e-33	84	143	gi|161102598|gb|EY471248.1|EY471248	AIAG-aaa68c04.b1 Anclostoma_caninum_EST_L3_Normal_pSMART Ancylostoma caninum cDNA similar to pir|F88568 protein F40F12.5 [imported] - Caenorhabditis elegans, mRNA sequence
Contig108	4e-43	83.9357	176	gi|162398727|gb|FC540120.1|FC540120	AIAI-aad49d07.g1 Anclostoma_caninum_EST_L3_Activated Ancylostoma caninum cDNA similar to pir|F88568 protein F40F12.5 [imported] - Caenorhabditis elegans, mRNA sequence
Contig108	2e-11	81.9444	71.9	gi|162411382|gb|FC552550.1|FC552550	AIAI-aad94d09.g1 Anclostoma_caninum_EST_L3_Activated Ancylostoma caninum cDNA, mRNA sequence
Contig108	7e-11	80.7947	69.9	gi|22528980|gb|BU087791.1|BU087791	Na_L3_24E11_SAC Necator americanus (parasitic nematode) L3 Necator americanus cDNA clone Na_L3_24E11 5', mRNA sequence
Contig10801	3e-26	84.6154	119	gi|171303089|gb|FE926203.1|FE926203	NPAE-aaa18e07.b2 N.brasiliensis_NPAE1_EST_L3A Nippostrongylus brasiliensis cDNA similar to pir|T25713 hypothetical protein F19F10.9 - Caenorhabditis elegans, mRNA sequence
Contig10802	7e-20	79.6296	99.6	gi|15766253|gb|BI744451.1|BI744451	pb09a12.y1 Anc caninum L3 serum stim pAMP1 v1 Chiapelli McCarter Ancylostoma caninum cDNA 5' similar to WP:CE23189 Y105C5A.8 ;, mRNA sequence
Contig10802	4e-21	78.3505	103	gi|21808670|gb|BQ666995.1|BQ666995	pb50f08.y1 Anc caninum L3 serum stim pAMP1 v1 Chiapelli McCarter Ancylostoma caninum cDNA 5' similar to WP:CE23189 Y105C5A.8 ;, mRNA sequence
Contig10802	1e-119	83.7662	428	gi|27587745|gb|CB013009.1|CB013009	Hc_ad_49E03_SKPL Haemonchus contortus adult from David Knox Haemonchus contortus cDNA clone Hc_ad_49E03 5' similar to Y105C5A.8 CE23189 status:Predicted TR:Q9NF68, mRNA sequence
Contig10802	2e-85	84.009	317	gi|27809715|gb|CB064137.1|CB064137	py04d02.y1 Haemonchus contortus whole worm pAMP1 v1 Haemonchus contortus cDNA 5' similar to WP:CE23189 Y105C5A.8 ;, mRNA sequence
Contig10802	2e-17	83.5821	91.7	gi|7641019|gb|AW735309.1|AW735309	pa50f06.y1 Hawdon Ancylostoma caninum L3 Ancylostoma caninum cDNA 5' similar to WP:Y105C5A.G CE23189 ;, mRNA sequence
Contig10808	3e-12	86.8421	71.9	gi|27320675|gb|CA869126.1|CA869126	pw94d05.y1 Haemonchus contortus intestine pAMP1 v1 Haemonchus contortus cDNA 5' similar to SW:LGUL_BRAJU O04885 LACTOYLGLUTATHIONE LYASE ;, mRNA sequence
Contig10808	3e-12	86.8421	71.9	gi|27321331|gb|CA869782.1|CA869782	px11h01.y1 Haemonchus contortus intestine pAMP1 v1 Haemonchus contortus cDNA 5' similar to SW:LGUL_BRAJU O04885 LACTOYLGLUTATHIONE LYASE ;, mRNA sequence
Contig10808	3e-12	86.8421	71.9	gi|27321677|gb|CA870128.1|CA870128	px04d03.y1 Haemonchus contortus intestine pAMP1 v1 Haemonchus contortus cDNA 5' similar to SW:LGUL_BRAJU O04885 LACTOYLGLUTATHIONE LYASE ;, mRNA sequence
Contig10808	3e-12	86.8421	71.9	gi|27809523|gb|CB063945.1|CB063945	py02a07.y1 Haemonchus contortus whole worm pAMP1 v1 Haemonchus contortus cDNA 5' similar to SW:LGUL_BRAJU O04885 LACTOYLGLUTATHIONE LYASE ;, mRNA sequence
Contig10808	3e-12	86.8421	71.9	gi|27809549|gb|CB063971.1|CB063971	py02d05.y1 Haemonchus contortus whole worm pAMP1 v1 Haemonchus contortus cDNA 5' similar to SW:LGUL_BRAJU O04885 LACTOYLGLUTATHIONE LYASE ;contains element L1 repetitive element ;, mRNA sequence
Contig10810	5e-24	79.4953	113	gi|158018129|gb|EX564747.1|EX564747	AIAE-aaa95a04.g1 Ancylostoma_caninum_EST_Female_pSMART Ancylostoma caninum cDNA similar to pir|T21073 hypothetical protein F17E5.1a - Caenorhabditis elegans, mRNA sequence
Contig10810	3e-31	78.5567	137	gi|162401582|gb|FC543064.1|FC543064	AIAI-aad70b06.g1 Anclostoma_caninum_EST_L3_Activated Ancylostoma caninum cDNA similar to pir|T21073 hypothetical protein F17E5.1a - Caenorhabditis elegans, mRNA sequence
Contig10810	2e-23	79.0698	111	gi|162403768|gb|FC545257.1|FC545257	AIAI-aad39c06.b1 Anclostoma_caninum_EST_L3_Activated Ancylostoma caninum cDNA similar to pir|T21073 hypothetical protein F17E5.1a - Caenorhabditis elegans, mRNA sequence
Contig10810	3e-31	83.4146	137	gi|22528662|gb|BU087473.1|BU087473	Na_L3_20H06_SAC Necator americanus (parasitic nematode) L3 Necator americanus cDNA clone Na_L3_20H06 5' similar to F17E5.1A CE27131 locus:lin-2 MAGUK protein, calcium/calmodulin, mRNA sequence
Contig10810	2e-69	84.985	264	gi|27474331|gb|CA957971.1|CA957971	px16f07.y1 Haemonchus contortus intestine pAMP1 v1 Haemonchus contortus cDNA 5' similar to WP:CE03224 F17E5.1B locus:lin-2 erythrocyte membrane like protein ;, mRNA sequence
Contig10811	1e-06	80.6723	54	gi|158003658|gb|EX550276.1|EX550276	AIAC-aaa58f08.b1 Ancylostoma_caninum_EST_Male_pSMART Ancylostoma caninum cDNA similar to pir|T15138 hypothetical protein T28F2.4 - Caenorhabditis elegans, mRNA sequence
Contig10811	1e-06	80.6723	54	gi|158004727|gb|EX551345.1|EX551345	AIAE-aab21b06.g1 Ancylostoma_caninum_EST_Female_pSMART Ancylostoma caninum cDNA, mRNA sequence
Contig10811	1e-06	80.6723	54	gi|158007664|gb|EX554282.1|EX554282	AIAE-aab03e04.g1 Ancylostoma_caninum_EST_Female_pSMART Ancylostoma caninum cDNA, mRNA sequence
Contig10811	1e-06	80.6723	54	gi|161102633|gb|EY471283.1|EY471283	AIAG-aab25c10.g1 Anclostoma_caninum_EST_L3_Normal_pSMART Ancylostoma caninum cDNA similar to pir|T15138 hypothetical protein T28F2.4 - Caenorhabditis elegans, mRNA sequence
Contig10811	2e-24	86.7769	113	gi|27810344|gb|CB064766.1|CB064766	py12a05.y1 Haemonchus contortus whole worm pAMP1 v1 Haemonchus contortus cDNA 5' similar to TR:O01658 O01658 SIMILARITY TO HSP90. [1] ;, mRNA sequence
Contig10812	3e-18	80.5687	93.7	gi|161099271|gb|EY468191.1|EY468191	AIAG-aab14f01.b1 Anclostoma_caninum_EST_L3_Normal_pSMART Ancylostoma caninum cDNA similar to ref|NP_493553.1| Putative cytoplasmic protein of fungal and metazoan origin (17.4 kD) [Caenorhabditis elegans] pir|T27157 hypothetical protein Y54E5A.5 - Caenorha
Contig10812	4e-24	81.3333	113	gi|227807600|gb|GE625383.1|GE625383	RGNaAd0015E11g Necator americanus adult cDNA library Necator americanus cDNA similar to Caenorhabditis elegans, Y54E5A5, mRNA sequence
Contig10813	2e-10	83.6735	67.9	gi|158007265|gb|EX553883.1|EX553883	AIAE-aaa39f05.g1 Ancylostoma_caninum_EST_Female_pSMART Ancylostoma caninum cDNA similar to ref|NP_496784.1| Putative mitochondrial protein of eukaryotic origin [Caenorhabditis elegans] pir|T21539 hypothetical protein F29C12.2 - Caenorhabditis elegans emb|
Contig10813	2e-10	83.6735	67.9	gi|158010037|gb|EX556655.1|EX556655	AIAE-aaa30d05.g1 Ancylostoma_caninum_EST_Female_pSMART Ancylostoma caninum cDNA similar to ref|NP_496784.1| Putative mitochondrial protein of eukaryotic origin [Caenorhabditis elegans] pir|T21539 hypothetical protein F29C12.2 - Caenorhabditis elegans emb|
Contig10816	3e-06	78.2609	54	gi|158005115|gb|EX551733.1|EX551733	AIAE-aab03b05.b1 Ancylostoma_caninum_EST_Female_pSMART Ancylostoma caninum cDNA similar to ref|NP_500364.1| Putative nuclear protein, with a coiled coil-4 domain, of eukaryotic origin [Caenorhabditis elegans] pir|H88650 protein C09G12.9 [imported] - Caeno
Contig10816	3e-06	78.2609	54	gi|161100885|gb|EY468906.1|EY468906	AIAG-aaa93b09.b1 Anclostoma_caninum_EST_L3_Normal_pSMART Ancylostoma caninum cDNA similar to ref|NP_500364.1| Putative nuclear protein, with a coiled coil-4 domain, of eukaryotic origin [Caenorhabditis elegans] pir|H88650 protein C09G12.9 [imported] - Cae
Contig10819	4e-45	83.4559	182	gi|158001187|gb|EX547805.1|EX547805	AIAC-aaa38c12.g1 Ancylostoma_caninum_EST_Male_pSMART Ancylostoma caninum cDNA similar to ref|NP_505977.1| Biotin-requiring PYruvate Carboxylase 1; cadmium-responsive gene (129.3 kD) (pyc-1) [Caenorhabditis elegans] pir|T20346 pyruvate carboxylase (EC 6.4.
Contig10819	4e-45	83.4559	182	gi|158001580|gb|EX548198.1|EX548198	AIAC-aab07d02.g1 Ancylostoma_caninum_EST_Male_pSMART Ancylostoma caninum cDNA similar to ref|NP_505977.1| Biotin-requiring PYruvate Carboxylase 1; cadmium-responsive gene (129.3 kD) (pyc-1) [Caenorhabditis elegans] pir|T20346 pyruvate carboxylase (EC 6.4.
Contig10819	1e-42	83.0882	174	gi|158006374|gb|EX552992.1|EX552992	AIAE-aaa54d01.b1 Ancylostoma_caninum_EST_Female_pSMART Ancylostoma caninum cDNA similar to ref|NP_505977.1| Biotin-requiring PYruvate Carboxylase 1; cadmium-responsive gene (129.3 kD) (pyc-1) [Caenorhabditis elegans] pir|T20346 pyruvate carboxylase (EC 6.
Contig10819	4e-45	83.4559	182	gi|158011340|gb|EX557958.1|EX557958	AIAE-aaa80c04.g1 Ancylostoma_caninum_EST_Female_pSMART Ancylostoma caninum cDNA similar to ref|NP_505977.1| Biotin-requiring PYruvate Carboxylase 1; cadmium-responsive gene (129.3 kD) (pyc-1) [Caenorhabditis elegans] pir|T20346 pyruvate carboxylase (EC 6.
Contig10819	4e-45	83.4559	182	gi|158020172|gb|EX566790.1|EX566790	AIAE-aaa65f08.b1 Ancylostoma_caninum_EST_Female_pSMART Ancylostoma caninum cDNA similar to ref|NP_505977.1| Biotin-requiring PYruvate Carboxylase 1; cadmium-responsive gene (129.3 kD) (pyc-1) [Caenorhabditis elegans] pir|T20346 pyruvate carboxylase (EC 6.
Contig1083	9e-54	82.9851	212	gi|10190845|gb|BE228161.2|BE228161	Hc_d11_01D02_SKPL Haemonchus contortus d11 mixed adult from David Knox Haemonchus contortus cDNA clone Hc_d11_01D02 5' similar to gb|AAF60765.1| (AC024810) contains similarity to SKPLcharomyces cerevisiae, mRNA sequence
Contig1083	1e-09	80.5369	65.9	gi|158000249|gb|EX546867.1|EX546867	AIAC-aaa82c08.b1 Ancylostoma_caninum_EST_Male_pSMART Ancylostoma caninum cDNA similar to ref|NP_491117.1| Uncharacterised protein family (UPF0170) (33.5 kD) [Caenorhabditis elegans] sp|Q9N3F0|BXD1_CAEEL Brix domain containing protein 1 homolog gb|AAF60765
Contig1083	3e-16	78.4375	87.7	gi|171300644|gb|FE928063.1|FE928063	NPAE-aaa26a05.b2 N.brasiliensis_NPAE1_EST_L3A Nippostrongylus brasiliensis cDNA similar to ref|NP_491117.1| Uncharacterised protein family (UPF0170) (33.5 kD) [Caenorhabditis elegans] sp|Q9N3F0|BXD1_CAEEL Brix domain containing protein 1 homolog gb|AAF607
Contig10830	7e-35	79.4749	149	gi|158007477|gb|EX554095.1|EX554095	AIAE-aab27f11.b1 Ancylostoma_caninum_EST_Female_pSMART Ancylostoma caninum cDNA similar to ref|NP_491363.1| Dynein heavy chain DHC-1, LEThal LET-354 (dhc-1) [Caenorhabditis elegans] sp|Q19020|DYHC_CAEEL Dynein heavy chain, cytosolic (DYHC) gb|AAC37251.1|
Contig10830	7e-35	79.4749	149	gi|161097238|gb|EY465485.1|EY465485	AIAG-aaa98b09.b1 Anclostoma_caninum_EST_L3_Normal_pSMART Ancylostoma caninum cDNA similar to ref|NP_491363.1| Dynein heavy chain DHC-1, LEThal LET-354 (dhc-1) [Caenorhabditis elegans] sp|Q19020|DYHC_CAEEL Dynein heavy chain, cytosolic (DYHC) gb|AAC37251.1
Contig10830	7e-35	79.4749	149	gi|162404824|gb|FC546244.1|FC546244	AIAI-aac93g02.b1 Anclostoma_caninum_EST_L3_Activated Ancylostoma caninum cDNA similar to ref|NP_491363.1| Dynein heavy chain DHC-1, LEThal LET-354 (dhc-1) [Caenorhabditis elegans] sp|Q19020|DYHC_CAEEL Dynein heavy chain, cytosolic (DYHC) gb|AAC37251.1| dy
Contig10830	7e-35	79.4749	149	gi|162406342|gb|FC547729.1|FC547729	AIAI-aad54f11.b1 Anclostoma_caninum_EST_L3_Activated Ancylostoma caninum cDNA similar to ref|NP_491363.1| Dynein heavy chain DHC-1, LEThal LET-354 (dhc-1) [Caenorhabditis elegans] sp|Q19020|DYHC_CAEEL Dynein heavy chain, cytosolic (DYHC) gb|AAC37251.1| dy
Contig10830	2e-90	85.4369	333	gi|19240948|gb|BM873257.1|BM873257	Hc_gut_51C09_SAC Haemonchus contortus Intestinal mRNA Haemonchus contortus cDNA clone Hc_gut_51C09 5' similar to ref|NP_491363.1| (NM_058962) dynein heavy chain - Caenorhabditis elegans, mRNA sequence
Contig10831	3e-06	85.4839	52	gi|27587670|gb|CB012934.1|CB012934	Hc_ad_47D02_SKPL Haemonchus contortus adult from David Knox Haemonchus contortus cDNA clone Hc_ad_47D02 5', mRNA sequence
Contig10833	7e-26	81.9905	117	gi|120540636|gb|EH360519.1|EH360519	NPAC-aaa13f10.g1 N.brasiliensis_EST_L3N_SL1 Nippostrongylus brasiliensis cDNA similar to ref|NP_497138.1| Mitochondrial ribosomal protein L22 24 like (21.8 kD) [Caenorhabditis elegans] pir|T33608 hypothetical protein F54C4.1 - Caenorhabditis elegans gb|AA
Contig10833	2e-41	84.9765	168	gi|23377883|gb|BU665697.1|BU665697	Hc_ad_29H04_SKPL Haemonchus contortus adult from David Knox Haemonchus contortus cDNA clone Hc_ad_29H04 5' similar to Similar to F54C4.1 CE19890 status:Confirmed TR:Q9TZ90 protein_id:AAC68778.1, mRNA sequence
Contig10835	2e-23	81.7734	109	gi|158831124|gb|EX827610.1|EX827610	AIAG-aaa02e06.b1 Anclostoma_caninum_EST_L3_Normal_pSMART Ancylostoma caninum cDNA similar to emb|CAD21657.2| Hypothetical protein Y105E8A.3 [Caenorhabditis elegans], mRNA sequence
Contig10835	6e-11	89.3939	67.9	gi|162398342|gb|FC539872.1|FC539872	AIAI-aad46a03.g1 Anclostoma_caninum_EST_L3_Activated Ancylostoma caninum cDNA similar to ref|NP_740931.1| Cation Diffusion Facilitator family CDF-5 (cdf-5) [Caenorhabditis elegans], mRNA sequence
Contig10835	4e-15	87.6404	81.8	gi|162398346|gb|FC539876.1|FC539876	AIAI-aad46d02.g1 Anclostoma_caninum_EST_L3_Activated Ancylostoma caninum cDNA similar to ref|NP_740931.1| Cation Diffusion Facilitator family CDF-5 (cdf-5) [Caenorhabditis elegans], mRNA sequence
Contig10835	4e-15	87.6404	81.8	gi|162406660|gb|FC548194.1|FC548194	AIAI-aad29h03.g1 Anclostoma_caninum_EST_L3_Activated Ancylostoma caninum cDNA similar to ref|NP_740931.1| Cation Diffusion Facilitator family CDF-5 (cdf-5) [Caenorhabditis elegans], mRNA sequence
Contig10835	3e-22	82.2335	105	gi|162412861|gb|FC554254.1|FC554254	AIAI-aad64e06.g1 Anclostoma_caninum_EST_L3_Activated Ancylostoma caninum cDNA similar to ref|NP_740931.1| Cation Diffusion Facilitator family CDF-5 (cdf-5) [Caenorhabditis elegans], mRNA sequence
Contig10838	8e-09	81.1024	61.9	gi|161096584|gb|EY465462.1|EY465462	AIAG-aaa98d12.b1 Anclostoma_caninum_EST_L3_Normal_pSMART Ancylostoma caninum cDNA similar to ref|NP_498037.2| Yeast ULA (ubiquitin activating) homolog ULA-1 (60.8 kD) (ula-1) [Caenorhabditis elegans] gb|AAA21162.2| Yeast ula (ubiquitin activating) homolog
Contig1084	4e-15	87.6543	81.8	gi|161103183|gb|EY471478.1|EY471478	AIAG-aab28h08.g1 Anclostoma_caninum_EST_L3_Normal_pSMART Ancylostoma caninum cDNA, mRNA sequence
Contig1084	2e-20	93.9394	99.6	gi|6450291|gb|AW181831.1|AW181831	pa07h07.y1 Hawdon Ancylostoma caninum L3 Ancylostoma caninum cDNA 5', mRNA sequence
Contig10847	4e-52	90.4192	204	gi|27473852|gb|CA957492.1|CA957492	px25b01.y1 Haemonchus contortus whole worm SL2 TOPO v1 Haemonchus contortus cDNA 5' similar to SW:T2AG_DROME P52656 TRANSCRIPTION INITIATION FACTOR IIA GAMMA CHAIN ;, mRNA sequence
Contig10847	6e-51	90.303	200	gi|27473956|gb|CA957596.1|CA957596	px26e11.y1 Haemonchus contortus whole worm SL2 TOPO v1 Haemonchus contortus cDNA 5' similar to SW:T2AG_DROME P52656 TRANSCRIPTION INITIATION FACTOR IIA GAMMA CHAIN ;, mRNA sequence
Contig10847	2e-54	89.9441	212	gi|27593571|gb|CB018835.1|CB018835	px37a09.y2 Haemonchus contortus whole worm SL2 TOPO v1 Haemonchus contortus cDNA 5' similar to SW:T2AG_DROME P52656 TRANSCRIPTION INITIATION FACTOR IIA GAMMA CHAIN ;, mRNA sequence
Contig10847	4e-52	90.4192	204	gi|27594019|gb|CB019283.1|CB019283	px40a09.y1 Haemonchus contortus whole worm SL2 TOPO v1 Haemonchus contortus cDNA 5' similar to SW:T2AG_DROME P52656 TRANSCRIPTION INITIATION FACTOR IIA GAMMA CHAIN ;, mRNA sequence
Contig10847	4e-52	90.4192	204	gi|28914733|gb|CB332870.1|CB332870	py47e08.y1 Haemonchus contortus whole worm SL1 TOPO v1 Haemonchus contortus cDNA 5' similar to SW:T2AG_DROME P52656 TRANSCRIPTION INITIATION FACTOR IIA GAMMA CHAIN ;, mRNA sequence
Contig10853	7e-13	85.5556	75.8	gi|157989390|gb|EX536009.1|EX536009	AIAC-aaa44g11.g1 Ancylostoma_caninum_EST_Male_pSMART Ancylostoma caninum cDNA similar to ref|NP_494824.1| Protein kinase family member (85.8 kD) [Caenorhabditis elegans] pir|T16800 hypothetical protein T05A7.6 - Caenorhabditis elegans gb|AAA81115.1| Hypot
Contig10853	3e-15	81.6456	83.8	gi|157993290|gb|EX539910.1|EX539910	AIAC-aaa84h07.g1 Ancylostoma_caninum_EST_Male_pSMART Ancylostoma caninum cDNA similar to ref|NP_492198.1| Protein kinase family member (89.7 kD) [Caenorhabditis elegans] pir|T23048 hypothetical protein H05L14.1 - Caenorhabditis elegans emb|CAB16921.1| Hyp
Contig10853	3e-12	81.2081	73.8	gi|157994276|gb|EX540896.1|EX540896	AIAC-aaa76g08.b1 Ancylostoma_caninum_EST_Male_pSMART Ancylostoma caninum cDNA similar to ref|NP_492198.1| Protein kinase family member (89.7 kD) [Caenorhabditis elegans] pir|T23048 hypothetical protein H05L14.1 - Caenorhabditis elegans emb|CAB16921.1| Hyp
Contig10853	6e-07	90.9091	56	gi|157996469|gb|EX543087.1|EX543087	AIAC-aaa78f12.g1 Ancylostoma_caninum_EST_Male_pSMART Ancylostoma caninum cDNA, mRNA sequence
Contig10853	3e-12	81.2081	73.8	gi|158000369|gb|EX546987.1|EX546987	AIAC-aaa84h07.b1 Ancylostoma_caninum_EST_Male_pSMART Ancylostoma caninum cDNA similar to ref|NP_500759.1| Protein kinase family member (35.0 kD) [Caenorhabditis elegans] pir|T33449 hypothetical protein F36H12.8 - Caenorhabditis elegans gb|AAC26932.1| Hypo
Contig10859	4e-07	90.9091	56	gi|17972548|gb|BM279290.1|BM279290	Nb_ad1_05B10_M13 Nippostrongylus brasiliensis uni-zap adult library Nippostrongylus brasiliensis cDNA clone Nb_ad1_05B10 5' similar to ref|NP_504647.1| (NM_072246) galaptin (S-lectin) - Caenorhabditis elegans, mRNA sequence
Contig10860	5e-07	92.5	56	gi|157999498|gb|EX546116.1|EX546116	AIAC-aaa66b05.b1 Ancylostoma_caninum_EST_Male_pSMART Ancylostoma caninum cDNA similar to ref|NP_501400.1| Calcium-sensing receptor, similar to human metabotropic glutamate receptor type 3 (157.9 kD) [Caenorhabditis elegans] gb|AAB51198.1| CELF35-1 [Caenor
Contig10863	1e-05	83.1169	50.1	gi|12727484|gb|BG232313.1|BG232313	pa67g09.y1 Hawdon Ancylostoma caninum L3 Ancylostoma caninum cDNA 5' similar to WP:C30F12.7 CE16887 ISOCITRATE DEHYDROGENASE ;, mRNA sequence
Contig10863	4e-12	86.25	71.9	gi|23378148|gb|BU665962.1|BU665962	Na_L3_30D08_SAC Necator americanus (parasitic nematode) L3 Necator americanus cDNA clone Na_L3_30D08 5' similar to Similar to C30F12.7 CE16887 isocitrate dehydrogenase, mRNA sequence
Contig10863	4e-12	86.25	71.9	gi|23378799|gb|BU666613.1|BU666613	Na_L3_40C11_SAC Necator americanus (parasitic nematode) L3 Necator americanus cDNA clone Na_L3_40C11 5' similar to Similar to C30F12.7 CE16887 isocitrate dehydrogenase, mRNA sequence
Contig10868	2e-12	81.5603	73.8	gi|120539744|gb|EH359627.1|EH359627	NPAA-aaa24d04.g1 N.brasiliensis_EST_L3A_SL1 Nippostrongylus brasiliensis cDNA similar to ref|NP_495992.1| Succinate-ubiquinone oxidoreductase complex II iron-sulfur Ip subunit (32.9 kD) [Caenorhabditis elegans] sp|Q09545|DHSB_CAEEL Putative succinate dehy
Contig10868	6e-12	82.0312	71.9	gi|156182853|gb|EW741645.1|EW741645	AIAE-aaa08b04.b1 Ancylostoma_caninum_EST_Female_pSMART Ancylostoma caninum cDNA similar to ref|NP_495992.1| Succinate-ubiquinone oxidoreductase complex II iron-sulfur Ip subunit (32.9 kD) [Caenorhabditis elegans] sp|Q09545|DHSB_CAEEL Putative succinate de
Contig10868	4e-10	80	65.9	gi|158008555|gb|EX555173.1|EX555173	AIAE-aaa44c07.g1 Ancylostoma_caninum_EST_Female_pSMART Ancylostoma caninum cDNA similar to ref|NP_495992.1| Succinate-ubiquinone oxidoreductase complex II iron-sulfur Ip subunit (32.9 kD) [Caenorhabditis elegans] sp|Q09545|DHSB_CAEEL Putative succinate de
Contig10868	4e-10	80	65.9	gi|158011148|gb|EX557766.1|EX557766	AIAE-aaa78h09.g1 Ancylostoma_caninum_EST_Female_pSMART Ancylostoma caninum cDNA similar to ref|NP_495992.1| Succinate-ubiquinone oxidoreductase complex II iron-sulfur Ip subunit (32.9 kD) [Caenorhabditis elegans] sp|Q09545|DHSB_CAEEL Putative succinate de
Contig10868	6e-12	82.0312	71.9	gi|162408945|gb|FC549876.1|FC549876	AIAI-aad24c04.g1 Anclostoma_caninum_EST_L3_Activated Ancylostoma caninum cDNA similar to ref|NP_495992.1| Succinate-ubiquinone oxidoreductase complex II iron-sulfur Ip subunit (32.9 kD) [Caenorhabditis elegans] sp|Q09545|DHSB_CAEEL Putative succinate dehy
Contig10869	1e-36	87.2611	153	gi|120539118|gb|EH359001.1|EH359001	NPAA-aaa10a09.g1 N.brasiliensis_EST_L3A_SL1 Nippostrongylus brasiliensis cDNA similar to ref|NP_498395.1| Nuclear protein like (37.9 kD) [Caenorhabditis elegans] pir|B88481 protein C16A3.5 [imported] - Caenorhabditis elegans gb|AAB47596.1| Hypothetical pr
Contig10869	1e-36	87.2611	153	gi|120539420|gb|EH359303.1|EH359303	NPAA-aaa21b03.g1 N.brasiliensis_EST_L3A_SL1 Nippostrongylus brasiliensis cDNA similar to ref|NP_498395.1| Nuclear protein like (37.9 kD) [Caenorhabditis elegans] pir|B88481 protein C16A3.5 [imported] - Caenorhabditis elegans gb|AAB47596.1| Hypothetical pr
Contig10869	3e-34	86.6242	145	gi|120540191|gb|EH360074.1|EH360074	NPAA-aaa34c07.g1 N.brasiliensis_EST_L3A_SL1 Nippostrongylus brasiliensis cDNA similar to ref|NP_498395.1| Nuclear protein like (37.9 kD) [Caenorhabditis elegans] pir|B88481 protein C16A3.5 [imported] - Caenorhabditis elegans gb|AAB47596.1| Hypothetical pr
Contig10869	1e-18	81.7143	93.7	gi|17124514|gb|BM129962.1|BM129962	pb24b01.y1 Anc caninum L3 serum stim pAMP1 v1 Chiapelli McCarter Ancylostoma caninum cDNA 5' similar to TR:Q18035 Q18035 SIMILAR TO YEAST MAK16 PROTEIN. [1] ;, mRNA sequence
Contig10870	7e-09	84.3373	61.9	gi|45499301|gb|CK981321.1|CK981321	4113336 BARC 9BOV Bos taurus cDNA clone 9BOV42_K23 5', mRNA sequence
Contig10872	2e-10	92	67.9	gi|161098738|gb|EY466835.1|EY466835	AIAG-aaa22b01.b1 Anclostoma_caninum_EST_L3_Normal_pSMART Ancylostoma caninum cDNA similar to ref|NP_509768.1| SYnapse Defective SYD-2, Liprin-alpha (130.3 kD) (syd-2) [Caenorhabditis elegans] pir|T23018 hypothetical protein F59F5.6 - Caenorhabditis elegan
Contig10872	9e-06	85.4839	52	gi|161103393|gb|EY472058.1|EY472058	AIAG-aab04c08.b1 Anclostoma_caninum_EST_L3_Normal_pSMART Ancylostoma caninum cDNA, mRNA sequence
Contig10872	2e-10	92	67.9	gi|162405234|gb|FC546797.1|FC546797	AIAI-aad45c08.b1 Anclostoma_caninum_EST_L3_Activated Ancylostoma caninum cDNA, mRNA sequence
Contig10872	2e-10	92	67.9	gi|162406327|gb|FC547714.1|FC547714	AIAI-aad54g08.b1 Anclostoma_caninum_EST_L3_Activated Ancylostoma caninum cDNA similar to ref|NP_509768.1| SYnapse Defective SYD-2, Liprin-alpha (130.3 kD) (syd-2) [Caenorhabditis elegans] pir|T23018 hypothetical protein F59F5.6 - Caenorhabditis elegans em
Contig10875	5e-21	82.1229	101	gi|158006925|gb|EX553543.1|EX553543	AIAE-aaa71c01.g1 Ancylostoma_caninum_EST_Female_pSMART Ancylostoma caninum cDNA similar to ref|NP_491956.1| Prolyl oligopeptidase family family member [Caenorhabditis elegans] pir|T32919 hypothetical protein K02F2.1 - Caenorhabditis elegans gb|AAB97564.1|
Contig10875	5e-21	82.1229	101	gi|158020573|gb|EX567191.1|EX567191	AIAE-aaa71c01.b1 Ancylostoma_caninum_EST_Female_pSMART Ancylostoma caninum cDNA similar to dbj|BAC34034.1| unnamed protein product [Mus musculus], mRNA sequence
Contig10875	2e-23	82.6816	109	gi|162403524|gb|FC544681.1|FC544681	AIAI-aad81c02.g1 Anclostoma_caninum_EST_L3_Activated Ancylostoma caninum cDNA similar to gb|AAO73880.1| dipeptidyl peptidase 9 [Homo sapiens], mRNA sequence
Contig10875	5e-21	82.1229	101	gi|162409033|gb|FC550584.1|FC550584	AIAI-aae07g06.g1 Anclostoma_caninum_EST_L3_Activated Ancylostoma caninum cDNA similar to ref|NP_491956.1| Prolyl oligopeptidase family family member [Caenorhabditis elegans] pir|T32919 hypothetical protein K02F2.1 - Caenorhabditis elegans gb|AAB97564.1| H
Contig10877	1e-123	85.4317	444	gi|11927911|gb|BF662710.1|BF662710	Hc_d11_33B04_SKPL Haemonchus contortus d11 mixed adult from David Knox Haemonchus contortus cDNA clone Hc_d11_33B04 5' similar to gb|AAB52702.1| (U00064) Contains similarity to Pfam domain: PF00191 (annexin),, mRNA sequence
Contig10877	3e-31	92.381	137	gi|24331869|gb|CA034223.1|CA034223	pw08b04.y1 Haemonchus contortus whole worm pAMP1 v1 Haemonchus contortus cDNA 5' similar to TR:Q27864 Q27864 NEX1 ANNEXIN. [1] ;, mRNA sequence
Contig10877	6e-76	84.7411	285	gi|27590675|gb|CB015939.1|CB015939	Hc_d11_47G03_SKPL Haemonchus contortus d11 mixed adult from David Knox Haemonchus contortus cDNA clone Hc_d11_47G03 5' similar to ZC155.1 CE01431 locus:nex-1 status:Confirmed TR:Q27864, mRNA sequence
Contig10877	8e-29	91.4286	129	gi|28255123|gb|CB191731.1|CB191731	py36a10.y1 Haemonchus contortus whole worm pAMP1 v1 Haemonchus contortus cDNA 5' similar to TR:Q27864 Q27864 NEX1 ANNEXIN. [1] ;, mRNA sequence
Contig10877	2e-69	83.0882	264	gi|28914428|gb|CB333436.1|CB333436	py74h05.y1 Haemonchus contortus intestine SL1 TOPO v1 Haemonchus contortus cDNA 5' similar to TR:Q27864 Q27864 NEX1 ANNEXIN. [1] ;, mRNA sequence
Contig10879	3e-05	100	50.1	gi|156184893|gb|EW743685.1|EW743685	AIAC-aaa07a09.g1 Ancylostoma_caninum_EST_Male_pSMART Ancylostoma caninum cDNA, mRNA sequence
Contig10879	8e-06	100	52	gi|158831482|gb|EX827968.1|EX827968	AIAG-aaa04h05.g1 Anclostoma_caninum_EST_L3_Normal_pSMART Ancylostoma caninum cDNA, mRNA sequence
Contig10879	8e-06	100	52	gi|161093171|gb|EY461937.1|EY461937	AIAG-aab24g09.b1 Anclostoma_caninum_EST_L3_Normal_pSMART Ancylostoma caninum cDNA, mRNA sequence
Contig10879	8e-06	100	52	gi|162409049|gb|FC550600.1|FC550600	AIAI-aae08e12.g1 Anclostoma_caninum_EST_L3_Activated Ancylostoma caninum cDNA, mRNA sequence
Contig10879	8e-06	100	52	gi|162410380|gb|FC551531.1|FC551531	AIAI-aae01e06.g1 Anclostoma_caninum_EST_L3_Activated Ancylostoma caninum cDNA, mRNA sequence
Contig10881	6e-07	100	56	gi|156184893|gb|EW743685.1|EW743685	AIAC-aaa07a09.g1 Ancylostoma_caninum_EST_Male_pSMART Ancylostoma caninum cDNA, mRNA sequence
Contig10881	6e-07	100	56	gi|156185821|gb|EW744613.1|EW744613	AIAC-aaa07a09.b1 Ancylostoma_caninum_EST_Male_pSMART Ancylostoma caninum cDNA, mRNA sequence
Contig10881	2e-07	100	58	gi|162399787|gb|FC541381.1|FC541381	AIAI-aad43b09.g1 Anclostoma_caninum_EST_L3_Activated Ancylostoma caninum cDNA, mRNA sequence
Contig10881	2e-07	100	58	gi|162403170|gb|FC545053.1|FC545053	AIAI-aad70d08.b1 Anclostoma_caninum_EST_L3_Activated Ancylostoma caninum cDNA, mRNA sequence
Contig10881	1e-08	100	61.9	gi|162408236|gb|FC549468.1|FC549468	AIAI-aad07h05.b1 Anclostoma_caninum_EST_L3_Activated Ancylostoma caninum cDNA similar to gb|AAC72298.1| reverse transcriptase [Caenorhabditis elegans], mRNA sequence
Contig10889	2e-39	84.9802	163	gi|10819072|gb|BF060162.1|BF060162	Hc_d11_12A03_SKPL Haemonchus contortus d11 mixed adult from David Knox Haemonchus contortus cDNA clone Hc_d11_12A03 5', mRNA sequence
Contig10890	3e-34	86.3354	145	gi|11069014|gb|BF186795.1|BF186795	Hc_L4_02E06_SKPL Haemonchus contortus L4 SL1 from David Knox Haemonchus contortus cDNA clone Hc_L4_02E06 5' similar to pir|A45646 globin-related protein precursor - nematode (Trichostrongylus, mRNA sequence
Contig10890	4e-92	94.1441	337	gi|17352924|gb|BM174039.1|BM174039	Hc_L4_14B01_SKPL Haemonchus contortus L4 SL1 from David Knox Haemonchus contortus cDNA clone Hc_L4_14B01 5' similar to pir|A45646 globin-related protein precursor - nematode (Trichostrongylus, mRNA sequence
Contig10890	1e-36	89.4737	153	gi|27539548|gb|CA994677.1|CA994677	Hc_L4_24A02_SKPL Haemonchus contortus L4 SL1 from David Knox Haemonchus contortus cDNA clone Hc_L4_24A02 5' similar to Q8WQ13 Globin-like ES protein F6, mRNA sequence
Contig10890	2e-32	86.0759	139	gi|27539645|gb|CA994774.1|CA994774	Hc_L4_25E10_SKPL Haemonchus contortus L4 SL1 from David Knox Haemonchus contortus cDNA clone Hc_L4_25E10 5' similar to Q8WQ13 Globin-like ES protein F6, mRNA sequence
Contig10890	8e-35	85.1648	147	gi|27539710|gb|CA994839.1|CA994839	Hc_L4_26F03_SKPL Haemonchus contortus L4 SL1 from David Knox Haemonchus contortus cDNA clone Hc_L4_26F03 5' similar to Q8WQ13 Globin-like ES protein F6, mRNA sequence
Contig10893	1e-08	84.1463	60	gi|157995974|gb|EX542592.1|EX542592	AIAC-aaa90g09.g1 Ancylostoma_caninum_EST_Male_pSMART Ancylostoma caninum cDNA, mRNA sequence
Contig10893	1e-08	84.1463	60	gi|158008346|gb|EX554964.1|EX554964	AIAE-aaa41c03.g1 Ancylostoma_caninum_EST_Female_pSMART Ancylostoma caninum cDNA similar to ref|NP_499628.1| CTCL tumor antigen L14-2 like (84.7 kD) [Caenorhabditis elegans] pir|T27055 hypothetical protein Y49E10.23 - Caenorhabditis elegans emb|CAB11567.1|
Contig10893	1e-08	84.1463	60	gi|158012729|gb|EX559347.1|EX559347	AIAE-aab32e11.g1 Ancylostoma_caninum_EST_Female_pSMART Ancylostoma caninum cDNA, mRNA sequence
Contig10893	1e-08	84.1463	60	gi|158019431|gb|EX566049.1|EX566049	AIAE-aaa51d12.b1 Ancylostoma_caninum_EST_Female_pSMART Ancylostoma caninum cDNA similar to ref|NP_499628.1| CTCL tumor antigen L14-2 like (84.7 kD) [Caenorhabditis elegans] pir|T27055 hypothetical protein Y49E10.23 - Caenorhabditis elegans emb|CAB11567.1|
Contig10893	1e-08	84.1463	60	gi|162401473|gb|FC543214.1|FC543214	AIAI-aad72b12.g1 Anclostoma_caninum_EST_L3_Activated Ancylostoma caninum cDNA similar to emb|CAD56612.1| Hypothetical protein Y49E10.23b [Caenorhabditis elegans], mRNA sequence
Contig10896	4e-08	82.3529	60	gi|24330673|gb|CA033501.1|CA033501	pw11d07.y1 Haemonchus contortus whole worm pAMP1 v1 Haemonchus contortus cDNA 5' similar to TR:Q21893 Q21893 R102.7 PROTEIN. [1] ;, mRNA sequence
Contig10896	4e-08	82.3529	60	gi|24331206|gb|CA033793.1|CA033793	pw03h03.y1 Haemonchus contortus whole worm pAMP1 v1 Haemonchus contortus cDNA 5' similar to TR:Q21893 Q21893 R102.7 PROTEIN. [1] ;, mRNA sequence
Contig10896	4e-08	82.3529	60	gi|24331219|gb|CA033798.1|CA033798	pw03h08.y1 Haemonchus contortus whole worm pAMP1 v1 Haemonchus contortus cDNA 5' similar to TR:Q21893 Q21893 R102.7 PROTEIN. [1] ;, mRNA sequence
Contig10899	6e-15	92.9825	81.8	gi|156183519|gb|EW742311.1|EW742311	AIAE-aaa01b04.b1 Ancylostoma_caninum_EST_Female_pSMART Ancylostoma caninum cDNA, mRNA sequence
Contig10899	2e-11	90.9091	69.9	gi|158016230|gb|EX562848.1|EX562848	AIAE-aaa60e12.g1 Ancylostoma_caninum_EST_Female_pSMART Ancylostoma caninum cDNA, mRNA sequence
Contig10899	9e-11	100	67.9	gi|158831381|gb|EX827867.1|EX827867	AIAG-aaa02a07.g1 Anclostoma_caninum_EST_L3_Normal_pSMART Ancylostoma caninum cDNA, mRNA sequence
Contig10899	1e-12	91.2281	73.8	gi|161102802|gb|EY471854.1|EY471854	AIAG-aab01a10.b1 Anclostoma_caninum_EST_L3_Normal_pSMART Ancylostoma caninum cDNA, mRNA sequence
Contig10899	1e-12	91.2281	73.8	gi|162403311|gb|FC545129.1|FC545129	AIAI-aad38a10.b1 Anclostoma_caninum_EST_L3_Activated Ancylostoma caninum cDNA, mRNA sequence
Contig10902	7e-12	86.25	71.9	gi|120540176|gb|EH360059.1|EH360059	NPAA-aaa29d04.g1 N.brasiliensis_EST_L3A_SL1 Nippostrongylus brasiliensis cDNA similar to ref|NP_492605.1| Putative protein family member, nematode specific [Caenorhabditis elegans] pir|T21748 hypothetical protein F35C12.3 - Caenorhabditis elegans emb|CAB0
Contig10902	7e-12	86.25	71.9	gi|120540945|gb|EH360828.1|EH360828	NPAA-aaa36h08.g1 N.brasiliensis_EST_L3A_SL1 Nippostrongylus brasiliensis cDNA similar to ref|NP_492605.1| Putative protein family member, nematode specific [Caenorhabditis elegans] pir|T21748 hypothetical protein F35C12.3 - Caenorhabditis elegans emb|CAB0
Contig10902	7e-09	100	61.9	gi|157992095|gb|EX538715.1|EX538715	AIAC-aaa55b10.b1 Ancylostoma_caninum_EST_Male_pSMART Ancylostoma caninum cDNA, mRNA sequence
Contig10902	7e-09	100	61.9	gi|161089835|gb|EY458379.1|EY458379	AIAG-aaa72e04.b1 Anclostoma_caninum_EST_L3_Normal_pSMART Ancylostoma caninum cDNA, mRNA sequence
Contig10902	2e-09	100	63.9	gi|162403170|gb|FC545053.1|FC545053	AIAI-aad70d08.b1 Anclostoma_caninum_EST_L3_Activated Ancylostoma caninum cDNA, mRNA sequence
Contig10903	8e-09	100	61.9	gi|157993549|gb|EX540169.1|EX540169	AIAC-aaa63g06.g1 Ancylostoma_caninum_EST_Male_pSMART Ancylostoma caninum cDNA, mRNA sequence
Contig10903	2e-09	100	63.9	gi|157997528|gb|EX544146.1|EX544146	AIAC-aaa96b04.b1 Ancylostoma_caninum_EST_Male_pSMART Ancylostoma caninum cDNA, mRNA sequence
Contig10903	5e-07	94.4444	56	gi|157997587|gb|EX544205.1|EX544205	AIAC-aaa85b10.g1 Ancylostoma_caninum_EST_Male_pSMART Ancylostoma caninum cDNA, mRNA sequence
Contig10903	2e-09	100	63.9	gi|157997786|gb|EX544404.1|EX544404	AIAC-aaa91g06.g1 Ancylostoma_caninum_EST_Male_pSMART Ancylostoma caninum cDNA, mRNA sequence
Contig10903	1e-07	100	58	gi|158003636|gb|EX550254.1|EX550254	AIAC-aaa58g12.b1 Ancylostoma_caninum_EST_Male_pSMART Ancylostoma caninum cDNA, mRNA sequence
Contig10910	3e-05	100	50.1	gi|156184893|gb|EW743685.1|EW743685	AIAC-aaa07a09.g1 Ancylostoma_caninum_EST_Male_pSMART Ancylostoma caninum cDNA, mRNA sequence
Contig10910	3e-05	100	50.1	gi|156185821|gb|EW744613.1|EW744613	AIAC-aaa07a09.b1 Ancylostoma_caninum_EST_Male_pSMART Ancylostoma caninum cDNA, mRNA sequence
Contig10910	3e-05	100	50.1	gi|157992095|gb|EX538715.1|EX538715	AIAC-aaa55b10.b1 Ancylostoma_caninum_EST_Male_pSMART Ancylostoma caninum cDNA, mRNA sequence
Contig10910	3e-05	100	50.1	gi|157999072|gb|EX545690.1|EX545690	AIAC-aaa49d10.g1 Ancylostoma_caninum_EST_Male_pSMART Ancylostoma caninum cDNA similar to ref|NP_506115.1| Predicted CDS, glutathione S-transferase, C-terminal domain containing protein family member [Caenorhabditis elegans] pir|T20215 hypothetical protein
Contig10910	7e-06	100	52	gi|158001673|gb|EX548291.1|EX548291	AIAC-aab08a11.g1 Ancylostoma_caninum_EST_Male_pSMART Ancylostoma caninum cDNA, mRNA sequence
Contig10912	1e-06	89.3617	54	gi|120540527|gb|EH360410.1|EH360410	NPAA-aaa33h07.g1 N.brasiliensis_EST_L3A_SL1 Nippostrongylus brasiliensis cDNA similar to ref|NP_500212.1| Putative nuclear protein of eukaryotic origin (19.1 kD) [Caenorhabditis elegans] gb|AAK68566.1|AC084158_14 Hypothetical protein Y69A2AR.21 [Caenorhab
Contig10912	2e-15	84.7458	83.8	gi|27810258|gb|CB064680.1|CB064680	py11a08.y1 Haemonchus contortus whole worm pAMP1 v1 Haemonchus contortus cDNA 5' similar to TR:Q9VAC7 Q9VAC7 CG15525 PROTEIN. ;, mRNA sequence
Contig10913	4e-21	85.7143	101	gi|27593355|gb|CB018619.1|CB018619	px49f12.y1 Haemonchus contortus whole worm SL2 TOPO v1 Haemonchus contortus cDNA 5', mRNA sequence
Contig10913	4e-21	85.7143	101	gi|27596224|gb|CB021488.1|CB021488	px71h07.y1 Haemonchus contortus intestine SL2 TOPO v1 Haemonchus contortus cDNA 5', mRNA sequence
Contig10913	3e-16	89.3333	85.7	gi|27596439|gb|CB021703.1|CB021703	px91c03.y1 Haemonchus contortus intestine SL2 TOPO v1 Haemonchus contortus cDNA 5', mRNA sequence
Contig10914	4e-25	80.4511	115	gi|10819353|gb|BF060443.1|BF060443	Hc_d11_15H08_SKPL Haemonchus contortus d11 mixed adult from David Knox Haemonchus contortus cDNA clone Hc_d11_15H08 5' similar to gb|AAD10290.1| (U70048) zeta-crystallin - Bos taurus, mRNA sequence
Contig1092	3e-11	100	69.9	gi|158003366|gb|EX549984.1|EX549984	AIAC-aaa19e10.b1 Ancylostoma_caninum_EST_Male_pSMART Ancylostoma caninum cDNA similar to ref|NP_506388.1| EGF-like domain containing protein [Caenorhabditis elegans] pir|T22945 hypothetical protein T01D3.1 - Caenorhabditis elegans emb|CAB03155.1| Hypothet
Contig1092	3e-11	100	69.9	gi|158004270|gb|EX550888.1|EX550888	AIAC-aab11b10.b1 Ancylostoma_caninum_EST_Male_pSMART Ancylostoma caninum cDNA, mRNA sequence
Contig1092	3e-11	100	69.9	gi|161097157|gb|EY466474.1|EY466474	AIAG-aaa13g11.g1 Anclostoma_caninum_EST_L3_Normal_pSMART Ancylostoma caninum cDNA, mRNA sequence
Contig1092	3e-11	100	69.9	gi|161099334|gb|EY468254.1|EY468254	AIAG-aab15c10.b1 Anclostoma_caninum_EST_L3_Normal_pSMART Ancylostoma caninum cDNA, mRNA sequence
Contig1092	3e-11	100	69.9	gi|162402609|gb|FC544067.1|FC544067	AIAI-aad36e08.g1 Anclostoma_caninum_EST_L3_Activated Ancylostoma caninum cDNA, mRNA sequence
Contig10921	3e-11	100	69.9	gi|158013301|gb|EX559919.1|EX559919	AIAE-aaa44c11.b1 Ancylostoma_caninum_EST_Female_pSMART Ancylostoma caninum cDNA, mRNA sequence
Contig10921	8e-09	97.1429	61.9	gi|161096941|gb|EY467096.1|EY467096	AIAG-aaa90b12.b1 Anclostoma_caninum_EST_L3_Normal_pSMART Ancylostoma caninum cDNA, mRNA sequence
Contig10921	8e-06	94.1176	52	gi|162406261|gb|FC547377.1|FC547377	AIAI-aad57d04.g1 Anclostoma_caninum_EST_L3_Activated Ancylostoma caninum cDNA, mRNA sequence
Contig10924	3e-10	100	65.9	gi|11069008|gb|BF186789.1|BF186789	Hc_L4_02D09_SKPL Haemonchus contortus L4 SL1 from David Knox Haemonchus contortus cDNA clone Hc_L4_02D09 5' similar to sp|Q39580|DYL1_CHLRE DYNEIN 8 KD LIGHT CHAIN, FLAGELLAR OUTER ARM, mRNA sequence
Contig10924	2e-11	100	69.9	gi|157992095|gb|EX538715.1|EX538715	AIAC-aaa55b10.b1 Ancylostoma_caninum_EST_Male_pSMART Ancylostoma caninum cDNA, mRNA sequence
Contig10924	8e-11	100	67.9	gi|161089835|gb|EY458379.1|EY458379	AIAG-aaa72e04.b1 Anclostoma_caninum_EST_L3_Normal_pSMART Ancylostoma caninum cDNA, mRNA sequence
Contig10924	8e-11	100	67.9	gi|161102380|gb|EY471801.1|EY471801	AIAG-aaa72e04.g1 Anclostoma_caninum_EST_L3_Normal_pSMART Ancylostoma caninum cDNA, mRNA sequence
Contig10924	1e-108	99.061	391	gi|27539566|gb|CA994695.1|CA994695	Hc_L4_24C02_SKPL Haemonchus contortus L4 SL1 from David Knox Haemonchus contortus cDNA clone Hc_L4_24C02 5' similar to C32D5.9 CE01849 locus:lgg-1 status:Confirmed SW:Q09490, mRNA sequence
Contig10925	1e-07	83.1461	58	gi|157989524|gb|EX536143.1|EX536143	AIAC-aaa51f04.g1 Ancylostoma_caninum_EST_Male_pSMART Ancylostoma caninum cDNA, mRNA sequence
Contig10925	7e-12	83.6538	71.9	gi|5510677|gb|AI857061.1|AI857061	MBNaAd-159SAC Necator americanus (parasitic nematode) mixed adult Necator americanus cDNA clone MBNaAd-159 5' similar to from Necator americanus EST cluster NAC00159, mRNA sequence
Contig10926	1e-109	97.0588	394	gi|27539722|gb|CA994851.1|CA994851	Hc_L4_26G10_SKPL Haemonchus contortus L4 SL1 from David Knox Haemonchus contortus cDNA clone Hc_L4_26G10 5' similar to T21D12.7 CE31623 protease inhibitor status:Partially_confirmed, mRNA sequence
Contig10928	5e-06	87.037	52	gi|154848347|gb|EV852779.1|EV852779	D.viviparus_40_B04.ab1 Dictyocaulus viviparus HannoverDv2000 cDNA Dictyocaulus viviparus cDNA, mRNA sequence
Contig10928	2e-05	87.7551	50.1	gi|155969196|gb|ES672423.1|ES672423	AcSSH_FS_0575 Forward Subtracted Ancylostoma caninum L3 library Ancylostoma caninum cDNA 3', mRNA sequence
Contig10928	2e-05	87.7551	50.1	gi|158011702|gb|EX558320.1|EX558320	AIAE-aaa62h03.g1 Ancylostoma_caninum_EST_Female_pSMART Ancylostoma caninum cDNA similar to ref|NP_503972.1| LYSozyme LYS-7 (30.9 kD) (lys-7) [Caenorhabditis elegans] pir|T03857 hypothetical protein C02A12.4 - Caenorhabditis elegans gb|AAB65267.1| Lysozyme
Contig10928	8e-05	90	48.1	gi|227807501|gb|GE626355.1|GE626355	RGNaAd0045H04g Necator americanus adult cDNA library Necator americanus cDNA similar to Caenorhabditis elegans, LYSozyme family member (lys-7), mRNA sequence
Contig10928	8e-05	90	48.1	gi|5510627|gb|AI857011.1|AI857011	MBNaAd-100SAC Necator americanus (parasitic nematode) mixed adult Necator americanus cDNA clone MBNaAd-100 5' similar to from Necator americanus EST cluster NAC00100, mRNA sequence
Contig10930	2e-09	100	63.9	gi|157990335|gb|EX536954.1|EX536954	AIAC-aab07f03.b1 Ancylostoma_caninum_EST_Male_pSMART Ancylostoma caninum cDNA, mRNA sequence
Contig10930	6e-09	100	61.9	gi|157992095|gb|EX538715.1|EX538715	AIAC-aaa55b10.b1 Ancylostoma_caninum_EST_Male_pSMART Ancylostoma caninum cDNA, mRNA sequence
Contig10930	6e-09	100	61.9	gi|157999072|gb|EX545690.1|EX545690	AIAC-aaa49d10.g1 Ancylostoma_caninum_EST_Male_pSMART Ancylostoma caninum cDNA similar to ref|NP_506115.1| Predicted CDS, glutathione S-transferase, C-terminal domain containing protein family member [Caenorhabditis elegans] pir|T20215 hypothetical protein
Contig10930	6e-09	100	61.9	gi|158018380|gb|EX564998.1|EX564998	AIAE-aaa34e05.b1 Ancylostoma_caninum_EST_Female_pSMART Ancylostoma caninum cDNA, mRNA sequence
Contig10930	6e-09	100	61.9	gi|161089835|gb|EY458379.1|EY458379	AIAG-aaa72e04.b1 Anclostoma_caninum_EST_L3_Normal_pSMART Ancylostoma caninum cDNA, mRNA sequence
Contig10932	5e-07	100	56	gi|157992095|gb|EX538715.1|EX538715	AIAC-aaa55b10.b1 Ancylostoma_caninum_EST_Male_pSMART Ancylostoma caninum cDNA, mRNA sequence
Contig10932	5e-07	100	56	gi|157999072|gb|EX545690.1|EX545690	AIAC-aaa49d10.g1 Ancylostoma_caninum_EST_Male_pSMART Ancylostoma caninum cDNA similar to ref|NP_506115.1| Predicted CDS, glutathione S-transferase, C-terminal domain containing protein family member [Caenorhabditis elegans] pir|T20215 hypothetical protein
Contig10932	5e-07	100	56	gi|161089835|gb|EY458379.1|EY458379	AIAG-aaa72e04.b1 Anclostoma_caninum_EST_L3_Normal_pSMART Ancylostoma caninum cDNA, mRNA sequence
Contig10932	5e-07	100	56	gi|161102380|gb|EY471801.1|EY471801	AIAG-aaa72e04.g1 Anclostoma_caninum_EST_L3_Normal_pSMART Ancylostoma caninum cDNA, mRNA sequence
Contig10932	5e-07	100	56	gi|162397633|gb|FC539046.1|FC539046	AIAI-aac98e01.b1 Anclostoma_caninum_EST_L3_Activated Ancylostoma caninum cDNA similar to ref|NP_509791.2| Tiam-1 like protein [Caenorhabditis elegans] emb|CAA92119.2| Hypothetical protein F13E6.6 [Caenorhabditis elegans], mRNA sequence
Contig10937	2e-33	88.1119	143	gi|11180099|gb|BF249916.1|BF249916	pa88c03.y1 Hawdon Ancylostoma caninum L3 Ancylostoma caninum cDNA 5', mRNA sequence
Contig10937	3e-26	98.5294	119	gi|162409202|gb|FC550683.1|FC550683	AIAI-aae09f07.g1 Anclostoma_caninum_EST_L3_Activated Ancylostoma caninum cDNA, mRNA sequence
Contig10937	3e-29	95.2941	129	gi|22528829|gb|BU087640.1|BU087640	Na_L3_22G04_SAC Necator americanus (parasitic nematode) L3 Necator americanus cDNA clone Na_L3_22G04 5', mRNA sequence
Contig10937	3e-29	95.2941	129	gi|22530403|gb|BU089214.1|BU089214	Na_L3_53F01_SAC Necator americanus (parasitic nematode) L3 Necator americanus cDNA clone Na_L3_53F01 5', mRNA sequence
Contig10937	5e-34	88.1944	145	gi|7364236|gb|AW627332.1|AW627332	pa28h01.y1 Hawdon Ancylostoma caninum L3 Ancylostoma caninum cDNA 5', mRNA sequence
Contig10949	4e-07	93.1818	56	gi|161100577|gb|EY469802.1|EY469802	AIAG-aaa79g12.b1 Anclostoma_caninum_EST_L3_Normal_pSMART Ancylostoma caninum cDNA, mRNA sequence
Contig1095	2e-41	98.8764	168	gi|161100540|gb|EY468526.1|EY468526	AIAG-aaa83f03.g1 Anclostoma_caninum_EST_L3_Normal_pSMART Ancylostoma caninum cDNA, mRNA sequence
Contig1095	5e-39	97.7528	161	gi|171298966|gb|FE925559.1|FE925559	NPAE-aaa41c10.g1 N.brasiliensis_NPAE1_EST_L3A Nippostrongylus brasiliensis cDNA, mRNA sequence
Contig1095	5e-39	97.7528	161	gi|22527949|gb|BU086760.1|BU086760	Na_L3_12C03_SAC Necator americanus (parasitic nematode) L3 Necator americanus cDNA clone Na_L3_12C03 5', mRNA sequence
Contig1095	5e-39	97.7528	161	gi|22528527|gb|BU087338.1|BU087338	Na_L3_19D03_SAC Necator americanus (parasitic nematode) L3 Necator americanus cDNA clone Na_L3_19D03 5', mRNA sequence
Contig1095	5e-39	97.7528	161	gi|22529895|gb|BU088706.1|BU088706	Na_L3_47E04_SAC Necator americanus (parasitic nematode) L3 Necator americanus cDNA clone Na_L3_47E04 5', mRNA sequence
Contig10950	1e-52	89.7727	206	gi|11068937|gb|BF186718.1|BF186718	Hc_L3_02E02_SKPL Haemonchus contortus L3 SL1 from David Knox Haemonchus contortus cDNA clone Hc_L3_02E02 5', mRNA sequence
Contig10950	2e-50	89.2045	198	gi|15498976|gb|BI595489.1|BI595489	Hc_L3_08G06_SKPL Haemonchus contortus L3 SL1 from David Knox Haemonchus contortus cDNA clone Hc_L3_08G06 5', mRNA sequence
Contig10950	9e-44	89.172	176	gi|15499069|gb|BI595582.1|BI595582	Hc_L3_10D11_SKPL Haemonchus contortus L3 SL1 from David Knox Haemonchus contortus cDNA clone Hc_L3_10D11 5', mRNA sequence
Contig10950	1e-52	89.7727	206	gi|15499144|gb|BI595657.1|BI595657	Hc_L3_11G06_SKPL Haemonchus contortus L3 SL1 from David Knox Haemonchus contortus cDNA clone Hc_L3_11G06 5', mRNA sequence
Contig10950	2e-14	82.8125	79.8	gi|16924565|gb|BM077536.1|BM077536	pb18f03.y1 Ancylostoma caninum L3 SL1 TOPO v1 Murphy Chiapelli Ancylostoma caninum cDNA 5', mRNA sequence
Contig10952	2e-07	91.1111	58	gi|158009594|gb|EX556212.1|EX556212	AIAE-aab10g02.g1 Ancylostoma_caninum_EST_Female_pSMART Ancylostoma caninum cDNA, mRNA sequence
Contig10952	8e-10	84.2697	65.9	gi|162397703|gb|FC539426.1|FC539426	AIAI-aad47h02.b1 Anclostoma_caninum_EST_L3_Activated Ancylostoma caninum cDNA similar to pir|G89113 protein ZK742.1 [imported] - Caenorhabditis elegans, mRNA sequence
Contig10952	6e-26	84.6154	119	gi|162407165|gb|FC548564.1|FC548564	AIAI-aad82g05.g1 Anclostoma_caninum_EST_L3_Activated Ancylostoma caninum cDNA similar to ref|NP_741567.1| Exportin 1 (123.9 kD) [Caenorhabditis elegans] gb|AAB04981.2| Hypothetical protein ZK742.1a [Caenorhabditis elegans], mRNA sequence
Contig10952	1e-08	84.3373	61.9	gi|162407587|gb|FC548787.1|FC548787	AIAI-aad85g04.g1 Anclostoma_caninum_EST_L3_Activated Ancylostoma caninum cDNA similar to ref|NP_741567.1| Exportin 1 (123.9 kD) [Caenorhabditis elegans] gb|AAB04981.2| Hypothetical protein ZK742.1a [Caenorhabditis elegans], mRNA sequence
Contig10952	1e-23	83.9744	111	gi|162408580|gb|FC550030.1|FC550030	AIAI-aad35b07.b1 Anclostoma_caninum_EST_L3_Activated Ancylostoma caninum cDNA similar to ref|NP_741567.1| Exportin 1 (123.9 kD) [Caenorhabditis elegans] gb|AAB04981.2| Hypothetical protein ZK742.1a [Caenorhabditis elegans], mRNA sequence
Contig10954	3e-51	85.7143	202	gi|157993006|gb|EX539626.1|EX539626	AIAC-aaa92h10.b1 Ancylostoma_caninum_EST_Male_pSMART Ancylostoma caninum cDNA similar to ref|NP_500039.1| Extracellular calcium binding protein OSTeonectin precursor homolog 1, Secreted Protein Acidic and Rich in Cysteine related; involved in body size an
Contig10954	3e-51	85.7143	202	gi|157996344|gb|EX542962.1|EX542962	AIAC-aaa22c10.g1 Ancylostoma_caninum_EST_Male_pSMART Ancylostoma caninum cDNA similar to ref|NP_500039.1| Extracellular calcium binding protein OSTeonectin precursor homolog 1, Secreted Protein Acidic and Rich in Cysteine related; involved in body size an
Contig10954	3e-51	85.7143	202	gi|158004423|gb|EX551041.1|EX551041	AIAC-aaa29b03.b1 Ancylostoma_caninum_EST_Male_pSMART Ancylostoma caninum cDNA similar to ref|NP_500039.1| Extracellular calcium binding protein OSTeonectin precursor homolog 1, Secreted Protein Acidic and Rich in Cysteine related; involved in body size an
Contig10954	3e-51	85.7143	202	gi|158013590|gb|EX560208.1|EX560208	AIAE-aaa17b08.g1 Ancylostoma_caninum_EST_Female_pSMART Ancylostoma caninum cDNA similar to ref|NP_500039.1| Extracellular calcium binding protein OSTeonectin precursor homolog 1, Secreted Protein Acidic and Rich in Cysteine related; involved in body size
Contig10954	6e-49	85.2941	194	gi|158017528|gb|EX564146.1|EX564146	AIAE-aaa50g02.g1 Ancylostoma_caninum_EST_Female_pSMART Ancylostoma caninum cDNA similar to ref|NP_500039.1| Extracellular calcium binding protein OSTeonectin precursor homolog 1, Secreted Protein Acidic and Rich in Cysteine related; involved in body size
Contig10956	2e-46	92.9078	184	gi|27539716|gb|CA994845.1|CA994845	Hc_L4_26F12_SKPL Haemonchus contortus L4 SL1 from David Knox Haemonchus contortus cDNA clone Hc_L4_26F12 5', mRNA sequence
Contig10966	6e-05	93.75	48.1	gi|11179770|gb|BF249557.1|BF249557	pa96h08.y1 Hawdon Ancylostoma caninum L3 Ancylostoma caninum cDNA 5', mRNA sequence
Contig10966	6e-05	93.75	48.1	gi|162406427|gb|FC547761.1|FC547761	AIAI-aad55d07.b1 Anclostoma_caninum_EST_L3_Activated Ancylostoma caninum cDNA similar to ref|NP_509605.2| Putative mitochondrial protein family member, with a coiled coil-4 domain, of ancient origin [Caenorhabditis elegans] emb|CAA86428.2| Hypothetical pr
Contig10966	6e-05	93.75	48.1	gi|162410110|gb|FC551324.1|FC551324	AIAI-aad99b08.g1 Anclostoma_caninum_EST_L3_Activated Ancylostoma caninum cDNA, mRNA sequence
Contig10966	6e-05	93.75	48.1	gi|162410111|gb|FC551325.1|FC551325	AIAI-aad99g10.g1 Anclostoma_caninum_EST_L3_Activated Ancylostoma caninum cDNA, mRNA sequence
Contig10966	2e-07	96.875	56	gi|23378971|gb|BU666785.1|BU666785	Na_L3_42E05_SAC Necator americanus (parasitic nematode) L3 Necator americanus cDNA clone Na_L3_42E05 5', mRNA sequence
Contig10968	2e-36	86.1272	153	gi|120541799|gb|EH361682.1|EH361682	NPAC-aaa18h10.g1 N.brasiliensis_EST_L3N_SL1 Nippostrongylus brasiliensis cDNA similar to ref|NP_499165.1| Vacuolar proton H+ ATPase VHA-1 (17.0 kD) (vha-1) [Caenorhabditis elegans] sp|Q21898|VAL1_CAEEL Vacuolar ATP synthase 16 kDa proteolipid subunit 1 pi
Contig10968	5e-58	90.9605	224	gi|15498657|gb|BI595170.1|BI595170	Hc_egg_12B11_SKPL Haemonchus contortus egg SL1 from David Knox Haemonchus contortus cDNA clone Hc_egg_12B11 5', mRNA sequence
Contig10968	5e-58	90.9605	224	gi|15499048|gb|BI595561.1|BI595561	Hc_L3_10B03_SKPL Haemonchus contortus L3 SL1 from David Knox Haemonchus contortus cDNA clone Hc_L3_10B03 5' similar to sp|Q21898|VAL1_CAEEL VACUOLAR ATP SYNTHASE 16 KD PROTEOLIPID SUBUNIT 1, mRNA sequence
Contig10968	3e-38	89.2857	159	gi|227807577|gb|GE625371.1|GE625371	RGNaAd0015C09g Necator americanus adult cDNA library Necator americanus cDNA similar to Caenorhabditis briggsae, Hypothetical protein CBG10001, mRNA sequence
Contig10968	2e-67	87.3188	256	gi|27810621|gb|CB065043.1|CB065043	px96c07.y1 Haemonchus contortus intestine SL2 TOPO v1 Haemonchus contortus cDNA 5' similar to SW:VAL1_CAEEL Q21898 VACUOLAR ATP SYNTHASE 16 KD PROTEOLIPID SUBUNIT 1 ;, mRNA sequence
Contig10973	2e-18	92	93.7	gi|11181070|gb|BF250887.1|BF250887	pb05e09.y1 Hawdon Ancylostoma caninum L3 Ancylostoma caninum cDNA 5' similar to TR:O45865 O45865 T27E9.1 PROTEIN. [1] ;, mRNA sequence
Contig10973	2e-18	92	93.7	gi|13348003|gb|BG438345.1|BG438345	pa95g02.y2 Hawdon Ancylostoma caninum L3 Ancylostoma caninum cDNA 5' similar to TR:O45865 O45865 T27E9.1 PROTEIN. [1] ;, mRNA sequence
Contig10973	2e-18	92	93.7	gi|6449929|gb|AW181469.1|AW181469	pa03h09.y1 Hawdon Ancylostoma caninum L3 Ancylostoma caninum cDNA 5', mRNA sequence
Contig10973	2e-18	92	93.7	gi|7275414|gb|AW588382.1|AW588382	pa12e01.y1 Hawdon Ancylostoma caninum L3 Ancylostoma caninum cDNA 5' similar to WP:T27E9.1 CE14263 ADP/ATP CARRIER PROTEIN ;, mRNA sequence
Contig10973	2e-18	92	93.7	gi|8004700|gb|AW870647.1|AW870647	pa62g06.y1 Hawdon Ancylostoma caninum L3 Ancylostoma caninum cDNA 5', mRNA sequence
Contig10974	4e-06	100	52	gi|158013599|gb|EX560217.1|EX560217	AIAE-aaa17g08.g1 Ancylostoma_caninum_EST_Female_pSMART Ancylostoma caninum cDNA similar to ref|NP_504578.1| NADH:flavin oxidoreductase / NADH oxidase family family member (50.9 kD) [Caenorhabditis elegans] pir|T31707 hypothetical protein F17A9.4 - Caenorh
Contig1098	7e-14	80.9816	77.8	gi|23378248|gb|BU666062.1|BU666062	Na_L3_31F02_SAC Necator americanus (parasitic nematode) L3 Necator americanus cDNA clone Na_L3_31F02 5' similar to Similar to B0379.1 CE20452 status:Confirmed TR:Q9XU45 protein_id:CAB05896.1, mRNA sequence
Contig1098	7e-14	80.9816	77.8	gi|23378960|gb|BU666774.1|BU666774	Na_L3_42D04_SAC Necator americanus (parasitic nematode) L3 Necator americanus cDNA clone Na_L3_42D04 5' similar to Similar to B0379.1 CE20452 status:Confirmed TR:Q9XU45 protein_id:CAB05896.1, mRNA sequence
Contig1098	5e-18	82.9114	91.7	gi|27590439|gb|CB015703.1|CB015703	Hc_d11_44H03_SKPL Haemonchus contortus d11 mixed adult from David Knox Haemonchus contortus cDNA clone Hc_d11_44H03 5', mRNA sequence
Contig10983	9e-08	88.6792	58	gi|120539695|gb|EH359578.1|EH359578	NPAA-aaa26e02.g1 N.brasiliensis_EST_L3A_SL1 Nippostrongylus brasiliensis cDNA similar to ref|NP_492112.1| Putative nuclear protein, with a coiled coil-4 domain, nematode specific [Caenorhabditis elegans] pir|T25283 hypothetical protein T25G3.1 - Caenorhab
Contig10985	4e-10	78.8732	65.9	gi|157995894|gb|EX542512.1|EX542512	AIAC-aaa89a12.g1 Ancylostoma_caninum_EST_Male_pSMART Ancylostoma caninum cDNA similar to ref|NP_491216.1| Resistance to Inhibitors of Cholinesterase RIC-19, Putative nuclear protein, with a coiled coil-4 domain, of bilaterial origin (ric-19) [Caenorhabdit
Contig10985	9e-05	80	48.1	gi|158001294|gb|EX547912.1|EX547912	AIAC-aaa39g05.g1 Ancylostoma_caninum_EST_Male_pSMART Ancylostoma caninum cDNA similar to ref|NP_491216.1| Resistance to Inhibitors of Cholinesterase RIC-19, Putative nuclear protein, with a coiled coil-4 domain, of bilaterial origin (ric-19) [Caenorhabdit
Contig10985	4e-10	78.8732	65.9	gi|21808062|gb|BQ666380.1|BQ666380	pb40g03.y1 Anc caninum L3 serum stim pAMP1 v1 Chiapelli McCarter Ancylostoma caninum cDNA 5' similar to TR:P91124 P91124 SIMILAR TO RAT AUTOIMMUNE TARGET PROTEIN P69 L20900. [1] ;, mRNA sequence
Contig10985	4e-10	78.8732	65.9	gi|21808477|gb|BQ666795.1|BQ666795	pb47f11.y1 Anc caninum L3 serum stim pAMP1 v1 Chiapelli McCarter Ancylostoma caninum cDNA 5' similar to TR:P91124 P91124 SIMILAR TO RAT AUTOIMMUNE TARGET PROTEIN P69 L20900. [1] ;, mRNA sequence
Contig10986	7e-20	80.4348	99.6	gi|13418144|gb|BG467540.1|BG467540	Na_L4_04A10_SAC Necator americanus (parasitic nematode) L4 Necator americanus cDNA clone Na_L4_04A10 5' similar to pir|T18565 probable H+-transporting ATPase (EC 3.6.1.35) vacuolar, mRNA sequence
Contig10986	4e-12	81.2081	73.8	gi|158011950|gb|EX558568.1|EX558568	AIAE-aaa53h12.g1 Ancylostoma_caninum_EST_Female_pSMART Ancylostoma caninum cDNA similar to ref|NP_496436.1| Vacuolar proton H+ ATPase VHA-6 (98.5 kD) (vha-6) [Caenorhabditis elegans] pir|T18565 probable H+-exporting ATPase (EC 3.6.3.6) vacuolar [similarit
Contig10986	8e-29	79.3103	129	gi|161100514|gb|EY469248.1|EY469248	AIAG-aaa06f10.b1 Anclostoma_caninum_EST_L3_Normal_pSMART Ancylostoma caninum cDNA similar to ref|NP_496436.1| Vacuolar proton H+ ATPase VHA-6 (98.5 kD) (vha-6) [Caenorhabditis elegans] pir|T18565 probable H+-exporting ATPase (EC 3.6.3.6) vacuolar [similar
Contig10986	3e-31	79.5756	137	gi|162402045|gb|FC543579.1|FC543579	AIAI-aad58c12.g1 Anclostoma_caninum_EST_L3_Activated Ancylostoma caninum cDNA similar to ref|NP_496436.1| Vacuolar proton H+ ATPase VHA-6 (98.5 kD) (vha-6) [Caenorhabditis elegans] pir|T18565 probable H+-exporting ATPase (EC 3.6.3.6) vacuolar [similarity]
Contig10986	7e-17	82.5503	89.7	gi|20199170|gb|BQ125259.1|BQ125259	pb33h06.y1 Anc caninum L3 serum stim pAMP1 v1 Chiapelli McCarter Ancylostoma caninum cDNA 5' similar to TR:Q17660 Q17660 VW02B12L.1 PROTEIN. [1] ;, mRNA sequence
Contig10987	2e-07	79.8658	58	gi|154846641|gb|EV851068.1|EV851068	D.viviparus_14_A11.ab1 Dictyocaulus viviparus HannoverDv2000 cDNA Dictyocaulus viviparus cDNA, mRNA sequence
Contig10990	3e-12	97.561	73.8	gi|11179809|gb|BF249626.1|BF249626	pa82c02.y1 Hawdon Ancylostoma caninum L3 Ancylostoma caninum cDNA 5' similar to TR:Q9XX18 Q9XX18 Y39A1A.6 PROTEIN. [1] ;, mRNA sequence
Contig10994	6e-06	100	52	gi|157999072|gb|EX545690.1|EX545690	AIAC-aaa49d10.g1 Ancylostoma_caninum_EST_Male_pSMART Ancylostoma caninum cDNA similar to ref|NP_506115.1| Predicted CDS, glutathione S-transferase, C-terminal domain containing protein family member [Caenorhabditis elegans] pir|T20215 hypothetical protein
Contig10994	6e-06	100	52	gi|158004270|gb|EX550888.1|EX550888	AIAC-aab11b10.b1 Ancylostoma_caninum_EST_Male_pSMART Ancylostoma caninum cDNA, mRNA sequence
Contig10994	6e-06	100	52	gi|158831482|gb|EX827968.1|EX827968	AIAG-aaa04h05.g1 Anclostoma_caninum_EST_L3_Normal_pSMART Ancylostoma caninum cDNA, mRNA sequence
Contig10994	9e-08	100	58	gi|161093171|gb|EY461937.1|EY461937	AIAG-aab24g09.b1 Anclostoma_caninum_EST_L3_Normal_pSMART Ancylostoma caninum cDNA, mRNA sequence
Contig10994	6e-06	100	52	gi|161099334|gb|EY468254.1|EY468254	AIAG-aab15c10.b1 Anclostoma_caninum_EST_L3_Normal_pSMART Ancylostoma caninum cDNA, mRNA sequence
Contig10998	4e-53	100	208	gi|13418214|gb|BG467610.1|BG467610	Na_L4_04H04_SAC Necator americanus (parasitic nematode) L4 Necator americanus cDNA clone Na_L4_04H04 5' similar to gb|AAD13340.1| (AF079521) ancylostoma secreted protein 1 precursor [Necator, mRNA sequence
Contig10998	4e-53	100	208	gi|13418525|gb|BG467921.1|BG467921	Na_L4_01E04_SAC Necator americanus (parasitic nematode) L4 Necator americanus cDNA clone Na_L4_01E04 5', mRNA sequence
Contig10998	4e-53	100	208	gi|13418594|gb|BG467990.1|BG467990	Na_L4_02C08_SAC Necator americanus (parasitic nematode) L4 Necator americanus cDNA clone Na_L4_02C08 5' similar to O19010 CYSTEINE-RICH SECRETORY PROTEIN-3 PRECUR Equus caballus, mRNA sequence
Contig10998	7e-55	100	214	gi|13418666|gb|BG468062.1|BG468062	Na_L4_03B07_SAC Necator americanus (parasitic nematode) L4 Necator americanus cDNA clone Na_L4_03B07 5' similar to O19010 CYSTEINE-RICH SECRETORY PROTEIN-3 PRECUR Equus caballus, mRNA sequence
Contig10998	1e-53	100	210	gi|227808557|gb|GE625268.1|GE625268	RGNaAd0012A10g Necator americanus adult cDNA library Necator americanus cDNA, mRNA sequence
Contig10999	5e-09	97.1429	61.9	gi|157997853|gb|EX544471.1|EX544471	AIAC-aaa92d12.g1 Ancylostoma_caninum_EST_Male_pSMART Ancylostoma caninum cDNA, mRNA sequence
Contig10999	5e-09	97.1429	61.9	gi|158007819|gb|EX554437.1|EX554437	AIAE-aaa86f01.b1 Ancylostoma_caninum_EST_Female_pSMART Ancylostoma caninum cDNA, mRNA sequence
Contig10999	5e-09	97.1429	61.9	gi|158008486|gb|EX555104.1|EX555104	AIAE-aaa43f05.g1 Ancylostoma_caninum_EST_Female_pSMART Ancylostoma caninum cDNA, mRNA sequence
Contig10999	5e-09	97.1429	61.9	gi|158010433|gb|EX557051.1|EX557051	AIAE-aab00d04.g1 Ancylostoma_caninum_EST_Female_pSMART Ancylostoma caninum cDNA, mRNA sequence
Contig10999	5e-09	97.1429	61.9	gi|158010981|gb|EX557599.1|EX557599	AIAE-aab00d04.b1 Ancylostoma_caninum_EST_Female_pSMART Ancylostoma caninum cDNA similar to ref|NP_510490.1| Putative nuclear protein of eukaryotic origin (104.6 kD) [Caenorhabditis elegans] pir|T21147 hypothetical protein F20D1.6 - Caenorhabditis elegans
Contig11	2e-27	86.5672	123	gi|11180474|gb|BF250291.1|BF250291	pa97c10.y1 Hawdon Ancylostoma caninum L3 Ancylostoma caninum cDNA 5' similar to WP:CE17957 H05L03.3 ;, mRNA sequence
Contig11	2e-27	86.5672	123	gi|16924392|gb|BM077356.1|BM077356	pb15g10.y1 Ancylostoma caninum L3 SL1 TOPO v1 Murphy Chiapelli Ancylostoma caninum cDNA 5' similar to WP:CE17957 H05L03.3 ;, mRNA sequence
Contig11	2e-27	86.5672	123	gi|6450286|gb|AW181826.1|AW181826	pa07h01.y1 Hawdon Ancylostoma caninum L3 Ancylostoma caninum cDNA 5', mRNA sequence
Contig11	2e-27	86.5672	123	gi|7275400|gb|AW588368.1|AW588368	pa12c10.y1 Hawdon Ancylostoma caninum L3 Ancylostoma caninum cDNA 5', mRNA sequence
Contig11	2e-27	86.5672	123	gi|7584718|gb|AW700604.1|AW700604	pa38g12.y1 Hawdon Ancylostoma caninum L3 Ancylostoma caninum cDNA 5', mRNA sequence
Contig11001	7e-46	87.5676	184	gi|157988232|gb|EX534850.1|EX534850	AIAC-aab01f04.b1 Ancylostoma_caninum_EST_Male_pSMART Ancylostoma caninum cDNA similar to ref|NP_499911.1| Filamin ABP280 repeat [Caenorhabditis elegans] pir|T33758 hypothetical protein Y66H1B.2 - Caenorhabditis elegans, mRNA sequence
Contig11001	2e-43	87.027	176	gi|157996970|gb|EX543588.1|EX543588	AIAC-aab01f04.g1 Ancylostoma_caninum_EST_Male_pSMART Ancylostoma caninum cDNA similar to ref|NP_499911.1| Filamin ABP280 repeat [Caenorhabditis elegans] pir|T33758 hypothetical protein Y66H1B.2 - Caenorhabditis elegans, mRNA sequence
Contig11001	3e-45	88.0682	182	gi|158015842|gb|EX562460.1|EX562460	AIAE-aaa57d03.b1 Ancylostoma_caninum_EST_Female_pSMART Ancylostoma caninum cDNA similar to ref|NP_499911.1| Filamin ABP280 repeat [Caenorhabditis elegans] pir|T33758 hypothetical protein Y66H1B.2 - Caenorhabditis elegans, mRNA sequence
Contig11001	3e-45	88.0682	182	gi|158019352|gb|EX565970.1|EX565970	AIAE-aaa50e10.b1 Ancylostoma_caninum_EST_Female_pSMART Ancylostoma caninum cDNA similar to ref|NP_499911.1| Filamin ABP280 repeat [Caenorhabditis elegans] pir|T33758 hypothetical protein Y66H1B.2 - Caenorhabditis elegans, mRNA sequence
Contig11001	3e-48	88.1081	192	gi|9264226|gb|BE352373.1|BE352373	pa32d05.y1 Hawdon Ancylostoma caninum L3 Ancylostoma caninum cDNA 5' similar to WP:Y66H1B.2 CE20346 ;, mRNA sequence
Contig11005	6e-09	100	61.9	gi|156184572|gb|EW743364.1|EW743364	AIAC-aaa11h04.b1 Ancylostoma_caninum_EST_Male_pSMART Ancylostoma caninum cDNA, mRNA sequence
Contig11005	2e-08	100	60	gi|157992095|gb|EX538715.1|EX538715	AIAC-aaa55b10.b1 Ancylostoma_caninum_EST_Male_pSMART Ancylostoma caninum cDNA, mRNA sequence
Contig11005	2e-08	100	60	gi|157999072|gb|EX545690.1|EX545690	AIAC-aaa49d10.g1 Ancylostoma_caninum_EST_Male_pSMART Ancylostoma caninum cDNA similar to ref|NP_506115.1| Predicted CDS, glutathione S-transferase, C-terminal domain containing protein family member [Caenorhabditis elegans] pir|T20215 hypothetical protein
Contig11005	6e-09	100	61.9	gi|158018115|gb|EX564733.1|EX564733	AIAE-aaa95h08.g1 Ancylostoma_caninum_EST_Female_pSMART Ancylostoma caninum cDNA similar to ref|NP_508799.1| Sugar transport protein (56.8 kD) [Caenorhabditis elegans] pir|T16084 hypothetical protein F16H11.1 - Caenorhabditis elegans gb|AAA98007.1| Hypothe
Contig11005	6e-09	100	61.9	gi|162403170|gb|FC545053.1|FC545053	AIAI-aad70d08.b1 Anclostoma_caninum_EST_L3_Activated Ancylostoma caninum cDNA, mRNA sequence
Contig11007	4e-12	82.5758	71.9	gi|15498498|gb|BI595011.1|BI595011	Hc_egg_06C06_SKPL Haemonchus contortus egg SL1 from David Knox Haemonchus contortus cDNA clone Hc_egg_06C06 5' similar to pir|T27310 hypothetical protein Y69E1A.5 - Caenorhabditis elegans, mRNA sequence
Contig11007	6e-08	86.1538	58	gi|157991515|gb|EX538134.1|EX538134	AIAC-aaa36b02.b1 Ancylostoma_caninum_EST_Male_pSMART Ancylostoma caninum cDNA similar to ref|NP_502042.1| Phosphatidylethanolamine-binding protein [Caenorhabditis elegans] pir|T27310 hypothetical protein Y69E1A.5 - Caenorhabditis elegans emb|CAA22258.1| H
Contig11007	6e-08	86.1538	58	gi|158001128|gb|EX547746.1|EX547746	AIAC-aaa36b02.g1 Ancylostoma_caninum_EST_Male_pSMART Ancylostoma caninum cDNA similar to ref|NP_502042.1| Phosphatidylethanolamine-binding protein [Caenorhabditis elegans] pir|T27310 hypothetical protein Y69E1A.5 - Caenorhabditis elegans emb|CAA22258.1| H
Contig11008	3e-16	84.0336	85.7	gi|11180492|gb|BF250309.1|BF250309	pa97e12.y1 Hawdon Ancylostoma caninum L3 Ancylostoma caninum cDNA 5' similar to TR:Q9XTY5 Q9XTY5 T03D8.2 PROTEIN. [1] ;, mRNA sequence
Contig11009	2e-05	85.2459	50.1	gi|162410456|gb|FC551541.1|FC551541	AIAI-aad86g05.g1 Anclostoma_caninum_EST_L3_Activated Ancylostoma caninum cDNA similar to ref|NP_501928.1| Pyridoxal-phosphate dependent enzyme precursor family member (48.7 kD) [Caenorhabditis elegans] pir|T20819 hypothetical protein F13B12.4 - Caenorhabd
Contig11020	8e-25	80.0654	115	gi|157997447|gb|EX544065.1|EX544065	AIAC-aaa95h08.b1 Ancylostoma_caninum_EST_Male_pSMART Ancylostoma caninum cDNA similar to ref|NP_740995.1| DeHydrogenase, Short chain DHS-6 (62.5 kD) (dhs-6) [Caenorhabditis elegans] gb|AAK68188.1|U28739_11 Dehydrogenases, short chain protein 6, isoform a
Contig11020	8e-25	80.0654	115	gi|157998594|gb|EX545212.1|EX545212	AIAC-aaa95h08.g1 Ancylostoma_caninum_EST_Male_pSMART Ancylostoma caninum cDNA similar to ref|NP_740995.1| DeHydrogenase, Short chain DHS-6 (62.5 kD) (dhs-6) [Caenorhabditis elegans] gb|AAK68188.1|U28739_11 Dehydrogenases, short chain protein 6, isoform a
Contig11020	8e-25	80.0654	115	gi|158005181|gb|EX551799.1|EX551799	AIAE-aab04b07.b1 Ancylostoma_caninum_EST_Female_pSMART Ancylostoma caninum cDNA similar to ref|NP_740995.1| DeHydrogenase, Short chain DHS-6 (62.5 kD) (dhs-6) [Caenorhabditis elegans] gb|AAK68188.1|U28739_11 Dehydrogenases, short chain protein 6, isoform
Contig11020	7e-19	81.6327	95.6	gi|158017234|gb|EX563852.1|EX563852	AIAE-aaa22h01.g1 Ancylostoma_caninum_EST_Female_pSMART Ancylostoma caninum cDNA similar to ref|NP_740995.1| DeHydrogenase, Short chain DHS-6 (62.5 kD) (dhs-6) [Caenorhabditis elegans] gb|AAK68188.1|U28739_11 Dehydrogenases, short chain protein 6, isoform
Contig11020	2e-22	79.7386	107	gi|158018501|gb|EX565119.1|EX565119	AIAE-aaa36f05.b1 Ancylostoma_caninum_EST_Female_pSMART Ancylostoma caninum cDNA similar to ref|NP_740995.1| DeHydrogenase, Short chain DHS-6 (62.5 kD) (dhs-6) [Caenorhabditis elegans] gb|AAK68188.1|U28739_11 Dehydrogenases, short chain protein 6, isoform
Contig11022	3e-51	84.5865	202	gi|11068761|gb|BF186542.1|BF186542	Hc_egg_01F05_SKPL Haemonchus contortus egg SL1 from David Knox Haemonchus contortus cDNA clone Hc_egg_01F05 5' similar to pir|T22027 hypothetical protein F40F11.1 - Caenorhabditis elegans, mRNA sequence
Contig11022	3e-51	84.5865	202	gi|15498947|gb|BI595460.1|BI595460	Hc_L3_08D02_SKPL Haemonchus contortus L3 SL1 from David Knox Haemonchus contortus cDNA clone Hc_L3_08D02 5' similar to pir|T22027 hypothetical protein F40F11.1 - Caenorhabditis elegans, mRNA sequence
Contig11022	3e-51	84.5865	202	gi|27590322|gb|CB015586.1|CB015586	Hc_d11_43C07_SKPL Haemonchus contortus d11 mixed adult from David Knox Haemonchus contortus cDNA clone Hc_d11_43C07 5' similar to F40F11.1 CE05860 locus:rps-11 ribosomal protein S11, mRNA sequence
Contig11022	3e-51	84.5865	202	gi|27590481|gb|CB015745.1|CB015745	Hc_d11_45D05_SKPL Haemonchus contortus d11 mixed adult from David Knox Haemonchus contortus cDNA clone Hc_d11_45D05 5' similar to F40F11.1 CE05860 locus:rps-11 ribosomal protein S11, mRNA sequence
Contig11022	2e-52	86.0169	206	gi|28915180|gb|CB333317.1|CB333317	py43c05.y1 Haemonchus contortus whole worm SL1 TOPO v1 Haemonchus contortus cDNA 5' similar to TR:Q20206 Q20206 F40F11.1 PROTEIN. [1] ;contains element LTR3 repetitive element ;, mRNA sequence
Contig11023	1e-63	83.7838	244	gi|157999576|gb|EX546194.1|EX546194	AIAC-aaa67c04.b1 Ancylostoma_caninum_EST_Male_pSMART Ancylostoma caninum cDNA, mRNA sequence
Contig11023	6e-75	90.4564	281	gi|162400751|gb|FC542478.1|FC542478	AIAI-aad82f11.b1 Anclostoma_caninum_EST_L3_Activated Ancylostoma caninum cDNA, mRNA sequence
Contig11023	4e-76	85.3994	285	gi|162401002|gb|FC542660.1|FC542660	AIAI-aad85c07.b1 Anclostoma_caninum_EST_L3_Activated Ancylostoma caninum cDNA, mRNA sequence
Contig11023	1e-82	86.0656	307	gi|22528467|gb|BU087278.1|BU087278	Na_L3_18F09_SAC Necator americanus (parasitic nematode) L3 Necator americanus cDNA clone Na_L3_18F09 5' similar to R119.4 CE23925 locus:pqn-59 status:Confirmed TR:O61708, mRNA sequence
Contig11023	4e-85	86.3388	315	gi|23378274|gb|BU666088.1|BU666088	Na_L3_31H09_SAC Necator americanus (parasitic nematode) L3 Necator americanus cDNA clone Na_L3_31H09 5' similar to Similar to R119.4 CE23925 locus:pqn-59 status:Confirmed TR:O61708, mRNA sequence
Contig11024	4e-07	100	56	gi|162401759|gb|FC543398.1|FC543398	AIAI-aad19g05.b1 Anclostoma_caninum_EST_L3_Activated Ancylostoma caninum cDNA similar to ref|NP_500612.1| S locus-linked protein SLL2 rape like (26.0 kD) [Caenorhabditis elegans] gb|AAF99920.2| Hypothetical protein F29B9.1 [Caenorhabditis elegans], mRNA s
Contig11024	4e-07	100	56	gi|162401851|gb|FC543444.1|FC543444	AIAI-aad20c08.b1 Anclostoma_caninum_EST_L3_Activated Ancylostoma caninum cDNA similar to ref|NP_500612.1| S locus-linked protein SLL2 rape like (26.0 kD) [Caenorhabditis elegans] gb|AAF99920.2| Hypothetical protein F29B9.1 [Caenorhabditis elegans], mRNA s
Contig11024	2e-40	80.5263	167	gi|27587248|gb|CB012512.1|CB012512	Hc_ad_40C05_SKPL Haemonchus contortus adult from David Knox Haemonchus contortus cDNA clone Hc_ad_40C05 5' similar to F29B9.1 CE27144 status:Partially_confirmed TR:Q9GYH9, mRNA sequence
Contig11026	1e-106	84.0659	385	gi|27474739|gb|CA958379.1|CA958379	px59c05.y1 Haemonchus contortus intestine SL2 TOPO v1 Haemonchus contortus cDNA 5' similar to TR:Q9Y584 Q9Y584 PUTATIVE MEMBRANE PROTEIN. ;, mRNA sequence
Contig11026	1e-107	84.1241	389	gi|27593995|gb|CB019259.1|CB019259	px75f10.y1 Haemonchus contortus whole worm SL2 TOPO v1 Haemonchus contortus cDNA 5' similar to TR:Q9Y584 Q9Y584 PUTATIVE MEMBRANE PROTEIN. ;, mRNA sequence
Contig11026	1e-107	84.1241	389	gi|27593996|gb|CB019260.1|CB019260	px75f11.y1 Haemonchus contortus whole worm SL2 TOPO v1 Haemonchus contortus cDNA 5' similar to TR:Q9Y584 Q9Y584 PUTATIVE MEMBRANE PROTEIN. ;, mRNA sequence
Contig11026	1e-119	85.0365	428	gi|27595932|gb|CB021196.1|CB021196	px68b09.y1 Haemonchus contortus intestine SL2 TOPO v1 Haemonchus contortus cDNA 5' similar to TR:Q9Y584 Q9Y584 PUTATIVE MEMBRANE PROTEIN. ;, mRNA sequence
Contig11026	1e-114	84.6715	412	gi|27596595|gb|CB021859.1|CB021859	px33e05.y1 Haemonchus contortus whole worm SL2 TOPO v1 Haemonchus contortus cDNA 5' similar to TR:Q9Y584 Q9Y584 PUTATIVE MEMBRANE PROTEIN. ;, mRNA sequence
Contig11027	2e-13	83.0508	75.8	gi|161095682|gb|EY464963.1|EY464963	AIAG-aab31d06.g1 Anclostoma_caninum_EST_L3_Normal_pSMART Ancylostoma caninum cDNA similar to ref|NP_777043.1| syntaxin 1B2 [Bos taurus] sp|P41414|ST1B_BOVIN Syntaxin 1B (Synaptocanalin I) pir|JU0136 synaptocanalin I - bovine dbj|BAA03188.1| synaptocanalin
Contig11030	4e-09	91.4894	61.9	gi|11179717|gb|BF249601.1|BF249601	pa96b02.y1 Hawdon Ancylostoma caninum L3 Ancylostoma caninum cDNA 5' similar to SW:SC13_HUMAN P55735 SEC13-RELATED PROTEIN. ;, mRNA sequence
Contig11030	4e-06	87.037	52	gi|158003587|gb|EX550205.1|EX550205	AIAC-aaa57e12.b1 Ancylostoma_caninum_EST_Male_pSMART Ancylostoma caninum cDNA similar to ref|XP_216257.1| similar to SEC13 (S. cerevisiae)-like 1; SEC13-related protein [Homo sapiens] [Rattus norvegicus], mRNA sequence
Contig11030	4e-06	87.037	52	gi|158007434|gb|EX554052.1|EX554052	AIAE-aab26g02.b1 Ancylostoma_caninum_EST_Female_pSMART Ancylostoma caninum cDNA similar to sp|P55735|SC13_HUMAN SEC13-related protein, mRNA sequence
Contig11030	4e-06	87.037	52	gi|158013914|gb|EX560532.1|EX560532	AIAE-aaa81c01.b1 Ancylostoma_caninum_EST_Female_pSMART Ancylostoma caninum cDNA similar to ref|NP_500086.1| WD domains of G protein beta type containing protein (34.7 kD) [Caenorhabditis elegans] gb|AAF36082.1| Nuclear pore complex protein protein 20, iso
Contig11030	4e-06	87.037	52	gi|158015575|gb|EX562193.1|EX562193	AIAE-aaa81c01.g1 Ancylostoma_caninum_EST_Female_pSMART Ancylostoma caninum cDNA similar to sp|P55735|SC13_HUMAN SEC13-related protein, mRNA sequence
Contig11032	6e-09	100	60	gi|11180315|gb|BF250132.1|BF250132	pa89b04.y1 Hawdon Ancylostoma caninum L3 Ancylostoma caninum cDNA 5', mRNA sequence
Contig11032	2e-06	96.6667	52	gi|171299177|gb|FE929844.1|FE929844	NPAD-aaa22g05.b2 N.brasiliensis_NPAD1_EST_L3N Nippostrongylus brasiliensis cDNA, mRNA sequence
Contig11032	6e-09	100	60	gi|7363795|gb|AW626891.1|AW626891	pa21a03.y1 Hawdon Ancylostoma caninum L3 Ancylostoma caninum cDNA 5', mRNA sequence
Contig11032	6e-09	100	60	gi|8004572|gb|AW870519.1|AW870519	pa59f11.y1 Hawdon Ancylostoma caninum L3 Ancylostoma caninum cDNA 5', mRNA sequence
Contig11035	3e-09	100	63.9	gi|157992095|gb|EX538715.1|EX538715	AIAC-aaa55b10.b1 Ancylostoma_caninum_EST_Male_pSMART Ancylostoma caninum cDNA, mRNA sequence
Contig11035	3e-09	100	63.9	gi|158019365|gb|EX565983.1|EX565983	AIAE-aaa50d10.b1 Ancylostoma_caninum_EST_Female_pSMART Ancylostoma caninum cDNA, mRNA sequence
Contig11035	9e-10	100	65.9	gi|162397633|gb|FC539046.1|FC539046	AIAI-aac98e01.b1 Anclostoma_caninum_EST_L3_Activated Ancylostoma caninum cDNA similar to ref|NP_509791.2| Tiam-1 like protein [Caenorhabditis elegans] emb|CAA92119.2| Hypothetical protein F13E6.6 [Caenorhabditis elegans], mRNA sequence
Contig11035	9e-10	100	65.9	gi|162398025|gb|FC539305.1|FC539305	AIAI-aad01d08.b1 Anclostoma_caninum_EST_L3_Activated Ancylostoma caninum cDNA similar to ref|NP_572688.2| CG18292-PA [Drosophila melanogaster] gb|AAF48004.2| CG18292-PA [Drosophila melanogaster], mRNA sequence
Contig11035	9e-10	100	65.9	gi|162408236|gb|FC549468.1|FC549468	AIAI-aad07h05.b1 Anclostoma_caninum_EST_L3_Activated Ancylostoma caninum cDNA similar to gb|AAC72298.1| reverse transcriptase [Caenorhabditis elegans], mRNA sequence
Contig11038	8e-06	89.1304	52	gi|12727650|gb|BG232461.1|BG232461	pa71c11.y1 Hawdon Ancylostoma caninum L3 Ancylostoma caninum cDNA 5', mRNA sequence
Contig11041	1e-05	90.2439	50.1	gi|162404826|gb|FC546246.1|FC546246	AIAI-aac93c03.b1 Anclostoma_caninum_EST_L3_Activated Ancylostoma caninum cDNA, mRNA sequence
Contig11043	6e-24	84.4595	111	gi|27321286|gb|CA869737.1|CA869737	px11c06.y1 Haemonchus contortus intestine pAMP1 v1 Haemonchus contortus cDNA 5' similar to TR:Q19554 Q19554 F18E2.2 PROTEIN. [1] ;, mRNA sequence
Contig11053	1e-170	99.0415	597	gi|11069005|gb|BF186786.1|BF186786	Hc_L4_02D05_SKPL Haemonchus contortus L4 SL1 from David Knox Haemonchus contortus cDNA clone Hc_L4_02D05 5' similar to pir|T26055 hypothetical protein W01D2.1 - Caenorhabditis elegans, mRNA sequence
Contig11053	1e-163	97.8462	573	gi|17353099|gb|BM174214.1|BM174214	Hc_L4_16E12_SKPL Haemonchus contortus L4 SL1 from David Knox Haemonchus contortus cDNA clone Hc_L4_16E12 5' similar to pir|T26055 hypothetical protein W01D2.1 - Caenorhabditis elegans, mRNA sequence
Contig11053	2e-98	89.0578	359	gi|27539329|gb|CA994458.1|CA994458	Hc_egg_20B07_SKPL Haemonchus contortus egg SL1 from David Knox Haemonchus contortus cDNA clone Hc_egg_20B07 5' similar to W01D2.1 CE18312 ribosomal protein L37 status:Confirmed TR:O62388, mRNA sequence
Contig11053	2e-95	88.7195	349	gi|27539385|gb|CA994514.1|CA994514	Hc_egg_20H05_SKPL Haemonchus contortus egg SL1 from David Knox Haemonchus contortus cDNA clone Hc_egg_20H05 5' similar to W01D2.1 CE18312 ribosomal protein L37 status:Confirmed TR:O62388, mRNA sequence
Contig11053	1e-93	88.4498	343	gi|27539500|gb|CA994629.1|CA994629	Hc_egg_22D03_SKPL Haemonchus contortus egg SL1 from David Knox Haemonchus contortus cDNA clone Hc_egg_22D03 5' similar to W01D2.1 CE18312 ribosomal protein L37 status:Confirmed TR:O62388, mRNA sequence
Contig11055	4e-12	86.8421	71.9	gi|156183198|gb|EW741990.1|EW741990	AIAE-aaa01a06.g1 Ancylostoma_caninum_EST_Female_pSMART Ancylostoma caninum cDNA similar to ref|NP_492445.1| NADH dehydrogenase (21.9 kD) [Caenorhabditis elegans] sp|Q94360|NUKM_CAEEL Probable NADH-ubiquinone oxidoreductase 20 kDa subunit, mitochondrial pr
Contig11055	4e-12	86.8421	71.9	gi|15774231|gb|BI773254.1|BI773254	pa07a06.y1 Hawdon Ancylostoma caninum L3 Ancylostoma caninum cDNA 5' similar to SW:NUKM_CAEEL Q94360 PROBABLE NADH-UBIQUINONE OXIDOREDUCTASE 20 KD SUBUNIT PRECURSOR ;, mRNA sequence
Contig11055	2e-14	85.9813	79.8	gi|162398803|gb|FC540518.1|FC540518	AIAI-aad59d12.b1 Anclostoma_caninum_EST_L3_Activated Ancylostoma caninum cDNA similar to ref|NP_492445.1| NADH dehydrogenase (21.9 kD) [Caenorhabditis elegans] sp|Q94360|NUKM_CAEEL Probable NADH-ubiquinone oxidoreductase 20 kDa subunit, mitochondrial prec
Contig11055	4e-12	86.8421	71.9	gi|162402219|gb|FC543718.1|FC543718	AIAI-aad59d12.g1 Anclostoma_caninum_EST_L3_Activated Ancylostoma caninum cDNA similar to ref|NP_492445.1| NADH dehydrogenase (21.9 kD) [Caenorhabditis elegans] sp|Q94360|NUKM_CAEEL Probable NADH-ubiquinone oxidoreductase 20 kDa subunit, mitochondrial prec
Contig11055	4e-12	86.8421	71.9	gi|16924806|gb|BM077770.1|BM077770	pb19g10.y1 Ancylostoma caninum L3 SL1 TOPO v1 Murphy Chiapelli Ancylostoma caninum cDNA 5' similar to SW:NUKM_CAEEL Q94360 PROBABLE NADH-UBIQUINONE OXIDOREDUCTASE 20 KD SUBUNIT PRECURSOR ;, mRNA sequence
Contig11057	9e-67	85.5263	254	gi|11410905|gb|BF422916.1|BF422916	Hc_d11_19D11_SKPL Haemonchus contortus d11 mixed adult from David Knox Haemonchus contortus cDNA clone Hc_d11_19D11 5' similar to pir|T27708 hypothetical protein ZK1193.1 - Caenorhabditis elegans, mRNA sequence
Contig11057	2e-80	86.0399	299	gi|11411212|gb|BF423223.1|BF423223	Hc_d11_24B06_SKPL Haemonchus contortus d11 mixed adult from David Knox Haemonchus contortus cDNA clone Hc_d11_24B06 5' similar to pir|T27708 hypothetical protein ZK1193.1 - Caenorhabditis elegans, mRNA sequence
Contig11057	4e-44	84.9558	178	gi|27590619|gb|CB015883.1|CB015883	Hc_d11_47A09_SKPL Haemonchus contortus d11 mixed adult from David Knox Haemonchus contortus cDNA clone Hc_d11_47A09 5' similar to ZK1193.1 CE05126 locus:col-19 cuticular collagen status:Confirmed, mRNA sequence
Contig11057	4e-44	84.9558	178	gi|27590661|gb|CB015925.1|CB015925	Hc_d11_47E08_SKPL Haemonchus contortus d11 mixed adult from David Knox Haemonchus contortus cDNA clone Hc_d11_47E08 5' similar to ZK1193.1 CE05126 locus:col-19 cuticular collagen status:Confirmed, mRNA sequence
Contig11057	2e-37	85.5615	157	gi|9690042|gb|BE496707.1|BE496707	Hc_d11_07G10_SKPL Haemonchus contortus d11 mixed adult from David Knox Haemonchus contortus cDNA clone Hc_d11_07G10 5' similar to pir|T27708 hypothetical protein ZK1193.1 - Caenorhabditis elegans, mRNA sequence
Contig11059	9e-07	90.6977	54	gi|17352911|gb|BM174026.1|BM174026	Hc_L4_13H07_SKPL Haemonchus contortus L4 SL1 from David Knox Haemonchus contortus cDNA clone Hc_L4_13H07 5', mRNA sequence
Contig1106	3e-53	84.2657	210	gi|158007998|gb|EX554616.1|EX554616	AIAE-aaa88b11.b1 Ancylostoma_caninum_EST_Female_pSMART Ancylostoma caninum cDNA similar to ref|NP_497890.1| Integrase interactor (42.8 kD) [Caenorhabditis elegans] pir|E88427 protein R07E5.3 [imported] - Caenorhabditis elegans emb|CAA83625.1| Hypothetical
Contig1106	2e-44	83.7838	180	gi|158012315|gb|EX558933.1|EX558933	AIAE-aaa46h05.b1 Ancylostoma_caninum_EST_Female_pSMART Ancylostoma caninum cDNA similar to ref|NP_497890.1| Integrase interactor (42.8 kD) [Caenorhabditis elegans] pir|E88427 protein R07E5.3 [imported] - Caenorhabditis elegans emb|CAA83625.1| Hypothetical
Contig1106	2e-51	84.9421	204	gi|158013518|gb|EX560136.1|EX560136	AIAE-aab08c08.g1 Ancylostoma_caninum_EST_Female_pSMART Ancylostoma caninum cDNA similar to ref|NP_497890.1| Integrase interactor (42.8 kD) [Caenorhabditis elegans] pir|E88427 protein R07E5.3 [imported] - Caenorhabditis elegans emb|CAA83625.1| Hypothetical
Contig1106	4e-49	84.556	196	gi|158016648|gb|EX563266.1|EX563266	AIAE-aaa90b02.b1 Ancylostoma_caninum_EST_Female_pSMART Ancylostoma caninum cDNA similar to ref|NP_497890.1| Integrase interactor (42.8 kD) [Caenorhabditis elegans] pir|E88427 protein R07E5.3 [imported] - Caenorhabditis elegans emb|CAA83625.1| Hypothetical
Contig1106	3e-53	84.2657	210	gi|158017077|gb|EX563695.1|EX563695	AIAE-aaa88b11.g1 Ancylostoma_caninum_EST_Female_pSMART Ancylostoma caninum cDNA similar to ref|NP_497890.1| Integrase interactor (42.8 kD) [Caenorhabditis elegans] pir|E88427 protein R07E5.3 [imported] - Caenorhabditis elegans emb|CAA83625.1| Hypothetical
Contig11061	4e-09	91.4894	61.9	gi|154848138|gb|EV852570.1|EV852570	D.viviparus_31_D12.ab1 Dictyocaulus viviparus HannoverDv2000 cDNA Dictyocaulus viviparus cDNA, mRNA sequence
Contig11061	6e-05	100	48.1	gi|154848741|gb|EV853173.1|EV853173	D.viviparus_35_H07.ab1 Dictyocaulus viviparus HannoverDv2000 cDNA Dictyocaulus viviparus cDNA, mRNA sequence
Contig11068	2e-08	88.8889	60	gi|17147762|gb|BM138995.1|BM138995	Hc_ad_15G02_SKPL Haemonchus contortus adult from David Knox Haemonchus contortus cDNA clone Hc_ad_15G02 5' similar to pir|T25070 hypothetical protein T21C9.5 - Caenorhabditis elegans, mRNA sequence
Contig11068	4e-10	88.5246	65.9	gi|22527999|gb|BU086810.1|BU086810	Na_L3_12G11_SAC Necator americanus (parasitic nematode) L3 Necator americanus cDNA clone Na_L3_12G11 5' similar to T21C9.5 CE06474 status:Confirmed TR:Q22641 protein_id:CAA97333.1, mRNA sequence
Contig11068	4e-10	88.5246	65.9	gi|227808197|gb|GE625414.1|GE625414	RGNaAd0016F08g Necator americanus adult cDNA library Necator americanus cDNA similar to Caenorhabditis elegans, LiPid Depleted family member (lpd-9), mRNA sequence
Contig11068	4e-10	88.5246	65.9	gi|227808536|gb|GE625247.1|GE625247	RGNaAd0011D09g Necator americanus adult cDNA library Necator americanus cDNA similar to Caenorhabditis elegans, LiPid Depleted family member (lpd-9), mRNA sequence
Contig11068	9e-11	90.7407	67.9	gi|28914366|gb|CB332558.1|CB332558	py74a02.y1 Haemonchus contortus intestine SL1 TOPO v1 Haemonchus contortus cDNA 5' similar to TR:Q22641 Q22641 T21C9.5 PROTEIN. [1] ;, mRNA sequence
Contig11069	3e-08	82.6531	60	gi|10818784|gb|BF059884.1|BF059884	Hc_d11_04G11_SAC Haemonchus contortus d11 mixed adult from David Knox Haemonchus contortus cDNA clone Hc_d11_04G11 5' similar to gb|AAC47714.1| (U64793) 24 kDa excretory/secretory protein - Haemonchus contortus, mRNA sequence
Contig11069	3e-08	82.6531	60	gi|11410740|gb|BF422751.1|BF422751	Hc_d11_16C09_SKPL Haemonchus contortus d11 mixed adult from David Knox Haemonchus contortus cDNA clone Hc_d11_16C09 5', mRNA sequence
Contig11069	2e-06	89.3617	54	gi|11410966|gb|BF422977.1|BF422977	Hc_d11_20D05_SKPL Haemonchus contortus d11 mixed adult from David Knox Haemonchus contortus cDNA clone Hc_d11_20D05 5', mRNA sequence
Contig11069	5e-07	85.2941	56	gi|17147901|gb|BM139134.1|BM139134	Hc_ad_18H02_SKPL Haemonchus contortus adult from David Knox Haemonchus contortus cDNA clone Hc_ad_18H02 5' similar to gb|AAC47714.1| (U64793) 24 kDa excretory/secretory protein - Haemonchus contortus, mRNA sequence
Contig11071	6e-05	100	48.1	gi|154848244|gb|EV852676.1|EV852676	D.viviparus_32_F08.ab1 Dictyocaulus viviparus HannoverDv2000 cDNA Dictyocaulus viviparus cDNA, mRNA sequence
Contig11071	2e-07	90.9091	56	gi|158015732|gb|EX562350.1|EX562350	AIAE-aaa83e03.g1 Ancylostoma_caninum_EST_Female_pSMART Ancylostoma caninum cDNA, mRNA sequence
Contig11071	4e-09	91.4894	61.9	gi|22529161|gb|BU087972.1|BU087972	Na_L3_26F09_SAC Necator americanus (parasitic nematode) L3 Necator americanus cDNA clone Na_L3_26F09 5', mRNA sequence
Contig11073	7e-26	78.9474	119	gi|161095093|gb|EY463619.1|EY463619	AIAG-aaa38d10.g1 Anclostoma_caninum_EST_L3_Normal_pSMART Ancylostoma caninum cDNA similar to ref|NP_067358.1| rcd1 (required for cell differentiation) homolog 1; FL10; rcd1 (required for cell differentiation) homolog 1 (S.pombe) [Mus musculus] gb|AAF61701
Contig11075	1e-08	80.4348	60	gi|11068902|gb|BF186683.1|BF186683	Hc_L3_01H05_SKPL Haemonchus contortus L3 SL1 from David Knox Haemonchus contortus cDNA clone Hc_L3_01H05 5' similar to pir|T20075 hypothetical protein C49F5.7 - Caenorhabditis elegans, mRNA sequence
Contig11075	6e-88	100	323	gi|27539572|gb|CA994701.1|CA994701	Hc_L4_24D06_SKPL Haemonchus contortus L4 SL1 from David Knox Haemonchus contortus cDNA clone Hc_L4_24D06 5', mRNA sequence
Contig11077	1e-23	80.3846	111	gi|156183113|gb|EW741905.1|EW741905	AIAE-aaa12d11.b1 Ancylostoma_caninum_EST_Female_pSMART Ancylostoma caninum cDNA similar to gb|AAH46839.1| Similar to polo-like kinase (Drosophila) [Xenopus laevis], mRNA sequence
Contig11077	2e-19	80.543	97.6	gi|158006659|gb|EX553277.1|EX553277	AIAE-aaa38d07.b1 Ancylostoma_caninum_EST_Female_pSMART Ancylostoma caninum cDNA similar to gb|AAH46839.1| Similar to polo-like kinase (Drosophila) [Xenopus laevis], mRNA sequence
Contig11077	4e-21	80	103	gi|158007167|gb|EX553785.1|EX553785	AIAE-aaa38d07.g1 Ancylostoma_caninum_EST_Female_pSMART Ancylostoma caninum cDNA similar to gb|AAH46839.1| Similar to polo-like kinase (Drosophila) [Xenopus laevis], mRNA sequence
Contig11077	9e-22	80.9955	105	gi|158012350|gb|EX558968.1|EX558968	AIAE-aaa46c04.b1 Ancylostoma_caninum_EST_Female_pSMART Ancylostoma caninum cDNA similar to gb|AAH46839.1| Similar to polo-like kinase (Drosophila) [Xenopus laevis], mRNA sequence
Contig11077	1e-23	80.3846	111	gi|158014315|gb|EX560933.1|EX560933	AIAE-aaa46c04.g1 Ancylostoma_caninum_EST_Female_pSMART Ancylostoma caninum cDNA similar to gb|AAH46839.1| Similar to polo-like kinase (Drosophila) [Xenopus laevis], mRNA sequence
Contig11078	3e-07	82.9545	56	gi|27593662|gb|CB018926.1|CB018926	px38f06.y2 Haemonchus contortus whole worm SL2 TOPO v1 Haemonchus contortus cDNA 5' similar to TR:Q9U357 Q9U357 T28D6.9 PROTEIN. [1] ;contains MER22.t2 MER22 repetitive element ;, mRNA sequence
Contig11081	6e-10	78.9474	65.9	gi|154845856|gb|EV850283.1|EV850283	D.viviparus_3_G09 Dictyocaulus viviparus HannoverDv2000 cDNA Dictyocaulus viviparus cDNA, mRNA sequence
Contig11081	4e-14	83.6207	79.8	gi|154847439|gb|EV851871.1|EV851871	D.viviparus_23_D10.ab1 Dictyocaulus viviparus HannoverDv2000 cDNA Dictyocaulus viviparus cDNA, mRNA sequence
Contig11081	6e-10	78.9474	65.9	gi|154848247|gb|EV852679.1|EV852679	D.viviparus_32_F11.ab1 Dictyocaulus viviparus HannoverDv2000 cDNA Dictyocaulus viviparus cDNA, mRNA sequence
Contig11081	6e-13	81.5068	75.8	gi|157996725|gb|EX543343.1|EX543343	AIAC-aaa16d12.b1 Ancylostoma_caninum_EST_Male_pSMART Ancylostoma caninum cDNA, mRNA sequence
Contig11081	5e-29	86.8613	129	gi|22528274|gb|BU087085.1|BU087085	Na_L3_16D01_SAC Necator americanus (parasitic nematode) L3 Necator americanus cDNA clone Na_L3_16D01 5', mRNA sequence
Contig11082	5e-09	94.8718	61.9	gi|158007366|gb|EX553984.1|EX553984	AIAE-aab25h01.b1 Ancylostoma_caninum_EST_Female_pSMART Ancylostoma caninum cDNA, mRNA sequence
Contig11082	5e-09	94.8718	61.9	gi|23378485|gb|BU666299.1|BU666299	Na_L3_35F01_SAC Necator americanus (parasitic nematode) L3 Necator americanus cDNA clone Na_L3_35F01 5', mRNA sequence
Contig11082	5e-09	94.8718	61.9	gi|7585003|gb|AW700883.1|AW700883	pa45d02.y1 Hawdon Ancylostoma caninum L3 Ancylostoma caninum cDNA 5' similar to WP:F53F10.4 CE10986 RAS-RELATED PROTEIN ;, mRNA sequence
Contig11082	5e-09	94.8718	61.9	gi|7641026|gb|AW735316.1|AW735316	pa50g04.y1 Hawdon Ancylostoma caninum L3 Ancylostoma caninum cDNA 5', mRNA sequence
Contig11082	5e-09	94.8718	61.9	gi|8004681|gb|AW870628.1|AW870628	pa62e08.y1 Hawdon Ancylostoma caninum L3 Ancylostoma caninum cDNA 5', mRNA sequence
Contig11083	3e-06	81.3084	54	gi|158009102|gb|EX555720.1|EX555720	AIAE-aaa15c09.g1 Ancylostoma_caninum_EST_Female_pSMART Ancylostoma caninum cDNA, mRNA sequence
Contig11088	6e-58	84.2623	224	gi|120541426|gb|EH361309.1|EH361309	NPAC-aaa14e05.g1 N.brasiliensis_EST_L3N_SL1 Nippostrongylus brasiliensis cDNA similar to ref|NP_508844.1| Calumenin-like protein precursor (36.1 kD) [Caenorhabditis elegans] pir|T25842 hypothetical protein M03F4.7 - Caenorhabditis elegans gb|AAB04578.1| H
Contig11088	2e-42	81.6514	172	gi|158012471|gb|EX559089.1|EX559089	AIAE-aaa48h02.b1 Ancylostoma_caninum_EST_Female_pSMART Ancylostoma caninum cDNA similar to ref|NP_508844.1| Calumenin-like protein precursor (36.1 kD) [Caenorhabditis elegans] pir|T25842 hypothetical protein M03F4.7 - Caenorhabditis elegans gb|AAB04578.1|
Contig11088	9e-45	81.9572	180	gi|21808044|gb|BQ666362.1|BQ666362	pb40e01.y1 Anc caninum L3 serum stim pAMP1 v1 Chiapelli McCarter Ancylostoma caninum cDNA 5' similar to TR:Q23017 Q23017 SIMILAR TO EF-HAND CALCIUM BINDING PROTEINS. [1] ;, mRNA sequence
Contig11088	9e-45	81.9572	180	gi|21808392|gb|BQ666710.1|BQ666710	pb46d07.y1 Anc caninum L3 serum stim pAMP1 v1 Chiapelli McCarter Ancylostoma caninum cDNA 5' similar to TR:Q23017 Q23017 SIMILAR TO EF-HAND CALCIUM BINDING PROTEINS. [1] ;, mRNA sequence
Contig11088	2e-61	83.8806	236	gi|28914438|gb|CB333446.1|CB333446	py75a12.y1 Haemonchus contortus intestine SL1 TOPO v1 Haemonchus contortus cDNA 5' similar to TR:Q23017 Q23017 SIMILAR TO EF-HAND CALCIUM BINDING PROTEINS. [1] ;, mRNA sequence
Contig11093	1e-09	90.3846	63.9	gi|156183747|gb|EW742539.1|EW742539	AIAE-aaa04f02.b1 Ancylostoma_caninum_EST_Female_pSMART Ancylostoma caninum cDNA, mRNA sequence
Contig11093	2e-11	89.8305	69.9	gi|157991261|gb|EX537880.1|EX537880	AIAC-aaa23e08.g1 Ancylostoma_caninum_EST_Male_pSMART Ancylostoma caninum cDNA, mRNA sequence
Contig11093	2e-11	89.8305	69.9	gi|158020035|gb|EX566653.1|EX566653	AIAE-aaa95h09.b1 Ancylostoma_caninum_EST_Female_pSMART Ancylostoma caninum cDNA, mRNA sequence
Contig11093	9e-07	86.4407	54	gi|22529717|gb|BU088528.1|BU088528	Na_L3_45D05_SAC Necator americanus (parasitic nematode) L3 Necator americanus cDNA clone Na_L3_45D05 5' similar to W03G9.1 CE30701 locus:snf-1 neurotransmitter transporter, mRNA sequence
Contig11096	3e-47	82.8383	188	gi|156183439|gb|EW742231.1|EW742231	AIAE-aaa04c10.g1 Ancylostoma_caninum_EST_Female_pSMART Ancylostoma caninum cDNA similar to ref|NP_740995.1| DeHydrogenase, Short chain DHS-6 (62.5 kD) (dhs-6) [Caenorhabditis elegans] gb|AAK68188.1|U28739_11 Dehydrogenases, short chain protein 6, isoform
Contig11096	1e-49	83.1683	196	gi|157988099|gb|EX534717.1|EX534717	AIAC-aaa43d05.b1 Ancylostoma_caninum_EST_Male_pSMART Ancylostoma caninum cDNA similar to ref|NP_740995.1| DeHydrogenase, Short chain DHS-6 (62.5 kD) (dhs-6) [Caenorhabditis elegans] gb|AAK68188.1|U28739_11 Dehydrogenases, short chain protein 6, isoform a
Contig11096	2e-45	83.0986	182	gi|158004371|gb|EX550989.1|EX550989	AIAC-aaa29h02.b1 Ancylostoma_caninum_EST_Male_pSMART Ancylostoma caninum cDNA similar to ref|NP_740995.1| DeHydrogenase, Short chain DHS-6 (62.5 kD) (dhs-6) [Caenorhabditis elegans] gb|AAK68188.1|U28739_11 Dehydrogenases, short chain protein 6, isoform a
Contig11096	4e-34	81.7844	145	gi|161096804|gb|EY466962.1|EY466962	AIAG-aaa24c06.b1 Anclostoma_caninum_EST_L3_Normal_pSMART Ancylostoma caninum cDNA similar to ref|NP_740995.1| DeHydrogenase, Short chain DHS-6 (62.5 kD) (dhs-6) [Caenorhabditis elegans] gb|AAK68188.1|U28739_11 Dehydrogenases, short chain protein 6, isofor
Contig11096	1e-49	83.1683	196	gi|162412820|gb|FC554213.1|FC554213	AIAI-aad64e05.g1 Anclostoma_caninum_EST_L3_Activated Ancylostoma caninum cDNA similar to ref|NP_740995.1| DeHydrogenase, Short chain DHS-6 (62.5 kD) (dhs-6) [Caenorhabditis elegans] gb|AAK68188.1|U28739_11 Dehydrogenases, short chain protein 6, isoform a
Contig1110	6e-53	82.5485	208	gi|17148091|gb|BM139324.1|BM139324	Hc_ad_21G08_SKPL Haemonchus contortus adult from David Knox Haemonchus contortus cDNA clone Hc_ad_21G08 5' similar to sp|P49029|MGN_CAEEL MAGO NASHI PROTEIN HOMOLOG (CE-MAGO), mRNA sequence
Contig1110	4e-60	83.1025	232	gi|27474834|gb|CA958474.1|CA958474	px62g05.y1 Haemonchus contortus intestine SL2 TOPO v1 Haemonchus contortus cDNA 5' similar to SW:MGN_CAEEL P49029 MAGO NASHI PROTEIN HOMOLOG ;, mRNA sequence
Contig1110	1e-60	82.1951	234	gi|27474854|gb|CA958494.1|CA958494	px63a10.y1 Haemonchus contortus intestine SL2 TOPO v1 Haemonchus contortus cDNA 5' similar to SW:MGN_CAEEL P49029 MAGO NASHI PROTEIN HOMOLOG ;, mRNA sequence
Contig1110	4e-60	83.1025	232	gi|27595543|gb|CB020807.1|CB020807	px82h12.y1 Haemonchus contortus intestine SL2 TOPO v1 Haemonchus contortus cDNA 5' similar to SW:MGN_CAEEL P49029 MAGO NASHI PROTEIN HOMOLOG ;, mRNA sequence
Contig1110	4e-60	83.1025	232	gi|27596062|gb|CB021326.1|CB021326	px69h01.y1 Haemonchus contortus intestine SL2 TOPO v1 Haemonchus contortus cDNA 5' similar to SW:MGN_CAEEL P49029 MAGO NASHI PROTEIN HOMOLOG ;, mRNA sequence
Contig11100	1e-51	81.519	204	gi|45484950|gb|CK966976.1|CK966976	4082176 BARC 9BOV Bos taurus cDNA clone 9BOV20_I17 3', mRNA sequence
Contig11100	0	92.7734	714	gi|45485161|gb|CK967187.1|CK967187	4082560 BARC 9BOV Bos taurus cDNA clone 9BOV20_I17 5', mRNA sequence
Contig11100	1e-101	93.6255	371	gi|45495524|gb|CK977550.1|CK977550	4109179 BARC 9BOV Bos taurus cDNA clone 9BOV37_N18 3', mRNA sequence
Contig11100	0	92.9889	773	gi|45496481|gb|CK978507.1|CK978507	4109667 BARC 9BOV Bos taurus cDNA clone 9BOV38_C02 3', mRNA sequence
Contig11101	9e-67	92.3913	254	gi|27473389|gb|CA957029.1|CA957029	px54b07.y1 Haemonchus contortus intestine SL2 TOPO v1 Haemonchus contortus cDNA 5' similar to TR:P91302 P91302 SIMILARITY TO ARABIDOPSIS THALIANA UBIQUITIN-LIKE PROTEIN 8. [1] ;, mRNA sequence
Contig11101	1e-62	91.8919	240	gi|27473392|gb|CA957032.1|CA957032	px54b10.y1 Haemonchus contortus intestine SL2 TOPO v1 Haemonchus contortus cDNA 5' similar to TR:P91302 P91302 SIMILARITY TO ARABIDOPSIS THALIANA UBIQUITIN-LIKE PROTEIN 8. [1] ;, mRNA sequence
Contig11101	1e-59	92.2619	230	gi|27593785|gb|CB019049.1|CB019049	px72e07.y1 Haemonchus contortus whole worm SL2 TOPO v1 Haemonchus contortus cDNA 5' similar to TR:P91302 P91302 SIMILARITY TO ARABIDOPSIS THALIANA UBIQUITIN-LIKE PROTEIN 8. [1] ;, mRNA sequence
Contig11101	9e-67	92.3913	254	gi|27594853|gb|CB020117.1|CB020117	px65b11.y1 Haemonchus contortus intestine SL2 TOPO v1 Haemonchus contortus cDNA 5' similar to TR:P91302 P91302 SIMILARITY TO ARABIDOPSIS THALIANA UBIQUITIN-LIKE PROTEIN 8. [1] ;, mRNA sequence
Contig11101	8e-61	91.2088	234	gi|27595791|gb|CB021055.1|CB021055	px94c11.y1 Haemonchus contortus intestine SL2 TOPO v1 Haemonchus contortus cDNA 5' similar to TR:P91302 P91302 SIMILARITY TO ARABIDOPSIS THALIANA UBIQUITIN-LIKE PROTEIN 8. [1] ;, mRNA sequence
Contig11103	2e-15	91.9355	83.8	gi|11907042|gb|BF642917.1|BF642917	Hc_d11_30B10_SKPL Haemonchus contortus d11 mixed adult from David Knox Haemonchus contortus cDNA clone Hc_d11_30B10 5', mRNA sequence
Contig11103	1e-07	88.6792	58	gi|158000575|gb|EX547193.1|EX547193	AIAC-aaa79c01.b1 Ancylostoma_caninum_EST_Male_pSMART Ancylostoma caninum cDNA similar to ref|NP_506573.1| Homolog of yeast ribosome biogenesis regulatory protein rrs1 like (38.0 kD) [Caenorhabditis elegans] sp|Q9XVT0|RRS1_CAEEL Ribosome biogenesis regulat
Contig1111	2e-10	91.8367	65.9	gi|27593432|gb|CB018696.1|CB018696	px50h09.y1 Haemonchus contortus whole worm SL2 TOPO v1 Haemonchus contortus cDNA 5', mRNA sequence
Contig11113	4e-06	100	54	gi|157992095|gb|EX538715.1|EX538715	AIAC-aaa55b10.b1 Ancylostoma_caninum_EST_Male_pSMART Ancylostoma caninum cDNA, mRNA sequence
Contig11113	3e-07	100	58	gi|157999072|gb|EX545690.1|EX545690	AIAC-aaa49d10.g1 Ancylostoma_caninum_EST_Male_pSMART Ancylostoma caninum cDNA similar to ref|NP_506115.1| Predicted CDS, glutathione S-transferase, C-terminal domain containing protein family member [Caenorhabditis elegans] pir|T20215 hypothetical protein
Contig11113	4e-06	100	54	gi|158004270|gb|EX550888.1|EX550888	AIAC-aab11b10.b1 Ancylostoma_caninum_EST_Male_pSMART Ancylostoma caninum cDNA, mRNA sequence
Contig11113	4e-06	100	54	gi|161089835|gb|EY458379.1|EY458379	AIAG-aaa72e04.b1 Anclostoma_caninum_EST_L3_Normal_pSMART Ancylostoma caninum cDNA, mRNA sequence
Contig11113	4e-06	100	54	gi|161099334|gb|EY468254.1|EY468254	AIAG-aab15c10.b1 Anclostoma_caninum_EST_L3_Normal_pSMART Ancylostoma caninum cDNA, mRNA sequence
Contig1112	1e-05	85.9649	50.1	gi|162411662|gb|FC553096.1|FC553096	AIAI-aae06d10.b1 Anclostoma_caninum_EST_L3_Activated Ancylostoma caninum cDNA, mRNA sequence
Contig1112	1e-05	85.9649	50.1	gi|162411887|gb|FC553301.1|FC553301	AIAI-aae09c07.b1 Anclostoma_caninum_EST_L3_Activated Ancylostoma caninum cDNA, mRNA sequence
Contig11122	2e-08	83.7209	60	gi|120540118|gb|EH360001.1|EH360001	NPAA-aaa30e04.g1 N.brasiliensis_EST_L3A_SL1 Nippostrongylus brasiliensis cDNA similar to ref|NP_496245.1| Adenylate kinase (24.9 kD) [Caenorhabditis elegans] sp|Q09629|KADY_CAEEL PROBABLE ADENYLATE KINASE ISOENZYME ZK673.2 (ATP-AMP TRANSPHOSPHORYLASE) pir
Contig11122	8e-27	86.2745	121	gi|27594493|gb|CB019757.1|CB019757	px47h04.y1 Haemonchus contortus whole worm SL2 TOPO v1 Haemonchus contortus cDNA 5' similar to SW:KADY_CAEEL Q09629 PROBABLE ADENYLATE KINASE ISOENZYME ZK673.2 ;, mRNA sequence
Contig11124	1e-08	87.931	60	gi|158007240|gb|EX553858.1|EX553858	AIAE-aaa39c08.g1 Ancylostoma_caninum_EST_Female_pSMART Ancylostoma caninum cDNA similar to ref|NP_509242.1| Aldose reductase family member (35.2 kD) [Caenorhabditis elegans] pir|T25526 hypothetical protein C07D8.6 - Caenorhabditis elegans gb|AAB37976.1| H
Contig11124	1e-08	87.931	60	gi|158010734|gb|EX557352.1|EX557352	AIAE-aaa28h01.g1 Ancylostoma_caninum_EST_Female_pSMART Ancylostoma caninum cDNA similar to ref|NP_509242.1| Aldose reductase family member (35.2 kD) [Caenorhabditis elegans] pir|T25526 hypothetical protein C07D8.6 - Caenorhabditis elegans gb|AAB37976.1| H
Contig11124	4e-21	89.6552	101	gi|17147848|gb|BM139081.1|BM139081	Hc_ad_18B05_SKPL Haemonchus contortus adult from David Knox Haemonchus contortus cDNA clone Hc_ad_18B05 5' similar to pir|T25526 hypothetical protein C07D8.6 - Caenorhabditis elegans, mRNA sequence
Contig11134	3e-40	85.2217	165	gi|14020516|gb|BG734232.1|BG734232	Hc_gut_09H07_SKPL Haemonchus contortus Intestinal mRNA Haemonchus contortus cDNA clone Hc_gut_09H07 5' similar to sp|Q27666|SODC_HAECO SUPEROXIDE DISMUTASE - CU-ZN, mRNA sequence
Contig11134	8e-38	84.7291	157	gi|27473659|gb|CA957299.1|CA957299	px22a11.y1 Haemonchus contortus whole worm SL2 TOPO v1 Haemonchus contortus cDNA 5' similar to SW:SODC_HAECO Q27666 SUPEROXIDE DISMUTASE [CU-ZN] ;, mRNA sequence
Contig11134	1e-42	85.7143	172	gi|27474597|gb|CA958237.1|CA958237	px57c04.y1 Haemonchus contortus intestine SL2 TOPO v1 Haemonchus contortus cDNA 5' similar to SW:SODC_HAECO Q27666 SUPEROXIDE DISMUTASE [CU-ZN] ;, mRNA sequence
Contig11134	1e-42	85.7143	172	gi|27593564|gb|CB018828.1|CB018828	px36h06.y2 Haemonchus contortus whole worm SL2 TOPO v1 Haemonchus contortus cDNA 5' similar to SW:SODC_HAECO Q27666 SUPEROXIDE DISMUTASE [CU-ZN] ;, mRNA sequence
Contig11134	3e-40	85.2217	165	gi|27594815|gb|CB020079.1|CB020079	px64e12.y1 Haemonchus contortus intestine SL2 TOPO v1 Haemonchus contortus cDNA 5' similar to SW:SODC_HAECO Q27666 SUPEROXIDE DISMUTASE [CU-ZN] ;contains element MER10 repetitive element ;, mRNA sequence
Contig11137	5e-21	80.9302	101	gi|10122221|gb|AW670759.1|AW670759	Hce52L1 Haemonchus contortus trans-spliced expression library Haemonchus contortus cDNA 5' similar to transthyretin-like, mRNA sequence
Contig11137	2e-20	82.9114	99.6	gi|27539594|gb|CA994723.1|CA994723	Hc_L4_24G09_SKPL Haemonchus contortus L4 SL1 from David Knox Haemonchus contortus cDNA clone Hc_L4_24G09 5' similar to R13A5.6 CE01378 status:Partially_confirmed TR:Q95Y93, mRNA sequence
Contig11137	2e-05	93.9394	50.1	gi|27539689|gb|CA994818.1|CA994818	Hc_L4_26C02_SKPL Haemonchus contortus L4 SL1 from David Knox Haemonchus contortus cDNA clone Hc_L4_26C02 5' similar to R13A5.6 CE01378 status:Partially_confirmed TR:Q95Y93, mRNA sequence
Contig11137	1e-43	84.7162	176	gi|27539703|gb|CA994832.1|CA994832	Hc_L4_26E03_SKPL Haemonchus contortus L4 SL1 from David Knox Haemonchus contortus cDNA clone Hc_L4_26E03 5' similar to R13A5.6 CE01378 status:Partially_confirmed TR:Q95Y93, mRNA sequence
Contig11137	4e-06	100	52	gi|7641173|gb|AW735460.1|AW735460	pa54h10.y1 Hawdon Ancylostoma caninum L3 Ancylostoma caninum cDNA 5' similar to WP:C40H1.5 CE00113 HYPOTHETICAL 15.0 KD PROTEIN C40H1.5 IN CHROMOSOME III ;, mRNA sequence
Contig11138	9e-08	82.7957	58	gi|157998336|gb|EX544954.1|EX544954	AIAC-aaa33d02.g1 Ancylostoma_caninum_EST_Male_pSMART Ancylostoma caninum cDNA similar to ref|NP_502368.1| Rac effector, Gut on EXterior GEX-3 (129.9 kD) (gex-3) [Caenorhabditis elegans] sp|P55163|GEX3_CAEEL Membrane-associated protein gex-3 pir|T20611 hyp
Contig11138	9e-08	82.7957	58	gi|157999370|gb|EX545988.1|EX545988	AIAC-aaa90f01.b1 Ancylostoma_caninum_EST_Male_pSMART Ancylostoma caninum cDNA similar to ref|NP_502368.1| Rac effector, Gut on EXterior GEX-3 (129.9 kD) (gex-3) [Caenorhabditis elegans] sp|P55163|GEX3_CAEEL Membrane-associated protein gex-3 pir|T20611 hyp
Contig11138	2e-05	81.7204	50.1	gi|162401484|gb|FC543225.1|FC543225	AIAI-aad73d01.g1 Anclostoma_caninum_EST_L3_Activated Ancylostoma caninum cDNA similar to ref|NP_502368.1| Rac effector, Gut on EXterior GEX-3 (129.9 kD) (gex-3) [Caenorhabditis elegans] sp|P55163|GEX3_CAEEL Membrane-associated protein gex-3 pir|T20611 hyp
Contig1114	0	98.7319	1039	gi|17353064|gb|BM174179.1|BM174179	Hc_L4_16B02_SKPL Haemonchus contortus L4 SL1 from David Knox Haemonchus contortus cDNA clone Hc_L4_16B02 5' similar to gb|AAB92041.2| (AF038611) Hypothetical protein E04A4.8 - Caenorhabditis elegans, mRNA sequence
Contig1114	0	88.9465	640	gi|27539338|gb|CA994467.1|CA994467	Hc_egg_20C07_SKPL Haemonchus contortus egg SL1 from David Knox Haemonchus contortus cDNA clone Hc_egg_20C07 5' similar to E04A4.8 CE21392 locus:rpl-20 ribosomal protein status:Confirmed, mRNA sequence
Contig1114	0	88.9465	640	gi|27539342|gb|CA994471.1|CA994471	Hc_egg_20C12_SKPL Haemonchus contortus egg SL1 from David Knox Haemonchus contortus cDNA clone Hc_egg_20C12 5' similar to E04A4.8 CE21392 locus:rpl-20 ribosomal protein status:Confirmed, mRNA sequence
Contig1114	0	88.9465	640	gi|27539415|gb|CA994544.1|CA994544	Hc_egg_21C03_SKPL Haemonchus contortus egg SL1 from David Knox Haemonchus contortus cDNA clone Hc_egg_21C03 5' similar to E04A4.8 CE21392 locus:rpl-20 ribosomal protein status:Confirmed, mRNA sequence
Contig1114	0	88.9465	640	gi|27539526|gb|CA994655.1|CA994655	Hc_egg_22F10_SKPL Haemonchus contortus egg SL1 from David Knox Haemonchus contortus cDNA clone Hc_egg_22F10 5' similar to E04A4.8 CE21392 locus:rpl-20 ribosomal protein status:Confirmed, mRNA sequence
Contig11140	3e-42	80.7388	172	gi|120542561|gb|EH362443.1|EH362443	NPAD-aaa05g07.b1 N.brasiliensis_NPAD1_EST_L3N Nippostrongylus brasiliensis cDNA similar to ref|NP_501686.1| Putative cytoplasmic protein of bilaterial origin [Caenorhabditis elegans] pir|T19657 hypothetical protein C33A12.3 - Caenorhabditis elegans emb|CA
Contig11140	4e-29	80.7829	129	gi|154846314|gb|EV850741.1|EV850741	D.viviparus_8_F03 Dictyocaulus viviparus HannoverDv2000 cDNA Dictyocaulus viviparus cDNA, mRNA sequence
Contig11140	1e-13	80.4469	77.8	gi|154847445|gb|EV851877.1|EV851877	D.viviparus_23_E04.ab1 Dictyocaulus viviparus HannoverDv2000 cDNA Dictyocaulus viviparus cDNA, mRNA sequence
Contig11140	8e-15	81.8792	81.8	gi|154848271|gb|EV852703.1|EV852703	D.viviparus_37_A01.ab1 Dictyocaulus viviparus HannoverDv2000 cDNA Dictyocaulus viviparus cDNA, mRNA sequence
Contig11140	3e-33	85	143	gi|15498859|gb|BI595372.1|BI595372	Hc_L3_05G02_SKPL Haemonchus contortus L3 SL1 from David Knox Haemonchus contortus cDNA clone Hc_L3_05G02 5' similar to pir|T19657 hypothetical protein C33A12.3 - Caenorhabditis elegans, mRNA sequence
Contig11143	1e-32	86.2275	141	gi|11410900|gb|BF422911.1|BF422911	Hc_d11_19C11_SKPL Haemonchus contortus d11 mixed adult from David Knox Haemonchus contortus cDNA clone Hc_d11_19C11 5' similar to pir|T27928 hypothetical protein ZK593.1 - Caenorhabditis elegans, mRNA sequence
Contig11148	1e-15	82.8358	83.8	gi|21807868|gb|BQ666186.1|BQ666186	pb37d02.y1 Anc caninum L3 serum stim pAMP1 v1 Chiapelli McCarter Ancylostoma caninum cDNA 5' similar to SW:ERH_HUMAN Q14259 ENHANCER OF RUDIMENTARY HOMOLOG. ;, mRNA sequence
Contig11148	7e-36	86.3636	151	gi|28914909|gb|CB333046.1|CB333046	py50d12.y1 Haemonchus contortus whole worm SL1 TOPO v1 Haemonchus contortus cDNA 5' similar to SW:ERH_HUMAN Q14259 ENHANCER OF RUDIMENTARY HOMOLOG. ;, mRNA sequence
Contig11148	7e-36	86.3636	151	gi|28915183|gb|CB333320.1|CB333320	py43c08.y1 Haemonchus contortus whole worm SL1 TOPO v1 Haemonchus contortus cDNA 5' similar to SW:ER_DROVI Q94554 ENHANCER OF RUDIMENTARY PROTEIN. ;, mRNA sequence
Contig11148	1e-22	85.0746	107	gi|7584351|gb|AW700245.1|AW700245	pa29f06.y1 Hawdon Ancylostoma caninum L3 Ancylostoma caninum cDNA 5' similar to SW:ERH_HUMAN Q14259 ENHANCER OF RUDIMENTARY HOMOLOG. ;, mRNA sequence
Contig11154	1e-19	81.3472	97.6	gi|45499991|gb|CK982011.1|CK982011	4114301 BARC 9BOV Bos taurus cDNA clone 9BOV44_D04 3', mRNA sequence
Contig11157	3e-12	87.013	73.8	gi|157989621|gb|EX536240.1|EX536240	AIAC-aab25h02.b1 Ancylostoma_caninum_EST_Male_pSMART Ancylostoma caninum cDNA similar to ref|NP_509076.1| Troponin T TNT-1, MUscle Positioning MUP-2 (47.0 kD) (mup-2) [Caenorhabditis elegans] sp|Q27371|TRT_CAEEL Troponin T pir|T16922 hypothetical protein
Contig11157	8e-25	79.6774	115	gi|158014123|gb|EX560741.1|EX560741	AIAE-aaa83c04.b1 Ancylostoma_caninum_EST_Female_pSMART Ancylostoma caninum cDNA similar to ref|NP_509479.1| Troponin T TNT-2 (tnt-2) [Caenorhabditis elegans] pir|T16441 hypothetical protein F53A9.10 - Caenorhabditis elegans, mRNA sequence
Contig11157	8e-25	79.6774	115	gi|158015716|gb|EX562334.1|EX562334	AIAE-aaa83c04.g1 Ancylostoma_caninum_EST_Female_pSMART Ancylostoma caninum cDNA similar to ref|NP_509479.1| Troponin T TNT-2 (tnt-2) [Caenorhabditis elegans] pir|T16441 hypothetical protein F53A9.10 - Caenorhabditis elegans, mRNA sequence
Contig11157	1e-14	79.9043	81.8	gi|162402002|gb|FC543536.1|FC543536	AIAI-aad21c01.b1 Anclostoma_caninum_EST_L3_Activated Ancylostoma caninum cDNA similar to ref|NP_509479.1| Troponin T TNT-2 (tnt-2) [Caenorhabditis elegans] pir|T16441 hypothetical protein F53A9.10 - Caenorhabditis elegans, mRNA sequence
Contig11157	3e-12	79.4258	73.8	gi|162408604|gb|FC550054.1|FC550054	AIAI-aad35a10.b1 Anclostoma_caninum_EST_L3_Activated Ancylostoma caninum cDNA similar to ref|NP_509479.1| Troponin T TNT-2 (tnt-2) [Caenorhabditis elegans] pir|T16441 hypothetical protein F53A9.10 - Caenorhabditis elegans, mRNA sequence
Contig1116	5e-11	87.6543	67.9	gi|11179975|gb|BF249792.1|BF249792	pa86a12.y1 Hawdon Ancylostoma caninum L3 Ancylostoma caninum cDNA 5' similar to SW:IF4A_CAEEL P27639 EUKARYOTIC INITIATION FACTOR 4A ;, mRNA sequence
Contig1116	1e-14	90	79.8	gi|17124535|gb|BM129983.1|BM129983	pb24e06.y1 Anc caninum L3 serum stim pAMP1 v1 Chiapelli McCarter Ancylostoma caninum cDNA 5', mRNA sequence
Contig1116	5e-17	90.9091	87.7	gi|171300939|gb|FE928839.1|FE928839	NPAD-aaa48g03.b2 N.brasiliensis_NPAD1_EST_L3N Nippostrongylus brasiliensis cDNA similar to ref|NP_498509.1| Eukaryotic initiation factor 4A-like INF-1 (45.4 kD) (inf-1) [Caenorhabditis elegans] sp|P27639|IF4A_CAEEL Eukaryotic initiation factor 4A (eIF-4A)
Contig1116	8e-10	85	63.9	gi|22528547|gb|BU087358.1|BU087358	Na_L3_19E12_SAC Necator americanus (parasitic nematode) L3 Necator americanus cDNA clone Na_L3_19E12 5', mRNA sequence
Contig1116	8e-13	88.764	73.8	gi|91104232|gb|EB186275.1|EB186275	NPAC-aaa06h01.b1 N.brasiliensis_EST_L3N_SL1 Nippostrongylus brasiliensis cDNA similar to ref|NP_498509.1| Eukaryotic initiation factor 4A-like INF-1 (45.4 kD) (inf-1) [Caenorhabditis elegans] sp|P27639|IF4A_CAEEL Eukaryotic initiation factor 4A (eIF-4A) (
Contig11160	1e-77	92.823	289	gi|17353051|gb|BM174166.1|BM174166	Hc_L4_15H05_SKPL Haemonchus contortus L4 SL1 from David Knox Haemonchus contortus cDNA clone Hc_L4_15H05 5' similar to pir|T23657 hypothetical protein M01F1.6 - Caenorhabditis elegans, mRNA sequence
Contig11160	1e-09	90.3846	63.9	gi|27587688|gb|CB012952.1|CB012952	Hc_ad_47F01_SKPL Haemonchus contortus adult from David Knox Haemonchus contortus cDNA clone Hc_ad_47F01 5' similar to M01F1.6 CE01034 status:Predicted TR:Q21454 protein_id:CAA86518.1, mRNA sequence
Contig11164	6e-08	82.7273	60	gi|158008049|gb|EX554667.1|EX554667	AIAE-aaa73f02.g1 Ancylostoma_caninum_EST_Female_pSMART Ancylostoma caninum cDNA similar to ref|NP_500409.1| Seven in absentia protein family (45.8 kD) [Caenorhabditis elegans] gb|AAK68432.1|AC024759_2 Hypothetical protein Y37E11AR.2 [Caenorhabditis elegan
Contig11164	8e-26	82.1429	119	gi|158012785|gb|EX559403.1|EX559403	AIAE-aaa73f02.b1 Ancylostoma_caninum_EST_Female_pSMART Ancylostoma caninum cDNA similar to ref|NP_500409.1| Seven in absentia protein family (45.8 kD) [Caenorhabditis elegans] gb|AAK68432.1|AC024759_2 Hypothetical protein Y37E11AR.2 [Caenorhabditis elegan
Contig11164	2e-23	81.6964	111	gi|161100289|gb|EY470209.1|EY470209	AIAG-aaa97b10.g1 Anclostoma_caninum_EST_L3_Normal_pSMART Ancylostoma caninum cDNA similar to ref|NP_500409.1| Seven in absentia protein family (45.8 kD) [Caenorhabditis elegans] gb|AAK68432.1|AC024759_2 Hypothetical protein Y37E11AR.2 [Caenorhabditis eleg
Contig11164	1e-21	82.5397	105	gi|162407374|gb|FC548375.1|FC548375	AIAI-aad76b06.b1 Anclostoma_caninum_EST_L3_Activated Ancylostoma caninum cDNA similar to ref|NP_500409.1| Seven in absentia protein family (45.8 kD) [Caenorhabditis elegans] gb|AAK68432.1|AC024759_2 Hypothetical protein Y37E11AR.2 [Caenorhabditis elegans]
Contig11164	8e-26	82.1429	119	gi|162411634|gb|FC553068.1|FC553068	AIAI-aae06b04.b1 Anclostoma_caninum_EST_L3_Activated Ancylostoma caninum cDNA similar to ref|NP_500409.1| Seven in absentia protein family (45.8 kD) [Caenorhabditis elegans] gb|AAK68432.1|AC024759_2 Hypothetical protein Y37E11AR.2 [Caenorhabditis elegans]
Contig11165	7e-06	78.5714	52	gi|158004352|gb|EX550970.1|EX550970	AIAC-aab12e04.b1 Ancylostoma_caninum_EST_Male_pSMART Ancylostoma caninum cDNA, mRNA sequence
Contig11166	2e-25	89.899	117	gi|11180586|gb|BF250403.1|BF250403	pa98g01.y1 Hawdon Ancylostoma caninum L3 Ancylostoma caninum cDNA 5' similar to SW:SODE_HAECO P51547 EXTRACELLULAR SUPEROXIDE DISMUTASE [CU-ZN] PRECURSOR ;, mRNA sequence
Contig11166	1e-20	94.0299	101	gi|156185476|gb|EW744268.1|EW744268	AIAC-aaa03e12.g1 Ancylostoma_caninum_EST_Male_pSMART Ancylostoma caninum cDNA similar to sp|P51547|SODE_HAECO Extracellular superoxide dismutase [Cu-Zn] precursor (EC-SOD) emb|CAA93449.1| extracellular superoxide dismutase [Haemonchus contortus], mRNA seq
Contig11166	3e-18	92.5373	93.7	gi|157995853|gb|EX542471.1|EX542471	AIAC-aaa87g12.g1 Ancylostoma_caninum_EST_Male_pSMART Ancylostoma caninum cDNA similar to sp|P51547|SODE_HAECO Extracellular superoxide dismutase [Cu-Zn] precursor (EC-SOD) emb|CAA93449.1| extracellular superoxide dismutase [Haemonchus contortus], mRNA seq
Contig11166	3e-18	92.5373	93.7	gi|161097721|gb|EY467253.1|EY467253	AIAG-aaa92a04.b1 Anclostoma_caninum_EST_L3_Normal_pSMART Ancylostoma caninum cDNA similar to sp|P51547|SODE_HAECO Extracellular superoxide dismutase [Cu-Zn] precursor (EC-SOD) emb|CAA93449.1| extracellular superoxide dismutase [Haemonchus contortus], mRNA
Contig11166	1e-20	84.7328	101	gi|27474410|gb|CA958050.1|CA958050	px17f05.y1 Haemonchus contortus intestine pAMP1 v1 Haemonchus contortus cDNA 5' similar to SW:SODE_HAECO P51547 EXTRACELLULAR SUPEROXIDE DISMUTASE [CU-ZN] PRECURSOR ;, mRNA sequence
Contig11169	6e-14	80.3279	77.8	gi|161091459|gb|EY459492.1|EY459492	AIAG-aaa74f07.b1 Anclostoma_caninum_EST_L3_Normal_pSMART Ancylostoma caninum cDNA similar to ref|NP_491749.2| IBR domain containing protein family member (57.3 kD) [Caenorhabditis elegans] gb|AAB93645.3| Hypothetical protein C27A12.8 [Caenorhabditis elega
Contig11169	4e-21	81.9672	101	gi|161097846|gb|EY466585.1|EY466585	AIAG-aaa14b05.g1 Anclostoma_caninum_EST_L3_Normal_pSMART Ancylostoma caninum cDNA similar to ref|NP_491749.2| IBR domain containing protein family member (57.3 kD) [Caenorhabditis elegans] gb|AAB93645.3| Hypothetical protein C27A12.8 [Caenorhabditis elega
Contig11169	4e-21	81.9672	101	gi|162408995|gb|FC550827.1|FC550827	AIAI-aae03c07.b1 Anclostoma_caninum_EST_L3_Activated Ancylostoma caninum cDNA similar to ref|NP_491749.2| IBR domain containing protein family member (57.3 kD) [Caenorhabditis elegans] gb|AAB93645.3| Hypothetical protein C27A12.8 [Caenorhabditis elegans],
Contig11169	4e-21	81.9672	101	gi|162409016|gb|FC550848.1|FC550848	AIAI-aae03c06.b1 Anclostoma_caninum_EST_L3_Activated Ancylostoma caninum cDNA similar to ref|NP_491749.2| IBR domain containing protein family member (57.3 kD) [Caenorhabditis elegans] gb|AAB93645.3| Hypothetical protein C27A12.8 [Caenorhabditis elegans],
Contig11169	4e-21	81.9672	101	gi|162410669|gb|FC551947.1|FC551947	AIAI-aad93a11.b1 Anclostoma_caninum_EST_L3_Activated Ancylostoma caninum cDNA similar to ref|NP_491749.2| IBR domain containing protein family member (57.3 kD) [Caenorhabditis elegans] gb|AAB93645.3| Hypothetical protein C27A12.8 [Caenorhabditis elegans],
Contig11171	3e-56	87.3874	218	gi|10122145|gb|AW670746.1|AW670746	Hce27L1B Haemonchus contortus trans-spliced expression library Haemonchus contortus cDNA 5' similar to 40S ribosomal protein S6, mRNA sequence
Contig11171	8e-57	86.1004	220	gi|15498709|gb|BI595222.1|BI595222	Hc_egg_12G11_SKPL Haemonchus contortus egg SL1 from David Knox Haemonchus contortus cDNA clone Hc_egg_12G11 5' similar to ref|XP_048311.1| similar to ribosomal protein S6 (H. sapiens) - Homo sapiens, mRNA sequence
Contig11171	1e-126	96.3235	452	gi|17353059|gb|BM174174.1|BM174174	Hc_L4_16A07_SKPL Haemonchus contortus L4 SL1 from David Knox Haemonchus contortus cDNA clone Hc_L4_16A07 5' similar to emb|CAB81996.1| (AL132902) predicted using Genefinder~similar to 40S ribosomal, mRNA sequence
Contig11171	1e-61	85.9779	236	gi|27590133|gb|CB015397.1|CB015397	Hc_d11_41B02_SKPL Haemonchus contortus d11 mixed adult from David Knox Haemonchus contortus cDNA clone Hc_d11_41B02 5' similar to Y71A12B.1 CE24592 locus:rps-6 40S ribosomal protein S6, mRNA sequence
Contig11171	8e-63	87.1486	240	gi|28914367|gb|CB332559.1|CB332559	py74a03.y1 Haemonchus contortus intestine SL1 TOPO v1 Haemonchus contortus cDNA 5' similar to WP:CE24592 Y71A12B.L ;, mRNA sequence
Contig11174	3e-08	94.7368	60	gi|158008942|gb|EX555560.1|EX555560	AIAE-aaa13e02.g1 Ancylostoma_caninum_EST_Female_pSMART Ancylostoma caninum cDNA, mRNA sequence
Contig11174	3e-08	94.7368	60	gi|158010897|gb|EX557515.1|EX557515	AIAE-aaa98d09.b1 Ancylostoma_caninum_EST_Female_pSMART Ancylostoma caninum cDNA, mRNA sequence
Contig11174	3e-08	94.7368	60	gi|158017518|gb|EX564136.1|EX564136	AIAE-aaa50c11.g1 Ancylostoma_caninum_EST_Female_pSMART Ancylostoma caninum cDNA, mRNA sequence
Contig11174	3e-08	94.7368	60	gi|158019025|gb|EX565643.1|EX565643	AIAE-aaa13e02.b1 Ancylostoma_caninum_EST_Female_pSMART Ancylostoma caninum cDNA, mRNA sequence
Contig11174	3e-08	94.7368	60	gi|158019380|gb|EX565998.1|EX565998	AIAE-aaa50c11.b1 Ancylostoma_caninum_EST_Female_pSMART Ancylostoma caninum cDNA, mRNA sequence
Contig11177	3e-18	80.5687	93.7	gi|28914648|gb|CB332785.1|CB332785	py46b11.y1 Haemonchus contortus whole worm SL1 TOPO v1 Haemonchus contortus cDNA 5' similar to TR:Q9VUJ0 Q9VUJ0 CG17166 PROTEIN. ;, mRNA sequence
Contig11181	9e-08	96.9697	58	gi|27590530|gb|CB015794.1|CB015794	Hc_d11_46A01_SKPL Haemonchus contortus d11 mixed adult from David Knox Haemonchus contortus cDNA clone Hc_d11_46A01 5' similar to Y51F10.8 CE30038 status:Predicted TR:Q8WTJ7, mRNA sequence
Contig11185	6e-83	87.1473	307	gi|27473225|gb|CA956865.1|CA956865	px31g04.y1 Haemonchus contortus whole worm SL2 TOPO v1 Haemonchus contortus cDNA 5' similar to TR:Q9XUP3 Q9XUP3 T16G1.11 PROTEIN. [1] ;, mRNA sequence
Contig11185	1e-80	86.8339	299	gi|27593382|gb|CB018646.1|CB018646	px50b06.y1 Haemonchus contortus whole worm SL2 TOPO v1 Haemonchus contortus cDNA 5' similar to TR:Q9XUP3 Q9XUP3 T16G1.11 PROTEIN. [1] ;, mRNA sequence
Contig11185	6e-83	87.1473	307	gi|27594304|gb|CB019568.1|CB019568	px45a10.y1 Haemonchus contortus whole worm SL2 TOPO v1 Haemonchus contortus cDNA 5' similar to TR:Q9XUP3 Q9XUP3 T16G1.11 PROTEIN. [1] ;, mRNA sequence
Contig11185	2e-85	87.4608	315	gi|27595026|gb|CB020290.1|CB020290	px67f09.y1 Haemonchus contortus intestine SL2 TOPO v1 Haemonchus contortus cDNA 5' similar to TR:Q9XUP3 Q9XUP3 T16G1.11 PROTEIN. [1] ;, mRNA sequence
Contig11185	2e-85	87.4608	315	gi|27595999|gb|CB021263.1|CB021263	px69b01.y1 Haemonchus contortus intestine SL2 TOPO v1 Haemonchus contortus cDNA 5' similar to TR:Q9XUP3 Q9XUP3 T16G1.11 PROTEIN. [1] ;, mRNA sequence
Contig11188	3e-91	88.8889	335	gi|15499058|gb|BI595571.1|BI595571	Hc_L3_10C08_SKPL Haemonchus contortus L3 SL1 from David Knox Haemonchus contortus cDNA clone Hc_L3_10C08 5' similar to dbj|BAB27516.1| (AK011284) putative - Mus musculus, mRNA sequence
Contig11188	5e-84	88.9273	311	gi|17147810|gb|BM139043.1|BM139043	Hc_ad_17E06_SKPL Haemonchus contortus adult from David Knox Haemonchus contortus cDNA clone Hc_ad_17E06 5' similar to gb|AAF64249.1|AF153718_1 (AF153718) dynein light chain 1 protein DLC-1 - Onchocerca volvulus, mRNA sequence
Contig11188	3e-85	87.6923	315	gi|17352631|gb|BM173746.1|BM173746	Hc_ad_24E09_SKPL Haemonchus contortus adult from David Knox Haemonchus contortus cDNA clone Hc_ad_24E09 5' similar to sp|Q22799|DYL1_CAEEL PROBABLE DYNEIN LIGHT CHAIN 1, CYTOPLASMIC, mRNA sequence
Contig11188	9e-98	89.1641	357	gi|27539321|gb|CA994450.1|CA994450	Hc_egg_20A10_SKPL Haemonchus contortus egg SL1 from David Knox Haemonchus contortus cDNA clone Hc_egg_20A10 5' similar to T26A5.9 CE00788 locus:dlc-1 status:Confirmed SW:Q22799, mRNA sequence
Contig11188	1e-100	89.4737	365	gi|27539427|gb|CA994556.1|CA994556	Hc_egg_21D07_SKPL Haemonchus contortus egg SL1 from David Knox Haemonchus contortus cDNA clone Hc_egg_21D07 5' similar to T26A5.9 CE00788 locus:dlc-1 status:Confirmed SW:Q22799, mRNA sequence
Contig11189	6e-35	80.109	149	gi|158006715|gb|EX553333.1|EX553333	AIAE-aaa39e03.b1 Ancylostoma_caninum_EST_Female_pSMART Ancylostoma caninum cDNA similar to ref|NP_494441.1| Coatomer (107.5 kD) [Caenorhabditis elegans] pir|T33907 hypothetical protein Y25C1A.5 - Caenorhabditis elegans gb|AAD12836.1| Hypothetical protein
Contig11189	6e-38	79.8544	159	gi|158015347|gb|EX561965.1|EX561965	AIAE-aaa18a04.b1 Ancylostoma_caninum_EST_Female_pSMART Ancylostoma caninum cDNA similar to ref|NP_494441.1| Coatomer (107.5 kD) [Caenorhabditis elegans] pir|T33907 hypothetical protein Y25C1A.5 - Caenorhabditis elegans gb|AAD12836.1| Hypothetical protein
Contig11189	2e-35	79.6117	151	gi|161095817|gb|EY464401.1|EY464401	AIAG-aaa18f03.g1 Anclostoma_caninum_EST_L3_Normal_pSMART Ancylostoma caninum cDNA similar to ref|NP_494441.1| Coatomer (107.5 kD) [Caenorhabditis elegans] pir|T33907 hypothetical protein Y25C1A.5 - Caenorhabditis elegans gb|AAD12836.1| Hypothetical protei
Contig11189	6e-38	79.8544	159	gi|161096895|gb|EY466434.1|EY466434	AIAG-aaa52f11.g1 Anclostoma_caninum_EST_L3_Normal_pSMART Ancylostoma caninum cDNA similar to ref|NP_494441.1| Coatomer (107.5 kD) [Caenorhabditis elegans] pir|T33907 hypothetical protein Y25C1A.5 - Caenorhabditis elegans gb|AAD12836.1| Hypothetical protei
Contig11189	2e-37	79.1579	157	gi|161100271|gb|EY470137.1|EY470137	AIAG-aaa52f11.b1 Anclostoma_caninum_EST_L3_Normal_pSMART Ancylostoma caninum cDNA similar to ref|NP_494441.1| Coatomer (107.5 kD) [Caenorhabditis elegans] pir|T33907 hypothetical protein Y25C1A.5 - Caenorhabditis elegans gb|AAD12836.1| Hypothetical protei
Contig11192	8e-33	81.4332	141	gi|10818877|gb|BF059967.1|BF059967	Hc_d11_09D11_SKPL Haemonchus contortus d11 mixed adult from David Knox Haemonchus contortus cDNA clone Hc_d11_09D11 5' similar to pir|T33405 hypothetical protein H10E21.1 - Caenorhabditis elegans, mRNA sequence
Contig11192	5e-31	86.0465	135	gi|28914116|gb|CB332308.1|CB332308	py70e03.y1 Haemonchus contortus intestine SL1 TOPO v1 Haemonchus contortus cDNA 5' similar to TR:O76669 O76669 H10E21.1 PROTEIN. [1] ;, mRNA sequence
Contig11196	4e-85	85.1117	315	gi|11410840|gb|BF422851.1|BF422851	Hc_d11_18B05_SKPL Haemonchus contortus d11 mixed adult from David Knox Haemonchus contortus cDNA clone Hc_d11_18B05 5', mRNA sequence
Contig11196	2e-52	81.8421	206	gi|120542243|gb|EH362126.1|EH362126	NPAC-aaa27c02.g1 N.brasiliensis_EST_L3N_SL1 Nippostrongylus brasiliensis cDNA similar to ref|NP_499813.1| Myosin light chain (16.0 kD) [Caenorhabditis elegans] pir|T24862 hypothetical protein T12D8.6 - Caenorhabditis elegans emb|CAB03346.1| Hypothetical p
Contig11196	2e-99	86.0241	363	gi|27474270|gb|CA957910.1|CA957910	px61h09.y1 Haemonchus contortus intestine SL2 TOPO v1 Haemonchus contortus cDNA 5' similar to TR:Q9XVI9 Q9XVI9 T12D8.6 PROTEIN. [1] ;, mRNA sequence
Contig11196	2e-93	86.3517	343	gi|27596543|gb|CB021807.1|CB021807	px32g12.y1 Haemonchus contortus whole worm SL2 TOPO v1 Haemonchus contortus cDNA 5' similar to TR:Q9XVI9 Q9XVI9 T12D8.6 PROTEIN. [1] ;, mRNA sequence
Contig11196	3e-58	83.432	226	gi|91102974|gb|EB185017.1|EB185017	NPAA-aaa05e01.g1 N.brasiliensis_EST_L3A_SL1 Nippostrongylus brasiliensis cDNA similar to ref|NP_499813.1| Myosin light chain (16.0 kD) [Caenorhabditis elegans] pir|T24862 hypothetical protein T12D8.6 - Caenorhabditis elegans emb|CAB03346.1| Hypothetical p
Contig11197	4e-07	84.7222	56	gi|157999301|gb|EX545919.1|EX545919	AIAC-aaa89e11.b1 Ancylostoma_caninum_EST_Male_pSMART Ancylostoma caninum cDNA, mRNA sequence
Contig11197	3e-08	83.7209	60	gi|158000020|gb|EX546638.1|EX546638	AIAC-aab18d07.b1 Ancylostoma_caninum_EST_Male_pSMART Ancylostoma caninum cDNA, mRNA sequence
Contig11197	6e-06	82.5581	52	gi|158012384|gb|EX559002.1|EX559002	AIAE-aaa47f11.b1 Ancylostoma_caninum_EST_Female_pSMART Ancylostoma caninum cDNA similar to ref|NP_498165.1| Putative nuclear protein of eukaryotic origin [Caenorhabditis elegans] pir|T16414 hypothetical protein F48E8.2 - Caenorhabditis elegans gb|AAC46540
Contig11198	2e-11	79.5812	69.9	gi|157993941|gb|EX540561.1|EX540561	AIAC-aaa61d01.b1 Ancylostoma_caninum_EST_Male_pSMART Ancylostoma caninum cDNA similar to sp|Q09422|YRO5_CAEEL Hypothetical protein R07G3.5 in chromosome II gb|AAK31545.2| Hypothetical protein R07G3.5 [Caenorhabditis elegans], mRNA sequence
Contig11198	9e-14	80.1047	77.8	gi|157996825|gb|EX543443.1|EX543443	AIAC-aaa23a10.b1 Ancylostoma_caninum_EST_Male_pSMART Ancylostoma caninum cDNA similar to sp|Q09422|YRO5_CAEEL Hypothetical protein R07G3.5 in chromosome II gb|AAK31545.2| Hypothetical protein R07G3.5 [Caenorhabditis elegans], mRNA sequence
Contig11198	9e-14	80.1047	77.8	gi|158010001|gb|EX556619.1|EX556619	AIAE-aaa29b10.g1 Ancylostoma_caninum_EST_Female_pSMART Ancylostoma caninum cDNA similar to sp|Q09422|YRO5_CAEEL Hypothetical protein R07G3.5 in chromosome II gb|AAK31545.2| Hypothetical protein R07G3.5 [Caenorhabditis elegans], mRNA sequence
Contig11198	9e-14	80.1047	77.8	gi|158016986|gb|EX563604.1|EX563604	AIAE-aaa87c09.g1 Ancylostoma_caninum_EST_Female_pSMART Ancylostoma caninum cDNA similar to sp|Q09422|YRO5_CAEEL Hypothetical protein R07G3.5 in chromosome II gb|AAK31545.2| Hypothetical protein R07G3.5 [Caenorhabditis elegans], mRNA sequence
Contig11198	2e-14	80.2083	79.8	gi|161091091|gb|EY460000.1|EY460000	AIAG-aaa86g04.b1 Anclostoma_caninum_EST_L3_Normal_pSMART Ancylostoma caninum cDNA similar to sp|Q09422|YRO5_CAEEL Hypothetical protein R07G3.5 in chromosome II gb|AAK31545.2| Hypothetical protein R07G3.5 [Caenorhabditis elegans], mRNA sequence
Contig112	5e-20	83.8028	99.6	gi|8004697|gb|AW870644.1|AW870644	pa62g03.y1 Hawdon Ancylostoma caninum L3 Ancylostoma caninum cDNA 5' similar to WP:K08F11.3 CE11954 ;, mRNA sequence
Contig1120	1e-08	85.8974	61.9	gi|157988548|gb|EX535167.1|EX535167	AIAC-aaa41e04.g1 Ancylostoma_caninum_EST_Male_pSMART Ancylostoma caninum cDNA, mRNA sequence
Contig1120	1e-08	85.8974	61.9	gi|157993177|gb|EX539797.1|EX539797	AIAC-aaa82a01.g1 Ancylostoma_caninum_EST_Male_pSMART Ancylostoma caninum cDNA, mRNA sequence
Contig1120	1e-08	85.8974	61.9	gi|157994768|gb|EX541388.1|EX541388	AIAC-aab23e05.g1 Ancylostoma_caninum_EST_Male_pSMART Ancylostoma caninum cDNA, mRNA sequence
Contig1120	1e-08	85.8974	61.9	gi|158000077|gb|EX546695.1|EX546695	AIAC-aab19b11.b1 Ancylostoma_caninum_EST_Male_pSMART Ancylostoma caninum cDNA, mRNA sequence
Contig1120	1e-08	85.8974	61.9	gi|158004539|gb|EX551157.1|EX551157	AIAC-aaa32e12.b1 Ancylostoma_caninum_EST_Male_pSMART Ancylostoma caninum cDNA, mRNA sequence
Contig11207	3e-54	83.2817	212	gi|156183133|gb|EW741925.1|EW741925	AIAE-aaa12d12.b1 Ancylostoma_caninum_EST_Female_pSMART Ancylostoma caninum cDNA similar to ref|NP_502542.1| Ribosomal Protein, Large subunit RPL-12 (17.8 kD) (rpl-12) [Caenorhabditis elegans] sp|O62290|RL12_CAEEL 60S ribosomal protein L12 pir|T23150 hypot
Contig11207	4e-56	84.8921	218	gi|22528873|gb|BU087684.1|BU087684	Na_L3_23C07_SAC Necator americanus (parasitic nematode) L3 Necator americanus cDNA clone Na_L3_23C07 5' similar to JC8.3A CE17986 locus:rpl-12 Ribosomal protein L11 status:Confirmed, mRNA sequence
Contig11207	3e-54	84.5878	212	gi|6449824|gb|AW181364.1|AW181364	pa02f05.y1 Hawdon Ancylostoma caninum L3 Ancylostoma caninum cDNA 5' similar to WP:JC8.3 CE17986 RIBOSOMAL PROTEIN L11 ;, mRNA sequence
Contig11207	3e-54	84.5878	212	gi|7276189|gb|AW589157.1|AW589157	pa17e05.y1 Hawdon Ancylostoma caninum L3 Ancylostoma caninum cDNA 5' similar to WP:JC8.3 CE17986 RIBOSOMAL PROTEIN L11 ;, mRNA sequence
Contig11207	3e-54	83.2817	212	gi|85673003|gb|DW718360.1|DW718360	Ac_170 Ancylostoma caninum gut cDNA library Ancylostoma caninum cDNA 5', mRNA sequence
Contig11217	4e-06	87.037	52	gi|12727761|gb|BG232546.1|BG232546	pa73d09.y1 Hawdon Ancylostoma caninum L3 Ancylostoma caninum cDNA 5', mRNA sequence
Contig11217	7e-82	90.6137	303	gi|45489533|gb|CK971559.1|CK971559	4087718 BARC 9BOV Bos taurus cDNA clone 9BOV4_P15 3', mRNA sequence
Contig11219	9e-13	88.4058	73.8	gi|10818723|gb|BF059813.1|BF059813	Hc_d11_04A09_SAC Haemonchus contortus d11 mixed adult from David Knox Haemonchus contortus cDNA clone Hc_d11_04A09 5' similar to pir|T26323 hypothetical protein W09H1.5 - Caenorhabditis elegans, mRNA sequence
Contig11219	2e-10	86.9565	65.9	gi|27474070|gb|CA957710.1|CA957710	px56a01.y1 Haemonchus contortus intestine SL2 TOPO v1 Haemonchus contortus cDNA 5' similar to TR:O45903 O45903 W09H1.5 PROTEIN. [1] ;, mRNA sequence
Contig11219	2e-10	86.9565	65.9	gi|27474578|gb|CA958218.1|CA958218	px57a01.y1 Haemonchus contortus intestine SL2 TOPO v1 Haemonchus contortus cDNA 5' similar to TR:O45903 O45903 W09H1.5 PROTEIN. [1] ;, mRNA sequence
Contig1122	2e-26	84.375	119	gi|154846547|gb|EV850974.1|EV850974	D.viviparus_13_A11.ab1 Dictyocaulus viviparus HannoverDv2000 cDNA Dictyocaulus viviparus cDNA, mRNA sequence
Contig1122	3e-22	81.3397	105	gi|157989190|gb|EX535809.1|EX535809	AIAC-aab14f02.g1 Ancylostoma_caninum_EST_Male_pSMART Ancylostoma caninum cDNA similar to ref|NP_502080.1| Endoplasmin (87.1 kD) [Caenorhabditis elegans] pir|T24521 hypothetical protein T05E11.3 - Caenorhabditis elegans emb|CAA92973.1| Hypothetical protein
Contig1122	3e-22	81.3397	105	gi|157997827|gb|EX544445.1|EX544445	AIAC-aaa92e03.g1 Ancylostoma_caninum_EST_Male_pSMART Ancylostoma caninum cDNA similar to ref|NP_502080.1| Endoplasmin (87.1 kD) [Caenorhabditis elegans] pir|T24521 hypothetical protein T05E11.3 - Caenorhabditis elegans emb|CAA92973.1| Hypothetical protein
Contig1122	3e-22	81.3397	105	gi|158000667|gb|EX547285.1|EX547285	AIAC-aaa13h11.g1 Ancylostoma_caninum_EST_Male_pSMART Ancylostoma caninum cDNA similar to ref|NP_502080.1| Endoplasmin (87.1 kD) [Caenorhabditis elegans] pir|T24521 hypothetical protein T05E11.3 - Caenorhabditis elegans emb|CAA92973.1| Hypothetical protein
Contig1122	3e-22	81.3397	105	gi|158003945|gb|EX550563.1|EX550563	AIAC-aaa37b06.b1 Ancylostoma_caninum_EST_Male_pSMART Ancylostoma caninum cDNA similar to ref|NP_502080.1| Endoplasmin (87.1 kD) [Caenorhabditis elegans] pir|T24521 hypothetical protein T05E11.3 - Caenorhabditis elegans emb|CAA92973.1| Hypothetical protein
Contig11220	2e-39	92.3729	163	gi|10818722|gb|BF059812.1|BF059812	Hc_d11_04A08_SAC Haemonchus contortus d11 mixed adult from David Knox Haemonchus contortus cDNA clone Hc_d11_04A08 5', mRNA sequence
Contig11220	9e-42	86	170	gi|10818749|gb|BF059849.1|BF059849	Hc_d11_04D06_SAC Haemonchus contortus d11 mixed adult from David Knox Haemonchus contortus cDNA clone Hc_d11_04D06 5' similar to pir|T27985 hypothetical protein ZK721.2 - Caenorhabditis elegans, mRNA sequence
Contig11220	2e-39	92.3729	170	gi|10818749|gb|BF059849.1|BF059849	Hc_d11_04D06_SAC Haemonchus contortus d11 mixed adult from David Knox Haemonchus contortus cDNA clone Hc_d11_04D06 5' similar to pir|T27985 hypothetical protein ZK721.2 - Caenorhabditis elegans, mRNA sequence
Contig11220	1e-34	88.4058	147	gi|157996556|gb|EX543174.1|EX543174	AIAC-aaa79b01.g1 Ancylostoma_caninum_EST_Male_pSMART Ancylostoma caninum cDNA similar to ref|NP_509488.1| UNCoordinated locomotion UNC-27, UNCoordinated locomotion UNC-99, troponin I TNI-2 (unc-27) [Caenorhabditis elegans] pir|T27985 hypothetical protein
Contig11220	5e-37	90	155	gi|17972425|gb|BM279167.1|BM279167	Nb_ad1_03E02_M13 Nippostrongylus brasiliensis uni-zap adult library Nippostrongylus brasiliensis cDNA clone Nb_ad1_03E02 5', mRNA sequence
Contig11220	8e-36	87.5	151	gi|9264212|gb|BE352359.1|BE352359	pa32b12.y1 Hawdon Ancylostoma caninum L3 Ancylostoma caninum cDNA 5' similar to WP:T20B3.2 CE20087 TROPONIN ;contains element LTR6 repetitive element ;, mRNA sequence
Contig11225	8e-09	100	61.9	gi|12727851|gb|BG232632.1|BG232632	pa78a03.y1 Hawdon Ancylostoma caninum L3 Ancylostoma caninum cDNA 5' similar to TR:O43536 O43536 TUBBY LIKE PROTEIN 1. [1] ;, mRNA sequence
Contig11225	1e-07	96.9697	58	gi|154846677|gb|EV851104.1|EV851104	D.viviparus_14_E04.ab1 Dictyocaulus viviparus HannoverDv2000 cDNA Dictyocaulus viviparus cDNA, mRNA sequence
Contig11225	8e-09	100	61.9	gi|158008143|gb|EX554761.1|EX554761	AIAE-aaa74h04.g1 Ancylostoma_caninum_EST_Female_pSMART Ancylostoma caninum cDNA, mRNA sequence
Contig11225	8e-09	100	61.9	gi|158012846|gb|EX559464.1|EX559464	AIAE-aaa74h04.b1 Ancylostoma_caninum_EST_Female_pSMART Ancylostoma caninum cDNA similar to ref|NP_490913.2| Tub family (97.2 kD) [Caenorhabditis elegans] gb|AAK31566.2| Hypothetical protein Y71G12A.3 [Caenorhabditis elegans], mRNA sequence
Contig11225	8e-09	100	61.9	gi|7275518|gb|AW588486.1|AW588486	pa14f08.y1 Hawdon Ancylostoma caninum L3 Ancylostoma caninum cDNA 5', mRNA sequence
Contig11227	6e-35	84.8168	149	gi|120542031|gb|EH361914.1|EH361914	NPAC-aaa19h07.g1 N.brasiliensis_EST_L3N_SL1 Nippostrongylus brasiliensis cDNA similar to emb|CAA96662.2| Hypothetical protein F55A11.6 [Caenorhabditis elegans], mRNA sequence
Contig11227	6e-26	81.8182	119	gi|158005218|gb|EX551836.1|EX551836	AIAE-aaa21b10.b1 Ancylostoma_caninum_EST_Female_pSMART Ancylostoma caninum cDNA similar to emb|CAA96662.2| Hypothetical protein F55A11.6 [Caenorhabditis elegans], mRNA sequence
Contig11227	8e-19	81.1224	95.6	gi|158017140|gb|EX563758.1|EX563758	AIAE-aaa21b10.g1 Ancylostoma_caninum_EST_Female_pSMART Ancylostoma caninum cDNA similar to ref|NP_505972.1| Glutathione S-transferase family member [Caenorhabditis elegans] pir|T22691 hypothetical protein F55A11.6 - Caenorhabditis elegans, mRNA sequence
Contig11227	2e-65	84.9057	250	gi|28914218|gb|CB332410.1|CB332410	py71h08.y1 Haemonchus contortus intestine SL1 TOPO v1 Haemonchus contortus cDNA 5' similar to TR:P90887 P90887 F55A11.6 PROTEIN. [1] ;, mRNA sequence
Contig11227	9e-25	81.4159	115	gi|7364039|gb|AW627135.1|AW627135	pa18c03.y1 Hawdon Ancylostoma caninum L3 Ancylostoma caninum cDNA 5' similar to WP:F55A11.6 CE11115 GLUTATHIONE S-TRANSFERASE ;, mRNA sequence
Contig11229	8e-81	94.9749	299	gi|11069017|gb|BF186798.1|BF186798	Hc_L4_02E10_SKPL Haemonchus contortus L4 SL1 from David Knox Haemonchus contortus cDNA clone Hc_L4_02E10 5', mRNA sequence
Contig1123	1e-46	83.4532	186	gi|157994406|gb|EX541026.1|EX541026	AIAC-aaa98h02.g1 Ancylostoma_caninum_EST_Male_pSMART Ancylostoma caninum cDNA similar to ref|NP_508412.1| Vacuolar ATP synthase (54.2 kD) [Caenorhabditis elegans] sp|Q22494|VAH2_CAEEL Probable vacuolar ATP synthase subunit H 2 (V-ATPase H subunit 2) (Vacu
Contig1123	1e-46	83.4532	186	gi|157997627|gb|EX544245.1|EX544245	AIAC-aaa85g02.g1 Ancylostoma_caninum_EST_Male_pSMART Ancylostoma caninum cDNA similar to ref|NP_508412.1| Vacuolar ATP synthase (54.2 kD) [Caenorhabditis elegans] sp|Q22494|VAH2_CAEEL Probable vacuolar ATP synthase subunit H 2 (V-ATPase H subunit 2) (Vacu
Contig1123	1e-46	83.4532	186	gi|162407874|gb|FC549108.1|FC549108	AIAI-aad74c10.g1 Anclostoma_caninum_EST_L3_Activated Ancylostoma caninum cDNA similar to ref|NP_508412.1| Vacuolar ATP synthase (54.2 kD) [Caenorhabditis elegans] sp|Q22494|VAH2_CAEEL Probable vacuolar ATP synthase subunit H 2 (V-ATPase H subunit 2) (Vacu
Contig1123	1e-53	84.5324	210	gi|17124794|gb|BM130242.1|BM130242	pb28e07.y1 Anc caninum L3 serum stim pAMP1 v1 Chiapelli McCarter Ancylostoma caninum cDNA 5' similar to TR:Q22494 Q22494 SIMILAR TOS. CEREVISIAE VACUOLAR H(+)-ATPASE 54 KD SUBUNIT. [1] ;, mRNA sequence
Contig1123	3e-35	84.2365	149	gi|91104137|gb|EB186180.1|EB186180	NPAC-aaa06b09.b1 N.brasiliensis_EST_L3N_SL1 Nippostrongylus brasiliensis cDNA similar to ref|NP_508412.1| Vacuolar ATP synthase (54.2 kD) [Caenorhabditis elegans] sp|Q22494|VAH2_CAEEL Probable vacuolar ATP synthase subunit H 2 (V-ATPase H subunit 2) (Vacu
Contig11230	2e-07	82.6087	56	gi|13418419|gb|BG467815.1|BG467815	Na_L3_03C09_SAC Necator americanus (parasitic nematode) L3 Necator americanus cDNA clone Na_L3_03C09 5', mRNA sequence
Contig11230	2e-07	82.6087	56	gi|156184619|gb|EW743411.1|EW743411	AIAC-aaa12f05.b1 Ancylostoma_caninum_EST_Male_pSMART Ancylostoma caninum cDNA similar to sp|Q9N4M4|ANC1_CAEEL Nuclear anchorage protein 1 (Anchorage 1 protein) (Nesprin homolog) gb|AAF40010.3| Abnormal nuclear anchorage protein 1 [Caenorhabditis elegans],
Contig11230	9e-10	83.6957	63.9	gi|158017450|gb|EX564068.1|EX564068	AIAE-aaa49c03.g1 Ancylostoma_caninum_EST_Female_pSMART Ancylostoma caninum cDNA similar to sp|Q9N4M4|ANC1_CAEEL Nuclear anchorage protein 1 (Anchorage 1 protein) (Nesprin homolog) gb|AAF40010.3| Abnormal nuclear anchorage protein 1 [Caenorhabditis elegans
Contig11230	2e-07	82.6087	56	gi|22529170|gb|BU087981.1|BU087981	Na_L3_26G08_SAC Necator americanus (parasitic nematode) L3 Necator americanus cDNA clone Na_L3_26G08 5' similar to ZK973.6 CE29655 status:Partially_confirmed TR:Q9N4M4, mRNA sequence
Contig11230	2e-07	82.6087	56	gi|22530497|gb|BU089308.1|BU089308	Na_L3_54G04_SAC Necator americanus (parasitic nematode) L3 Necator americanus cDNA clone Na_L3_54G04 5' similar to ZK973.6 CE29655 status:Partially_confirmed TR:Q9N4M4, mRNA sequence
Contig11232	1e-68	99.2593	260	gi|17353072|gb|BM174187.1|BM174187	Hc_L4_16B11_SKPL Haemonchus contortus L4 SL1 from David Knox Haemonchus contortus cDNA clone Hc_L4_16B11 5' similar to pir|T20787 hypothetical protein F11E6.4 - Caenorhabditis elegans, mRNA sequence
Contig11234	9e-14	85.0467	77.8	gi|161092326|gb|EY460726.1|EY460726	AIAG-aaa29c08.g1 Anclostoma_caninum_EST_L3_Normal_pSMART Ancylostoma caninum cDNA similar to ref|NP_492268.1| TuBulin, Alpha TBA-5 (tba-5) [Caenorhabditis elegans] pir|T21017 hypothetical protein F16D3.1 - Caenorhabditis elegans emb|CAB01495.1| C. elegans
Contig11234	9e-14	85.0467	77.8	gi|161093004|gb|EY461437.1|EY461437	AIAG-aab12a04.g1 Anclostoma_caninum_EST_L3_Normal_pSMART Ancylostoma caninum cDNA similar to ref|NP_492268.1| TuBulin, Alpha TBA-5 (tba-5) [Caenorhabditis elegans] pir|T21017 hypothetical protein F16D3.1 - Caenorhabditis elegans emb|CAB01495.1| C. elegans
Contig11234	4e-16	85.9813	85.7	gi|162412289|gb|FC553629.1|FC553629	AIAI-aac95e06.b1 Anclostoma_caninum_EST_L3_Activated Ancylostoma caninum cDNA similar to ref|NP_492268.1| TuBulin, Alpha TBA-5 (tba-5) [Caenorhabditis elegans] pir|T21017 hypothetical protein F16D3.1 - Caenorhabditis elegans emb|CAB01495.1| C. elegans TBA
Contig11234	6e-18	85.8491	91.7	gi|22528262|gb|BU087073.1|BU087073	Na_L3_16B10_SAC Necator americanus (parasitic nematode) L3 Necator americanus cDNA clone Na_L3_16B10 5' similar to P50719 Tubulin alpha, mRNA sequence
Contig11234	2e-30	90.6542	133	gi|27587504|gb|CB012768.1|CB012768	Hc_ad_43H08_SKPL Haemonchus contortus adult from David Knox Haemonchus contortus cDNA clone Hc_ad_43H08 5' similar to P50719 Tubulin alpha, mRNA sequence
Contig11235	5e-07	100	56	gi|156184893|gb|EW743685.1|EW743685	AIAC-aaa07a09.g1 Ancylostoma_caninum_EST_Male_pSMART Ancylostoma caninum cDNA, mRNA sequence
Contig11235	5e-07	100	56	gi|156185821|gb|EW744613.1|EW744613	AIAC-aaa07a09.b1 Ancylostoma_caninum_EST_Male_pSMART Ancylostoma caninum cDNA, mRNA sequence
Contig11235	3e-08	100	60	gi|158831482|gb|EX827968.1|EX827968	AIAG-aaa04h05.g1 Anclostoma_caninum_EST_L3_Normal_pSMART Ancylostoma caninum cDNA, mRNA sequence
Contig11235	3e-08	100	60	gi|161093171|gb|EY461937.1|EY461937	AIAG-aab24g09.b1 Anclostoma_caninum_EST_L3_Normal_pSMART Ancylostoma caninum cDNA, mRNA sequence
Contig11235	3e-08	100	60	gi|161102406|gb|EY470699.1|EY470699	AIAG-aab01f02.g1 Anclostoma_caninum_EST_L3_Normal_pSMART Ancylostoma caninum cDNA, mRNA sequence
Contig11238	8e-17	80.8511	87.7	gi|157999935|gb|EX546553.1|EX546553	AIAC-aab17h11.b1 Ancylostoma_caninum_EST_Male_pSMART Ancylostoma caninum cDNA, mRNA sequence
Contig11238	8e-17	80.8511	87.7	gi|158000000|gb|EX546618.1|EX546618	AIAC-aab18e04.b1 Ancylostoma_caninum_EST_Male_pSMART Ancylostoma caninum cDNA, mRNA sequence
Contig11238	8e-17	80.8511	87.7	gi|158001730|gb|EX548348.1|EX548348	AIAC-aab17h11.g1 Ancylostoma_caninum_EST_Male_pSMART Ancylostoma caninum cDNA similar to pir|S44771 C29E4.6 protein - Caenorhabditis elegans, mRNA sequence
Contig11238	8e-17	80.8511	87.7	gi|158009144|gb|EX555762.1|EX555762	AIAE-aaa16c03.g1 Ancylostoma_caninum_EST_Female_pSMART Ancylostoma caninum cDNA, mRNA sequence
Contig11238	2e-14	80.3191	79.8	gi|158020464|gb|EX567082.1|EX567082	AIAE-aaa70d06.b1 Ancylostoma_caninum_EST_Female_pSMART Ancylostoma caninum cDNA similar to pir|S44771 C29E4.6 protein - Caenorhabditis elegans, mRNA sequence
Contig11244	2e-09	92.3077	63.9	gi|156184943|gb|EW743735.1|EW743735	AIAC-aaa08c10.g1 Ancylostoma_caninum_EST_Male_pSMART Ancylostoma caninum cDNA, mRNA sequence
Contig11244	2e-09	92.3077	63.9	gi|158000592|gb|EX547210.1|EX547210	AIAC-aaa79g04.b1 Ancylostoma_caninum_EST_Male_pSMART Ancylostoma caninum cDNA, mRNA sequence
Contig11244	2e-09	92.3077	63.9	gi|158002463|gb|EX549081.1|EX549081	AIAC-aaa37e01.g1 Ancylostoma_caninum_EST_Male_pSMART Ancylostoma caninum cDNA, mRNA sequence
Contig11244	2e-09	92.3077	63.9	gi|158006178|gb|EX552796.1|EX552796	AIAE-aab27b04.g1 Ancylostoma_caninum_EST_Female_pSMART Ancylostoma caninum cDNA, mRNA sequence
Contig11244	2e-09	92.3077	63.9	gi|158008641|gb|EX555259.1|EX555259	AIAE-aab29b08.b1 Ancylostoma_caninum_EST_Female_pSMART Ancylostoma caninum cDNA, mRNA sequence
Contig11245	2e-10	90.566	65.9	gi|28914709|gb|CB332846.1|CB332846	py47b08.y1 Haemonchus contortus whole worm SL1 TOPO v1 Haemonchus contortus cDNA 5' similar to SW:CKS1_CAEEL Q17868 CYCLIN-DEPENDENT KINASES REGULATORY SUBUNIT. [1] ;, mRNA sequence
Contig1125	6e-07	89.5833	56	gi|157996971|gb|EX543589.1|EX543589	AIAC-aab01a02.g1 Ancylostoma_caninum_EST_Male_pSMART Ancylostoma caninum cDNA, mRNA sequence
Contig1125	6e-07	89.5833	56	gi|158017602|gb|EX564220.1|EX564220	AIAE-aaa51f12.g1 Ancylostoma_caninum_EST_Female_pSMART Ancylostoma caninum cDNA, mRNA sequence
Contig1125	6e-07	89.5833	56	gi|158831533|gb|EX828019.1|EX828019	AIAG-aaa04a10.g1 Anclostoma_caninum_EST_L3_Normal_pSMART Ancylostoma caninum cDNA, mRNA sequence
Contig1125	6e-07	89.5833	56	gi|161092441|gb|EY461302.1|EY461302	AIAG-aab10g01.g1 Anclostoma_caninum_EST_L3_Normal_pSMART Ancylostoma caninum cDNA, mRNA sequence
Contig1125	6e-07	89.5833	56	gi|161092756|gb|EY461792.1|EY461792	AIAG-aab22d07.b1 Anclostoma_caninum_EST_L3_Normal_pSMART Ancylostoma caninum cDNA, mRNA sequence
Contig11254	5e-07	100	56	gi|157992095|gb|EX538715.1|EX538715	AIAC-aaa55b10.b1 Ancylostoma_caninum_EST_Male_pSMART Ancylostoma caninum cDNA, mRNA sequence
Contig11254	5e-07	100	56	gi|161089835|gb|EY458379.1|EY458379	AIAG-aaa72e04.b1 Anclostoma_caninum_EST_L3_Normal_pSMART Ancylostoma caninum cDNA, mRNA sequence
Contig11254	8e-09	85.9155	61.9	gi|28913793|gb|CB331985.1|CB331985	py65e08.y1 Haemonchus contortus intestine SL1 TOPO v1 Haemonchus contortus cDNA 5' similar to TR:O76628 O76628 Y57G7A.1 PROTEIN. [1] ;, mRNA sequence
Contig11254	8e-09	85.9155	61.9	gi|28914069|gb|CB332261.1|CB332261	py69g09.y1 Haemonchus contortus intestine SL1 TOPO v1 Haemonchus contortus cDNA 5' similar to TR:O76628 O76628 Y57G7A.1 PROTEIN. [1] ;, mRNA sequence
Contig11254	8e-09	85.9155	61.9	gi|28914242|gb|CB332434.1|CB332434	py72c04.y1 Haemonchus contortus intestine SL1 TOPO v1 Haemonchus contortus cDNA 5' similar to TR:O76628 O76628 Y57G7A.1 PROTEIN. [1] ;, mRNA sequence
Contig1126	3e-06	100	52	gi|156184893|gb|EW743685.1|EW743685	AIAC-aaa07a09.g1 Ancylostoma_caninum_EST_Male_pSMART Ancylostoma caninum cDNA, mRNA sequence
Contig1126	3e-06	100	52	gi|156185821|gb|EW744613.1|EW744613	AIAC-aaa07a09.b1 Ancylostoma_caninum_EST_Male_pSMART Ancylostoma caninum cDNA, mRNA sequence
Contig1126	7e-07	100	54	gi|162399787|gb|FC541381.1|FC541381	AIAI-aad43b09.g1 Anclostoma_caninum_EST_L3_Activated Ancylostoma caninum cDNA, mRNA sequence
Contig1126	3e-06	100	52	gi|162403170|gb|FC545053.1|FC545053	AIAI-aad70d08.b1 Anclostoma_caninum_EST_L3_Activated Ancylostoma caninum cDNA, mRNA sequence
Contig1126	3e-06	100	52	gi|162408236|gb|FC549468.1|FC549468	AIAI-aad07h05.b1 Anclostoma_caninum_EST_L3_Activated Ancylostoma caninum cDNA similar to gb|AAC72298.1| reverse transcriptase [Caenorhabditis elegans], mRNA sequence
Contig11260	3e-19	82.8025	97.6	gi|154847846|gb|EV852278.1|EV852278	D.viviparus_28_B06.ab1 Dictyocaulus viviparus HannoverDv2000 cDNA Dictyocaulus viviparus cDNA, mRNA sequence
Contig11260	1e-11	84.7826	71.9	gi|157993227|gb|EX539847.1|EX539847	AIAC-aaa83f01.g1 Ancylostoma_caninum_EST_Male_pSMART Ancylostoma caninum cDNA similar to ref|NP_494886.1| Phosphoglucomutase (61.8 kD) [Caenorhabditis elegans] pir|T16682 hypothetical protein R05F9.6 - Caenorhabditis elegans gb|AAA83163.1| Hypothetical pr
Contig11260	1e-12	84.6939	75.8	gi|157993829|gb|EX540449.1|EX540449	AIAC-aaa51c12.b1 Ancylostoma_caninum_EST_Male_pSMART Ancylostoma caninum cDNA similar to ref|NP_494886.1| Phosphoglucomutase (61.8 kD) [Caenorhabditis elegans] pir|T16682 hypothetical protein R05F9.6 - Caenorhabditis elegans gb|AAA83163.1| Hypothetical pr
Contig11260	1e-11	84.7826	71.9	gi|161096481|gb|EY464147.1|EY464147	AIAG-aab07h10.g1 Anclostoma_caninum_EST_L3_Normal_pSMART Ancylostoma caninum cDNA similar to ref|NP_494886.1| Phosphoglucomutase (61.8 kD) [Caenorhabditis elegans] pir|T16682 hypothetical protein R05F9.6 - Caenorhabditis elegans gb|AAA83163.1| Hypothetica
Contig11260	1e-11	84.7826	71.9	gi|162406059|gb|FC547333.1|FC547333	AIAI-aad57b11.g1 Anclostoma_caninum_EST_L3_Activated Ancylostoma caninum cDNA similar to ref|NP_494886.1| Phosphoglucomutase (61.8 kD) [Caenorhabditis elegans] pir|T16682 hypothetical protein R05F9.6 - Caenorhabditis elegans gb|AAA83163.1| Hypothetical pr
Contig11262	5e-20	85.5932	99.6	gi|157988980|gb|EX535599.1|EX535599	AIAC-aab15g10.b1 Ancylostoma_caninum_EST_Male_pSMART Ancylostoma caninum cDNA similar to ref|NP_498556.1| Putative protein of ancient origin (27.2 kD) [Caenorhabditis elegans] sp|P41994|RPIA_CAEEL PROBABLE RIBOSE 5-PHOSPHATE ISOMERASE (PHOSPHORIBOISOMERAS
Contig11262	6e-29	85.906	129	gi|157989248|gb|EX535867.1|EX535867	AIAC-aab15g10.g1 Ancylostoma_caninum_EST_Male_pSMART Ancylostoma caninum cDNA similar to ref|NP_498556.1| Putative protein of ancient origin (27.2 kD) [Caenorhabditis elegans] sp|P41994|RPIA_CAEEL PROBABLE RIBOSE 5-PHOSPHATE ISOMERASE (PHOSPHORIBOISOMERAS
Contig11262	5e-26	86.0294	119	gi|157994819|gb|EX541439.1|EX541439	AIAC-aab23e08.g1 Ancylostoma_caninum_EST_Male_pSMART Ancylostoma caninum cDNA similar to ref|NP_498556.1| Putative protein of ancient origin (27.2 kD) [Caenorhabditis elegans] sp|P41994|RPIA_CAEEL PROBABLE RIBOSE 5-PHOSPHATE ISOMERASE (PHOSPHORIBOISOMERAS
Contig11262	6e-29	85.906	129	gi|157998842|gb|EX545460.1|EX545460	AIAC-aab23e08.b1 Ancylostoma_caninum_EST_Male_pSMART Ancylostoma caninum cDNA similar to ref|NP_498556.1| Putative protein of ancient origin (27.2 kD) [Caenorhabditis elegans] sp|P41994|RPIA_CAEEL PROBABLE RIBOSE 5-PHOSPHATE ISOMERASE (PHOSPHORIBOISOMERAS
Contig11262	1e-26	85.2349	121	gi|158011626|gb|EX558244.1|EX558244	AIAE-aaa61c07.g1 Ancylostoma_caninum_EST_Female_pSMART Ancylostoma caninum cDNA similar to ref|NP_498556.1| Putative protein of ancient origin (27.2 kD) [Caenorhabditis elegans] sp|P41994|RPIA_CAEEL PROBABLE RIBOSE 5-PHOSPHATE ISOMERASE (PHOSPHORIBOISOMER
Contig11272	2e-13	86.0465	75.8	gi|120539962|gb|EH359845.1|EH359845	NPAA-aaa26h11.g1 N.brasiliensis_EST_L3A_SL1 Nippostrongylus brasiliensis cDNA, mRNA sequence
Contig11272	2e-10	87.6923	65.9	gi|28914449|gb|CB333457.1|CB333457	py75c01.y1 Haemonchus contortus intestine SL1 TOPO v1 Haemonchus contortus cDNA 5' similar to TR:Q9VKQ5 Q9VKQ5 CG17124 PROTEIN. ;, mRNA sequence
Contig11272	4e-12	86.8421	71.9	gi|6449881|gb|AW181421.1|AW181421	pa01g01.y1 Hawdon Ancylostoma caninum L3 Ancylostoma caninum cDNA 5', mRNA sequence
Contig11272	4e-12	86.8421	71.9	gi|7364203|gb|AW627299.1|AW627299	pa28c10.y1 Hawdon Ancylostoma caninum L3 Ancylostoma caninum cDNA 5' similar to TR:Q62084 Q62084 PHOSPHOLIPASE C NEIGHBORING ;, mRNA sequence
Contig11273	2e-07	85.5072	58	gi|157995923|gb|EX542541.1|EX542541	AIAC-aaa89d03.g1 Ancylostoma_caninum_EST_Male_pSMART Ancylostoma caninum cDNA similar to ref|NP_498949.1| Myb-like DNA-binding domain containing protein [Caenorhabditis elegans] sp|P34454|YMA9_CAEEL Hypothetical protein F54F2.9 in chromosome III pir|S4482
Contig11273	2e-07	85.5072	58	gi|161091551|gb|EY459584.1|EY459584	AIAG-aaa75c10.b1 Anclostoma_caninum_EST_L3_Normal_pSMART Ancylostoma caninum cDNA similar to ref|NP_031895.1| DnaJ (Hsp40) homolog, subfamily C, member 1; DnaJ-like protein 1 [Mus musculus] sp|Q61712|DJC1_MOUSE DnaJ homolog subfamily C member 1 (DnaJ prot
Contig11277	1e-69	82.2126	264	gi|120539827|gb|EH359710.1|EH359710	NPAA-aaa26g07.g1 N.brasiliensis_EST_L3A_SL1 Nippostrongylus brasiliensis cDNA similar to ref|NP_494712.1| Proteasome Regulatory Particle, Non-ATPase-like RPN-11 (34.6 kD) (rpn-11) [Caenorhabditis elegans] pir|T33344 hypothetical protein K07D4.3 - Caenorha
Contig11277	4e-05	82.0225	50.1	gi|157988303|gb|EX534922.1|EX534922	AIAC-aab02g07.b1 Ancylostoma_caninum_EST_Male_pSMART Ancylostoma caninum cDNA similar to ref|NP_498470.1| Mov34 MPN PAD-1 family [Caenorhabditis elegans] sp|P41883|YPT5_CAEEL Hypothetical 35.8 kDa protein F37A4.5 in chromosome III pir|S44642 hypothetical
Contig11277	4e-05	82.0225	50.1	gi|157992445|gb|EX539065.1|EX539065	AIAC-aab11e02.g1 Ancylostoma_caninum_EST_Male_pSMART Ancylostoma caninum cDNA similar to ref|NP_498470.1| Mov34 MPN PAD-1 family [Caenorhabditis elegans] sp|P41883|YPT5_CAEEL Hypothetical 35.8 kDa protein F37A4.5 in chromosome III pir|S44642 hypothetical
Contig11277	9e-46	80.4196	184	gi|16924841|gb|BM077805.1|BM077805	pb20c05.y1 Ancylostoma caninum L3 SL1 TOPO v1 Murphy Chiapelli Ancylostoma caninum cDNA 5' similar to TR:O76577 O76577 K07D4.3 PROTEIN. [1] ;, mRNA sequence
Contig11283	6e-09	93.0233	61.9	gi|158015897|gb|EX562515.1|EX562515	AIAE-aaa58e02.b1 Ancylostoma_caninum_EST_Female_pSMART Ancylostoma caninum cDNA similar to gb|AAK29945.2| Hypothetical protein Y54H5A.2 [Caenorhabditis elegans], mRNA sequence
Contig11283	6e-09	93.0233	61.9	gi|161101866|gb|EY472216.1|EY472216	AIAG-aaa83e01.b1 Anclostoma_caninum_EST_L3_Normal_pSMART Ancylostoma caninum cDNA similar to gb|AAK29945.2| Hypothetical protein Y54H5A.2 [Caenorhabditis elegans], mRNA sequence
Contig11283	6e-09	93.0233	61.9	gi|161101872|gb|EY472222.1|EY472222	AIAG-aaa83d06.b1 Anclostoma_caninum_EST_L3_Normal_pSMART Ancylostoma caninum cDNA similar to gb|AAK29945.2| Hypothetical protein Y54H5A.2 [Caenorhabditis elegans], mRNA sequence
Contig11283	6e-52	83.2808	204	gi|27594582|gb|CB019846.1|CB019846	pw96b10.y1 Haemonchus contortus intestine pAMP1 v1 Haemonchus contortus cDNA 5' similar to TR:Q19692 Q19692 COSMID F21H11. ;, mRNA sequence
Contig11283	1e-47	83.4483	190	gi|28254272|gb|CB190880.1|CB190880	py37b07.y1 Haemonchus contortus whole worm pAMP1 v1 Haemonchus contortus cDNA 5' similar to TR:Q19692 Q19692 COSMID F21H11. ;contains element MIR repetitive element ;, mRNA sequence
Contig11284	5e-13	85.5556	75.8	gi|11180913|gb|BF250730.1|BF250730	pb03g07.y1 Hawdon Ancylostoma caninum L3 Ancylostoma caninum cDNA 5' similar to WP:CE22543 Y55F3AM.12 ;, mRNA sequence
Contig11284	3e-11	82.6087	69.9	gi|158006855|gb|EX553473.1|EX553473	AIAE-aaa70g10.g1 Ancylostoma_caninum_EST_Female_pSMART Ancylostoma caninum cDNA similar to ref|NP_500030.1| Transcription factor like (36.5 kD) [Caenorhabditis elegans] gb|AAF60791.1| Hypothetical protein Y55F3AM.12 [Caenorhabditis elegans], mRNA sequence
Contig11284	5e-13	85.5556	75.8	gi|158008389|gb|EX555007.1|EX555007	AIAE-aaa42h05.g1 Ancylostoma_caninum_EST_Female_pSMART Ancylostoma caninum cDNA, mRNA sequence
Contig11284	3e-11	82.6087	69.9	gi|158008830|gb|EX555448.1|EX555448	AIAE-aab32e07.b1 Ancylostoma_caninum_EST_Female_pSMART Ancylostoma caninum cDNA similar to ref|NP_500030.1| Transcription factor like (36.5 kD) [Caenorhabditis elegans] gb|AAF60791.1| Hypothetical protein Y55F3AM.12 [Caenorhabditis elegans], mRNA sequence
Contig11284	3e-11	82.6087	69.9	gi|158013102|gb|EX559720.1|EX559720	AIAE-aaa42h05.b1 Ancylostoma_caninum_EST_Female_pSMART Ancylostoma caninum cDNA similar to ref|NP_500030.1| Transcription factor like (36.5 kD) [Caenorhabditis elegans] gb|AAF60791.1| Hypothetical protein Y55F3AM.12 [Caenorhabditis elegans], mRNA sequence
Contig11286	3e-73	86.4686	276	gi|17352653|gb|BM173768.1|BM173768	Hc_ad_25A05_SKPL Haemonchus contortus adult from David Knox Haemonchus contortus cDNA clone Hc_ad_25A05 5' similar to sp|P34460|EF1X_CAEEL PROBABLE ELONGATION FACTOR 1-BETA/1-DELTA (EF-1-BETA/DELTA), mRNA sequence
Contig11286	3e-88	86.7816	325	gi|23377887|gb|BU665701.1|BU665701	Hc_ad_29H08_SKPL Haemonchus contortus adult from David Knox Haemonchus contortus cDNA clone Hc_ad_29H08 5' similar to Similar to F54H12.6 CE00548 Elongation factor 1 status:Confirmed SW:P34460, mRNA sequence
Contig11286	3e-88	86.7816	325	gi|27590759|gb|CB016023.1|CB016023	Hc_d11_48H02_SKPL Haemonchus contortus d11 mixed adult from David Knox Haemonchus contortus cDNA clone Hc_d11_48H02 5' similar to F54H12.6 CE00548 Elongation factor 1 status:Confirmed SW:P34460, mRNA sequence
Contig11286	7e-74	85.0575	278	gi|27591050|gb|CB016314.1|CB016314	Hc_d11_53H07_SKPL Haemonchus contortus d11 mixed adult from David Knox Haemonchus contortus cDNA clone Hc_d11_53H07 5' similar to F54H12.6 CE00548 Elongation factor 1 status:Confirmed SW:P34460, mRNA sequence
Contig11286	5e-75	86.4516	281	gi|28255092|gb|CB191700.1|CB191700	py35f06.y1 Haemonchus contortus whole worm pAMP1 v1 Haemonchus contortus cDNA 5' similar to SW:EF1X_CAEEL P34460 PROBABLE ELONGATION FACTOR 1-BETA/1-DELTA ;, mRNA sequence
Contig11288	7e-09	84.8101	61.9	gi|162405607|gb|FC546969.1|FC546969	AIAI-aad12d10.g1 Anclostoma_caninum_EST_L3_Activated Ancylostoma caninum cDNA similar to ref|NP_491343.1| Cell Division Cycle related CDC-6 (57.7 kD) (cdc-6) [Caenorhabditis elegans] pir|E87754 protein C43E11.10 [imported] - Caenorhabditis elegans gb|AAB3
Contig11288	2e-06	83.5443	54	gi|162408158|gb|FC549410.1|FC549410	AIAI-aad06f04.b1 Anclostoma_caninum_EST_L3_Activated Ancylostoma caninum cDNA similar to ref|NP_491343.1| Cell Division Cycle related CDC-6 (57.7 kD) (cdc-6) [Caenorhabditis elegans] pir|E87754 protein C43E11.10 [imported] - Caenorhabditis elegans gb|AAB3
Contig11288	1e-10	80	67.9	gi|162414316|gb|FC555635.1|FC555635	AIAI-aac96b11.g1 Anclostoma_caninum_EST_L3_Activated Ancylostoma caninum cDNA similar to ref|NP_491343.1| Cell Division Cycle related CDC-6 (57.7 kD) (cdc-6) [Caenorhabditis elegans] pir|E87754 protein C43E11.10 [imported] - Caenorhabditis elegans gb|AAB3
Contig1129	3e-17	81.5029	89.7	gi|161094604|gb|EY463644.1|EY463644	AIAG-aaa39h02.g1 Anclostoma_caninum_EST_L3_Normal_pSMART Ancylostoma caninum cDNA similar to ref|NP_508208.1| GTPase-activator protein for Ras-like GTPase and Vacuolar sorting protein 9 domain containing protein family member [Caenorhabditis elegans] gb|A
Contig1129	1e-16	80.3571	87.7	gi|162413712|gb|FC555031.1|FC555031	AIAI-aad00a04.g1 Anclostoma_caninum_EST_L3_Activated Ancylostoma caninum cDNA similar to ref|NP_508208.1| GTPase-activator protein for Ras-like GTPase and Vacuolar sorting protein 9 domain containing protein family member [Caenorhabditis elegans] gb|AAF98
Contig1129	8e-09	82.243	61.9	gi|162414194|gb|FC555452.1|FC555452	AIAI-aad29g09.b1 Anclostoma_caninum_EST_L3_Activated Ancylostoma caninum cDNA, mRNA sequence
Contig11292	2e-11	82.0312	71.9	gi|158005072|gb|EX551690.1|EX551690	AIAE-aab03b11.b1 Ancylostoma_caninum_EST_Female_pSMART Ancylostoma caninum cDNA, mRNA sequence
Contig11292	4e-09	82.4074	63.9	gi|161091331|gb|EY459384.1|EY459384	AIAG-aaa12b12.b1 Anclostoma_caninum_EST_L3_Normal_pSMART Ancylostoma caninum cDNA similar to ref|NP_507532.1| Predicted CDS, C2H2 type zinc finger containing protein [Caenorhabditis elegans] emb|CAC14411.1| Hypothetical protein Y59A8B.13 [Caenorhabditis e
Contig11292	4e-12	84.1584	73.8	gi|22530030|gb|BU088841.1|BU088841	Na_L3_49A12_SAC Necator americanus (parasitic nematode) L3 Necator americanus cDNA clone Na_L3_49A12 5', mRNA sequence
Contig11292	4e-15	87.2093	83.8	gi|28914520|gb|CB332657.1|CB332657	py76b07.y1 Haemonchus contortus intestine SL1 TOPO v1 Haemonchus contortus cDNA 5', mRNA sequence
Contig11294	7e-10	81.0219	65.9	gi|157988074|gb|EX534692.1|EX534692	AIAC-aaa43c10.b1 Ancylostoma_caninum_EST_Male_pSMART Ancylostoma caninum cDNA, mRNA sequence
Contig11298	1e-10	80.1205	67.9	gi|154849635|gb|EV854062.1|EV854062	D.viviparus_52_H11.ab1 Dictyocaulus viviparus HannoverDv2000 cDNA Dictyocaulus viviparus cDNA, mRNA sequence
Contig11298	3e-08	80.137	60	gi|158012114|gb|EX558732.1|EX558732	AIAE-aaa55f01.g1 Ancylostoma_caninum_EST_Female_pSMART Ancylostoma caninum cDNA similar to ref|NP_493241.1| Predicted CDS, YjeF-related protein N-terminus [Caenorhabditis elegans] pir|T26528 hypothetical protein Y18D10A.3 - Caenorhabditis elegans emb|CAA2
Contig113	4e-05	100	48.1	gi|157992095|gb|EX538715.1|EX538715	AIAC-aaa55b10.b1 Ancylostoma_caninum_EST_Male_pSMART Ancylostoma caninum cDNA, mRNA sequence
Contig113	4e-05	100	48.1	gi|158831482|gb|EX827968.1|EX827968	AIAG-aaa04h05.g1 Anclostoma_caninum_EST_L3_Normal_pSMART Ancylostoma caninum cDNA, mRNA sequence
Contig113	4e-05	100	48.1	gi|161089835|gb|EY458379.1|EY458379	AIAG-aaa72e04.b1 Anclostoma_caninum_EST_L3_Normal_pSMART Ancylostoma caninum cDNA, mRNA sequence
Contig113	1e-05	100	50.1	gi|161097157|gb|EY466474.1|EY466474	AIAG-aaa13g11.g1 Anclostoma_caninum_EST_L3_Normal_pSMART Ancylostoma caninum cDNA, mRNA sequence
Contig113	1e-05	100	50.1	gi|162403987|gb|FC545465.1|FC545465	AIAI-aad31f03.g1 Anclostoma_caninum_EST_L3_Activated Ancylostoma caninum cDNA, mRNA sequence
Contig11300	1e-59	82.6425	230	gi|23377764|gb|BU665578.1|BU665578	Hc_ad_28A12_SKPL Haemonchus contortus adult from David Knox Haemonchus contortus cDNA clone Hc_ad_28A12 5' similar to Similar to C37A2.7 CE30433 ribosomal protein status:Confirmed TR:O01504, mRNA sequence
Contig11300	2e-74	84.0506	280	gi|23377804|gb|BU665618.1|BU665618	Hc_ad_28F04_SKPL Haemonchus contortus adult from David Knox Haemonchus contortus cDNA clone Hc_ad_28F04 5' similar to Similar to C37A2.7 CE30433 ribosomal protein status:Confirmed TR:O01504, mRNA sequence
Contig11300	0	98.4576	724	gi|27539694|gb|CA994823.1|CA994823	Hc_L4_26C12_SKPL Haemonchus contortus L4 SL1 from David Knox Haemonchus contortus cDNA clone Hc_L4_26C12 5' similar to C37A2.7 CE30433 ribosomal protein status:Confirmed TR:O01504, mRNA sequence
Contig11300	1e-59	82.6425	230	gi|27587152|gb|CB012416.1|CB012416	Hc_ad_38H03_SKPL Haemonchus contortus adult from David Knox Haemonchus contortus cDNA clone Hc_ad_38H03 5' similar to C37A2.7 CE30433 ribosomal protein status:Confirmed TR:O01504, mRNA sequence
Contig11300	2e-58	82.7128	226	gi|27587157|gb|CB012421.1|CB012421	Hc_ad_38H08_SKPL Haemonchus contortus adult from David Knox Haemonchus contortus cDNA clone Hc_ad_38H08 5' similar to C37A2.7 CE30433 ribosomal protein status:Confirmed TR:O01504, mRNA sequence
Contig11301	5e-69	84.593	262	gi|27473973|gb|CA957613.1|CA957613	px26g06.y1 Haemonchus contortus whole worm SL2 TOPO v1 Haemonchus contortus cDNA 5' similar to WP:CE25639 Y97E10AL.A ;, mRNA sequence
Contig11301	2e-65	84.104	250	gi|27594365|gb|CB019629.1|CB019629	px46b03.y1 Haemonchus contortus whole worm SL2 TOPO v1 Haemonchus contortus cDNA 5' similar to WP:CE25639 Y97E10AL.A ;, mRNA sequence
Contig11301	3e-70	84.6821	266	gi|27594461|gb|CB019725.1|CB019725	px47d07.y1 Haemonchus contortus whole worm SL2 TOPO v1 Haemonchus contortus cDNA 5' similar to WP:CE25639 Y97E10AL.A ;, mRNA sequence
Contig11301	2e-65	84.104	250	gi|27594950|gb|CB020214.1|CB020214	px66f06.y1 Haemonchus contortus intestine SL2 TOPO v1 Haemonchus contortus cDNA 5' similar to WP:CE25639 Y97E10AL.A ;, mRNA sequence
Contig11301	5e-63	83.815	242	gi|28915211|gb|CB333348.1|CB333348	py43f12.y1 Haemonchus contortus whole worm SL1 TOPO v1 Haemonchus contortus cDNA 5' similar to WP:CE25639 Y97E10AL.A ;, mRNA sequence
Contig11302	9e-10	97.2973	65.9	gi|171299361|gb|FE925964.1|FE925964	NPAE-aaa36e07.b2 N.brasiliensis_NPAE1_EST_L3A Nippostrongylus brasiliensis cDNA, mRNA sequence
Contig11302	9e-10	97.2973	65.9	gi|171300294|gb|FE928584.1|FE928584	NPAE-aaa38b10.b2 N.brasiliensis_NPAE1_EST_L3A Nippostrongylus brasiliensis cDNA, mRNA sequence
Contig11302	9e-10	97.2973	65.9	gi|171303438|gb|FE929580.1|FE929580	NPAD-aaa10e04.b3 N.brasiliensis_NPAD1_EST_L3N Nippostrongylus brasiliensis cDNA, mRNA sequence
Contig11302	4e-18	94.9153	93.7	gi|27590267|gb|CB015531.1|CB015531	Hc_d11_42F08_SKPL Haemonchus contortus d11 mixed adult from David Knox Haemonchus contortus cDNA clone Hc_d11_42F08 5', mRNA sequence
Contig11305	2e-09	95.4545	63.9	gi|156183969|gb|EW742761.1|EW742761	AIAE-aaa07a02.g1 Ancylostoma_caninum_EST_Female_pSMART Ancylostoma caninum cDNA, mRNA sequence
Contig11305	5e-10	95.5556	65.9	gi|158004270|gb|EX550888.1|EX550888	AIAC-aab11b10.b1 Ancylostoma_caninum_EST_Male_pSMART Ancylostoma caninum cDNA, mRNA sequence
Contig11305	2e-09	95.4545	63.9	gi|161099334|gb|EY468254.1|EY468254	AIAG-aab15c10.b1 Anclostoma_caninum_EST_L3_Normal_pSMART Ancylostoma caninum cDNA, mRNA sequence
Contig11305	5e-10	95.5556	65.9	gi|162402609|gb|FC544067.1|FC544067	AIAI-aad36e08.g1 Anclostoma_caninum_EST_L3_Activated Ancylostoma caninum cDNA, mRNA sequence
Contig11305	5e-10	95.5556	65.9	gi|162404446|gb|FC546291.1|FC546291	AIAI-aad50b04.g1 Anclostoma_caninum_EST_L3_Activated Ancylostoma caninum cDNA, mRNA sequence
Contig11314	2e-05	90.9091	50.1	gi|171299898|gb|FE926829.1|FE926829	NPAE-aaa37g08.b2 N.brasiliensis_NPAE1_EST_L3A Nippostrongylus brasiliensis cDNA, mRNA sequence
Contig11317	9e-51	83.2787	200	gi|27320256|gb|CA868707.1|CA868707	pw84f10.y2 Haemonchus contortus intestine pAMP1 v1 Haemonchus contortus cDNA 5' similar to SW:ALF2_CAEEL P46563 FRUCTOSE-BISPHOSPHATE ALDOLASE 2 ;, mRNA sequence
Contig11317	3e-53	83.6066	208	gi|27320263|gb|CA868714.1|CA868714	pw84g12.y2 Haemonchus contortus intestine pAMP1 v1 Haemonchus contortus cDNA 5' similar to SW:ALF2_CAEEL P46563 FRUCTOSE-BISPHOSPHATE ALDOLASE 2 ;, mRNA sequence
Contig11317	5e-40	83.2669	165	gi|27320381|gb|CA868832.1|CA868832	pw86e04.y2 Haemonchus contortus intestine pAMP1 v1 Haemonchus contortus cDNA 5' similar to SW:ALF2_CAEEL P46563 FRUCTOSE-BISPHOSPHATE ALDOLASE 2 ;, mRNA sequence
Contig11317	2e-48	82.9508	192	gi|27320533|gb|CA868984.1|CA868984	pw92e05.y1 Haemonchus contortus intestine pAMP1 v1 Haemonchus contortus cDNA 5' similar to SW:ALF2_CAEEL P46563 FRUCTOSE-BISPHOSPHATE ALDOLASE 2 ;, mRNA sequence
Contig11317	3e-53	83.6066	208	gi|27475129|gb|CA958769.1|CA958769	pw89g07.y1 Haemonchus contortus intestine pAMP1 v1 Haemonchus contortus cDNA 5' similar to SW:ALF2_CAEEL P46563 FRUCTOSE-BISPHOSPHATE ALDOLASE 2 ;, mRNA sequence
Contig11320	5e-36	85.5556	151	gi|27595009|gb|CB020273.1|CB020273	px67e01.y1 Haemonchus contortus intestine SL2 TOPO v1 Haemonchus contortus cDNA 5', mRNA sequence
Contig11323	6e-96	92.9961	351	gi|45491756|gb|CK973782.1|CK973782	4104470 BARC 9BOV Bos taurus cDNA clone 9BOV28_J13 3', mRNA sequence
Contig11323	6e-96	92.9961	351	gi|45499232|gb|CK981252.1|CK981252	4113242 BARC 9BOV Bos taurus cDNA clone 9BOV42_H01 5', mRNA sequence
Contig11329	1e-06	100	56	gi|157989438|gb|EX536057.1|EX536057	AIAC-aaa48c05.g1 Ancylostoma_caninum_EST_Male_pSMART Ancylostoma caninum cDNA, mRNA sequence
Contig11329	1e-06	84.7222	56	gi|157991700|gb|EX538320.1|EX538320	AIAC-aab29a10.g1 Ancylostoma_caninum_EST_Male_pSMART Ancylostoma caninum cDNA, mRNA sequence
Contig11329	2e-11	86.25	71.9	gi|158001926|gb|EX548544.1|EX548544	AIAC-aab20b03.g1 Ancylostoma_caninum_EST_Male_pSMART Ancylostoma caninum cDNA, mRNA sequence
Contig11329	1e-06	96.875	56	gi|158017521|gb|EX564139.1|EX564139	AIAE-aaa50e02.g1 Ancylostoma_caninum_EST_Female_pSMART Ancylostoma caninum cDNA similar to ref|NP_740776.1| Ubiquitin-protein ligase with C2 and WW domains; suppressor of deltex/ atrophin-1 interacting protein Nedd-4-like/ itchy related (90.6 kD) [Caenorh
Contig11329	1e-06	100	56	gi|161089684|gb|EY458228.1|EY458228	AIAG-aaa70e08.b1 Anclostoma_caninum_EST_L3_Normal_pSMART Ancylostoma caninum cDNA, mRNA sequence
Contig1133	1e-139	92.8571	496	gi|10818788|gb|BF059888.1|BF059888	Hc_d11_04H04_SAC Haemonchus contortus d11 mixed adult from David Knox Haemonchus contortus cDNA clone Hc_d11_04H04 5' similar to pir|T23622 hypothetical protein K12F2.1 - Caenorhabditis elegans, mRNA sequence
[truncated: 11,871 more rows]
