# Supplementary material for: An analysis of the transcriptome of Teladorsagia circumcincta: its biological and biotechnological implications
Source: BMC Genomics. 2012 Dec 7;13(Suppl 7):S10. doi: 10.1186/1471-2164-13-S7-S10 (PMC3521389; doi:10.1186/1471-2164-13-S7-S10)
Supplement: Additional File 3 — Metabolic pathways in Teladorsagia circumcincta mapped by Kyoto Encyclopedia of Genes and Genomes. [file 1471-2164-13-S7-S10-S3.xls]

## Sheet: PathwayAnalysis
An analysis of the transcriptome of Teladorsagia circumcincta : its biological and biotechnological implications
Ranjeeta Menon, Robin B. Gasser, Makedonka Mitreva and Shoba Ranganathan
Additional File 3: Metabolic pathways in T. circumcincta mapped by Kyoto Encyclopedia of Genes and Genomes
KEGG PATHWAY	SEQUENCE COUNTS	SEQUENCE IDs
Oxidative phosphorylation	357	FJ8KW5R01DE8KZ,Contig6503,FJ8KW5R01DJMBZ,Contig5757,Contig19492,FJ8KW5R02LXAH5,Contig13005,Contig13586,FJ8KW5R01BL2FT,Contig12255,Contig10868,Contig14881,Contig7482,Contig21700,FJ8KW5R01ARS1J,Contig12123,Contig20325,FJ8KW5R01A9GJQ,Contig18954,Contig15365,
Peptidases	277	FJ8KW5R02M7ROB,FJ8KW5R02LSJZT,FJ8KW5R01EODKR,Contig1806,Contig21069,Contig21537,Contig2046,FJ8KW5R01C2IDE,Contig21062,Contig13536,Contig19923,Contig6408,FJ8KW5R01EVJNP,Contig16039,Contig18674,Contig8331,Contig12779,Contig20544,Contig5594,Contig13807,Conti
Ribosome	245	Contig281,Contig10542,Contig17108,Contig21063,Contig15611,FJ8KW5R02LRXIS,Contig16774,Contig7004,Contig9221,Contig11807,Contig13503,Contig6977,Contig10990,FJ8KW5R02N6HNR,Contig8174,Contig13620,Contig1887,Contig7525,Contig2358,Contig18853,Contig11300,Contig
Other enzymes	196	FJ8KW5R02KWWHH,FJ8KW5R02MBZBQ,Contig21142,Contig8036,Contig16771,Contig13217,Contig8031,Contig6762,Contig20327,FJ8KW5R02L04DN,Contig2866,Contig5590,Contig18247,FJ8KW5R02NMDL5,Contig10327,Contig6491,FJ8KW5R02MP1GE,Contig19187,Contig21701,Contig723,Contig21
Chaperones and folding catalysts	153	Contig15580,Contig12379,FJ8KW5R01C4UXD,Contig12899,Contig20306,Contig5150,FJ8KW5R02O1DW4,FJ8KW5R02MG2ZW,Contig13602,FJ8KW5R01BMKGR,FJ8KW5R01DA59N,Contig21990,Contig14379,Contig16832,Contig10263,FJ8KW5R02KRFNR,Contig8614,Contig12612,Contig19687,Contig7191,
Protein kinases	122	Contig4087,FJ8KW5R01C0MJR,FJ8KW5R01CGM0D,Contig17232,Contig8329,Contig16751,FJ8KW5R01EHIQW,FJ8KW5R02NP88A,FJ8KW5R01DBCVV,FJ8KW5R02MA7FO,Contig15016,FJ8KW5R02L23F2,Contig14819,Contig16628,FJ8KW5R01D04JO,FJ8KW5R02LHCEY,Contig12385,FJ8KW5R02LMQIZ,FJ8KW5R02NR
Tyrosine metabolism	122	Contig13659,Contig101,Contig14062,Contig17512,Contig9969,Contig20664,Contig11405,Contig2477,Contig13574,Contig4683,FJ8KW5R01CX6Z5,Contig21159,FJ8KW5R01BWCBK,Contig21727,Contig21729,Contig20755,FJ8KW5R01CLRN2,Contig8541,Contig11828,Contig704,Contig67,Conti
Ubiquitin enzymes	119	FJ8KW5R02KHOJ9,Contig19342,FJ8KW5R01CNJ8F,Contig15477,FJ8KW5R02K51KE,Contig6623,Contig10344,Contig10417,FJ8KW5R02MWWBB,Contig11632,Contig21176,Contig11779,Contig9870,FJ8KW5R01BH8BX,Contig6414,FJ8KW5R01BLBSW,Contig13307,FJ8KW5R01BJUPM,Contig19291,FJ8KW5R02
Cytoskeleton proteins	116	FJ8KW5R02LMVCC,FJ8KW5R01CJV2J,Contig3540,Contig19995,Contig6698,Contig18268,Contig1334,Contig21842,Contig2334,Contig11001,FJ8KW5R02MJ7YG,Contig17119,FJ8KW5R02NCMMK,Contig214,Contig716,Contig5773,FJ8KW5R02M1EAO,FJ8KW5R02KGZ6O,Contig20031,Contig6464,Contig2
Purine metabolism	102	Contig17147,Contig3768,Contig12835,FJ8KW5R01DIEA6,Contig8498,Contig22012,FJ8KW5R01BWM2D,Contig10332,Contig9310,Contig5135,Contig6588,Contig21426,Contig14545,Contig8136,Contig1353,Contig9451,FJ8KW5R02MO5BS,Contig17462,Contig14311,FJ8KW5R02K5Z2L,Contig11592
Translation factors	100	Contig6403,Contig7328,Contig5759,Contig5376,Contig16267,Contig12749,Contig15697,Contig17692,FJ8KW5R01EDKDV,Contig18858,FJ8KW5R01CTXIE,Contig16795,Contig16741,Contig727,Contig14727,Contig3712,Contig16746,Contig21773,Contig6104,Contig6722,FJ8KW5R01EXEQG,Con
General function prediction only	99	FJ8KW5R01DHHD2,FJ8KW5R01EBYZJ,Contig13496,FJ8KW5R01ET7CW,Contig16156,Contig9083,Contig12109,Contig2415,Contig718,FJ8KW5R01ASJE1,Contig5631,Contig455,Contig3528,Contig8270,Contig11494,Contig18188,Contig16449,FJ8KW5R01BV31G,Contig7712,Contig5176,Contig19916
Glycine, serine and threonine metabolism	93	Contig4598,Contig6251,FJ8KW5R02ON6P8,Contig110,FJ8KW5R01DOI5J,FJ8KW5R01AI0Z0,Contig21729,FJ8KW5R02LI0MA,Contig4595,Contig2586,Contig304,FJ8KW5R01EVEZY,Contig18683,FJ8KW5R01EBUP6,FJ8KW5R01BTSI1,Contig14532,Contig7085,FJ8KW5R02L9T49,Contig4832,Contig16528,F
Pyruvate metabolism	90	Contig18060,Contig3907,FJ8KW5R02K2HWV,Contig7839,Contig4968,Contig10297,Contig9930,Contig3423,Contig11685,Contig2698,Contig10108,Contig6789,Contig20608,Contig17520,Contig12116,Contig16322,FJ8KW5R02KFOQ8,Contig11439,FJ8KW5R02L9APD,Contig6203,Contig14731,FJ
Proteasome	87	Contig119,Contig8755,FJ8KW5R01BHG5S,Contig21082,Contig19763,Contig1770,FJ8KW5R01C8GGS,Contig2505,Contig8090,Contig20726,Contig6415,Contig257,Contig15705,FJ8KW5R01ES18G,Contig20574,FJ8KW5R02NS6T2,Contig6866,Contig17249,Contig8164,Contig12951,FJ8KW5R02OCJDH
Glycolysis / Gluconeogenesis	84	Contig10297,Contig3907,Contig15674,Contig4968,FJ8KW5R02MAYCR,Contig3423,Contig11685,Contig10183,Contig2698,Contig10108,Contig20608,FJ8KW5R02KFOQ8,FJ8KW5R02NASC8,Contig11828,Contig14568,Contig18113,Contig11143,Contig16346,FJ8KW5R02M008L,FJ8KW5R01CDUTI,FJ8K
Fatty acid metabolism	82	Contig17752,Contig19561,Contig11699,FJ8KW5R02N2OE2,Contig15996,Contig1921,Contig20664,FJ8KW5R02LXBIF,Contig15895,Contig276,FJ8KW5R01D5UPZ,FJ8KW5R02LP8VI,FJ8KW5R02OOGX0,FJ8KW5R01E0FF4,Contig1425,Contig16022,FJ8KW5R01C8GLV,Contig1594,Contig1355,FJ8KW5R01A32
Starch and sucrose metabolism	82	Contig10771,Contig12639,Contig15907,Contig16817,Contig18373,FJ8KW5R02KPY5X,Contig5374,Contig13120,Contig19667,Contig19232,Contig20426,Contig1616,Contig18859,FJ8KW5R01B4M1U,Contig9381,FJ8KW5R02NMXRP,Contig20787,Contig8643,Contig19755,Contig10284,FJ8KW5R02L
Lysine degradation	80	Contig19561,Contig11699,Contig3358,FJ8KW5R01DA07Z,FJ8KW5R01A5KH0,Contig1921,Contig1078,Contig16074,FJ8KW5R02LXBIF,Contig12620,Contig20980,FJ8KW5R01E0FF4,Contig4683,Contig13704,FJ8KW5R01C8GLV,Contig1594,FJ8KW5R01D5UPZ,Contig1308,Contig3348,Contig3885,FJ8KW
Regulation of actin cytoskeleton	78	Contig21992,FJ8KW5R01CJV2J,FJ8KW5R02LMVCC,Contig11138,Contig19995,Contig16760,Contig3788,Contig12030,Contig2308,Contig21842,Contig20181,Contig4719,Contig21819,Contig16984,Contig7639,Contig5773,FJ8KW5R01EWN0W,Contig21966,FJ8KW5R01DL16Z,Contig20031,FJ8KW5R0
Ubiquitin mediated proteolysis	77	Contig10417,FJ8KW5R02OQDQ9,Contig9870,Contig8167,FJ8KW5R02KHOJ9,Contig14103,FJ8KW5R02L43HS,Contig14022,Contig6414,FJ8KW5R01CNJ8F,FJ8KW5R02MWWBB,Contig404,FJ8KW5R01BH8BX,FJ8KW5R01BLBSW,Contig13307,Contig16949,Contig15477,Contig12859,Contig11632,Contig15698
Focal adhesion	72	FJ8KW5R01CJV2J,Contig11838,Contig3788,Contig12030,Contig2308,Contig12233,Contig20181,Contig20183,Contig11001,Contig7981,Contig16984,Contig20031,Contig5773,Contig6917,FJ8KW5R01CNC31,FJ8KW5R01DL16Z,Contig16760,FJ8KW5R02KJ3RU,Contig17868,Contig1728,FJ8KW5R01
Citrate cycle (TCA cycle)	68	Contig430,FJ8KW5R02K2HWV,Contig21725,FJ8KW5R01D4YOK,FJ8KW5R01CF12T,Contig17120,FJ8KW5R02N861K,Contig6789,Contig20842,Contig12116,Contig2500,FJ8KW5R02K5S7L,Contig11377,Contig13679,Contig1762,Contig7930,FJ8KW5R02LQDZM,Contig10819,Contig12998,Contig11756,FJ8
Insulin signaling pathway	68	Contig17891,Contig6065,FJ8KW5R02NYE12,Contig8499,Contig16539,Contig136,Contig1924,Contig9489,Contig6963,Contig4286,Contig19950,Contig12408,Contig9451,Contig18176,Contig20465,Contig13541,Contig19667,Contig5374,Contig10776,FJ8KW5R02M2X04,Contig20514,Contig3
GTP-binding proteins	67	Contig20488,Contig3788,Contig17166,FJ8KW5R01ERIL3,Contig16760,Contig15441,Contig18720,Contig14554,Contig12929,Contig21449,FJ8KW5R01BMY24,FJ8KW5R01DNJTR,FJ8KW5R02MF7EW,Contig20254,FJ8KW5R01AV78B,Contig3107,FJ8KW5R01CWDVV,Contig15791,Contig890,Contig5201,Co
Cell cycle	66	Contig7245,FJ8KW5R01DGFSL,Contig21304,Contig14626,Contig4310,FJ8KW5R02M7PGB,FJ8KW5R02N09QZ,FJ8KW5R02L8FR1,Contig19847,Contig1717,Contig6732,Contig3392,FJ8KW5R01BVY9D,Contig17753,FJ8KW5R01AF4LS,Contig21053,FJ8KW5R01CVKXI,FJ8KW5R02L439L,Contig10283,Contig20
Propanoate metabolism	66	Contig19563,Contig11699,Contig20959,Contig1921,FJ8KW5R02N7S31,Contig22165,Contig15043,FJ8KW5R01E0FF4,FJ8KW5R02OLAI2,Contig18893,FJ8KW5R01C8GLV,Contig1594,Contig2389,FJ8KW5R01AYL3P,Contig508,Contig10375,Contig7844,Contig20405,FJ8KW5R02K785N,Contig1734,Cont
Tryptophan metabolism	66	Contig3348,Contig3885,FJ8KW5R01CAS4T,Contig5934,Contig21974,Contig11859,Contig2258,Contig7321,FJ8KW5R01C3CB7,FJ8KW5R01ESVZ0,FJ8KW5R01C8YV9,Contig1175,FJ8KW5R02NM9DX,FJ8KW5R02OL05W,Contig3729,Contig8343,Contig4083,Contig4968,Contig21725,FJ8KW5R01D4YOK,Cont
Receptors and channels	65	Contig815,Contig14089,FJ8KW5R02OQMVF,Contig12910,Contig21187,Contig21964,FJ8KW5R01DFITI,Contig3375,Contig12793,Contig7773,Contig16052,Contig12105,Contig18690,Contig16059,FJ8KW5R01DSF5U,Contig3551,Contig16500,Contig8396,Contig14139,FJ8KW5R01CSS1C,Contig201
Transcription factors	63	FJ8KW5R01BWFAW,Contig19413,Contig20253,Contig1801,Contig12571,FJ8KW5R01DMYTD,Contig10631,Contig14423,Contig22128,FJ8KW5R01C6LL5,Contig2995,Contig4316,FJ8KW5R02LAJOV,Contig9813,Contig9222,FJ8KW5R01ES95I,Contig20260,Contig17210,Contig21716,Contig5872,Contig
Glycosyltransferases	59	Contig6372,Contig5660,Contig13284,FJ8KW5R01BXW7F,FJ8KW5R01EEM4K,Contig7750,FJ8KW5R01A00YS,Contig8967,Contig849,Contig8170,FJ8KW5R01CSQJ6,FJ8KW5R02K23CJ,Contig20786,Contig1792,FJ8KW5R01DZC7I,Contig20426,Contig22249,Contig5940,Contig19372,Contig11279,FJ8KW5
Carbon fixation	58	Contig8213,Contig3907,FJ8KW5R02K2HWV,Contig9930,Contig3423,Contig10108,Contig6789,Contig7839,Contig16322,FJ8KW5R02KFOQ8,Contig16516,Contig18113,Contig20104,Contig16361,Contig18152,FJ8KW5R02N0X1W,FJ8KW5R01CLAZ5,Contig7963,Contig19818,FJ8KW5R02M5O8Y,Contig4
Butanoate metabolism	56	FJ8KW5R02LXIWL,Contig11699,FJ8KW5R02NZC5F,Contig12620,FJ8KW5R01D5UPZ,Contig1921,FJ8KW5R02N7S31,FJ8KW5R02LXBIF,Contig10539,Contig17499,FJ8KW5R01C8GLV,Contig1594,Contig14780,FJ8KW5R01E0FF4,Contig3348,Contig3885,FJ8KW5R01CAS4T,Contig19513,FJ8KW5R02NM9DX,Cont
Fructose and mannose metabolism	56	Contig19513,Contig10776,Contig11449,Contig16346,Contig13003,Contig1588,FJ8KW5R01CDUTI,FJ8KW5R02NMXRP,Contig2353,FJ8KW5R01EZUV1,FJ8KW5R01D18IV,Contig4598,Contig21644,FJ8KW5R01AI0Z0,Contig10183,FJ8KW5R02M83IP,Contig15735,Contig14731,FJ8KW5R02LF8QD,Contig114
Pyrimidine metabolism	56	Contig12837,Contig14355,Contig8602,Contig5135,FJ8KW5R02MKM9B,Contig21426,Contig6436,FJ8KW5R02ONR9Q,Contig3448,Contig8136,Contig1353,FJ8KW5R02NWM0C,Contig3539,FJ8KW5R02OAER6,Contig21033,Contig8702,Contig17636,Contig19979,Contig20819,Contig16245,Contig13173
Signal transduction mechanisms	54	Contig18164,FJ8KW5R01DD85U,FJ8KW5R01D3MFA,Contig1772,FJ8KW5R01CU49Q,Contig14759,FJ8KW5R02LUGWF,FJ8KW5R02NUMB6,FJ8KW5R01BA41W,Contig18731,Contig7104,Contig17400,Contig889,Contig3131,Contig13761,Contig16732,Contig20069,FJ8KW5R01C7V0Q,Contig11423,Contig19094
Glutamate metabolism	51	Contig11607,Contig16252,Contig632,Contig16547,FJ8KW5R01AF4RK,FJ8KW5R01EJYF2,Contig20729,Contig20991,FJ8KW5R01CL50K,FJ8KW5R02OXU63,Contig95,Contig16516,FJ8KW5R02MS5I9,Contig18377,Contig9912,Contig897,FJ8KW5R02LMXAK,Contig15210,FJ8KW5R01B9I4M,FJ8KW5R02MUPKF
Tight junction	51	Contig3887,Contig20254,Contig2994,FJ8KW5R02MGBO3,FJ8KW5R01DIIW0,Contig15694,Contig2522,Contig18959,Contig4293,FJ8KW5R01CGJJ8,FJ8KW5R02O13L5,Contig2434,Contig8192,Contig11873,Contig15090,Contig21857,Contig15226,Contig16626,Contig17232,FJ8KW5R02OM7TM,Contig
Antigen processing and presentation	49	Contig21050,Contig11061,Contig139,FJ8KW5R02O0QBQ,Contig22280,Contig852,Contig7076,FJ8KW5R02OCQZD,FJ8KW5R01C8XL7,Contig21229,FJ8KW5R01B50EC,Contig6873,Contig14335,FJ8KW5R01D50LZ,FJ8KW5R02OOC7W,Contig8065,Contig3502,Contig12306,Contig18563,Contig1324,FJ8KW5
RNA polymerase	44	Contig19660,Contig7522,Contig17955,Contig19206,Contig15243,Contig13219,FJ8KW5R02LVH61,FJ8KW5R02LIYUV,FJ8KW5R01AEJVM,Contig1052,Contig13565,Contig14039,Contig14007,FJ8KW5R01EJIWH,Contig18921,Contig20965,Contig2892,Contig3892,Contig10567,FJ8KW5R01DFZKV,Cont
Cell cycle - yeast	43	Contig7245,FJ8KW5R01DGFSL,Contig21304,Contig14626,Contig4310,FJ8KW5R02N09QZ,FJ8KW5R02L8FR1,Contig4296,Contig19847,Contig6732,Contig3058,Contig21969,Contig12569,FJ8KW5R02M0UD2,Contig5505,Contig6006,FJ8KW5R02K2TUU,Contig21514,Contig17939,FJ8KW5R02MZVZ1,Cont
Cellular antigens	42	Contig7281,Contig982,Contig21223,FJ8KW5R01C1PNA,Contig21227,Contig904,Contig18170,FJ8KW5R01DZ3TT,Contig13621,FJ8KW5R01B9RZL,FJ8KW5R01DRRGO,Contig5179,Contig18670,Contig22050,Contig9381,Contig1719,Contig15247,Contig18425,Contig10036,Contig16245,Contig13031
MAPK signaling pathway	42	FJ8KW5R02LHCEY,Contig2694,Contig14075,Contig20260,Contig21857,Contig4816,Contig16751,Contig21456,Contig20254,FJ8KW5R02KLPL5,Contig15730,Contig14965,Contig19840,Contig3314,Contig2431,Contig6546,Contig2573,Contig19889,Contig15743,Contig3470,Contig1728,Conti
PPAR signaling pathway	41	FJ8KW5R02LKM7T,FJ8KW5R02M2X04,Contig10175,FJ8KW5R01CI09W,FJ8KW5R02L19GF,Contig18825,FJ8KW5R01DMSFZ,Contig3295,FJ8KW5R01CVJ61,FJ8KW5R01EKTZ8,Contig17752,FJ8KW5R01CMDA2,FJ8KW5R02NLOHX,Contig1425,Contig17868,Contig15996,Contig21332,Contig16022,FJ8KW5R01EOOZH
Glycerolipid metabolism	40	Contig2353,Contig7321,Contig19417,FJ8KW5R01EYSSA,Contig15674,Contig4968,FJ8KW5R01C2EBA,Contig13089,Contig11828,Contig14201,Contig20285,Contig14731,Contig11439,FJ8KW5R02NASC8,FJ8KW5R02L9APD,Contig11699,Contig10765,Contig12158,Contig1921,Contig20664,Contig2
Folate biosynthesis	38	FJ8KW5R01D5TL8,Contig9476,Contig16259,FJ8KW5R01AT9YA,FJ8KW5R01AV2N2,Contig1985,Contig5807,FJ8KW5R02OSO42,Contig8117,FJ8KW5R01B0K7L,Contig20607,Contig20605,Contig10284,FJ8KW5R01BG9OI,FJ8KW5R02LC4JO,Contig1923,Contig21289,Contig19586,FJ8KW5R01C1MVC,Contig54
Gap junction	37	Contig18070,FJ8KW5R02LIFFL,Contig527,Contig5818,FJ8KW5R02NZ7FE,Contig6640,FJ8KW5R01BVY9D,Contig1483,Contig18268,FJ8KW5R02N9IU4,FJ8KW5R01DPU03,Contig2514,Contig16984,Contig716,Contig16783,FJ8KW5R01EHIQW,Contig21281,FJ8KW5R01C0MJR,FJ8KW5R01DII8X,FJ8KW5R02OE
Other translation proteins	36	Contig15235,Contig505,Contig12797,FJ8KW5R02OVVGM,Contig10782,Contig22213,Contig4044,FJ8KW5R01CBH8Z,Contig10673,Contig14483,FJ8KW5R01B8LZD,Contig11970,Contig13015,Contig17064,Contig12481,Contig6177,FJ8KW5R01BQEV8,Contig7490,FJ8KW5R01AY2DW,Contig5618,Contig
Arginine and proline metabolism	35	Contig11791,Contig11741,FJ8KW5R01EX54I,Contig13659,Contig1890,FJ8KW5R02MYH9D,Contig10485,Contig7560,Contig16252,Contig19985,Contig8227,Contig20844,Contig20991,FJ8KW5R02M3UF7,Contig6627,Contig16516,FJ8KW5R01D8CFK,FJ8KW5R02N06WM,Contig18248,FJ8KW5R02MUZ7O,C
Epithelial cell signaling in Helicobacter pylori infection	34	Contig10986,Contig13005,FJ8KW5R01BL2FT,Contig2124,FJ8KW5R01EJG3C,FJ8KW5R02LIFPX,Contig1123,Contig812,FJ8KW5R01DS8LG,Contig10229,FJ8KW5R02L9Z5E,FJ8KW5R01ANAW1,Contig5146,FJ8KW5R01BCBZ8,Contig21921,Contig21992,Contig7981,Contig18578,Contig6058,Contig12233,C
Leukocyte transendothelial migration	34	Contig4087,Contig15147,Contig15226,Contig1234,Contig20653,Contig18111,FJ8KW5R01CJV2J,Contig3788,Contig20031,Contig11838,Contig20181,Contig5344,Contig5773,Contig16760,Contig9108,Contig2994,Contig15694,Contig2522,Contig18670,Contig4434,Contig1452,Contig6302
N-Glycan biosynthesis	33	Contig5764,Contig5660,Contig14060,Contig13284,Contig7851,Contig8967,FJ8KW5R01AGI27,Contig17638,Contig11651,Contig2444,Contig22066,FJ8KW5R01A1O72,FJ8KW5R01BRX4X,Contig22261,Contig20446,Contig3519,Contig6241,Contig3912,Contig4959,Contig18619,Contig18359,Con
Benzoate degradation via CoA ligation	32	Contig14910,Contig4083,Contig3425,Contig63,Contig19695,Contig17520,Contig67,Contig6203,Contig3885,Contig5651,Contig21974,FJ8KW5R01C3CB7,FJ8KW5R01ESVZ0,Contig1175,FJ8KW5R02NM9DX,Contig11301,Contig3526,FJ8KW5R02L93M4,FJ8KW5R01DBBW1,Contig11833,Contig7844,Co
Galactose metabolism	31	Contig21864,Contig19513,Contig11590,Contig1588,FJ8KW5R01BYAKO,FJ8KW5R02NMXRP,Contig2353,Contig9979,Contig4958,Contig14482,Contig18710,FJ8KW5R02N8XDO,Contig2788,Contig5342,FJ8KW5R01DIW0T,FJ8KW5R02OTZK6,Contig17670,Contig20277,Contig18728,Contig12211,FJ8KW5
Basal transcription factors	29	Contig11596,FJ8KW5R01DL6JH,Contig2632,Contig3211,Contig20590,Contig370,Contig2697,FJ8KW5R02NP0BI,Contig5115,FJ8KW5R01CD026,FJ8KW5R02M3JRM,Contig16044,Contig17970,Contig4039,Contig6526,FJ8KW5R01BAN2I,Contig18491,Contig10364,FJ8KW5R01A6JFL,Contig5059,FJ8KW5
beta-Alanine metabolism	29	Contig1921,FJ8KW5R02ONR9Q,FJ8KW5R02N7S31,Contig11699,Contig2389,Contig508,Contig7844,Contig20405,Contig11996,Contig9832,Contig1398,Contig14950,Contig17682,Contig4083,Contig8800,Contig4968,Contig3425,FJ8KW5R02MVZ7C,Contig19695,FJ8KW5R02OXU63,Contig13062,Co
Caprolactam degradation	29	Contig3348,Contig3885,FJ8KW5R01CAS4T,Contig21974,Contig2258,Contig5288,Contig1175,Contig12158,FJ8KW5R02LXBIF,Contig8816,FJ8KW5R02LUS95,Contig18036,FJ8KW5R02OU0WR,FJ8KW5R01D5UPZ,Contig8818,Contig4083,Contig15674,FJ8KW5R02K2J8R,Contig3425,Contig6411,Contig1
Glutathione metabolism	28	Contig15568,Contig19595,FJ8KW5R01BRULT,FJ8KW5R02MH400,Contig15730,Contig2431,Contig3714,Contig430,Contig11607,Contig14075,FJ8KW5R02M59WE,FJ8KW5R02KCQSJ,Contig11588,FJ8KW5R02M42E0,FJ8KW5R01AUJN5,Contig20845,FJ8KW5R01CL50K,Contig6659,FJ8KW5R01DIEA3,Contig15
Pentose phosphate pathway	27	Contig10776,FJ8KW5R01EZUV1,Contig1588,Contig1616,FJ8KW5R01CDUTI,Contig19741,Contig21836,FJ8KW5R01CFJM0,Contig4335,Contig18409,Contig509,Contig19049,Contig2788,FJ8KW5R02OTZK6,Contig8213,FJ8KW5R02MAYCR,Contig9361,Contig13081,Contig21523,FJ8KW5R01AUJN5,FJ8KW
Nitrogen metabolism	26	Contig110,Contig632,Contig19989,FJ8KW5R01EJYF2,Contig20729,Contig20991,Contig17329,Contig63,Contig13078,Contig3897,Contig808,Contig12565,Contig8747,FJ8KW5R01DVNED,FJ8KW5R02N0M4S,FJ8KW5R02LLAO6,Contig11971,FJ8KW5R02ME1GH,Contig17949,Contig15654,Contig17082
Reductive carboxylate cycle (CO2 fixation)	26	Contig430,Contig6789,FJ8KW5R02K2HWV,Contig2500,FJ8KW5R01B6LW7,Contig17951,FJ8KW5R01CPQFU,Contig642,Contig15554,FJ8KW5R01BEPBA,Contig3714,Contig9528,Contig13679,FJ8KW5R02KWBYO,FJ8KW5R02N4Q84,Contig274,FJ8KW5R01AYL3P,Contig16154,FJ8KW5R01BK435,Contig21814,C
Glycerophospholipid metabolism	25	Contig21619,FJ8KW5R02OAUZ2,FJ8KW5R02L6QTK,Contig19590,Contig20285,Contig12114,Contig67,FJ8KW5R02N35KZ,Contig17626,Contig20749,Contig645,FJ8KW5R01BUH94,Contig11301,Contig13237,FJ8KW5R01DVNMR,Contig21401,Contig21388,Contig20935,Contig7576,Contig1822,Contig1
Pentose and glucuronate interconversions	25	Contig19741,Contig20426,Contig2353,Contig20787,FJ8KW5R01B4M1U,FJ8KW5R02MVNS4,FJ8KW5R01EEM4K,FJ8KW5R01A00YS,Contig10765,Contig10900,Contig19477,Contig14482,Contig19049,Contig3947,Contig18710,Contig13277,FJ8KW5R02N8XDO,Contig9979,Contig12069,Contig17670,Con
Phenylalanine metabolism	25	Contig17429,Contig15405,Contig15557,FJ8KW5R01EGJ66,Contig11301,Contig17798,Contig9969,Contig21159,Contig14062,Contig13659,Contig2477,Contig4683,Contig5334,Contig18152,FJ8KW5R01C5WBI,FJ8KW5R01BT7XT,FJ8KW5R02NGQR8,Contig19680,Contig21183,Contig13605,Contig1
Metabolism of xenobiotics by cytochrome P450	24	FJ8KW5R01EYSSA,Contig20426,Contig15730,FJ8KW5R01B4M1U,Contig2431,Contig20787,Contig15743,Contig20664,FJ8KW5R01A00YS,FJ8KW5R01EEM4K,Contig9969,Contig10531,Contig19884,Contig20535,Contig19477,Contig12711,Contig3947,Contig7063,Contig16668,Contig22188,Contig1
Selenoamino acid metabolism	24	Contig1536,FJ8KW5R01DMGXE,Contig222,Contig11360,Contig18156,Contig22082,Contig8270,Contig3579,Contig21066,FJ8KW5R01BFTQ9,FJ8KW5R02OL05W,FJ8KW5R02MDZX8,Contig7610,FJ8KW5R02ON6P8,FJ8KW5R01BW2MJ,Contig436,FJ8KW5R02KCQSJ,Contig8834,Contig4910,Contig4124,Conti
Transporters	24	Contig13906,Contig4981,FJ8KW5R02NO9GK,Contig982,Contig8890,FJ8KW5R01BDAZQ,Contig13067,Contig11728,Contig16459,FJ8KW5R01BFK5N,FJ8KW5R01EOBUU,Contig12396,Contig20615,Contig2935,Contig12393,FJ8KW5R02K6AVJ,Contig19545,Contig14899,Contig13334,Contig1404,Contig
Axon guidance	22	Contig17855,Contig1452,Contig18670,Contig4293,Contig14965,Contig2573,Contig16619,FJ8KW5R02LMVCC,Contig3788,Contig886,Contig14086,Contig794,Contig16984,Contig16760,Contig3470,FJ8KW5R02KLNLY,FJ8KW5R01DZ3TT,FJ8KW5R02OS9S1,Contig904,Contig41,Contig14700,Conti
Colorectal cancer	22	Contig16485,Contig18277,Contig22136,Contig20465,Contig657,Contig4293,Contig19374,Contig2946,Contig2434,Contig7084,Contig21993,Contig13684,Contig3788,Contig12233,Contig11953,Contig7981,Contig16984,Contig6917,Contig11838,FJ8KW5R02LHCEY,Contig13085,FJ8KW5R02
Fatty acid elongation in mitochondria	22	FJ8KW5R02LP8VI,FJ8KW5R01D5UPZ,FJ8KW5R02LXBIF,Contig15895,Contig3348,FJ8KW5R01CAS4T,Contig2258,FJ8KW5R02NG81W,Contig21380,Contig557,Contig14142,Contig11219,Contig326,FJ8KW5R01E0SYX,Contig16319,Contig21130,Contig21760,FJ8KW5R01AV8R1,Contig4083,FJ8KW5R01BRKL
p53 signaling pathway	22	FJ8KW5R01AF4LS,Contig20747,Contig18277,Contig16485,Contig8136,Contig17453,Contig15698,Contig2946,Contig7084,FJ8KW5R01ESQGA,FJ8KW5R02M7PGB,Contig19374,FJ8KW5R01BVY9D,Contig11076,FJ8KW5R01DPU03,Contig710,Contig2514,Contig11164,Contig16783,Contig6055,Contig8
Phenylalanine, tyrosine and tryptophan biosynthesis	22	FJ8KW5R02NGW63,Contig15557,FJ8KW5R01BGYI4,Contig17798,Contig4094,Contig13659,Contig2477,FJ8KW5R01D2MYH,Contig15623,Contig19384,Contig21159,Contig17605,Contig18152,FJ8KW5R01BT7XT,Contig1671,FJ8KW5R02LHR35,Contig14489,Contig20228,FJ8KW5R01EIBAA,FJ8KW5R01EP0
Porphyrin and chlorophyll metabolism	22	Contig16276,FJ8KW5R01EEM4K,FJ8KW5R01A00YS,FJ8KW5R02KIVJS,FJ8KW5R02NI582,Contig19477,Contig17878,Contig3947,Contig22107,Contig12069,Contig2270,Contig18377,FJ8KW5R01ALY91,Contig897,Contig2194,Contig20426,FJ8KW5R01B4M1U,Contig20787,FJ8KW5R01B3JAI,FJ8KW5R01DH
Small cell lung cancer	22	FJ8KW5R01A7HMG,FJ8KW5R01CNC31,FJ8KW5R01A34YQ,Contig17939,Contig10096,Contig18277,Contig13253,Contig16485,Contig904,Contig41,FJ8KW5R01DZ3TT,Contig2946,Contig7084,Contig1617,Contig18670,Contig19374,Contig16174,Contig5232,FJ8KW5R02OVRNU,Contig10036,Contig130
mTOR signaling pathway	21	FJ8KW5R01BWFAW,FJ8KW5R01CTXIE,Contig16267,Contig20514,Contig14003,Contig22,Contig20183,Contig16984,FJ8KW5R01EU84E,Contig11171,Contig6910,FJ8KW5R02LHCEY,Contig6254,Contig12028,FJ8KW5R01B17Z3,Contig16751,FJ8KW5R01D5PQA,Contig7580,Contig17891,Contig13091,Con
Protein folding and associated processing	21	Contig18140,Contig18513,Contig17140,Contig16240,Contig8496,FJ8KW5R01D5OY4,Contig21264,Contig17101,Contig8278,Contig641,Contig9225,Contig14931,Contig8316,FJ8KW5R01D3GSY,Contig6017,FJ8KW5R01B612I,Contig4242,FJ8KW5R02MIHNP,Contig4918,FJ8KW5R02OSDKO,Contig659
Bile acid biosynthesis	20	Contig12711,Contig2389,Contig14950,Contig9832,Contig18728,Contig19513,FJ8KW5R01EYSSA,Contig7321,FJ8KW5R02NG81W,Contig557,FJ8KW5R01CIX10,Contig11699,Contig12620,Contig1921,Contig20664,Contig15895,FJ8KW5R02LP8VI,Contig20047,Contig4598,Contig4968,Contig21487
Glyoxylate and dicarboxylate metabolism	20	Contig18060,Contig12411,FJ8KW5R02K2HWV,Contig6789,Contig2500,Contig21273,FJ8KW5R02NPH05,Contig16154,Contig274,Contig22326,Contig4829,Contig14532,Contig17951,Contig16637,FJ8KW5R02KCWIA,Contig15554,Contig9528,Contig16775,FJ8KW5R01AR3SG,FJ8KW5R01ERRYF,Contig
Arachidonic acid metabolism	19	FJ8KW5R02KCQSJ,Contig11778,Contig20845,FJ8KW5R01DV3HL,FJ8KW5R02M7ROB,Contig15568,Contig17629,FJ8KW5R01BRULT,FJ8KW5R01CYIZ5,FJ8KW5R02MH400,Contig21386,Contig105,Contig9345,Contig2732,Contig5457,Contig20049,Contig48,Contig13701,Contig17548,Contig12463,Conti
Calcium signaling pathway	19	Contig14965,FJ8KW5R02KFWDN,Contig2573,Contig16718,Contig12910,Contig14086,Contig15061,Contig13449,Contig3726,Contig637,Contig18199,Contig1196,Contig4816,FJ8KW5R01D04JO,FJ8KW5R02NQY1L,FJ8KW5R02KJ3RU,Contig6065,Contig3470,Contig8232,Contig7356,Contig12312,F
Glycan Bindng Proteins	19	FJ8KW5R01B9RZL,Contig5657,Contig13621,Contig7281,Contig6107,Contig21223,FJ8KW5R01C1PNA,Contig9454,Contig20586,Contig21566,Contig8904,Contig15634,Contig11950,Contig7630,FJ8KW5R01ALBYJ,Contig17475,Contig6714,FJ8KW5R01EQT9N,FJ8KW5R01B5ISV,Contig13031,Contig2
Limonene and pinene degradation	19	Contig67,Contig19695,Contig3425,Contig4968,Contig4083,Contig2389,Contig7844,Contig6667,Contig9832,Contig1398,Contig14950,Contig1822,Contig3885,Contig21974,Contig7321,Contig1175,Contig11301,Contig3526,FJ8KW5R02L93M4,Contig984,Contig21298,Contig6178,Contig1
Progesterone-mediated oocyte maturation	19	FJ8KW5R01AF4LS,Contig12780,Contig20465,Contig14626,FJ8KW5R02M7PGB,Contig11529,Contig3392,FJ8KW5R01BVY9D,FJ8KW5R02LAWUQ,FJ8KW5R01EHIQW,FJ8KW5R02LHCEY,Contig9870,FJ8KW5R01C0MJR,FJ8KW5R02O012M,FJ8KW5R01E2M2S,Contig5734,Contig16751,Contig7981,Contig11077,Cont
SNARE interactions in vesicular transport	19	Contig5937,Contig19918,Contig9812,Contig13794,Contig7599,Contig13902,Contig6636,Contig5901,FJ8KW5R02LSCP4,Contig22159,Contig1335,Contig11003,Contig15925,Contig13738,Contig3325,Contig7671,Contig3207,Contig1572,Contig8570,Contig17831,Contig309,Contig18346
SNAREs	19	Contig5937,Contig19918,Contig9812,Contig13794,Contig7599,Contig13902,Contig6636,Contig5901,FJ8KW5R02LSCP4,Contig22159,Contig1335,Contig11003,Contig15925,Contig13738,Contig3325,Contig7671,Contig3207,Contig1572,Contig8570,Contig17831,Contig309,Contig18346
Long-term potentiation	18	FJ8KW5R01ALD9C,Contig14965,FJ8KW5R02KFWDN,FJ8KW5R02MBFBG,Contig2573,Contig12030,Contig2308,Contig14086,Contig13449,Contig16984,FJ8KW5R01DL16Z,Contig15061,Contig3726,FJ8KW5R02LHCEY,Contig2459,Contig4816,Contig16751,FJ8KW5R01EGLJQ,FJ8KW5R01D04JO,Contig6065,
Melanogenesis	17	Contig770,Contig1801,FJ8KW5R02KFWDN,Contig2434,Contig3726,FJ8KW5R02LHCEY,FJ8KW5R01CLRN2,FJ8KW5R01EOX5U,FJ8KW5R01D04JO,Contig6065,Contig8232,Contig12312,Contig1728,Contig22136,Contig20465,FJ8KW5R01EH19W,Contig11838,Contig1530,Contig13449,Contig13675,Contig
Phosphatidylinositol signaling system	17	Contig20749,FJ8KW5R02OQTL8,Contig17710,FJ8KW5R01CQ41K,Contig18431,Contig21819,Contig15061,Contig13449,Contig3726,Contig637,Contig2036,Contig20752,FJ8KW5R02MM096,Contig18199,Contig15111,FJ8KW5R01B64T5,Contig6065,FJ8KW5R01EL40D,Contig8232,FJ8KW5R01B05Q3,Con
Androgen and estrogen metabolism	16	Contig20426,FJ8KW5R02OL05W,Contig20787,FJ8KW5R01B4M1U,Contig222,Contig19477,Contig12069,Contig3947,Contig18156,Contig13574,Contig101,Contig17512,Contig11405,FJ8KW5R01EEM4K,FJ8KW5R01A00YS,FJ8KW5R01D3IVE,FJ8KW5R01DH6Q9,FJ8KW5R01CP7GZ,Contig19976,Contig7218,
Inositol phosphate metabolism	16	Contig17710,FJ8KW5R02OQTL8,Contig5651,FJ8KW5R01DBBW1,Contig11833,Contig21819,Contig14215,FJ8KW5R01CQ41K,Contig18431,Contig14910,Contig637,Contig2036,Contig20752,FJ8KW5R02MM096,Contig18199,Contig15111,FJ8KW5R01EL40D,Contig18275,Contig9119,Contig19271,Conti
Cysteine metabolism	15	Contig21066,Contig3579,Contig8556,Contig17798,FJ8KW5R02L32WM,Contig17082,Contig15890,Contig13659,FJ8KW5R01EJRCL,Contig15043,FJ8KW5R01DARG8,Contig18152,Contig10375,FJ8KW5R02N10H4,Contig1734,FJ8KW5R02LY0JO,FJ8KW5R01BT7XT,Contig12179,Contig21759,FJ8KW5R02NIL
Histidine metabolism	15	FJ8KW5R02OL05W,Contig11301,Contig9519,Contig16921,Contig7321,Contig4968,Contig21729,Contig67,FJ8KW5R01C3JI9,FJ8KW5R02K8J5Y,Contig9704,Contig2389,Contig18156,FJ8KW5R02NGQR8,Contig9832,Contig222,Contig14950,Contig1822,Contig1921,Contig101,Contig17512,Contig
Methionine metabolism	15	FJ8KW5R02ON6P8,FJ8KW5R01BW2MJ,Contig20755,FJ8KW5R01BWCBK,Contig22177,Contig4124,Contig19313,Contig22082,Contig8270,FJ8KW5R02MPDOX,FJ8KW5R02MDZX8,Contig3579,Contig15557,FJ8KW5R02MOHD7,Contig7610,Contig15324,Contig21159,Contig14572,Contig17082,Contig12738,F
One carbon pool by folate	14	Contig16637,Contig5202,FJ8KW5R01AR3SG,Contig3100,FJ8KW5R02L9T49,FJ8KW5R01C09FV,Contig22325,FJ8KW5R02OOQW3,Contig3897,Contig12375,FJ8KW5R02LI0MA,Contig12411,Contig110,FJ8KW5R02NBAUA,FJ8KW5R02M6F9Y,Contig2484,Contig3768,Contig12738,Contig4879,Contig15324,Co
Protein export	14	Contig8315,FJ8KW5R01A8O17,Contig14917,Contig6633,FJ8KW5R01CK73T,Contig9465,Contig1547,Contig19134,FJ8KW5R02MVH8G,FJ8KW5R02M8269,Contig12946,FJ8KW5R01ELCV6,Contig17619,Contig9220,Contig7301,FJ8KW5R01BYM4G,Contig14524,Contig4857,Contig584,Contig20223,FJ8KW5
TGF-beta signaling pathway	14	Contig3387,FJ8KW5R01CTHA9,Contig20465,Contig10283,Contig4293,Contig19847,Contig1452,Contig15245,Contig21940,FJ8KW5R02LHCEY,Contig4087,FJ8KW5R01EQYEQ,Contig15090,FJ8KW5R02ONUC6,FJ8KW5R01DHY0F,Contig15583,Contig13684,Contig9253,Contig3788,Contig11953,Contig
Wnt signaling pathway	14	Contig3887,Contig7245,Contig4293,Contig11750,Contig18824,Contig19847,Contig14965,FJ8KW5R02KFWDN,Contig1452,Contig2434,Contig2573,Contig21053,Contig3470,Contig10283,FJ8KW5R02LJEVZ,Contig8232,FJ8KW5R01CTHA9,Contig12312,Contig13211,FJ8KW5R01CGQOD,Contig17453
1- and 2-Methylnaphthalene degradation	13	Contig11301,Contig12711,Contig1822,Contig19219,Contig67,Contig6676,Contig11828,Contig984,Contig2058,Contig20664,Contig20047,FJ8KW5R01EYSSA,FJ8KW5R01CIX10
GnRH signaling pathway	13	FJ8KW5R02KFWDN,Contig3726,FJ8KW5R02LHCEY,FJ8KW5R01D04JO,Contig19590,Contig6065,Contig2732,Contig12312,FJ8KW5R01B05Q3,Contig48,Contig14700,Contig20465,Contig7981,Contig12233,Contig13449,Contig7576,Contig6917,Contig16760,Contig15061,Contig16984
Long-term depression	13	FJ8KW5R02LIFFL,FJ8KW5R02LHCEY,Contig21281,FJ8KW5R01BSS1D,Contig15090,Contig16751,FJ8KW5R02K94T3,Contig1483,Contig15583,Contig9253,FJ8KW5R02N9IU4,Contig10702,Contig7576,Contig16984,Contig8232,Contig2732,FJ8KW5R01CTHA9,FJ8KW5R01B05Q3,Contig48,Contig6588,Con
Other ion-coupled transporters	13	Contig21267,Contig13979,FJ8KW5R01ANVAB,Contig21633,Contig9615,Contig22347,FJ8KW5R01C7837,FJ8KW5R02K47LZ,Contig17055,FJ8KW5R02KOOFK,Contig1977,Contig7424,Contig2379,FJ8KW5R01BOUS6,Contig11488,Contig2386,Contig1533,FJ8KW5R01B7AQN,FJ8KW5R02KGN9K,Contig20303,
Phenylpropanoid biosynthesis	13	Contig1583,Contig4949,Contig21298,Contig5335,Contig2312,Contig5334,Contig1061,Contig6667,Contig13605,Contig11869,Contig19680,FJ8KW5R01CKH78,Contig10106,Contig2375,FJ8KW5R01AJ9G5,Contig4890,FJ8KW5R01CEM6K,Contig5708,FJ8KW5R02L26WK
Valine, leucine and isoleucine degradation	13	Contig7185,Contig11699,FJ8KW5R01CX5QY,Contig1921,Contig18893,FJ8KW5R02LXBIF,Contig15895,Contig22165,FJ8KW5R02LP8VI,FJ8KW5R01E0FF4,FJ8KW5R01C8GLV,Contig1594,FJ8KW5R01D5UPZ,Contig3885,FJ8KW5R02NG81W,Contig10175,Contig18855,Contig557,Contig21974,FJ8KW5R01E14
VEGF signaling pathway	13	FJ8KW5R02LHCEY,Contig15147,Contig4816,Contig16760,Contig14086,Contig7576,Contig16984,Contig9108,Contig14965,Contig6302,Contig2573,Contig3470,Contig8232,Contig2732,Contig48,Contig41,Contig1728,Contig14700,Contig20465
Adipocytokine signaling pathway	12	Contig16064,Contig3295,FJ8KW5R02M2X04,Contig20514,Contig9094,Contig12116,FJ8KW5R02N26RW,Contig262,Contig16022,Contig17891,Contig16539,Contig9489,Contig17752,Contig7981,Contig12998,Contig9200,Contig12233,Contig7197,Contig9578,Contig10870,FJ8KW5R01EU84E,Con
Alanine and aspartate metabolism	12	Contig10170,Contig4978,Contig14127,Contig16528,FJ8KW5R02OYZIV,Contig18749,Contig12122,Contig20627,Contig3219,Contig17821,Contig22122,Contig17798,Contig18152,Contig884,FJ8KW5R02NADWS,Contig10819,FJ8KW5R01CLAZ5,Contig12712,Contig4584,Contig11738,Contig10682
ECM-receptor interaction	12	FJ8KW5R02NMPCH,FJ8KW5R01CNC31,Contig7197,Contig5232,Contig18670,Contig1617,FJ8KW5R02OVRNU,Contig13253,Contig904,FJ8KW5R01DZ3TT,FJ8KW5R01CLI8D,Contig7417,Contig19369,Contig10036,Contig21624,Contig2882,Contig20653
ErbB signaling pathway	12	Contig18744,FJ8KW5R02KFWDN,Contig20514,Contig6917,Contig7981,Contig12233,Contig16984,FJ8KW5R02LHCEY,Contig16751,Contig10417,Contig14022,FJ8KW5R01D04JO,Contig17891,Contig8232,Contig12312,Contig9489,Contig41,Contig1728,Contig20465
Polyunsaturated fatty acid biosynthesis	12	FJ8KW5R01D7RBY,FJ8KW5R02LKM7T,FJ8KW5R01CVJ61,Contig9840,Contig15845,Contig13889,Contig17567,Contig3018,Contig15996,Contig1355,FJ8KW5R01CMDA2,Contig1425,Contig1608,Contig6791,Contig8195,Contig10228,Contig2153,FJ8KW5R02MVEF1
Prostate cancer	12	Contig11529,Contig20514,Contig1801,Contig2434,FJ8KW5R02LAWUQ,Contig9489,FJ8KW5R01CU1YO,Contig20465,Contig4286,Contig17891,Contig4749,Contig10437,Contig11838,Contig20183,Contig16984,FJ8KW5R02MG2ZW,FJ8KW5R02LHCEY,Contig1122,FJ8KW5R01DII8X,Contig5734,Contig2
Type II diabetes mellitus	12	Contig9489,Contig17891,Contig20465,Contig9451,FJ8KW5R02KFOQ8,Contig3907,Contig3423,FJ8KW5R02LHCEY,Contig10108,Contig7981,Contig7963,Contig12233,Contig20173,Contig16984,Contig6917,Contig11143,FJ8KW5R02K5Z2L,Contig20514,FJ8KW5R01AXWPJ,FJ8KW5R02OM52A,Contig1
ABC transporters	11	Contig982,FJ8KW5R01BDAZQ,Contig13067,Contig11728,FJ8KW5R01EOBUU,Contig2935,Contig12396,Contig19545,Contig3486,FJ8KW5R01DU3Z4,Contig15247
Adherens junction	11	FJ8KW5R01EQYEQ,Contig8192,Contig17232,Contig15226,Contig16626,Contig18111,FJ8KW5R01DHY0F,Contig3887,Contig15694,Contig2522,FJ8KW5R02MGBO3,Contig4293,FJ8KW5R01CGJJ8,FJ8KW5R02O13L5,Contig1719,Contig22050,Contig2434,FJ8KW5R02LJEVZ,FJ8KW5R01EIZ
Aminoacyl-tRNA biosynthesis	11	FJ8KW5R02NIL4P,FJ8KW5R01EP0JC,Contig2586,Contig7588,FJ8KW5R02NG2ME,FJ8KW5R01C3JI9,Contig14367,Contig11462,Contig18657,FJ8KW5R02L8NVD,FJ8KW5R02M10TQ,Contig10457,Contig21715,Contig16879,FJ8KW5R02KZDMA,Contig13268,Contig62,Contig14238,Contig11033,FJ8KW5R02NQ
Aminosugars metabolism	11	FJ8KW5R02NMXRP,FJ8KW5R01DZ7WV,Contig15485,Contig13834,Contig18044,Contig5034,Contig2533,Contig9736,FJ8KW5R01DWV8D,FJ8KW5R01AWC2X,Contig5616,FJ8KW5R02OS99R,Contig16547,FJ8KW5R01AF4RK,Contig21645,Contig405,Contig10183,Contig14568,FJ8KW5R02M83IP,Contig15735,
DNA polymerase	11	Contig13686,Contig16667,Contig16183,Contig1100,Contig16471,Contig20790,Contig13964,Contig21530,Contig16707,FJ8KW5R01E3Y2S,Contig13036,Contig8702,Contig2803,FJ8KW5R02NUZZE,Contig15146,Contig16288,Contig11683,Contig6786,FJ8KW5R01AM3EM,Contig21794,Contig1146
gamma-Hexachlorocyclohexane degradation	11	Contig4751,Contig20235,Contig5403,Contig14176,FJ8KW5R01AEKRG,Contig14004,Contig6667,Contig3729,FJ8KW5R01BIYFM,Contig6402,Contig9419,Contig984,Contig1491,Contig21298,FJ8KW5R01C1MVC,FJ8KW5R01D6N00,Contig20215,Contig2058
Two-component system	11	Contig13078,FJ8KW5R01ATA23,Contig12565,FJ8KW5R01EJYF2,Contig17520,Contig6203,Contig2017,FJ8KW5R02MUPKF,FJ8KW5R02LMXAK,FJ8KW5R01ESVZ0,FJ8KW5R02NM9DX,Contig11971,Contig15654,FJ8KW5R01C1MVC,FJ8KW5R01E0FF4,FJ8KW5R01C8GLV,Contig1594
Urea cycle and metabolism of amino groups	11	Contig1921,Contig11699,Contig20014,Contig5750,Contig7321,Contig6381,FJ8KW5R02MOHD7,FJ8KW5R02MPDOX,FJ8KW5R02M3717,Contig19313,Contig21729,Contig4968,Contig21318,Contig2389,Contig5501,FJ8KW5R02MLZ4C,Contig9832,Contig14950,Contig15507
Valine, leucine and isoleucine biosynthesis	11	FJ8KW5R01BKBUJ,Contig4136,Contig16213,FJ8KW5R02LXIWL,Contig22011,Contig17499,FJ8KW5R01ENAQR,FJ8KW5R02NZC5F,FJ8KW5R01D3ISO,Contig19711,Contig13154,FJ8KW5R02N8G46,Contig7120,Contig16236,FJ8KW5R02OSMAO,Contig10297,Contig11685,Contig14367,Contig4595,Contig190
Apoptosis	10	Contig9632,FJ8KW5R02LKA19,Contig14086,Contig13085,Contig4816,FJ8KW5R02LGUT8,Contig1684,Contig16485,Contig18277,Contig9617,Contig3470,Contig20747,Contig2946,Contig7084,FJ8KW5R01B8GDD,Contig19374,Contig14965,Contig2573
Biosynthesis of steroids	10	FJ8KW5R01CJA3Y,Contig5407,Contig16188,Contig842,FJ8KW5R01BYVZ5,Contig15008,FJ8KW5R02M4R9Z,Contig20462,FJ8KW5R02MLT5L,Contig7284,FJ8KW5R01DUFN8,Contig4357,FJ8KW5R01CASKM,Contig17167,Contig12693,FJ8KW5R01EHH0H,FJ8KW5R02MNSO6,Contig21563
Biotin metabolism	10	Contig17839,Contig18653,Contig13704,Contig1078,Contig1308,Contig13859,Contig3370,FJ8KW5R01DUDZZ,Contig12205,Contig16777,Contig5498,Contig19925
Endometrial cancer	10	Contig11838,Contig16984,Contig20183,Contig1719,FJ8KW5R01DMSFZ,Contig22050,Contig2434,FJ8KW5R02LHCEY,Contig22114,FJ8KW5R02LMQIZ,Contig16751,FJ8KW5R01DQZ5S,Contig11920,Contig20465,Contig4286,Contig17868
Glioma	10	FJ8KW5R02KFWDN,Contig20514,Contig15061,Contig16984,Contig13449,Contig3726,Contig16751,FJ8KW5R02LHCEY,FJ8KW5R01D04JO,Contig17891,Contig6065,Contig8232,Contig12312,Contig9489,Contig1728,Contig20465
Pancreatic cancer	10	FJ8KW5R02LHCEY,Contig16751,FJ8KW5R01EQYEQ,FJ8KW5R01DHY0F,Contig9483,Contig10214,Contig14700,Contig20465,Contig5271,Contig7981,Contig13684,Contig12233,Contig11953,Contig16984,Contig6917,Contig16760
3-Chloroacrylic acid degradation	9	Contig11828,Contig7321,FJ8KW5R01EYSSA,Contig1921,Contig20664,Contig11699,Contig12711,Contig2389,Contig14950
Aminophosphonate metabolism	9	Contig222,Contig18156,FJ8KW5R02OL05W,Contig17626,Contig12114,Contig21619,Contig9704,Contig13574,Contig101,Contig12314,Contig17512,Contig11405,Contig605
CAM ligands	9	Contig16619,Contig7639,FJ8KW5R01CNC31,Contig5232,FJ8KW5R02OVRNU,Contig1617,FJ8KW5R01CLI8D,Contig13985,Contig13253,FJ8KW5R02OS9S1,Contig7417,Contig2694,FJ8KW5R02K20NU,Contig2882,Contig21624,Contig15536,Contig19369,Contig8975
Cell adhesion molecules (CAMs)	9	Contig904,FJ8KW5R01DZ3TT,Contig13551,Contig10036,Contig20653,Contig1719,Contig18670,Contig22050,FJ8KW5R02NMPCH,Contig4618,Contig13077,Contig18100
Methane metabolism	9	Contig11859,FJ8KW5R02OREJ8,Contig20980,Contig5334,FJ8KW5R02LI0MA,Contig2375,FJ8KW5R02L26WK,FJ8KW5R01CKH78,FJ8KW5R01C09FV,Contig19680,Contig6156,Contig12375,Contig21364,Contig13605,Contig22325
N-Glycan degradation	9	FJ8KW5R01CRYCR,FJ8KW5R01EA8H4,Contig2988,Contig18333,FJ8KW5R01DLY7B,FJ8KW5R01E34Y6,Contig20142,Contig9121,Contig405,Contig13089,FJ8KW5R02OISPY,Contig18848
Notch signaling pathway	9	Contig1034,Contig21062,Contig20623,Contig11078,FJ8KW5R02NF0K5,FJ8KW5R01BVRPG,Contig19333,Contig14630,Contig490,FJ8KW5R02MHSLB,Contig1120,Contig3731,FJ8KW5R01EOX5U,Contig12805,FJ8KW5R01E2ZMB,Contig19160
Other energy metabolism	9	Contig22047,Contig21676,FJ8KW5R01EWXPP,Contig8577,Contig7153,FJ8KW5R01DI35G,FJ8KW5R01CZ6IM,Contig17092,Contig5504,Contig10914,Contig5814,Contig15761,Contig15616,Contig899
Sphingolipid metabolism	9	Contig14223,FJ8KW5R02NP9W3,FJ8KW5R01CALW7,FJ8KW5R01DTSI5,Contig21581,Contig13089,Contig10789,Contig9900,Contig11955,FJ8KW5R01CFA2E,Contig18406,Contig3243,Contig6333,Contig8939,Contig4876,Contig20017,Contig4280,FJ8KW5R01E34Y6,Contig9739,Contig6439,Contig98
Streptomycin biosynthesis	9	Contig4958,FJ8KW5R02OTZK6,FJ8KW5R01DIW0T,FJ8KW5R01ELNUK,FJ8KW5R02NMXRP,FJ8KW5R02NFMY0,Contig6274,FJ8KW5R02MAYCR,Contig10183,Contig14568,Contig15111,Contig2533,FJ8KW5R01BRF8A,Contig11260,Contig5616,Contig13463,Contig21939
Styrene degradation	9	Contig21727,Contig63,Contig8541,Contig5319,FJ8KW5R01DCA6D,Contig8747,Contig22214,Contig808,FJ8KW5R01C3CB7,Contig11412,Contig2525,Contig245,FJ8KW5R01BVY1A
Alkaloid biosynthesis I	8	Contig15557,Contig770,Contig17798,Contig2477,Contig13659,Contig21159,Contig20755,Contig16516,FJ8KW5R01CLRN2,FJ8KW5R01BWCBK,FJ8KW5R01EH19W,FJ8KW5R01BT7XT,Contig18152,Contig1530,FJ8KW5R02NGQR8
Ether lipid metabolism	8	FJ8KW5R02O069U,Contig20285,Contig10123,Contig12114,Contig19590,Contig4903,Contig48,Contig2732,Contig605,Contig4683,Contig9005,Contig21388,Contig7576,Contig14859,Contig10015,Contig1822
Huntington's disease	8	Contig18242,Contig14572,Contig6065,Contig3726,FJ8KW5R02ON6P8,Contig8150,Contig13449,Contig10373,Contig17288,FJ8KW5R01EXE0R,Contig15061
Inorganic ion transport and metabolism	8	FJ8KW5R02MVZ00,FJ8KW5R01E3EX7,Contig16595,Contig19548,Contig11134,Contig10060,Contig1735,Contig1161,Contig2225,FJ8KW5R02MTJFR,FJ8KW5R02K6KOC,FJ8KW5R01DD2E4,Contig9381,FJ8KW5R01DG9EE,FJ8KW5R01B48NA,Contig9887,FJ8KW5R02MKRV9,Contig20318,Contig18861,FJ8KW5R0
Inositol metabolism	8	Contig10224,FJ8KW5R02KOBY3,Contig19150,Contig18893,Contig10587,FJ8KW5R01EX67E,Contig16346,Contig9815,FJ8KW5R02MDE78,FJ8KW5R01E1433,Contig22377,Contig20939,Contig19364,Contig16782,Contig19818,Contig8988
Naphthalene and anthracene degradation	8	Contig9704,FJ8KW5R02OL05W,Contig222,Contig18156,Contig6667,Contig984,Contig13574,Contig21298,Contig101,Contig17512,Contig11405,Contig2058
Other replication, recombination and repair proteins	8	Contig21534,Contig6271,Contig7409,Contig17753,Contig10071,Contig10214,Contig9071,Contig14408,Contig989,FJ8KW5R02LPIWL,Contig9483,Contig803,FJ8KW5R01DWC6F,Contig6660,Contig10561,FJ8KW5R02LGNA2,FJ8KW5R02KZ3VL,Contig7542,Contig9441,FJ8KW5R02MX5G7,Contig4466,
Other transporters	8	Contig16022,Contig17752,Contig5093,FJ8KW5R02N26RW,Contig1667,Contig3527,FJ8KW5R01EA2ZZ,Contig8425,FJ8KW5R01D0TCK,Contig10870,Contig9200
Alkaloid biosynthesis II	7	Contig4683,Contig67,Contig6986,Contig6368,Contig13605,Contig1822,FJ8KW5R01EUVZM,Contig11301,Contig3574
Amyotrophic lateral sclerosis (ALS)	7	Contig11166,Contig4159,Contig18286,FJ8KW5R01DP2WA,Contig21364,FJ8KW5R01E0DCE,Contig2386,Contig21802,Contig14992,Contig11462
Flavonoid biosynthesis	7	Contig1061,Contig11869,Contig1583,Contig4949,Contig5335,Contig2312,Contig10106,FJ8KW5R01CEM6K,Contig5708,FJ8KW5R01AJ9G5
Natural killer cell mediated cytotoxicity	7	Contig14086,Contig16984,Contig14965,Contig2573,FJ8KW5R02LHCEY,Contig16751,Contig4816,Contig8232,Contig1728,Contig3470,Contig20465
Nicotinate and nicotinamide metabolism	7	FJ8KW5R02M83IP,Contig3589,Contig15735,Contig5288,Contig18425,FJ8KW5R02KZEFQ,Contig9381,Contig18036,FJ8KW5R02OU0WR,FJ8KW5R01CDN8V,FJ8KW5R01AWC2X,FJ8KW5R02LUS95,FJ8KW5R02N2PEI,Contig535,FJ8KW5R01C32BG,FJ8KW5R01BYDON,Contig271,FJ8KW5R02NYPD4,Contig3805,Conti
Non-small cell lung cancer	7	Contig16174,FJ8KW5R01A7HMG,Contig16984,Contig20183,FJ8KW5R02LHCEY,Contig16751,FJ8KW5R01CA81K,Contig8232,Contig1728,Contig20465,Contig4286
O-Glycan biosynthesis	7	Contig12380,Contig20786,FJ8KW5R01CSQJ6,Contig1265,FJ8KW5R01DZC7I,Contig19408,FJ8KW5R01AO04X,FJ8KW5R02NVN92,Contig3646,Contig20171,Contig22070,Contig4042
Other amino acid metabolism	7	Contig20392,Contig14883,FJ8KW5R02OBKAN,Contig9493,Contig14295,FJ8KW5R01C77YW,Contig3723,Contig10800,Contig11942,Contig19694,FJ8KW5R01CHKEV,Contig8241,Contig8579
Prion disease	7	Contig18497,Contig7928,Contig21624,Contig19369,Contig7191,Contig16766,Contig5232,Contig7868,Contig13587
Renal cell carcinoma	7	Contig16798,Contig16984,Contig16760,FJ8KW5R02LHCEY,Contig16751,Contig7580,FJ8KW5R01BWFAW,FJ8KW5R01CPQFU,Contig19847,Contig642,FJ8KW5R01E15HJ,FJ8KW5R01ED499,Contig10283,Contig20465,FJ8KW5R02NOLKI,Contig14700
T cell receptor signaling pathway	7	Contig14700,Contig3470,Contig10417,Contig14022,Contig4816,Contig3788,Contig14086,Contig16760,Contig18744,Contig4293,Contig14965,FJ8KW5R01DHUKW,Contig2573
Ubiquinone biosynthesis	7	Contig5795,Contig13289,Contig3781,FJ8KW5R01DDCE8,Contig13825,Contig9658,Contig15952,FJ8KW5R01EV2QG,FJ8KW5R01DF1R9,Contig12527,Contig9129,FJ8KW5R01DKN19,FJ8KW5R01EYIBW
alpha-Linolenic acid metabolism	6	Contig10228,Contig7576,FJ8KW5R01CVJ61,Contig48,Contig15996,Contig1355,Contig2732,Contig1425
Bisphenol A degradation	6	Contig19513,FJ8KW5R02NDAO6,Contig18728,Contig12620,Contig984,Contig2058,Contig4598,FJ8KW5R01AI0Z0,Contig6676
Fc epsilon RI signaling pathway	6	FJ8KW5R02LHCEY,Contig48,Contig2732,Contig20465,Contig6917,Contig7981,Contig12233,Contig7576,Contig16984
Hematopoietic cell lineage	6	Contig18170,FJ8KW5R01DRRGO,Contig10036,Contig11588,FJ8KW5R02M42E0,Contig13031,Contig6714,Contig21566,Contig7197,Contig6083
Neuroactive ligand-receptor interaction	6	Contig12910,Contig14463,FJ8KW5R01AK311,Contig10860,Contig2778,Contig18045,FJ8KW5R01BFOKR,Contig15536,Contig14915
Novobiocin biosynthesis	6	Contig15557,Contig17798,FJ8KW5R01BT7XT,Contig18152,Contig20755,Contig16516,FJ8KW5R01BWCBK,Contig2477,Contig13659,Contig21159
Olfactory transduction	6	Contig15061,Contig13449,Contig3726,FJ8KW5R01D04JO,FJ8KW5R02KFWDN,FJ8KW5R02LIFFL,Contig20521,Contig6065,Contig12312
Other transcription related proteins	6	Contig14469,Contig9621,Contig6039,FJ8KW5R01D1SZ0,Contig19833,Contig12024,FJ8KW5R01CWFNZ,Contig18354
Riboflavin metabolism	6	FJ8KW5R01D6N00,FJ8KW5R01AWC2X,Contig9419,Contig6402,Contig770,Contig9381,FJ8KW5R01EH19W,FJ8KW5R01AEKRG,Contig1407,Contig14004,Contig1530
Synthesis and degradation of ketone bodies	6	FJ8KW5R01ATA23,Contig17520,Contig6203,FJ8KW5R01EVV48,Contig18855,FJ8KW5R02NM9DX,FJ8KW5R01ESVZ0,FJ8KW5R01C8GLV,Contig1594,FJ8KW5R01E0FF4
Thyroid Cancer	6	Contig20465,FJ8KW5R02LHCEY,Contig16751,Contig11838,Contig16984,Contig6464,Contig1719,Contig22050,Contig2434
Toll-like receptor signaling pathway	6	FJ8KW5R02LHCEY,Contig20465,Contig12836,Contig7784,Contig6917,Contig7981,Contig12233,Contig16984
1,2-Dichloroethane degradation	5	Contig7321,Contig1921,Contig11699,Contig2389,Contig14950
Ascorbate and aldarate metabolism	5	Contig4968,Contig7321,Contig9119,Contig1921,Contig11699,Contig2389,Contig14950,Contig9832,Contig14215
Basal cell carcinoma	5	Contig22136,Contig2434,FJ8KW5R01EOX5U,Contig11838,Contig13675
Ethylbenzene degradation	5	Contig11301,Contig1822,Contig67,Contig984,Contig2058,Contig4683
Hedgehog signaling pathway	5	Contig12859,Contig18154,Contig13675,Contig5555,FJ8KW5R01BQ7VS,Contig11698,Contig10509,FJ8KW5R02MAUNC
Keratan sulfate biosynthesis	5	Contig11651,Contig8967,Contig18619,FJ8KW5R02KXGNL,FJ8KW5R01A86E3,Contig5940,Contig19372
Linoleic acid metabolism	5	Contig19513,Contig4598,FJ8KW5R01AI0Z0,Contig7576,Contig18728,Contig48,Contig12620,Contig2732
Nucleotide sugars metabolism	5	FJ8KW5R02N8XDO,Contig21939,FJ8KW5R02OHERB,FJ8KW5R01BRF8A,FJ8KW5R01ELNUK,FJ8KW5R02NFMY0,Contig6274,FJ8KW5R02KE3WK,Contig1831,FJ8KW5R01C3FBT
Pantothenate and CoA biosynthesis	5	FJ8KW5R02LJESY,Contig19085,Contig18036,FJ8KW5R02ONR9Q,Contig21671,FJ8KW5R02OU0WR,FJ8KW5R02LUS95,FJ8KW5R01D2ORH,Contig3977,Contig10219,Contig14125,Contig5288,Contig1460,Contig18827,Contig9592,Contig9381,Contig16397
Peptidoglycan biosynthesis	5	FJ8KW5R01EJYF2,Contig11971,Contig15654,Contig13078,Contig12565,FJ8KW5R02MUPKF,FJ8KW5R02LMXAK
Pores ion channels	5	Contig6214,FJ8KW5R01CQFBQ,Contig6546,Contig4541,Contig21456,FJ8KW5R01C905L,Contig21910,Contig20306,Contig9085,Contig7772
Renin - angiotensin system	5	FJ8KW5R01DRRGO,Contig11588,FJ8KW5R02M42E0,FJ8KW5R02KSV07,Contig18170,Contig21990,Contig6083,Contig4821,Contig16832
Replication complex	5	Contig19037,FJ8KW5R02L0JH8,Contig6786,Contig15146,FJ8KW5R02O4UVL,Contig7768,Contig21827
Type I diabetes mellitus	5	Contig13587,Contig18497,Contig13017,Contig7191,Contig12563,Contig16766
Vitamin B6 metabolism	5	Contig7085,Contig16123,Contig19295,Contig535,Contig9845,FJ8KW5R01A98GF
Alzheimer's disease	4	FJ8KW5R01DRRGO,FJ8KW5R02MHSLB,Contig3731,Contig11078,FJ8KW5R02NF0K5,Contig6083,FJ8KW5R02NA3ZX,Contig20987,Contig14251
B cell receptor signaling pathway	4	Contig3470,Contig4816,Contig14086,FJ8KW5R01AOFC5,Contig14965,Contig2573
Benzoate degradation via hydroxylation	4	Contig557,FJ8KW5R02NG81W,FJ8KW5R02LP8VI,Contig15895,Contig16013,Contig21487,Contig13263
Cell division	4	Contig13422,Contig10645,Contig14074,Contig16275,Contig1145
Chronic myeloid leukemia	4	Contig16984,Contig18744,Contig20465,FJ8KW5R02LHCEY,Contig16751,Contig10417,Contig14022,FJ8KW5R01EQYEQ
Complement and coagulation cascades	4	Contig19288,Contig6032,Contig6703,Contig15536
Cyanoamino acid metabolism	4	Contig20980,FJ8KW5R01C3CB7,FJ8KW5R02LI0MA,Contig4890,Contig63,FJ8KW5R02KCQSJ,Contig8747,FJ8KW5R01C09FV,Contig1536,Contig808,Contig12375
Glycosylphosphatidylinositol(GPI)-anchor biosynthesis	4	Contig18797,FJ8KW5R02MV3XD,Contig19978,Contig9013,FJ8KW5R01CA91K,Contig7741,FJ8KW5R01BEV5A,Contig90
Jak-STAT signaling pathway	4	Contig10417,Contig6414,Contig6412,Contig14022,Contig18744,FJ8KW5R02OM52A,FJ8KW5R02NE20R,Contig379,
Parkinson's disease	4	FJ8KW5R01CQTL7,Contig21375,FJ8KW5R02MWWBB,Contig10355,Contig6930,Contig2132,FJ8KW5R01BYSA4,Contig4117,FJ8KW5R01EHUJO
Regulation of autophagy	4	Contig16318,FJ8KW5R01EU84E,Contig4731,Contig19700,Contig16539,FJ8KW5R02MQ3PJ,Contig4652,Contig14040
Acute myeloid leukemia	3	Contig20514,Contig17891,Contig20465
Biosynthesis of vancomycin group antibiotics	3	Contig21939,FJ8KW5R01BRF8A,FJ8KW5R01ELNUK,FJ8KW5R02NFMY0,Contig6274
Bladder cancer	3	Contig16984,Contig20465,Contig1719,Contig22050,FJ8KW5R02LHCEY,Contig16751
Glycosaminoglycan degradation	3	Contig10300,FJ8KW5R01E34Y6,Contig18848,Contig405,Contig13089
Glycosphingolipid biosynthesis - ganglioseries	3	FJ8KW5R01E34Y6,Contig18848,Contig405,Contig13089
Glycosphingolipid biosynthesis - globoseries	3	Contig11279,Contig16554,Contig18848,Contig405
Lysine biosynthesis	3	Contig11462,Contig4159,Contig18286,FJ8KW5R01DP2WA,FJ8KW5R01E0DCE,Contig7433
Melanoma	3	Contig20465,Contig1719,Contig22050,Contig7639,Contig16984,FJ8KW5R02LHCEY,Contig2694,Contig21928,FJ8KW5R01DII8X,Contig16751
Polyketide sugar unit biosynthesis	3	Contig21939,FJ8KW5R01BRF8A,FJ8KW5R01ELNUK,FJ8KW5R02NFMY0,Contig6274
Sulfur metabolism	3	Contig11360,Contig21066,Contig4678,Contig20579,Contig8834,Contig4910,Contig3046
Tetrachloroethene degradation	3	Contig12620,Contig18728,Contig19513,Contig4598,FJ8KW5R01AI0Z0
Thiamine metabolism	3	Contig1407,Contig1501,FJ8KW5R01AWC2X,FJ8KW5R02LTPE0,FJ8KW5R02M83IP,FJ8KW5R02NIRDX,Contig15735
1,1,1-Trichloro-2,2-bis(4-chlorophenyl)ethane (DDT) degradation	2	Contig984,Contig2058
2,4-Dichlorobenzoate degradation	2	Contig13605,FJ8KW5R01EUVZM
ATPases	2	Contig10639,Contig6351,Contig4503,Contig16718,FJ8KW5R01B8JL5,FJ8KW5R02KJ1P5,FJ8KW5R02MNYTH,Contig10075
Caffeine metabolism	2	Contig10067,Contig2103,Contig21726
D-Glutamine and D-glutamate metabolism	2	FJ8KW5R02ME1GH,FJ8KW5R02N0M4S,Contig20729,Contig632,Contig20991
Function unknown	2	Contig17002,Contig4904,Contig20065,Contig19368,Contig4107,FJ8KW5R01C8OL2
Glycosphingolipid biosynthesis - lactoseries	2	Contig11279,Contig13685
Heparan sulfate biosynthesis	2	FJ8KW5R01DCERU,FJ8KW5R01BXW7F,Contig7750
Maturity onset diabetes of the young	2	Contig13473,Contig17729
Proteoglycans	2	Contig2882,Contig8491,Contig7417,FJ8KW5R02NMPCH,FJ8KW5R02M0UD2
Taurine and hypotaurine metabolism	2	FJ8KW5R01DARG8,FJ8KW5R02KCQSJ,Contig14960,Contig8556,Contig1536,FJ8KW5R02LY0JO
Terpenoid biosynthesis	2	Contig842,FJ8KW5R01CJA3Y,Contig5407,FJ8KW5R02MNSO6,FJ8KW5R01CASKM
Atrazine degradation	1	Contig19883,Contig8955
Biosynthesis of ansamycins	1	Contig8213
C5-Branched dibasic acid metabolism	1	FJ8KW5R01B6LW7
Cell motility and secretion	1	Contig20229
Cytochrome P450	1	Contig3471
Cytokine-cytokine receptor interaction	1	Contig15245,FJ8KW5R01D5EI2,Contig21928,FJ8KW5R01DII8X
Dentatorubropallidoluysian atrophy (DRPLA)	1	Contig15689,Contig16446
Dorso-ventral axis formation	1	Contig20465,FJ8KW5R02LHCEY,Contig2624,Contig16984
Glycosphingolipid biosynthesis - neo-lactoseries	1	Contig16554,Contig13685
Lipoic acid metabolism	1	Contig10266,Contig17764,Contig20811,FJ8KW5R02LXMEH
Membrane and intracellular structural molecules	1	Contig11693
Non-enzyme	1	Contig16069
Other nucleotide metabolism	1	Contig1075,Contig17757
Retinol metabolism	1	Contig3828,FJ8KW5R01BNK89
Type II secretion system	1	Contig6131
	6156
