# Supplementary material for: An analysis of the transcriptome of Teladorsagia circumcincta: its biological and biotechnological implications
Source: BMC Genomics. 2012 Dec 7;13(Suppl 7):S10. doi: 10.1186/1471-2164-13-S7-S10 (PMC3521389; doi:10.1186/1471-2164-13-S7-S10)
Supplement: Additional File 4 — GO Annotation for proteins. [file 1471-2164-13-S7-S10-S4.xls]

## Sheet: Biological Process
An analysis of the transcriptome of Teladorsagia circumcincta : its biological and biotechnological implications
Ranjeeta Menon, Robin B. Gasser, Makedonka Mitreva and Shoba Ranganathan
Additional File 4 : GO Annotation for proteins
Biological Process	GO Terms	Number Of Sequences
oxidation reduction	GO:0055114	484
metabolic process	GO:0008152	394
translation	GO:0006412	331
proteolysis	GO:0006508	307
regulation of transcription	GO:0045449	113
protein amino acid phosphorylation	GO:0006468	107
transmembrane transport	GO:0055085	91
carbohydrate metabolic process	GO:0005975	76
ATP synthesis coupled proton transport	GO:0015986	66
protein amino acid dephosphorylation	GO:0006470	66
nucleosome assembly	GO:0006334	54
small GTPase mediated signal transduction	GO:0007264	54
vesicle-mediated transport	GO:0016192	53
glycolysis	GO:0006096	52
transcription	GO:0006350	48
protein transport	GO:0015031	43
transport	GO:0006810	43
tRNA aminoacylation for protein translation	GO:0006418	42
ubiquitin-dependent protein catabolic process	GO:0006511	42
DNA replication	GO:0006260	41
protein folding	GO:0006457	40
microtubule-based process	GO:0007017	34
protein polymerization	GO:0051258	34
biosynthetic process	GO:0009058	32
cellular protein metabolic process	GO:0044267	29
microtubule-based movement	GO:0007018	28
proteolysis involved in cellular protein catabolic process	GO:0051603	28
translational elongation	GO:0006414	27
translational initiation	GO:0006413	27
cell redox homeostasis	GO:0045454	22
RNA processing	GO:0006396	21
DNA repair	GO:0006281	20
protein modification process	GO:0006464	20
intracellular protein transport	GO:0006886	19
response to heat	GO:0009408	19
acetyl-CoA metabolic process	GO:0006084	18
RNA modification	GO:0009451	16
signal transduction	GO:0007165	16
cellular metabolic process	GO:0044237	15
ion transport	GO:0006811	14
transcription initiation from RNA polymerase II promoter	GO:0006367	14
cell adhesion	GO:0007155	13
G-protein coupled receptor protein signaling pathway	GO:0007186	13
regulation of protein metabolic process	GO:0051246	13
cellular amino acid metabolic process	GO:0006520	12
cellular process	GO:0009987	12
chitin metabolic process	GO:0006030	12
lipid metabolic process	GO:0006629	12
mitochondrial electron transport	GO:0006120	12
oxygen transport	GO:0015671	12
nucleobas transport	GO:0015851	11
response to stress	GO:0006950	11
rRNA processing	GO:0006364	11
chromatin assembly or disassembly	GO:0006333	10
folic acid and derivative biosynthetic process	GO:0009396	10
cellular iron ion homeostasis	GO:0006879	9
cell communication	GO:0007154	8
fatty acid metabolic process	GO:0006631	8
GPI anchor biosynthetic process	GO:0006506	8
multicellular organismal development	GO:0007275	8
neuropeptide signaling pathway	GO:0007218	8
nitrogen compound metabolic process	GO:0006807	8
regulation of transcription from RNA polymerase II promoter	GO:0006357	8
SRP-dependent cotranslational protein targeting to membrane	GO:0006614	8
tricarboxylic acid cycle	GO:0006099	8
aromatic amino acid family metabolic process	GO:0009072	7
carboxylic acid metabolic process	GO:0019752	7
cyclic nucleotide biosynthetic process	GO:0009190	7
cysteinyl-tRNA aminoacylation	GO:0006423	7
cytoskeleton organization	GO:0007010	7
gluconeogenesis	GO:0006094	7
glutamine metabolic process	GO:0006541	7
protein amino acid glycosylation	GO:0006486	7
purine nucleotide biosynthetic process	GO:0006164	7
ATP biosynthetic process	GO:0006754	6
copper ion transport	GO:0006825	6
DNA metabolic process	GO:0006259	6
DNA replication initiation	GO:0006270	6
glycerol metabolic process	GO:0006071	6
glycine catabolic process	GO:0006546	6
integrin-mediated signaling pathway	GO:0007229	6
isoprenoid biosynthetic process	GO:0008299	6
nucleoside metabolic process	GO:0009116	6
one-carbon metabolic process	GO:0006730	6
phenylalanyl-tRNA aminoacylation	GO:0006432	6
regulation of actin filament polymerization	GO:0030833	6
regulation of Rab GTPase activity	GO:0032313	6
signal peptide processing	GO:0006465	6
tetrahydrobiopterin biosynthetic process	GO:0006729	6
trehalose metabolic process	GO:0005991	6
tRNA processing	GO:0008033	6
anion transport	GO:0006820	5
cation transport	GO:0006812	5
cellular carbohydrate metabolic process	GO:0044262	5
glutaminyl-tRNA aminoacylation	GO:0006425	5
glycyl-tRNA aminoacylation	GO:0006426	5
iron-sulfur cluster assembly	GO:0016226	5
leukotriene biosynthetic process	GO:0019370	5
mRNA processing	GO:0006397	5
nucleotide-excision repair	GO:0006289	5
RNA metabolic process	GO:0016070	5
rRNA methylation	GO:0031167	5
sodium ion transport	GO:0006814	5
translational termination	GO:0006415	5
actin cytoskeleton organization	GO:0030036	4
arginyl-tRNA aminoacylation	GO:0006420	4
aspartyl-tRNA aminoacylation	GO:0006422	4
cell cycle	GO:0007049	4
dUTP metabolic process	GO:0046080	4
ER to Golgi vesicle-mediated transport	GO:0006888	4
gamma-aminobutyric acid metabolic process	GO:0009448	4
lipid catabolic process	GO:0016042	4
lysyl-tRNA aminoacylation	GO:0006430	4
mismatch repair	GO:0006298	4
mitosis	GO:0007067	4
pentose-phosphate shunt	GO:0006098	4
protein amino acid N-linked glycosylation	GO:0006487	4
protein import into peroxisome matrix	GO:0016558	4
purine ribonucleoside monophosphate biosynthetic process	GO:0009168	4
regulation of DNA replication	GO:0006275	4
transcription	GO:0001172	4
transcription from RNA polymerase II promoter	GO:0006366	4
vacuolar transport	GO:0007034	4
vesicle docking during exocytosis	GO:0006904	4
chromatin remodeling	GO:0006338	3
CTP biosynthetic process	GO:0006241	3
deadenylation-dependent decapping of nuclear-transcribed mRNA	GO:0000290	3
DNA methylation	GO:0006306	3
DNA topological change	GO:0006265	3
double-strand break repair via nonhomologous end joining	GO:0006303	3
electron transport chain	GO:0022900	3
fatty acid biosynthetic process	GO:0006633	3
galactose metabolic process	GO:0006012	3
glycogen biosynthetic process	GO:0005978	3
glyoxylate cycle	GO:0006097	3
hexose metabolic process	GO:0019318	3
histidyl-tRNA aminoacylation	GO:0006427	3
intracellular transport	GO:0046907	3
methionine biosynthetic process	GO:0009086	3
NAD biosynthetic process	GO:0009435	3
N-terminal protein myristoylation	GO:0006499	3
nuclear mRNA splicing	GO:0000398	3
nucleotide catabolic process	GO:0009166	3
phosphate metabolic process	GO:0006796	3
phosphatidylserine biosynthetic process	GO:0006659	3
positive regulation of translational termination	GO:0045905	3
potassium ion transport	GO:0006813	3
prolyl-tRNA aminoacylation	GO:0006433	3
protein amino acid N-linked glycosylation via asparagine	GO:0018279	3
protein retention in ER lumen	GO:0006621	3
protein ubiquitination	GO:0016567	3
proton transport	GO:0015992	3
steroid metabolic process	GO:0008202	3
threonyl-tRNA aminoacylation	GO:0006435	3
tRNA modification	GO:0006400	3
autophagic vacuole formation	GO:0000045	2
base-excision repair	GO:0006284	2
calcium-mediated signaling	GO:0019722	2
carbohydrate transport	GO:0008643	2
cobalamin biosynthetic process	GO:0009236	2
cytidine metabolic process	GO:0046087	2
D-amino acid catabolic process	GO:0019478	2
'de novo' IMP biosynthetic process	GO:0006189	2
'de novo' pyrimidine base biosynthetic process	GO:0006207	2
DNA recombination	GO:0006310	2
DNA unwinding during replication	GO:0006268	2
ergosterol biosynthetic process	GO:0006696	2
GDP-mannose metabolic process	GO:0019673	2
glutathione biosynthetic process	GO:0006750	2
glycolipid transport	GO:0046836	2
heme O biosynthetic process	GO:0048034	2
histone deacetylation	GO:0016575	2
intracellular signaling cascade	GO:0007242	2
L-serine metabolic process	GO:0006563	2
lysosome organization	GO:0007040	2
macromolecule biosynthetic process	GO:0009059	2
Mo-molybdopterin cofactor biosynthetic process	GO:0006777	2
monovalent inorganic cation transport	GO:0015672	2
mRNA catabolic process	GO:0006402	2
neurotransmitter transport	GO:0006836	2
nucleotide biosynthetic process	GO:0009165	2
polyamine biosynthetic process	GO:0006596	2
positive regulation of apoptosis	GO:0043065	2
protein neddylation	GO:0045116	2
protein processing	GO:0016485	2
regulation of ARF protein signal transduction	GO:0032012	2
retrograde vesicle-mediated transport	GO:0006890	2
ribosome biogenesis	GO:0042254	2
RNA splicing	GO:0008380	2
spermidine biosynthetic process	GO:0008295	2
tyrosyl-tRNA aminoacylation	GO:0006437	2
vesicle docking	GO:0048278	2
aerobic respiration	GO:0009060	1
alanyl-tRNA aminoacylation	GO:0006419	1
apoptosis	GO:0006915	1
arginine metabolic process	GO:0006525	1
ATP hydrolysis coupled proton transport	GO:0015991	1
ATP synthesis coupled electron transport	GO:0042773	1
ATP-dependent chromatin remodeling	GO:0043044	1
carbohydrate biosynthetic process	GO:0016051	1
carbohydrate catabolic process	GO:0016052	1
carbon utilization	GO:0015976	1
cell cycle arrest	GO:0007050	1
cell differentiation	GO:0030154	1
cell surface receptor linked signal transduction	GO:0007166	1
cell wall macromolecule catabolic process	GO:0016998	1
cholesterol biosynthetic process	GO:0006695	1
chromatin modification	GO:0016568	1
coenzyme A biosynthetic process	GO:0015937	1
copper ion homeostasis	GO:0055070	1
cotranslational protein targeting to membrane	GO:0006613	1
C-terminal protein amino acid methylation	GO:0006481	1
deoxyribonucleotide catabolic process	GO:0009264	1
dicarboxylic acid transport	GO:0006835	1
gene silencing	GO:0016458	1
glycerol-3-phosphate metabolic process	GO:0006072	1
heme biosynthetic process	GO:0006783	1
histidine catabolic process	GO:0006548	1
IMP biosynthetic process	GO:0006188	1
intra-Golgi vesicle-mediated transport	GO:0006891	1
lipid biosynthetic process	GO:0008610	1
lipid glycosylation	GO:0030259	1
lipid transport	GO:0006869	1
lipopolysaccharide biosynthetic process	GO:0009103	1
mannose biosynthetic process	GO:0019307	1
mannose metabolic process	GO:0006013	1
mature ribosome assembly	GO:0042256	1
meiotic chromosome segregation	GO:0045132	1
methylation	GO:0032259	1
molybdopterin cofactor biosynthetic process	GO:0032324	1
N-acetylglucosamine metabolic process	GO:0006044	1
negative regulation of biosynthetic process	GO:0009890	1
negative regulation of protein kinase activity	GO:0006469	1
negative regulation of transcription	GO:0016481	1
negative regulation of translational elongation	GO:0045900	1
neurotransmitter secretion	GO:0007269	1
peptidyl-diphthamide biosynthetic process from peptidyl-histidine	GO:0017183	1
peptidyl-lysine modification to hypusine	GO:0008612	1
peroxisome organization	GO:0007031	1
phosphate transport	GO:0006817	1
phosphatidylinositol metabolic process	GO:0046488	1
phosphorylation	GO:0016310	1
photosynthesis	GO:0015979	1
positive regulation of transcription	GO:0045941	1
proteasomal ubiquitin-dependent protein catabolic process	GO:0043161	1
protein amino acid methylation	GO:0006479	1
protein amino acid prenylation	GO:0018346	1
protein catabolic process	GO:0030163	1
protein import into mitochondrial matrix	GO:0030150	1
protein insertion into membrane	GO:0051205	1
proton-transporting ATP synthase complex assembly	GO:0043461	1
queuosine biosynthetic process	GO:0008616	1
regulation of apoptosis	GO:0042981	1
regulation of GTPase activity	GO:0043087	1
regulation of protein amino acid phosphorylation	GO:0001932	1
regulation of protein catabolic process	GO:0042176	1
regulation of signal transduction	GO:0009966	1
regulation of translational fidelity	GO:0006450	1
regulation of translational initiation	GO:0006446	1
respiratory electron transport chain	GO:0022904	1
response to metal ion	GO:0010038	1
riboflavin biosynthetic process	GO:0009231	1
ribosome assembly	GO:0042255	1
sensory perception of chemical stimulus	GO:0007606	1
tetrahydrofolate biosynthetic process	GO:0046654	1
tRNA aminoacylation	GO:0043039	1
tRNA methylation	GO:0030488	1
tRNA splicing	GO:0006388	1
tubulin complex assembly	GO:0007021	1
ubiquinone biosynthetic process	GO:0006744	1
valyl-tRNA aminoacylation	GO:0006438	1
		3801

## Sheet: Molecular Function
An analysis of the transcriptome of Teladorsagia circumcincta : its biological and biotechnological implications
Ranjeeta Menon, Robin B. Gasser, Makedonka Mitreva and Shoba Ranganathan
Additional File 4 : GO Annotation for proteins
Molecular Function	GO Terms	Number Of Sequences
binding	GO:0005488	469
oxidoreductase activity	GO:0016491	351
ATP binding	GO:0005524	347
structural constituent of ribosome	GO:0003735	305
catalase activity	GO:0004096	282
GTP binding	GO:0005525	229
protein binding	GO:0005515	180
cysteine-type peptidase activity	GO:0008234	141
DNA binding	GO:0003677	136
zinc ion binding	GO:0008270	122
nucleic acid binding	GO:0003676	109
heme binding	GO:0020037	104
pyridoxal phosphate binding	GO:0030170	102
aspartic-type endopeptidase activity	GO:0004190	96
hydrolase activity	GO:0016787	88
calcium ion binding	GO:0005509	73
nucleotide binding	GO:0000166	73
protein tyrosine phosphatase activity	GO:0004725	55
unfolded protein binding	GO:0051082	54
structural molecule activity	GO:0005198	51
serine-type endopeptidase activity	GO:0004252	50
DNA-directed DNA polymerase activity	GO:0003887	44
FAD binding	GO:0050660	43
metalloendopeptidase activity	GO:0004222	43
RNA binding	GO:0003723	37
methyltransferase activity	GO:0008168	33
metal ion binding	GO:0046872	32
serine-type endopeptidase inhibitor activity	GO:0004867	32
NAD or NADH binding	GO:0051287	30
hydrogen ion transmembrane transporter activity	GO:0015078	29
coenzyme binding	GO:0050662	28
threonine-type endopeptidase activity	GO:0004298	26
translation initiation factor activity	GO:0003743	26
potassium ion binding	GO:0030955	25
RNA polymerase II transcription factor activity	GO:0003702	25
sugar binding	GO:0005529	24
actin binding	GO:0003779	22
proton-transporting ATPase activity	GO:0046961	22
peptidyl-prolyl cis-trans isomerase activity	GO:0003755	20
iron-sulfur cluster binding	GO:0051536	19
phosphotransferase activity	GO:0008665	19
sequence-specific DNA binding	GO:0043565	19
rRNA binding	GO:0019843	18
transporter activity	GO:0005215	18
protein dimerization activity	GO:0046983	17
translation elongation factor activity	GO:0003746	16
ubiquitin thiolesterase activity	GO:0004221	15
ATPase activity	GO:0016887	14
endodeoxyribonuclease activity	GO:0004520	14
pseudouridine synthase activity	GO:0009982	14
transcription factor activity	GO:0003700	14
transcription regulator activity	GO:0030528	14
acyltransferase activity	GO:0008415	13
cation binding	GO:0043169	13
glutathione peroxidase activity	GO:0004602	13
small conjugating protein ligase activity	GO:0019787	13
steroid hormone receptor activity	GO:0003707	13
ubiquinol-cytochrome-c reductase activity	GO:0008121	13
ubiquitin protein ligase binding	GO:0031625	13
calcium-dependent phospholipid binding	GO:0005544	12
cation transmembrane transporter activity	GO:0008324	12
chitin binding	GO:0008061	12
cytochrome-c oxidase activity	GO:0004129	12
lipid binding	GO:0008289	12
nuclease activity	GO:0004518	12
acid-amino acid ligase activity	GO:0016881	11
calcium-dependent cysteine-type endopeptidase activity	GO:0004198	11
peptidase activity	GO:0008233	11
chromatin binding	GO:0003682	10
carbon-nitrogen ligase activity	GO:0016884	9
ferric iron binding	GO:0008199	9
fructose-bisphosphate aldolase activity	GO:0004332	9
hedgehog receptor activity	GO:0008158	9
N-acetyltransferase activity	GO:0008080	9
protein tyrosine/serine/threonine phosphatase activity	GO:0008138	9
serine-type carboxypeptidase activity	GO:0004185	9
ATP-dependent helicase activity	GO:0008026	8
methylmalonate-semialdehyde dehydrogenase (acylating) activity	GO:0004491	8
NADP or NADPH binding	GO:0050661	8
ribonucleoside binding	GO:0032549	8
strictosidine synthase activity	GO:0016844	8
transferase activity	GO:0016740	8
7S RNA binding	GO:0008312	7
amino acid transmembrane transporter activity	GO:0015171	7
carbohydrate binding	GO:0030246	7
cysteine-type endopeptidase activity	GO:0004197	7
dihydroorotate dehydrogenase activity	GO:0004152	7
electron carrier activity	GO:0009055	7
glutaminase activity	GO:0004359	7
glycine C-acetyltransferase activity	GO:0008890	7
intramolecular transferase activity	GO:0016866	7
isomerase activity	GO:0016853	7
metal ion transmembrane transporter activity	GO:0046873	7
NADH dehydrogenase (ubiquinone) activity	GO:0008137	7
phosphorus-oxygen lyase activity	GO:0016849	7
serine-type peptidase activity	GO:0008236	7
signal transducer activity	GO:0004871	7
thiamin pyrophosphate binding	GO:0030976	7
transition metal ion binding	GO:0046914	7
4-alpha-hydroxytetrahydrobiopterin dehydratase activity	GO:0008124	6
4-hydroxyphenylpyruvate dioxygenase activity	GO:0003868	6
acyl-CoA dehydrogenase activity	GO:0003995	6
dolichyl-diphosphooligosaccharide-protein glycotransferase activity	GO:0004579	6
endonuclease activity	GO:0004519	6
inositol or phosphatidylinositol phosphatase activity	GO:0004437	6
nucleotidyltransferase activity	GO:0016779	6
pyrophosphatase activity	GO:0016462	6
Rab GTPase activator activity	GO:0005097	6
ribonuclease H activity	GO:0004523	6
sterol carrier activity	GO:0005498	6
transaldolase activity	GO:0004801	6
tRNA binding	GO:0000049	6
5S rRNA binding	GO:0008097	5
acyl-CoA binding	GO:0000062	5
acyl-CoA oxidase activity	GO:0003997	5
adenosine deaminase activity	GO:0004000	5
aminomethyltransferase activity	GO:0004047	5
cobalamin binding	GO:0031419	5
copper ion transmembrane transporter activity	GO:0005375	5
dioxygenase activity	GO:0051213	5
heat shock protein binding	GO:0031072	5
isocitrate dehydrogenase (NADP+) activity	GO:0004450	5
microtubule motor activity	GO:0003777	5
motor activity	GO:0003774	5
NAD binding	GO:0070403	5
phosphoric ester hydrolase activity	GO:0042578	5
proline dehydrogenase activity	GO:0004657	5
protein disulfide oxidoreductase activity	GO:0015035	5
protein kinase regulator activity	GO:0019887	5
ribonuclease activity	GO:0004540	5
ribonucleoside-diphosphate reductase activity	GO:0004748	5
ribosome binding	GO:0043022	5
translation release factor activity	GO:0003747	5
triose-phosphate isomerase activity	GO:0004807	5
4-aminobutyrate transaminase activity	GO:0003867	4
adenosylhomocysteinase activity	GO:0004013	4
carboxyl- or carbamoyltransferase activity	GO:0016743	4
cofactor binding	GO:0048037	4
copper ion binding	GO:0005507	4
cytoskeletal protein binding	GO:0008092	4
deaminase activity	GO:0019239	4
deoxyribonuclease II activity	GO:0004531	4
DNA polymerase processivity factor activity	GO:0030337	4
DNA primase activity	GO:0003896	4
DNA topoisomerase type I activity	GO:0003917	4
extracellular matrix structural constituent	GO:0005201	4
FMN binding	GO:0010181	4
glutamate-ammonia ligase activity	GO:0004356	4
glycogen	starch	4
hyalurononglucosaminidase activity	GO:0004415	4
L-malate dehydrogenase activity	GO:0030060	4
lysozyme activity	GO:0003796	4
malate dehydrogenase activity	GO:0016615	4
metallopeptidase activity	GO:0008237	4
mismatched DNA binding	GO:0030983	4
phosphoglycerate kinase activity	GO:0004618	4
phosphoric diester hydrolase activity	GO:0008081	4
P-P-bond-hydrolysis-driven protein transmembrane transporter activity	GO:0015450	4
single-stranded DNA binding	GO:0003697	4
sodium channel activity	GO:0005272	4
structural constituent of cuticle	GO:0042302	4
triglyceride lipase activity	GO:0004806	4
acyl carrier activity	GO:0000036	3
anion exchanger activity	GO:0015380	3
ATP-dependent DNA helicase activity	GO:0004003	3
cysteine dioxygenase activity	GO:0017172	3
double-stranded RNA binding	GO:0003725	3
ER retention sequence binding	GO:0046923	3
fucosyltransferase activity	GO:0008417	3
galactosylgalactosylxylosylprotein 3-beta-glucuronosyltransferase activity	GO:0015018	3
galactosyltransferase activity	GO:0008378	3
glucose-6-phosphate dehydrogenase activity	GO:0004345	3
glycerone kinase activity	GO:0004371	3
glycerophosphodiester phosphodiesterase activity	GO:0008889	3
glycylpeptide N-tetradecanoyltransferase activity	GO:0004379	3
guanyl-nucleotide exchange factor activity	GO:0005085	3
holocytochrome-c synthase activity	GO:0004408	3
hydrogen ion transporting ATP synthase activity	GO:0046933	3
inorganic anion exchanger activity	GO:0005452	3
inorganic diphosphatase activity	GO:0004427	3
inositol trisphosphate 3-kinase activity	GO:0008440	3
kynureninase activity	GO:0030429	3
malate synthase activity	GO:0004474	3
metalloexopeptidase activity	GO:0008235	3
methionine synthase activity	GO:0008705	3
nucleoside-triphosphatase activity	GO:0017111	3
phosphoglycerate dehydrogenase activity	GO:0004617	3
phosphopyruvate hydratase activity	GO:0004634	3
phosphoribosylaminoimidazolesuccinocarboxamide synthase activity	GO:0004639	3
proteasome activator activity	GO:0008538	3
protein domain specific binding	GO:0019904	3
purine nucleotide binding	GO:0017076	3
RNA polymerase II transcription mediator activity	GO:0016455	3
S-formylglutathione hydrolase activity	GO:0018738	3
UDP-glucose 4-epimerase activity	GO:0003978	3
uridine phosphorylase activity	GO:0004850	3
voltage-gated chloride channel activity	GO:0005247	3
5'-nucleotidase activity	GO:0008253	2
6-phosphofructokinase activity	GO:0003872	2
acid phosphatase activity	GO:0003993	2
acyl-CoA thioesterase activity	GO:0016291	2
adenosylmethionine decarboxylase activity	GO:0004014	2
adenylate kinase activity	GO:0004017	2
amino acid binding	GO:0016597	2
aminopeptidase activity	GO:0004177	2
ARF guanyl-nucleotide exchange factor activity	GO:0005086	2
aspartate carbamoyltransferase activity	GO:0004070	2
beta-N-acetylhexosaminidase activity	GO:0004563	2
biotin-[acetyl-CoA-carboxylase] ligase activity	GO:0004077	2
C-8 sterol isomerase activity	GO:0000247	2
cAMP-dependent protein kinase inhibitor activity	GO:0004862	2
carboxypeptidase activity	GO:0004180	2
cation channel activity	GO:0005261	2
cysteine-type endopeptidase inhibitor activity	GO:0004869	2
cytidine deaminase activity	GO:0004126	2
damaged DNA binding	GO:0003684	2
deoxyribonuclease IV (phage T4-induced) activity	GO:0008833	2
dihydrofolate reductase activity	GO:0004146	2
diphosphomevalonate decarboxylase activity	GO:0004163	2
electron-transferring-flavoprotein dehydrogenase activity	GO:0004174	2
endopeptidase activity	GO:0004175	2
exonuclease activity	GO:0004527	2
extracellular ligand-gated ion channel activity	GO:0005230	2
general RNA polymerase II transcription factor activity	GO:0016251	2
glucosylceramidase activity	GO:0004348	2
glycine hydroxymethyltransferase activity	GO:0004372	2
glycolipid binding	GO:0051861	2
helicase activity	GO:0004386	2
histone deacetylase activity	GO:0004407	2
holo-[acyl-carrier-protein] synthase activity	GO:0008897	2
inositol oxygenase activity	GO:0050113	2
L-ascorbic acid binding	GO:0031418	2
lyase activity	GO:0016829	2
malonyl-CoA decarboxylase activity	GO:0050080	2
molybdenum ion binding	GO:0030151	2
NAD P binding	GO:0050661	2
O-methyltransferase activity	GO:0008171	2
ornithine decarboxylase inhibitor activity	GO:0008073	2
palmitoyl-CoA hydrolase activity	GO:0016290	2
phosphoprotein phosphatase activity	GO:0004721	2
phosphoribosylaminoimidazole carboxylase activity	GO:0004638	2
poly ADP-ribose	GO:0004649	2
polyribonucleotide nucleotidyltransferase activity	GO:0004654	2
protein prenyltransferase activity	GO:0008318	2
protein transporter activity	GO:0008565	2
protein-L-isoaspartate (D-aspartate) O-methyltransferase activity	GO:0004719	2
protoheme IX farnesyltransferase activity	GO:0008495	2
pyridoxamine-phosphate oxidase activity	GO:0004733	2
Rho GDP-dissociation inhibitor activity	GO:0005094	2
ribulose-phosphate 3-epimerase activity	GO:0004750	2
structural constituent of nuclear pore	GO:0017056	2
transcription coactivator activity	GO:0003713	2
transmembrane receptor activity	GO:0004888	2
trimethyllysine dioxygenase activity	GO:0050353	2
tRNA-intron endonuclease activity	GO:0000213	2
tubulin-tyrosine ligase activity	GO:0004835	2
ubiquitin-protein ligase activity	GO:0004842	2
voltage-gated potassium channel activity	GO:0005249	2
1-alkyl-2-acetylglycerophosphocholine esterase activity	GO:0003847	1
1-aminocyclopropane-1-carboxylate synthase activity	GO:0016847	1
2-polyprenyl-6-methoxy-1,4-benzoquinone methylase activity	GO:0008425	1
3'-5' exonuclease activity	GO:0008408	1
6-phosphogluconolactonase activity	GO:0017057	1
aminoacyl-tRNA hydrolase activity	GO:0004045	1
cadherin binding	GO:0045296	1
carbohydrate transmembrane transporter activity	GO:0015144	1
chaperone binding	GO:0051087	1
CoA-transferase activity	GO:0008410	1
copper chaperone activity	GO:0016531	1
cyclin-dependent protein kinase regulator activity	GO:0016538	1
cyclopropane-fatty-acyl-phospholipid synthase activity	GO:0008825	1
cysteamine dioxygenase activity	GO:0047800	1
deoxyribose-phosphate aldolase activity	GO:0004139	1
dipeptidyl-peptidase activity	GO:0008239	1
diphthine synthase activity	GO:0004164	1
DNA ligase (ATP) activity	GO:0003910	1
DNA topoisomerase activity	GO:0003916	1
dopamine beta-monooxygenase activity	GO:0004500	1
dUTP diphosphatase activity	GO:0004170	1
enzyme regulator activity	GO:0030234	1
exodeoxyribonuclease III activity	GO:0008853	1
extracellular-glutamate-gated ion channel activity	GO:0005234	1
ferrochelatase activity	GO:0004325	1
fumarylacetoacetase activity	GO:0004334	1
gamma-glutamyltransferase activity	GO:0003840	1
glucosamine-6-phosphate deaminase activity	GO:0004342	1
glucose-6-phosphate isomerase activity	GO:0004347	1
glycerol kinase activity	GO:0004370	1
glycerol-3-phosphate dehydrogenase (NAD+) activity	GO:0004367	1
G-protein coupled receptor activity	GO:0004930	1
GTP cyclohydrolase I activity	GO:0003934	1
guanyl nucleotide binding	GO:0019001	1
histone-lysine N-methyltransferase activity	GO:0018024	1
inorganic phosphate transmembrane transporter activity	GO:0005315	1
iron ion binding	GO:0005506	1
isopentenyl-diphosphate delta-isomerase activity	GO:0004452	1
kinase activity	GO:0016301	1
ligand-dependent nuclear receptor activity	GO:0004879	1
ligase activity	GO:0016874	1
lipid transporter activity	GO:0005319	1
mannosidase activity	GO:0015923	1
mannosyl-glycoprotein endo-beta-N-acetylglucosaminidase activity	GO:0033925	1
metalloendopeptidase inhibitor activity	GO:0008191	1
microtubule binding	GO:0008017	1
neurotransmitter:sodium symporter activity	GO:0005328	1
non-membrane spanning protein tyrosine phosphatase activity	GO:0004726	1
nucleoside transmembrane transporter activity	GO:0005337	1
nucleosome binding	GO:0031491	1
nucleotide kinase activity	GO:0019201	1
palmitoyl-protein hydrolase activity	GO:0008474	1
phosphatase activator activity	GO:0019211	1
phosphatase activity	GO:0016791	1
phosphatidylcholine-sterol O-acyltransferase activity	GO:0004607	1
phosphatidylinositol N-acetylglucosaminyltransferase activity	GO:0017176	1
phosphatidylinositol phosphate kinase activity	GO:0016307	1
phosphogluconate dehydrogenase (decarboxylating) activity	GO:0004616	1
phosphoinositide binding	GO:0035091	1
phosphomannomutase activity	GO:0004615	1
phosphomevalonate kinase activity	GO:0004631	1
phosphoribosylaminoimidazolecarboxamide formyltransferase activity	GO:0004643	1
phosphorylase activity	GO:0004645	1
polo kinase kinase activity	GO:0042801	1
potassium channel activity	GO:0005267	1
prenyltransferase activity	GO:0004659	1
prostaglandin E receptor activity	GO:0004957	1
protein methyltransferase activity	GO:0008276	1
protein-S-isoprenylcysteine O-methyltransferase activity	GO:0004671	1
pyrroline-5-carboxylate reductase activity	GO:0004735	1
queuine tRNA-ribosyltransferase activity	GO:0008479	1
Rab GDP-dissociation inhibitor activity	GO:0005093	1
receptor activity	GO:0004872	1
riboflavin kinase activity	GO:0008531	1
ribonuclease III activity	GO:0004525	1
ribose-5-phosphate isomerase activity	GO:0004751	1
RNA methyltransferase activity	GO:0008173	1
site-specific DNA-methyltransferase (adenine-specific) activity	GO:0009007	1
sodium:dicarboxylate symporter activity	GO:0017153	1
sodium:potassium-exchanging ATPase activity	GO:0005391	1
substrate-specific transmembrane transporter activity	GO:0022891	1
sugar:hydrogen symporter activity	GO:0005351	1
sulfotransferase activity	GO:0008146	1
thiol oxidase activity	GO:0016972	1
tropomyosin binding	GO:0005523	1
UDP-glucose:glycoprotein glucosyltransferase activity	GO:0003980	1
uracil DNA N-glycosylase activity	GO:0004844	1
voltage-gated anion channel activity	GO:0008308	1
		5220

## Sheet: Cellular Component
An analysis of the transcriptome of Teladorsagia circumcincta : its biological and biotechnological implications
Ranjeeta Menon, Robin B. Gasser, Makedonka Mitreva and Shoba Ranganathan
Additional File 4 : GO Annotation for proteins
Cellular Component	GO Terms	Number Of Sequences
ribosome	GO:0005840	293
membrane	GO:0016020	198
nucleus	GO:0005634	183
cytoplasm	GO:0005737	178
intracellular	GO:0005622	177
integral to membrane	GO:0016021	143
extracellular region	GO:0005576	110
microtubule	GO:0005874	50
protein complex	GO:0043234	34
proton-transporting two-sector ATPase complex	GO:0016469	33
proteasome core complex	GO:0005839	30
nucleosome	GO:0000786	17
mitochondrial inner membrane	GO:0005743	15
proton-transporting ATP synthase complex	GO:0045259	14
cullin-RING ubiquitin ligase complex	GO:0031461	13
large ribosomal subunit	GO:0015934	13
clathrin adaptor complex	GO:0030131	12
mediator complex	GO:0016592	12
mitochondrial proton-transporting ATP synthase complex	GO:0005753	12
peroxisome	GO:0005777	12
transcription factor TFIIA complex	GO:0005672	12
membrane coat	GO:0030117	11
mitochondrion	GO:0005739	11
small ribosomal subunit	GO:0015935	11
spliceosomal complex	GO:0005681	10
endoplasmic reticulum membrane	GO:0005789	9
prefoldin complex	GO:0016272	9
actin cytoskeleton	GO:0015629	8
chromosome	GO:0005694	8
COPI vesicle coat	GO:0030126	8
cytoskeleton	GO:0005856	8
eukaryotic translation elongation factor 1 complex	GO:0005853	8
endoplasmic reticulum	GO:0005783	7
signal recognition particle	GO:0048500	7
vacuolar proton-transporting V-type ATPase complex	GO:0016471	7
clathrin coat of coated pit	GO:0030132	6
integrin complex	GO:0008305	6
proton-transporting V-type ATPase	GO:0033176	6
small-subunit processome	GO:0032040	6
gap junction	GO:0005921	5
Golgi apparatus	GO:0005794	5
intracellular membrane-bounded organelle	GO:0043231	5
microtubule associated complex	GO:0005875	5
mitochondrial envelope	GO:0005740	5
protein kinase CK2 complex	GO:0005956	5
small nucleolar ribonucleoprotein complex	GO:0005732	5
collagen	GO:0005581	4
exocyst	GO:0000145	4
extrinsic to membrane	GO:0019898	4
F-actin capping protein complex	GO:0008290	4
Golgi-associated vesicle	GO:0005798	4
nuclear chromosome	GO:0000228	4
nuclear pore	GO:0005643	4
PCNA complex	GO:0043626	4
retromer complex	GO:0030904	4
vacuole	GO:0005773	4
cytoplasmic membrane-bounded vesicle	GO:0016023	3
DNA replication factor C complex	GO:0005663	3
mitochondrial intermembrane space protein transporter complex	GO:0042719	3
myosin complex	GO:0016459	3
phosphopyruvate hydratase complex	GO:0000015	3
proteasome activator complex	GO:0008537	3
proteasome regulatory particle	GO:0005838	3
proteinaceous extracellular matrix	GO:0005578	3
6-phosphofructokinase complex	GO:0005945	2
cis-Golgi network	GO:0005801	2
core TFIIH complex	GO:0000439	2
dynein complex	GO:0030286	2
eukaryotic translation initiation factor 3 complex	GO:0005852	2
heterotrimeric G-protein complex	GO:0005834	2
integral to Golgi membrane	GO:0030173	2
lysosome	GO:0005764	2
mitochondrial inner membrane presequence translocase complex	GO:0005744	2
mitochondrial matrix	GO:0005759	2
mitochondrial outer membrane	GO:0005741	2
mitochondrial respiratory chain complex IV	GO:0005751	2
ribonucleoside-diphosphate reductase complex	GO:0005971	2
ubiquitin ligase complex	GO:0000151	2
anchored to membrane	GO:0031225	1
cAMP-dependent protein kinase complex	GO:0005952	1
chromatin remodeling complex	GO:0016585	1
DNA-directed RNA polymerase I	GO:0005736	1
gamma DNA polymerase complex	GO:0005760	1
glycerol-3-phosphate dehydrogenase complex	GO:0009331	1
glycine cleavage complex	GO:0005960	1
Golgi apparatus part	GO:0044431	1
Golgi membrane	GO:0000139	1
integral to endoplasmic reticulum membrane	GO:0030176	1
integral to peroxisomal membrane	GO:0005779	1
intrinsic to membrane	GO:0031224	1
microtubule organizing center	GO:0005815	1
mitochondrial intermembrane space	GO:0005758	1
mitochondrial membrane	GO:0031966	1
mitochondrial ribosome	GO:0005761	1
nuclear envelope	GO:0005635	1
nuclear origin of replication recognition complex	GO:0005664	1
nucleolus	GO:0005730	1
oligosaccharyltransferase complex	GO:0008250	1
outer membrane-bounded periplasmic space	GO:0030288	1
phosphorylase kinase complex	GO:0005964	1
proteasome complex	GO:0000502	1
ribonuclease P complex	GO:0030677	1
RNA polymerase complex	GO:0030880	1
sarcoglycan complex	GO:0016012	1
secretory granule	GO:0030141	1
synaptic vesicle	GO:0008021	1
		1862
