# Supplementary material for: An analysis of the transcriptome of Teladorsagia circumcincta: its biological and biotechnological implications
Source: BMC Genomics. 2012 Dec 7;13(Suppl 7):S10. doi: 10.1186/1471-2164-13-S7-S10 (PMC3521389; doi:10.1186/1471-2164-13-S7-S10)
Supplement: Additional File 5 — Secreted proteins predicted from rESTs from Teladorsagia circumcincta and their homologues and RNAi phenotypes. [file 1471-2164-13-S7-S10-S5.xls]

## Sheet: Secreted proteins-RNAi 
An analysis of the transcriptome of Teladorsagia circumcincta : its biological and biotechnological implications
Ranjeeta Menon, Robin B. Gasser, Makedonka Mitreva and Shoba Ranganathan
Additional File 5: Secreted proteins predicted from rESTs from Teladorsagia circumcincta and their homologues and RNAi phenotypes.
Number	EST sequence ID	Residues (aa)	Start	SP	Description (top NR hit)	E-value	% Identity (aa)	Interproscan ID	Description	Type	Wormpep homologue (top hit)	RNAi phenotype in C. elegans
302	Contig18730	246	_	27	ref|XP_002642321.1| Hypothetical protein CBG18316 [Caenorhabditis briggsae]	5e-92	158/193	IPR002478,IPR004521,IPR015947,IPR020103,noIPR	Pseudouridine synthase/archaeosine transglycosylase,Uncharacterised domain 2, Pseudouridine synthase/archaeosine transglycosylase-like,Pseudouridine synthase, catalytic domain,Unintegrated	Domain,Domain,Domain,Domain,Unintegrated	WBGene00010478 centromere\/microtubule binding protein status:Confirmed SW:O17919 protein_id:CAB07244.1	chromosome_morphology_variant,cell_division_slow,slow_growth,unclassified,sterile_progeny,pronucleus_centrosomes_defective_early_emb,mitotic_spindle_defective_early_emb,larval_arrest,embryonic_lethal,pronuclear_size_defective_early_emb,reduced_brood_size,developmental_delay_postembryonic,nuclear_envelope_breakdown_variant
21	Contig1147	197	_	18	ref|XP_002641551.1|Hypothetical protein CBG09850 [Caenorhabditis briggsae]	2e-79	138/183	IPR016680,noIPR	NADH dehydrogenase [ubiquinone] (complex I), alpha subcomplex, subunit 8,Unintegrated	Domain	CE34127 WBGene00021849 status:Confirmed TR:Q9BL03 protein_id:AAK29936.2	embryonic_lethal
325	Contig20664	234	_	19	ref|NP_496764.1| hypothetical protein Y38F1A.6 [Caenorhabditis elegans]	2e-78	141/226	IPR001670,noIPR	Alcohol dehydrogenase, iron-type,Unintegrated	Domain,Unintegrated	WBGene00012608 Iron-containing alcohol dehydrogenases status:Confirmed TR:Q9U2M4 protein_id:CAA21631.2	_
272	Contig17266	206	_	28	emb|CAD56659.1| ancyclostoma-secreted protein-like protein [Ostertagia ostertagi]	5e-71	122/183	IPR001283,IPR014044,noIPR	Allergen V5/Tpx-1 related,SCP-like extracellular,Unintegrated	Family,Domain,Unintegrated	WBGene00006886 locus:vap-1 status:Confirmed TR:Q8MQ79 protein_id:AAM54195.1	locomotion_variant
136	Contig7993	187	_	14	ref|NP_495564.2|Serpentine Receptor, class O (opsin) family member (sro-1) [Caenorhabditis elegans]	1e-65		_	_	_	CE36812 WBGene00005641 locus:sro-1 G-protein coupled receptor status:Partially_confirmed TR:Q18929 protein_id:AAB93339.2	_
246	Contig15090	171	_	19	ref|XP_001894294.1| protein phosphatase PP2A regulatory subunit [Brugia malayi]	3e-65	110/167	IPR000357, IPR011989,IPR016024,noIPR	HEAT,Armadillo-like helical,Armadillo-type fold,Unintegrated	Repeat,Domain,Domain,Unintegrated	WBGene00003901 locus:paa-1 Protein phosphatase 2A status:Confirmed SW:Q09543 protein_id:AAC46541.2	cell_secretion_variant,sterile,locomotion_variant,RNAi_resistant,pattern_of_transgene_expression_variant,maternal_sterile,somatic_transgene_silencing_variant,interphase_entry_defective_early_emb,sick,larval_lethal,slow_growth,lethal,embryonic_lethal,complex_phenotype_early_emb,transgene_subcellular_localization_variant,exploded_through_vulva,receptor_mediated_endocytosis_defective,transgene_expre…
148	Contig8975	115	_	21	ref|NP_006370.1|semaphorin 3C precursor [Homo sapiens]	3e-59		IPR001627,IPR015943	Semaphorin/CD100 antigen,WD40/YVTN repeat-like-containing domain	_	CE29065 WBGene00004889 locus:smp-1 status:Confirmed TR:Q95Q16 protein_id:CAC70145.1	rays_displaced,male_tail_morphology_variant
17	Contig944	177	_	20	ref|NP_500728.1|hypothetical protein C24D10.6 [Caenorhabditis elegans]	2e-58	111/161	_	_	_	CE16878 WBGene00016057 status:Partially_confirmed TR:O44133 protein_id:AAB88317.1	_
329	Contig20844	123	_	20	ref|NP_001161216.1| sarcomeric mitochondrial creatine kinase [Gallus gallus]	4e-57	109/109	IPR000749,IPR014746,noIPR	ATP:guanido phosphotransferase,Glutamine synthetase/guanido kinase, catalytic domain,Unintegrated	Family,Domain,Unintegrated	WBGene00018519 status:Confirmed SW:Q10454 protein_id:AAO21426.1	_
248	Contig15229	139	_	16	dbj|BAB59011.1| nippocystatin [Nippostrongylus brasiliensis]	2e-53	95/122	IPR000010,noIPR	Proteinase inhibitor I25, cystatin,Unintegrated	Domain,Unintegrated	WBGene00000534 locus:cpi-2 status:Confirmed TR:O61973 protein_id:AAC17767.1	maternal_sterile
308	Contig19460	145	_	24	emb|CAP45649.1| precursor transthyretin like protein 1 [Ostertagia ostertagi]	5e-51	113/136	IPR001534	Transthyretin-like	Family	WBGene00011571 Transthyretin-like family status:Confirmed SW:Q22285 protein_id:CAA98286.1	_
49	Contig2781	124	_	22	emb|CAD23183.1| ancylostoma-secreted protein-like protein [Ostertagia ostertagi]	8e-50	92/119	IPR001283,IPR014044,noIPR	Allergen V5/Tpx-1 related,SCP-like extracellular,Unintegrated	Family,Domain,Unintegrated	WBGene00006886 locus:vap-1 status:Confirmed TR:Q8MQ79 protein_id:AAM54195.1	locomotion_variant
198	Contig11694	176	_	21	ref|NP_501368.1| hypothetical protein B0218.1 [Caenorhabditis elegans]	7e-49	86/171	IPR000120,noIPR	Amidase,Unintegrated	Family	WBGene00015047 amidase status:Partially_confirmed TR:Q17449 protein_id:AAB00667.1	_
358	Contig22321	168	_	23	ref|XP_001380245.1| PREDICTED: similar to alpha-NAC, muscle-specific form gp220 [Monodelphis domestica]	3e-47	91/113	IPR002715,IPR016641,noIPR	Nascent polypeptide-associated complex NAC, Nascent polypeptide-associated complex, alpha subunit,Unintegrated	Domain,Family,Unintegrated	WBGene00022042 status:Confirmed SW:Q86S66 protein_id:AAF60854.1	nuclear_position_defective_early_emb,sterile,locomotion_variant,sterile_progeny,extended_life_span,maternal_sterile,dumpy,fat_content_increased,protruding_vulva,slow_growth,molt_defect,high_incidence_male_progeny,lethal,larval_arrest,embryonic_lethal, distal_tip_cell_migration_variant
214	Contig12442	186	_	17	ref|XP_002646299.1| Hypothetical protein CBG12006 [Caenorhabditis briggsae]	9e-47	86/149	IPR002290,IPR011009,IPR020635,IPR020685,noIPR	Serine/threonine-protein kinase domain,Protein kinase-like domain,Tyrosine-protein kinase, subgroup, catalytic domain,Tyrosine-protein kinase,Unintegrated	Domain,Domain,Domain,Region,Unintegrated	WBGene00020003 protein kinase status:Partially_confirmed TR:Q9TYX4 protein_id:AAK39263.2	_
314	Contig19709	145	_	23	ref|NP_500206.1| Invertebrate LYSozyme family member (ilys-3) [Caenorhabditis elegans]	1e-46	90/139	IPR008597,noIPR	Destabilase,Unintegrated	Family,Unintegrated	WBGene00016670 locus:ilys-3 status:Confirmed TR:O76357 protein_id:AAC19179.1	organism_pathogen_response_variant
312	Contig19629	139	_	27	gb|ACI49118.1| hypothetical protein Cbre_JD14.006 [Caenorhabditis brenneri]	6e-46	83/131	IPR001534	Transthyretin-like	Family	WBGene00012382 Transthyretin-like family status:Confirmed SW:P55955 protein_id:CAA21645.1	_
10	Contig692	124	_	20	emb|CAP45649.1|precursor transthyretin like protein 1 [Ostertagia ostertagi]	8e-46	91/118	IPR001534,noIPR	Transthyretin-like,,Unintegrated	_	CE33800 WBGene00010440 Transthyretin-like family status:Confirmed TR:O62289 protein_id:CAB05225.2	_
307	Contig19273	140	_	20	ref|NP_001024594.1| Invertebrate LYSozyme family member (ilys-5) [Caenorhabditis elegans]	1e-44	88/139	IPR008597,noIPR	Destabilase,Unintegrated	Family,Unintegrated	WBGene00017691 locus:ilys-5 status:Confirmed TR:Q19698 protein_id:AAA83197.1	embryonic_lethal
7	Contig330	112	_	19	emb|CAD20463.1| globin-like ES protein F6 [Ostertagia ostertagi]	1e-43	87/94	IPR000971,IPR009050,IPR012292	Globin, subset, Globin-like, Globin	Family,Domain,Domain	WBGene00014030 locus:glb-1 Globin status:Confirmed SW:P30627 protein_id:CAA77458.2	postembryonic_development_variant,embryonic_development_variant
36	Contig2111	151	M	16	emb|CAD22110.1| keratin [Ostertagia ostertagi]	2e-42	94/149	IPR003677,noIPR	Protein of unknown function DUF148,Unintegrated	Domain,Unintegrated	WBGene00045207 status:Predicted TR:A1Z6D0 protein_id:CAM06587.1	_
185	Contig11096	104	_	18	pir||T34105 hypothetical protein C17G10.8 - Caenorhabditis elegans	3e-41	77/104	IPR019382,noIPR	RNA polymerase I-associated factor PAF67,Unintegrated	Region,Unintegrated	WBGene00015920 status:Partially_confirmed TR:Q95QW0 protein_id:AAK68188.1	_
64	Contig3788	84	_	15	dbj|BAC99017.1| Raichu-1237X [synthetic construct]	3e-39	74/77	IPR001806,IPR003578,IPR013753,noIPR	Ras GTPase,Small GTPase, Rho type, Ras,noIPR	Domain,Family,Family,Unintegrated	WBGene00004357 locus:rho-1 p21 ras-related rho (RhoA) status:Confirmed SW:Q22038 protein_id:CAB63379.1	embryonic_lethal,larval_lethal,cortical_dynamics_defective_early_emb,unclassified
115	Contig6805	145	_	24	emb|CAH23216.1|putative L3 ES protein [Ostertagia ostertagi]	2e-38		_	_	_	CE38084 WBGene00019334 status:Partially_confirmed TR:Q5DX50 protein_id:AAW88393.1	_
221	Contig12938	138	_	15	ref|XP_002645023.1| C. briggsae CBR-TTR-30 protein [Caenorhabditis briggsae]	5e-37	68/120	IPR001534	Transthyretin-like	Family	WBGene00020335 status:Confirmed TR:Q22341 protein_id:AAM69086.1	_
294	Contig18378	170	_	20	ref|XP_002637185.1| Hypothetical protein CBG09704 [Caenorhabditis briggsae]	9e-37	79/148	IPR002198,IPR002347,IPR016040,noIPR	Short-chain dehydrogenase/reductase SDR,Glucose/ribitol dehydrogenase,NAD(P)-binding domain,Unintegrated	Domain,Family,Domain,Unintegrated	WBGene00008375 dehydrogenase status:Confirmed TR:Q18946 protein_id:CAA98438.1	extended_life_span
250	Contig15447	174	_	18	ref|XP_002645119.1| Hypothetical protein CBG16813 [Caenorhabditis briggsae]	4e-36	81/171	IPR003692,noIPR	Hydantoinase B/oxoprolinase,Unintegrated	Family,Unintegrated	WBGene00021430 status:Partially_confirmed TR:A0A9S2 protein_id:ABJ99061.1	meiosis_variant,embryonic_lethal
340	Contig21271	187	_	21	ref|XP_002636034.1| C. briggsae CBR-CYP-34A10 protein [Caenorhabditis briggsae]	1e-35	76/184	IPR001128,IPR002401,IPR017973,noIPR	Cytochrome P450,Cytochrome P450, E-class, group I,Cytochrome P450, C-terminal,Unintegrated	Family,Family,Domain,Unintegrated	WBGene00020386 locus:cyp-34A4 cytochrome P450 status:Partially_confirmed TR:O61935	_
50	Contig2816	151	_	23	ref|XP_002637659.1| C. briggsae CBR-TTR-46 protein [Caenorhabditis briggsae]	7e-35	77/128	IPR001534,noIPR	Transthyretin-like,Unintegrated	Family,Unintegrated	WBGene00044737 status:Predicted TR:Q2EEM8 protein_id:CAJ76932.1	_
16	Contig886	119	_	20	ref|XP_001895161.1| Protein kinase domain containing protein [Brugia malayi]	2e-33	63/81	IPR011009,noIPR	Protein kinase-like domain,Unintegrated	Domain,Unintegrated	WBGene00000407 locus:cdk-5 serine\/threonine kinase (CDC2\/CDKX subfamily) status:Confirmed TR:O18142 protein_id:CAB04875.1	embryonic_development_variant,aldicarb_resistant,nicotine_hypersensitive,postembryonic_development_variant,embryonic_lethal,pattern_of_transgene_expression_variant,maternal_sterile,receptor_mediated_endocytosis_defective
228	Contig13762	120	_	29	ref|NP_491982.2| Pterin CarBinolamine Dehydratase family member (pcbd-1) [Caenorhabditis elegans]	2e-33	65/83	IPR001533	Transcriptional coactivator/pterin dehydratase	Family	WBGene00020397 locus:pcbd-1 status:Confirmed SW:Q9TZH6 protein_id:AAC67465.2	_
242	Contig14695	97	_	23	ref|XP_002642667.1| C. briggsae CBR-SNR-5 protein [Caenorhabditis briggsae]	4e-33	69/81	IPR001163,IPR006649,IPR010920,IPR016487,noIPR	Like-Sm ribonucleoprotein (LSM) domain, Like-Sm ribonucleoprotein (LSM) domain, eukaryotic/archaea-type,Like-Sm ribonucleoprotein (LSM)-related domain,Small nuclear ribonucleoprotein SmF,Unintegrated	Domain,Domain,Domain,Family,Unintegrated	WBGene00004918 locus:snr-5 small nuclear ribonucleoprotein Sm F (snRNP core protein F) status:Confirmed SW:P34659 protein_id:AAA28212.1	cell_secretion_variant,sterile,early_larval_lethal,protein_subcellular_localization_variant,pattern_of_transgene_expression_variant ,maternal_sterile,larval_lethal,sick,molt_defect,multivulva,P_granule_localization_defective,embryonic_arrest,larval_arrest,embryonic_lethal,transgene_subcellular_localization_variant,receptor_mediated_endocytosis_defective,transgene_expression_increased,distal_tip_c…
200	Contig11936	74	_	17	ref|XP_002632418.1| Hypothetical protein CBG00445 [Caenorhabditis briggsae]	5e-32	59/74	IPR011009,IPR020685,noIPR	Protein kinase-like domain,Tyrosine-protein kinase,Unintegrated	Doamin,Region,Unintegrated	WBGene00008711 Eukaryotic protein kinase domain status:Partially_confirmed TR:Q9XVQ7 protein_id:CAB02923.1	_
150	Contig9102	141	_	25	ref|XP_002648417.1|C. briggsae CBR-GLRX-21 protein [Caenorhabditis briggsae]	5e-32		IPR002109,IPR012335,IPR012336,IPR014025,noIPR	Glutaredoxin,Thioredoxin fold,Thioredoxin-like fold,Glutaredoxin subgroup,Unintegrated	_	CE29627 WBGene00022663 locus:glrx-21 status:Confirmed TR:Q9N4P2 protein_id:AAF39994.2	slow_growth
262	Contig16450	110	_	20	ref|NP_498013.1| hypothetical protein C35D10.5 [Caenorhabditis elegans]	8e-32	60/94	IPR007129,noIPR	Ubiquinol-cytochrome C chaperone,Unintegrated	Family,Unintegrated	WBGene00016442 status:Partially_confirmed TR:Q18485 protein_id:AAA62561.1	embryonic_lethal,early_larval_lethal,slow_growth
127	Contig7576	171	_	22	ref|NP_496228.1| hypothetical protein C07E3.9 [Caenorhabditis elegans]	1e-31	68/111	IPR001211,IPR016090,noIPR	Phospholipase A2, eukaryotic, Phospholipase A2,Unintegrated	Family,Domain,Unintegrated	WBGene00007419 phospholipase A2 status:Partially_confirmed TR:Q17790 protein_id:CAA90098.1	larval_arrest,sterile,protruding_vulva,embryonic_lethal,locomotion_variant,sick,reduced_brood_size,lethal
244	Contig15003	148	_	23	gb|ACE79378.1| surface-associated antigen 2 [Necator americanus]	4e-31	69/141	IPR003677,noIPR	Protein of unknown function DUF148,Unintegrated	Domain,Unintegrated	WBGene00014173 OV-17 antigen precursor status:Partially_confirmed TR:Q23683 protein_id:CAA88891.1	_
275	Contig17418	144	_	16	ref|XP_001900901.1| Protein kinase domain containing protein [Brugia malayi]	3e-30	63/105	IPR015661	Mitotic checkpoint serine/threonine protein kinase, Bub1	Family	WBGene00000275 locus:bub-1 Eukaryotic protein kinase domain status:Confirmed TR:Q21776 protein_id:CAA95845.1	protruding_vulva,sterile,locomotion_variant,larval_lethal,multiple_cytoplasmic_cavities_early_emb,sterile_progeny,germ_cell_mitosis_variant,lethal,multiple_nuclei_early_emb,embryonic_lethal,exploded_through_vulva,maternal_sterile
197	Contig11682	55	_		ref|NP_508805.3|hypothetical protein K02G10.1 [Caenorhabditis elegans]	4e-28	_	_	_	_	CE35736 WBGene00019344 status:Partially_confirmed TR:Q21161 protein_id:AAK39249.3	_
193	Contig11377	122	_	23	emb|CAA53456.1| succinate dehydrogenase subunit b [Haemonchus contortus]	3e-27	56/65	IPR009051,IPR012285,noIPR	Alpha-helical ferredoxin,Fumarate reductase, C-terminal,Unintegrated	Domain,Domain,Unintegrated	WBGene00006433 locus:sdhb-1 succinate dehydrogenase (ubiquinone) iron sulphur protein status:Confirmed SW:Q09545 protein_id:CAA87780.1	sterile,larval_arrest,embryonic_lethal,slow_growth,organism_morphology_variant,reduced_brood_size,transgene_expression_increased,clear
169	Contig10452	138	_		ref|XP_002637016.1|C. briggsae CBR-TTR-27 protein [Caenorhabditis briggsae]	6e-27		IPR001534	Transthyretin-like	_	CE06326 WBGene00011284 Transthyretin-like family status:Confirmed TR:Q22032 protein_id:CAA99910.1	_
405	FJ8KW5R01E0YKF	66	_	19	emb|CAO00416.1| C-type single domain activation associated secreted protein ASP3 precursor [Ostertagia ostertagi]	2e-26	57/64	IPR014044,noIPR	SCP-like extracellular,Unintegrated	Domain,Unintegrated	WBGene00006886 locus:vap-1 status:Confirmed TR:Q8MQ79 protein_id:AAM54195.1	locomotion_variant
106	Contig6447	123	_	25	ref|NP_490882.3| UBiquitin Conjugating enzyme family member (ubc-3) [Caenorhabditis elegans]	3e-26	59/79	IPR000608,IPR016135,noIPR	Ubiquitin-conjugating enzyme, E2, Ubiquitin-conjugating enzyme/RWD-like,Unintegrated	Domain,Domain,Unintegrated	WBGene00006702 locus:ubc-3 status:Confirmed TR:Q95XN7 protein_id:AAK73914.3	postembryonic_development_variant,multiple_anchor_cells,embryonic_development_variant
61	Contig3602	169	_	21	ref|NP_491507.1| hypothetical protein C46H11.7 [Caenorhabditis elegans]	3e-26	62/98	IPR003582,noIPR	Metridin-like ShK toxin,Unintegrated	Domain,Unintegrated	WBGene00016731 status:Partially_confirmed TR:Q9GYJ4 protein_id:AAF99886.1	egg_laying_defective,transgene_expression_reduced
324	Contig20613	109	_	_	ref|NP_497051.1|hypothetical protein K02B7.3 [Caenorhabditis elegans]	1e-25		_	_	_	CE16205 WBGene00010491 status:Confirmed TR:O45637 protein_id:CAB05540.1	_
463	FJ8KW5R02KLVCP	83	_	24	ref|NP_495993.2| hypothetical protein F42A8.3 [Caenorhabditis elegans]	3e-25	50/66	IPR019172	Osteopetrosis-associated transmembrane protein 1 precursor	Region	WBGene00009627 status:Confirmed SW:Q09322 protein_id:CAA87781.2	larval_arrest,sterile,embryonic_lethal,reduced_brood_size
296	Contig18513	84	_	22	ref|NP_491635.1| hypothetical protein M01E11.1 [Caenorhabditis elegans]	2e-24	49/83	IPR007269,noIPR	Isoprenylcysteine carboxyl methyltransferase,Unintegrated	Family,Unintegrated	WBGene00019710 status:Partially_confirmed TR:P91402 protein_id:AAB37832.1	_
235	Contig14161	189	_	20	ref|NP_508889.1| hypothetical protein Y34B4A.7 [Caenorhabditis elegans]	4e-23	57/122	IPR001045,noIPR	Spermine synthase,Unintegrated	Family,Unintegrated	WBGene00021323 status:Confirmed TR:Q9N470 protein_id:AAF59637.2	_
252	Contig15536	131	_	29	ref|NP_494910.2| TRYpsin-like Protease family member (try-1) [Caenorhabditis elegans]	8e-23	64/131	IPR001254,IPR009003,noIPR	Peptidase S1/S6, chymotrypsin/Hap, Serine/cysteine peptidase, trypsin-like,Unintegrated	Domain,Domain,Unintegrated	WBGene00006619 locus:try-1 Plasminogen status:Confirmed TR:Q23528 protein_id:AAA68746.2	embryonic_lethal
229	Contig13786	118	_	21	ref|NP_500597.1| hypothetical protein F19C7.1 [Caenorhabditis elegans]	1e-22	49/93	IPR009673,noIPR	Protein of unknown function DUF1261,Unintegrated	Family,Unintegrated	WBGene00017591 status:Confirmed TR:Q19591 protein_id:AAA83510.1	slow_growth
116	Contig6904	71	M	20	emb|CAO00416.1| C-type single domain activation associated secreted protein ASP3 precursor [Ostertagia ostertagi]	3e-22	51/70	IPR014044,noIPR	SCP-like extracellular,Unintegrated	Domain,Unintegrated	WBGene00006886 locus:vap-1 status:Confirmed TR:Q19348 protein_id:AAC69015.1	locomotion_variant
415	FJ8KW5R01BGN8O	75	_	23	ref|XP_002636413.1| Hypothetical protein CBG23066 [Caenorhabditis briggsae]	1e-21	52/73	IPR004046,IPR010987,noIPR	Glutathione S-transferase, C-terminal,Glutathione S-transferase, C-terminal-like,Unintegrated	Domain,Domain,Unintegrated	WBGene00008920 status:Confirmed TR:Q8I4K9 protein_id:CAD56569.1	sterile,embryonic_lethal,slow_growth,transposon_silencing_variant,reduced_brood_size,maternal_sterile,lethal
63	Contig3681	221	_	26	ref|XP_001896199.1| Cyclin, N-terminal domain containing protein [Brugia malayi]	1e-21	56/157	IPR006671,IPR011028,IPR015429	Cyclin, N-terminal,Cyclin-like,Transcription regulator cyclin	Domain,Domain,Family	WBGene00013306 status:Confirmed TR:O18234 protein_id:CAB16510.2	_
46	Contig2728	90	_	28	gb|AAO18224.1|FMRFamide-like prepropeptide [Oesophagostomum dentatum]	4e-21	44/54	_	_	_	CE09585 WBGene00001444 locus:flp-1 FMFRamide neuropeptide precursor status:Confirmed SW:P41855 protein_id:CAB05179.1	egg_laying_response_to_food_variant,serotonin_response_variant,inactive_phase_variant,aldicarb_resistant
177	Contig10825	168	_	22	ref|XP_002636356.1| Hypothetical protein CBG08653 [Caenorhabditis briggsae]	1e-20	65/187	IPR002223,IPR006150,noIPR	Proteinase inhibitor I2, Kunitz metazoa,Cysteine-rich repeat,Unintegrated	Domain,Repeat,Unintegrated	WBGene00019647 status:Confirmed TR:O44622 protein_id:AAK95883.1	_
100	Contig6043	174	_	26	ref|NP_508632.2| hypothetical protein C02F12.5 [Caenorhabditis elegans]	3e-20	57/177	IPR002223,noIPR	Proteinase inhibitor I2, Kunitz metazoa,Unintegrated	Domain,Unintegrated	WBGene00015355 homeobox\; tissue factor pathway inhibitor status:Confirmed TR:A3FPJ1 protein_id:ABN43094.1	_
297	Contig18571	79	M	22	emb|CAP45649.1| precursor transthyretin like protein 1 [Ostertagia ostertagi]	4e-20	50/79	IPR001534,noIPR	Transthyretin-like,Unintegrated	Family,Unintegrated	WBGene00010440 Transthyretin-like family status:Confirmed TR:O62289 protein_id:CAB05225.2	_
208	Contig12300	68	M	19	emb|CAR63537.1| putative Lipid Binding Protein [Angiostrongylus cantonensis]	1e-19	49/67	IPR011038,IPR012674,noIPR	Calycin-like,Calycin,Unintegrated	Domain,Domain,Unintegrated	WBGene00002254 locus:lbp-2 fatty acid-binding protein status:Confirmed SW:Q20224 protein_id:AAA81435.1	egg_laying_defective
316	Contig19881	87	_	_	ref|XP_001896442.1|hypothetical protein Bm1_24910 [Brugia malayi]	2e-19		_	_	_	CE24383 WBGene00012998 status:Partially_confirmed TR:Q9U287 protein_id:CAB60423.1	_
290	Contig18247	86	_	24	ref|XP_855504.1| PREDICTED: similar to Rab geranylgeranyltransferase, beta subunit [Canis familiaris]	2e-18	46/76	IPR001330,IPR008930,noIPR	Prenyltransferase/squalene oxidase,Terpenoid cylases/protein prenyltransferase alpha-alpha toroid,Unintegrated	Repeat,Domain,Unintegrated	WBGene00015099 prenyltransferase BET2 status:Confirmed SW:P41992 protein_id:AAL50321.1	embryo_osmotic_integrity_defective_early_emb,embryonic_lethal,postembryonic_development_variant,cell_death_variant,maternal_sterile,developmental_delay_postembryonic,embryonic_development_variant
123	Contig7281	166	_	19	gb|ACS37721.1| C-type lectin-1 [Heligmosomoides polygyrus]	2e-18	55/135	IPR001304,IPR016186,IPR016187,noIPR	C-type lectin,C-type lectin-like,C-type lectin fold,Unintegrated	Domain,Domain,Domain,Unintegrated	WBGene00020191 locus:clec-53 clec family, C-type lectin status:Partially_confirmed TR:P91429 protein_id:AAB42238.2	transgene_expression_reduced
48	Contig2758	75	_	18	ref|NP_505561.1| TransThyretin-Related family domain family member (ttr-46) [Caenorhabditis elegans]	3e-18	42/67	IPR001534	Transthyretin-like	Family	WBGene00011571 Transthyretin-like family status:Confirmed SW:Q22285 protein_id:CAA98286.1	_
237	Contig14203	211	_	25	emb|CAF31481.2| Hypothetical protein K12G11.6 [Caenorhabditis elegans]	5e-18	50/113	IPR002223,noIPR	Proteinase inhibitor I2, Kunitz metazoa,Unintegrated	Domain,Unintegrated	WBGene00019647 status:Confirmed TR:O44622 protein_id:AAK95883.1	_
153	Contig9267	96	_	18	emb|CAC17797.1|SXC1 protein [Ostertagia ostertagi]	8e-18		IPR003582	Metridin-like ShK toxin	_	CE08574 WBGene00016419 locus:tyr-4 status:Confirmed TR:O01497 protein_id:AAB52481.1	_
381	FJ8KW5R01AXWPJ	61	_	23	emb|CAV31772.1| C. elegans protein F25H5.3e, partially confirmed by transcript evidence [Caenorhabditis elegans]	4e-17	40/45	IPR001697,IPR015793,IPR015813	Pyruvate kinase,Pyruvate kinase, barrel, Pyruvate/Phosphoenolpyruvate kinase, catalytic core	Family,Domain,Domain	WBGene00009126 Pyruvate kinase status:Confirmed TR:O17835 protein_id:CAB02983.1	embryonic_lethal,cortical_dynamics_defective_early_emb
18	Contig952	157	_	28	gb|AAO18223.1|FMRFamide-like propeptide [Oesophagostomum dentatum]	4e-17	47/79	_	_	_	CE39649 WBGene00001457 locus:flp-14 status:Confirmed TR:Q9XWV7 protein_id:CAA21533.2	_
138	Contig8131	73	M	18	emb|CAC17797.1| SXC1 protein [Ostertagia ostertagi]	6e-17	43/73	IPR003582	Metridin-like ShK toxin	Domain	WBGene00012824 status:Partially_confirmed TR:Q9XWW9 protein_id:CAA21518.1	_
277	Contig17548	89	M	16	ref|XP_001897517.1| Probable phospholipid hydroperoxide glutathione peroxidase, putative [Brugia malayi]	7e-17	41/65	IPR000889,IPR012335,IPR012336,noIPR	Glutathione peroxidase,Thioredoxin fold,Thioredoxin-like fold,Unintegrated	Family,Domain,Domain,Unintegrated	WBGene00019846 glutathione peroxidase status:Partially_confirmed TR:Q21666 protein_id:AAA96064.1	isothermal_tracking_behavior_variant
267	Contig16834	95	_	22	ref|NP_505112.1| hypothetical protein F20D6.11 [Caenorhabditis elegans]	9e-17	38/88	IPR004099,IPR016156	Pyridine nucleotide-disulphide oxidoreductase, dimerisation, FAD/NAD-linked reductase, dimerisation	Domain,Domain	WBGene00017640 oxidoreductase status:Partially_confirmed TR:Q19655 protein_id:AAB37054.2	_
462	FJ8KW5R02LIFPX	80	_	24	ref|XP_002631118.1| C. briggsae CBR-VHA-6 protein [Caenorhabditis briggsae]	1e-16	38/45	IPR002490,noIPR	ATPase, V0/A0 complex, 116kDa subunit,Unintegrated	Family,Unintegrated	WBGene00006915 locus:vha-6 vacuolar ATP synthase status:Confirmed TR:Q17660 protein_id:CAA20334.1	larval_lethal,early_larval_lethal,sterile_progeny,L1_arrest,life_span_variant,clear,protein_subcellular_localization_variant,fat_content_reduced,extended_life_span,larval_arrest,embryonic_lethal,transgene_subcellular_localization_variant,transgene_expression_variant,dumpy
133	Contig7925	76	_	22	ref|NP_001022691.1| AVEugle (Drosophila eye differentation) homolog family member (ave-1) [Caenorhabditis elegans]	2e-16	38/56	IPR010993,IPR011510,noIPR	Sterile alpha motif homology,Sterile alpha motif, type 2,Unintegrated	Domain,Domain,Unintegrated	WBGene00044341 status:Partially_confirmed TR:Q4W4Y7 protein_id:AAY43998.1	_
201	Contig12007	84	_	33	ref|XP_002643230.1| C. briggsae CBR-MAB-7 protein [Caenorhabditis briggsae]	2e-16	37/50	IPR006210,noIPR	EGF-like,Unintegrated	Domain,Unintegrated	WBGene00003104 locus:mab-7 status:Confirmed TR:Q95Q39 protein_id:AAL13330.2	larval_lethal,molt_defect
317	Contig20040	67	_	_	ref|XP_002635475.1|Hypothetical protein CBG08770 [Caenorhabditis briggsae]	4e-16	_	_	_	_	CE29895 WBGene00022014 status:Partially_confirmed TR:Q9N309 protein_id:AAF60845.2	_
396	FJ8KW5R01BRX4X	73	_	19	ref|XP_002631440.1| Hypothetical protein CBG03302 [Caenorhabditis briggsae]	4e-16	44/73	IPR005013	Dolichyl-diphosphooligosaccharide-protein glycosyltransferase 48kDa subunit	Family	WBGene00011638 N-oligosaccharyl transferase 48kd subunit status:Confirmed SW:P45971 protein_id:CAA85337.1	locomotion_variant,larval_lethal,slow_growth,lethal,larval_arrest,embryonic_lethal,embryo_osmotic_integrity_defective_early_emb,long,reduced_brood_size
470	FJ8KW5R02MONWN	79	_	19	ref|XP_002646639.1| C. briggsae CBR-ATG-2 protein [Caenorhabditis briggsae]	6e-16	39/66	IPR017853	Glycoside hydrolase, catalytic core	Domain	WBGene00000225 locus:atg-2 Alpha amylase status:Confirmed TR:O45298 protein_id:CAB07562.2	_
230	Contig13870	57	_	23	sp|P51535|GLB2_NIPBR RecName: Full=Myoglobin; AltName: Full=Globin, body wall isoform	4e-15	40/53	IPR012292	Globin	Domain	WBGene00014030 locus:glb-1 Globin status:Confirmed SW:P30627 protein_id:CAA77458.2	postembryonic_development_variant,embryonic_development_variant
196	Contig11645	85	_	15	ref|NP_506225.1| TransThyretin-Related family domain family member (ttr-27) [Caenorhabditis elegans]	3e-14	39/80	IPR001534	Transthyretin-like	Family	WBGene00011284 Transthyretin-like family status:Confirmed TR:Q22032 protein_id:CAA99910.1	_
345	Contig21439	74	M	18	emb|CAC17797.1| SXC1 protein [Ostertagia ostertagi]	4e-14	39/71	IPR003582	Metridin-like ShK toxin	Domain	WBGene00009001 locus:tyr-3 tyrosinase status:Partially_confirmed	_
423	FJ8KW5R02OYEDQ	69	_	20	ref|NP_500207.1| Invertebrate LYSozyme family member (ilys-2) [Caenorhabditis elegans]	5e-14	40/60	IPR008597	Destabilase	Family	WBGene00016669 locus:ilys-2 status:Partially_confirmed TR:O76358 protein_id:AAC19181.1	organism_pathogen_response_variant
130	Contig7873	112	_	25	gb|ABH88210.1| saposin-like protein 1 [Ancylostoma caninum]	6e-14	38/88	IPR008139,IPR011001,noIPR	Saposin B, Saposin-like,Unintegrated	Domain,Domain,Unintegrated	WBGene00004999 locus:spp-14 status:Confirmed TR:Q2XN18 protein_id:AAX88825.1	_
203	Contig12152	84	_		ref|NP_495772.2|hypothetical protein F14E5.1 [Caenorhabditis elegans]	8e-14		_	_	_	CE34810 WBGene00008799 glucose transporter status:Partially_confirmed TR:Q19463 protein_id:CAA91392.2	fat_content_increased
131	Contig7895	142	M	23	ref|NP_001040840.1| hypothetical protein C02D5.2 [Caenorhabditis elegans]	3e-13	43/117	IPR004911,noIPR	Gamma interferon inducible lysosomal thiol reductase GILT,Unintegrated	Family,Unintegrated	WBGene00015336 status:Confirmed SW:P34276 protein_id:ABC71836.1	postembryonic_development_variant,embryonic_development_variant
47	Contig2732	76	_	23	ref|XP_002630990.1| Hypothetical protein CBG02732 [Caenorhabditis briggsae]	5e-13	33/49	IPR001211,IPR016090	Phospholipase A2, eukaryotic,Phospholipase A2	Family,Domain	WBGene00007419 phospholipase A2 status:Partially_confirmed TR:Q17790 protein_id:CAA90098.1	larval_arrest,sterile,protruding_vulva,embryonic_lethal,locomotion_variant,sick,reduced_brood_size,lethal
195	Contig11643	109	_	19	ref|XP_002647111.1| C. briggsae CBR-HEH-1 protein [Caenorhabditis briggsae]	5e-13	43/101	IPR003172,IPR014756	MD-2-related lipid-recognition,Immunoglobulin E-set	Domain,Domain	WBGene00006452 locus:heh-1 status:Confirmed SW:O17271 protein_id:AAB71040.2	postembryonic_development_variant ,embryonic_development_variant
135	Contig7982	216	_	29	ref|XP_001898841.1|hypothetical protein Bm1_36975 [Brugia malayi]	6e-13		_	_	_	CE30193 WBGene00020846 status:Confirmed TR:Q22822 protein_id:AAB52504.3	_
327	Contig20743	104	_	_	sp|O97391|ES30_TRICO RecName: Full=30 kDa antigenic glycoprotein; AltName: Full=ESGP30; Flags: Precursor	1e-12		_	_	_	CE26298 WBGene00022233 status:Partially_confirmed TR:Q8MXR3 protein_id:AAM44394.1	_
434	FJ8KW5R02KK9EB	85	_	33	ref|NP_766432.1| flavin containing monooxygenase 9 [Mus musculus]	5e-12	38/76	IPR020946,noIPR	Flavin-containing monooxygenase-like,Unintegrated	Family,Unintegrated	WBGene00001476 locus:fmo-1 flavin-containing monoxygenase status:Confirmed TR:Q21311 protein_id:CAA94291.2	_
313	Contig19682	79	M	20	ref|NP_505561.1| TransThyretin-Related family domain family member (ttr-46) [Caenorhabditis elegans]	2e-11	41/78	IPR001534	Transthyretin-like	Family	WBGene00011571 Transthyretin-like family status:Confirmed SW:Q22285 protein_id:CAA98286.1	_
334	Contig20969	287	M	17	ref|NP_001024553.1| Venom-Allergen-like Protein family member (vap-1) [Caenorhabditis elegans]	2e-11	59/208	IPR014044,noIPR	SCP-like extracellular,Unintegrated	Domain,Unintegrated	WBGene00006886 locus:vap-1 status:Confirmed TR:Q8MQ79 protein_id:AAM54195.1	locomotion_variant
71	Contig4074	113	_	21	ref|XP_002399280.1|ATPase inhibitor, putative [Ixodes scapularis]	3e-11	37/54	_	_	_	CE16792 WBGene00015248 locus:mai-2 ATPase inhibitor status:Confirmed SW:O44441 protein_id:AAB92010.1	_
225	Contig13427	176	_	18	ref|XP_002195683.1| PREDICTED: similar to N-acetyltransferase 15 (GCN5-related, putative) [Taeniopygia guttata]	1e-10	55/160	IPR000182,IPR016181,noIPR	GCN5-related N-acetyltransferase,Acyl-CoA N-acyltransferase,Unintegrated	Domain,Domain,Unintegrated	WBGene00018238 status:Confirmed TR:Q20220 protein_id:AAK84526.3	_
121	Contig7176	161	_	20	ref|XP_001902350.1|Myosin XVIIIA [Brugia malayi]	3e-10		_	_	_	CE34936 WBGene00003515 locus:myo-3 myosin heavy chain status:Partially_confirmed SW:P12844 protein_id:CAB01576.2	locomotion_variant,body_muscle_displaced,sterile_progeny,organism_morphology_variant,body_wall_muscle_myosin_organization_defective,lethal,larval_arrest,embryonic_lethal,transgene_subcellular_localization_variant,paralyzed_arrested_elongation_two_fold,sluggish,receptor_mediated_endocytosis_defective,pattern_of_transgene_expression_variant
328	Contig20774	115	M	18	gb|AAO63577.1| secreted protein 5 precursor [Ancylostoma caninum]	6e-10	33/76	IPR001283,IPR014044,noIPR	Allergen V5/Tpx-1 related,SCP-like extracellular,Unintegrated	Family,Domain,Unintegrated	WBGene00009891 testis-specific protein TPX-1 like status:Partially_confirmed TR:Q20609 protein_id:CAA94349.1	_
223	Contig13331	115	_	21	gb|ABH88210.1| saposin-like protein 1 [Ancylostoma caninum]	7e-10	30/76	IPR008138,IPR008139,IPR011001,noIPR	Saposin-like type B, 2,Saposin B,Saposin-like,Unintegrated	Domain,Domain,Domain,Unintegrated	WBGene00004988 locus:spp-3 status:Confirmed TR:Q22336 protein_id:AAM69087.1	nicotine_response_variant
289	Contig18236	185	_	_	emb|CAR63643.1|hypothetical protein [Angiostrongylus cantonensis]	1e-09		_	_	_	CE39002 WBGene00003601 locus:nhr-2 nuclear homone receptor status:Confirmed SW:Q10902 protein_id:AAC24271.2	protruding_vulva,cuticle_attachment_variant,locomotion_variant,thin,high_incidence_male_progeny,embryonic_arrest,larval_arrest,embryonic_lethal,maternal_sterile,squat
55	Contig2995	64	_	23	gb|AAC24283.1| Nuclear hormone receptor family protein 64, isoform a [Caenorhabditis elegans]	2e-09	33/52	IPR000536,IPR008946,noIPR	Nuclear hormone receptor, ligand-binding, core, Nuclear hormone receptor, ligand-binding,Unintegrated	Domain,Domain,Unintegrated	WBGene00003654 locus:nhr-64 hormone receptor\/zinc finger protein status:Confirmed	_
191	Contig11239	91	_	20	sp|B4XSY9|LECAE_VIPLE RecName: Full=C-type lectin A14; Flags: Precursor	2e-09	34/68	IPR001304,IPR016186,IPR016187,noIPR	C-type lectin,C-type lectin-like,C-type lectin fold,Unintegrated	Domain,Domain,Domain,Unintegrated	WBGene00020191 locus:clec-53 clec family, C-type lectin status:Partially_confirmed TR:P91429 protein_id:AAB42238.2	transgene_expression_reduced
370	FJ8KW5R01CGW0A	74	_	28	ref|XP_002645528.1| C. briggsae CBR-FLP-5 protein [Caenorhabditis briggsae]	6e-09	37/59	IPR002544	FMRFamide-related peptide	Family	WBGene00001448 locus:flp-5 status:Confirmed TR:O61466 protein_id:AAK68683.1	_
206	Contig12217	77	_	_	pir||T23130 hypothetical protein T28B8.4 - Caenorhabditis elegans	9e-09	_	_	_	_	CE38229 WBGene00012114 Human mRNA (KIAA0077) product like status:Predicted TR:P91834 protein_id:CAB03442.2	_
103	Contig6263	94	_	19	ref|XP_002572684.1| serine-type protease inhibitor [Schistosoma mansoni]	1e-08	28/68	IPR002223,noIPR	Proteinase inhibitor I2, Kunitz metazoa,Unintegrated	Domain,Unintegrated	WBGene00012186 locus:mlt-11 Kunitz\/Bovine pancreatic trypsin inhibitor domain (10 domains), Thyroglobulin type-1 repeat status:Partially_confirmed TR:O45881 protein_id:CAB07294.2	nicotine_hypersensitive,larval_arrest,embryonic_lethal,locomotion_variant,transgene_subcellular_localization_variant,molt_defect,L1_arrest
87	Contig5016	213	_	21	ref|XP_002632766.1| Hypothetical protein CBG11658 [Caenorhabditis briggsae]	1e-08	38/103	IPR001478	PDZ/DHR/GLGF	Domain	WBGene00019165 status:Partially_confirmed TR:Q9TXV1 protein_id:AAK29848.1	unclassified,apoptosis_increased
28	Contig1437	48	_	15	ref|XP_001901207.1|Synaptophysin / synaptoporin family protein [Brugia malayi]	1e-07	24/39	_	_	_	CE34299 WBGene00017909 status:Partially_confirmed TR:P83386 protein_id:AAB52340.2	_
102	Contig6210	176	_	21	ref|XP_001893605.1| Trypsin family protein [Brugia malayi]	1e-07	49/157	IPR005514,IPR009003,noIPR	Protein of unknown function DUF316,Serine/cysteine peptidase, trypsin-like,Unintegrated	Family,Domain,Unintegrated	WBGene00006624 locus:try-6 peptidase status:Partially_confirmed TR:O01566 protein_id:AAB93344.2	_
234	Contig14085	70	_	22	gb|AAO92288.2| peptidylglycine alpha-hydroxylating monooxygenase [Heterodera glycines]	3e-07	21/49	IPR000323,IPR008977	Copper type II, ascorbate-dependent monooxygenase, N-terminal, PHM/PNGase F-fold	Domain,Domain	WBGene00022144 status:Confirmed SW:Q95XM2 protein_id:AAK73930.1	extended_life_span
15	Contig846	74	_	22	gb|ACI49118.1| hypothetical protein Cbre_JD14.006 [Caenorhabditis brenneri]	4e-07	25/37	IPR001534,noIPR	Transthyretin-like,Unintegrated	Family,Unintegrated	WBGene00011561 Transthyretin-like family status:Confirmed SW:Q22288 protein_id:CAA82574.1	postembryonic_development_variant,embryonic_development_variant
457	FJ8KW5R02L1ONK	78	_	41	ref|NP_499652.1| hypothetical protein Y111B2A.20 [Caenorhabditis elegans]	5e-07	32/58	IPR013657,IPR020576,noIPR	UAA transporter, Heat shock protein Hsp90, C-terminal,Unintegrated	Family,Region,Unintegrated	WBGene00013740 status:Confirmed TR:Q9BHL2 protein_id:CAC35849.1	slow_development,sterile,gut_granule_biogenesis_reduced,slow_growth,scrawny,sterile_progeny,unclassified,lethal,ER_stress_response_variant,embryonic_lethal,late_embryonic_arrest,L2_lethal,reduced_brood_size,L1_lethal
157	Contig9391	95	_	21	ref|XP_001894671.1|Protein kinase domain containing protein [Brugia malayi]	7e-07		IPR011009,IPR020685,noIPR	Protein kinase-like domain, Tyrosine-protein kinase,Unintegrated	_	CE06503 WBGene00012010 Src homology domain 2, protein tyrosine kinase (ABL subfamily) status:Partially_confirmed TR:Q22765 protein_id:CAA94372.1	_
211	Contig12332	177	_		emb|CAR63643.1|hypothetical protein [Angiostrongylus cantonensis]	1e-06		_	_	_	CE35187 WBGene00011663 status:Predicted TR:Q22363 protein_id:CAA88871.2	fat_content_reduced,life_span_variant
238	Contig14229	108	_	_	ref|NP_506346.2|hypothetical protein T10G3.3 [Caenorhabditis elegans]	2e-06	_	_	_	_	CE37988 WBGene00011694 status:Partially_confirmed TR:P92020 protein_id:CAB03326.3	_
159	Contig9740	56	M	18	pir||T32003 hypothetical protein F36H9.4 - Caenorhabditis elegans	3e-06	24/37	IPR018453,noIPR	Protease inhibitor I8, cysteine-rich trypsin inhibitor-like subgroup,Unintegrated	Domain,Unintegrated	WBGene00018112 status:Predicted TR:O16620 protein_id:AAO12440.1	protruding_vulva,locomotion_variant,slow_growth,sterile_progeny,organism_morphology_variant,embryonic_development_variant, postembryonic_development_variant,exploded_through_vulva
45	Contig2634	151	_	19	gb|ACS37721.1| C-type lectin-1 [Heligmosomoides polygyrus]	3e-06	33/92	IPR001304,IPR016186,IPR016187,noIPR	C-type lectin,C-type lectin-like,C-type lectin fold,Unintegrated	Domain,Domain,Domain,Unintegrated	WBGene00015050 locus:clec-51 clec family, C-type lectin status:Confirmed TR:Q17450 protein_id:AAB00668.1	transgene_expression_reduced
255	Contig15851	121	_	_	gb|ABH88210.1|saposin-like protein 1 [Ancylostoma caninum]	6e-06		_	_	_	CE38527 WBGene00004999 locus:spp-14 status:Confirmed TR:Q2XN18 protein_id:AAX88825.1	_
