# Supplementary material for: An analysis of the transcriptome of Teladorsagia circumcincta: its biological and biotechnological implications
Source: BMC Genomics. 2012 Dec 7;13(Suppl 7):S10. doi: 10.1186/1471-2164-13-S7-S10 (PMC3521389; doi:10.1186/1471-2164-13-S7-S10)
Supplement: Additional File 6 — Secretory proteins predicted from Teladorsagia circumcincta rESTs - comparison with proteomic data. [file 1471-2164-13-S7-S10-S6.xls]

## Sheet: Secretory Proteins - Proteomic 
An analysis of the transcriptome of Teladorsagia circumcincta : its biological and biotechnological implications
Ranjeeta Menon, Robin B. Gasser, Makedonka Mitreva and Shoba Ranganathan
Additional File 6: Secretory proteins predicted from Teladorsagia circumcincta rESTs - comparison with proteomic data
Description (Top Blast hit)	TC-rESTs	Organism	InterPro domains	Proteomics data	RNAi phenotypes of C. elegans homologues	Other Organisms
SXC1 protein	7	Ostertagia ostertagi	Metridin-like ShK toxin	L4 larval, L3	larval_lethal,slow_growth,multivulva,small,unclassified,lethal,larval_arrest,embryonic_lethal,everted_vulva,maternal_sterile,endomitotic_oocytes,oogenesis_variant	N. americanus adult,Toxocara canis,Trichuris muris
L3 ES Protein	6	Ostertagia ostertagi	_	L3	meiosis_variant,embryonic_lethal,postembryonic_development_variant,embryonic_development_variant	_
Transthyretin proteins	6	Caenorhabditis elegans,Ostertagia ostertagi	Transthyretin-like	adult	_	Brugia malayi,Haemonchus contortus,Ancylostomacaninum,L4 T. circumcincta,A. ceylanicum,A. ceylanicum,N. brasiliensis,N. Americanus
saposin-like protein 1	5	Ancylostoma caninum	Saposin B, Saposin-like,Unintegrated,Saposin-like type B, 2	L3, adult	nicotine_response_variant,postembryonic_development_variant ,slow_growth,embryonic_development_variant,extended_life_span,pathogen_susceptibility_increased,embryonic_lethal,transgene_expression_reduced,antimicrobial_gene_expression_variant	_
C-type lectin-1	4	Heligmosomoides polygyrus	C-type lectin, C-type lectin-like,C-type lectin fold,Unintegrated	adult	transgene_expression_reduced	Toxocara canis
globin-like	1	Ostertagia ostertagi	Globin, subset, Globin-like, Globin	L4	postembryonic_development_variant,embryonic_development_variant	adult or L4 T. circumcincta
ASP3	2	Ostertagia ostertagi	SCP-like extracellular,Unintegrated	adult	locomotion_variant	_
astacin	1	nematode	_	L4	slow_growth,transgene_expression_reduced,small	Teladorsagia circumcincta,Ostertagi
Protein kinase domain containing protein	3	Brugia malayi	Protein kinase-like domain,Unintegrated,Tyrosine-protein kinase,Mitotic checkpoint serine/threonine protein kinase, Bub1	adult	embryonic_development_variant,aldicarb_resistant,nicotine_hypersensitive,postembryonic_development_variant,embryonic_lethal,pattern_of_transgene_expression_variant,maternal_sterile,receptor_mediated_endocytosis_defective,protruding_vulva,sterile,locomotion_variant,larval_lethal,multiple_cytoplasmic_cavities_early_emb,sterile_progeny,germ_cell_mitosis_variant,lethal,multiple_nuclei_early_emb,embry…	C. elegans/C. briggsae
ancylostoma-secreted protein-like protein	2	Ostertagia ostertagi	Allergen V5/Tpx-1 related,SCP-like extracellular,Unintegrated	adult	locomotion_variant	L3 Ancylostoma, L4 Teladorsagia circumcincta
Trypsin family protein	1	Brugia malayi	Protein of unknown function DUF316,Serine/cysteine peptidase, trypsin-like,Unintegrated	adult,L3	_	_
serine-type protease inhibitor	1	Schistosoma mansoni	Proteinase inhibitor I2, Kunitz metazoa,Unintegrated	adult	nicotine_hypersensitive,larval_arrest,embryonic_lethal,locomotion_variant,transgene_subcellular_localization_variant,molt_defect,L1_arrest	_
cathepsin B-like cysteine protease	1	Ostertagia ostertagi	_	L3	_	L4 , adult H.contortus
putative Lipid Binding Protein	1	Angiostrongylus cantonensis	Calycin-like,Calycin,Unintegrated	L4, L5	egg_laying_defective	_
