# Supplementary material for: An analysis of the transcriptome of Teladorsagia circumcincta: its biological and biotechnological implications
Source: BMC Genomics. 2012 Dec 7;13(Suppl 7):S10. doi: 10.1186/1471-2164-13-S7-S10 (PMC3521389; doi:10.1186/1471-2164-13-S7-S10)
Supplement: Additional File 7 — Transmembrane proteins predicted from rESTs from Teladorsagia circumcincta and their homologues and RNAi phenotypes. [file 1471-2164-13-S7-S10-S7.xls]

## Sheet: rESTs-RNAi Phenotypes
An analysis of the transcriptome of Teladorsagia circumcincta : its biological and biotechnological implications
Ranjeeta Menon, Robin B. Gasser, Makedonka Mitreva and Shoba Ranganathan
Additional File 7:Transmembrane proteins predicted from rESTs from Teladorsagia circumcincta and their homologues and RNAi phenotypes.
EST sequence ID	Residues (aa)	Start	SP	Description (top NR hit)	E-value	% Identity (aa)	Interproscan ID	Description	Type	Wormpep homologue (top hit)	RNAi phenotype in C. elegans
Contig9951	351	_	22	ref|NP_498909.1| DumPY : shorter than wild-type family member (dpy-19) [Caenorhabditis elegans]	1e-107	196/333	IPR018732,noIPR	Dpy-19,Unintegrated	Region,Unintegrated	WBGene00001078 locus:dpy-19 status:Partially_confirmed SW:P34413 protein_id:AAA65466.2	postembryonic_development_variant,embryonic_development_variant
Contig16052	294	_	_	ref|NP_492031.1|hypothetical protein M05B5.6 [Caenorhabditis elegans]	1e-74		_	_	_	CE18081 WBGene00010873 status:Partially_confirmed TR:Q21517 protein_id:CAA95836.1	_
Contig13212	270	_	27	ref|NP_492624.2| hypothetical protein F52F12.7 [Caenorhabditis elegans]	3e-75	143/254	IPR002913,noIPR	Lipid-binding START,Unintegrated	Domain	WBGene00009940 steroidogenic acute regulatory protein like status:Confirmed SW:O17883 protein_id:CAB05736.1	_
Contig6895	240	_	19	ref|YP_001360326.1|metal dependent phosphohydrolase [Kineococcus radiotolerans SRS30216]	0.076		_	_	_	CE39762 WBGene00020196 status:Partially_confirmed SW:Q22122 protein_id:AAA82448.2	_
Contig13206	240	_	24	ref|XP_002638535.1| C. briggsae CBR-SBT-1 protein [Caenorhabditis briggsae]	2e-76	139/206	IPR007945	Neuroendocrine 7B2 precursor	Family	WBGene00011392 locus:sbt-1 neuroendocrine protein 7B2 status:Confirmed TR:Q9XTY3 protein_id:CAB07408.1	aldicarb_resistant
Contig19759	240	_	_	ref|XP_778180.1|hypothetical protein CNBA1800 [Cryptococcus neoformans var. neoformans B-3501A]	0.53	_	_	_	_	CE37168 WBGene00004164 locus:pqn-83 status:Confirmed TR:Q69YZ1 protein_id:CAH10817.1	postembryonic_development_variant,locomotion_variant,larval_lethal,maternal_sterile,embryonic_development_variant
Contig15101	226	_	20	ref|XP_002634316.1| Hypothetical protein CBG17657 [Caenorhabditis briggsae]	1e-31	67/115	IPR000276,noIPR	7TM GPCR, rhodopsin-like,Unintegrated	Family,Unintegrated	WBGene00016842 G-protein coupled receptor status:Partially_confirmed TR:Q18757 protein_id:AAA83308.2	egg_laying_variant,locomotion_variant
Contig16630	219	_	34	ref|NP_001023903.1| hypothetical protein F40A3.3 [Caenorhabditis elegans]	1e-69	127/190	IPR008914,noIPR	Phosphatidylethanolamine-binding protein PEBP,Unintegrated	Family,Unintegrated	WBGene00018218 phosphatidylethanolamine binding protein status:Confirmed SW:O16264 protein_id:AAB65322.1	_
Contig4082	213	_	16	ref|NP_500797.1| fatty acid ELOngation family member (elo-6) [Caenorhabditis elegans]	1e-55	103/169	IPR002076	GNS1/SUR4 membrane protein	Family	WBGene00001244 locus:elo-6 status:Confirmed TR:Q20303 protein_id:AAK29807.1	slow_growth
Contig8680	212	_	28	ref|XP_002634886.1|Hypothetical protein CBG10557 [Caenorhabditis briggsae]	4e-25		_	_	_	CE17440 WBGene00016027 status:Confirmed TR:O61828 protein_id:AAC17535.1	physiology_variant
Contig15099	204	_	27	ref|NP_501459.1| Homolog of Yeast Longevity gene family member (hyl-1) [Caenorhabditis elegans]	1e-39	79/148	IPR006634,noIPR	TRAM/LAG1/CLN8 homology domain,Unintegrated	Domain,Unintegrated	WBGene00002043 locus:hyl-1 status:Confirmed TR:Q9GYR9 protein_id:AAF99867.2	programmed_cell_death_variant,radiation_induced_germ_cell_apoptosis_resistant,gene_expression_variant
Contig1493	201	_	29	ref|XP_002598289.1| hypothetical protein BRAFLDRAFT_204841 [Branchiostoma floridae]	8e-07	38/119	IPR001304,IPR016186,IPR016187,noIPR	C-type lectin,C-type lectin-like,C-type lectin fold,Unintegrated	Domain,Domain,Domain,Unintegrated	WBGene00020585 status:Partially_confirmed TR:Q22591 protein_id:AAA83595.1	transgene_expression_reduced,unclassified
Contig1991	200	_	31	ref|YP_001125797.1|precorrin-2 methylase [Geobacillus thermodenitrificans NG80-2]	3.1		_	_	_	CE01723 WBGene00014067 status:Partially_confirmed SW:Q09380 protein_id:CAA86846.1	_
Contig12132	195	_	30	ref|XP_001898454.1| Sideroflexin 1 [Brugia malayi]	2e-38	79/154	IPR004686,noIPR	Tricarboxylate/iron carrier,Unintegrated	Family,Unintegrated	WBGene00008137 locus:sfxn-1.4 status:Partially_confirmed TR:Q18666 protein_id:CAA93764.1	_
Contig16708	188	_	35	ref|XP_002192626.1| PREDICTED: similar to mannose receptor C1 [Taeniopygia guttata]	0.0005	42/162	IPR001304,IPR016186,IPR016187	C-type lectin, C-type lectin-like, C-type lectin fold	Domain,Domain,Domain	WBGene00009860 locus:clec-32 status:Predicted TR:Q7YX12 protein_id:CAE17834.1	_
Contig3106	182	_	23	ref|XP_001967034.1| GF21734 [Drosophila ananassae]	2e-05	29/112	IPR001304,IPR016186,IPR016187,noIPR	C-type lectin,C-type lectin-like,C-type lectin fold,Unintegrated	Domain,Domain,Domain,Unintegrated	WBGene00007822 Lectin C-type domain short and long forms status:Predicted TR:O45275 protein_id:CAB02809.2	_
Contig5321	176	_	27	ref|NP_502192.1| LYSozyme family member (lys-4) [Caenorhabditis elegans]	2e-36	76/147	IPR017853,noIPR	Glycoside hydrolase, catalytic core,Unintegrated	Domain,Unintegrated	WBGene00003093 locus:lys-4 status:Confirmed TR:Q20964 protein_id:CAA97797.1	transgene_expression_reduced
Contig10860	175	_	38	ref|NP_501400.1| hypothetical protein F35H10.10 [Caenorhabditis elegans]	2e-59	109/166	IPR017978,noIPR	GPCR, family 3, C-terminal,Unintegrated	Domain,Unintegrated	WBGene00018073 status:Confirmed TR:Q20073 protein_id:AAA81683.2	_
Contig2134	174	_	23	ref|XP_002634987.1| Hypothetical protein CBG13527 [Caenorhabditis briggsae]	3e-49	104/161	IPR008417,noIPR	B-cell receptor-associated 31-like,Unintegrated	Family,Unintegrated	WBGene00021883 status:Confirmed TR:Q9N3B5 protein_id:AAF59580.1	_
Contig19517	174	_	_	gb|AAD17409.1|putative retroelement pol polyprotein [Arabidopsis thaliana]	0.26		_	_	_	CE09695 WBGene00009164 locus:hrdl-1 Zinc finger, C3HC4 type (RING finger) status:Confirmed SW:P90859 protein_id:CAB03049.1	embryonic_lethal,slow_growth,transgene_subcellular_localization_variant,unclassified,protein_aggregation_variant,germ_cell_hypersensitive_ionizing_radiation
Contig453	171	_	27	ref|XP_001900008.1| Immunoglobulin I-set domain containing protein [Brugia malayi]	1e-50	91/117	IPR003598,IPR003599,IPR013783,noIPR	Immunoglobulin subtype 2,Immunoglobulin subtype,Immunoglobulin-like fold,Unintegrated	Domain,Domain,Domain,Unintegrated	WBGene00043050 locus:oig-4 status:Confirmed TR:Q5WRU0 protein_id:AAU87820.1	sterile,lethal
Contig8220	168	_	25	ref|XP_002648175.1| Hypothetical protein CBG24261 [Caenorhabditis briggsae]	7e-52	100/136	IPR006056,IPR006175,IPR013813	YjgF-like protein, Endoribonuclease L-PSP,Endoribonuclease L-PSP/chorismate mutase-like	Family,Family,Domain	WBGene00016011 status:Confirmed SW:Q10121 protein_id:AAM22035.1	postembryonic_development_variant,embryonic_development_variant
>Contig14984	166	_	_	gb|EEE53878.1|hypothetical protein OsJ_00386 [Oryza sativa Japonica Group]	1.6		_	_	_	CE00961 WBGene00000396 locus:cdh-4 Approximately 25 cadherin-repeats, 3 EGF domains and one Laminin G domain status:Partially_confirmed SW:Q19319 protein_id:CAA84339.1	postembryonic_development_variant,ventral_cord_patterning_variant,axon_midline_crossing_variant,axon_fasciculation_variant,embryonic_development_variant
Contig22306	165	_	27	ref|XP_002645176.1| C. briggsae CBR-VEM-1 protein [Caenorhabditis briggsae]	4e-36	78/133	IPR001199,noIPR	Cytochrome b5,Unintegrated	Domain,Unintegrated	WBGene00006890 locus:vem-1 status:Confirmed TR:Q9TY05 protein_id:AAD31555.1	unclassified
Contig13310	164	_		ref|XP_002636672.1|Hypothetical protein CBG23385 [Caenorhabditis briggsae]	1e-38		_	_	_	CE08130 WBGene00007549 sugar transporter status:Partially_confirmed TR:O01927 protein_id:CAB07311.1	nicotine_response_variant
Contig19978	164	_	23	ref|XP_002639569.1| Hypothetical protein CBG04200 [Caenorhabditis briggsae]	1e-37	81/115	IPR007070,IPR017852,noIPR	GPI ethanolamine phosphate transferase 1,GPI ethanolamine phosphate transferase 1, C-terminal,Unintegrated	Family,Domain,Unintegrated	WBGene00021840 status:Partially_confirmed TR:Q9N3C5 protein_id:AAF59557.4	_
Contig16328	162	_	29	ref|XP_002641305.1| C. briggsae CBR-TTR-15 protein [Caenorhabditis briggsae]	2e-36	73/111	IPR001534,noIPR	Transthyretin-like,Unintegrated	Family,Unintegrated	WBGene00011561 Transthyretin-like family status:Confirmed SW:Q22288 protein_id:CAA82574.1	postembryonic_development_variant,embryonic_development_variant
Contig13651	161	_		emb|CAR63643.1|hypothetical protein [Angiostrongylus cantonensis]	5e-09		_	_	_	CE30980 WBGene00018257 status:Confirmed TR:Q966J6 protein_id:AAK85476.2	_
Contig4834	159	_	27	ref|NP_505966.1| hypothetical protein T04F3.4 [Caenorhabditis elegans]	8e-31	69/117	IPR011992,noIPR	EF-hand-like domain,Unintegrated	Domain,Unintegrated	WBGene00011439 EF hand domains status:Confirmed TR:Q22159 protein_id:CAA96671.2	_
Contig4568	158	_	28	ref|XP_001644504.1|hypothetical protein Kpol_529p26 [Vanderwaltozyma polyspora DSM 70294] sp|A7TM79|ATG2_VANPO RecName: Full=Autophagy-related protein 2	0.85		_	_	_	CE02111 WBGene00003616 locus:nhr-17 nuclear hormone receptor status:Partially_confirmed TR:Q17589 protein_id:CAA90291.1	_
Contig11711	156	_		ref|XP_002645477.1|C. briggsae CBR-KQT-2 protein [Caenorhabditis briggsae]	6.7		_	_	_	CE04838 WBGene00006504 locus:kcc-1 status:Partially_confirmed TR:Q21977 protein_id:AAA81476.1	embryonic_lethal
Contig15831	155	_	_	ref|ZP_05735428.2|sodium:solute symporter family protein [Prevotella tannerae ATCC 51259]	0.95		_	_	_	CE09389 WBGene00017466 status:Partially_confirmed TR:Q9GUC7 protein_id:AAF98617.1	_
Contig6227	154	_	19	_	_	_	_	_	_	_
Contig12788	152	_	_	_	_	_	_	_	_	_
Contig18737	152	_	_	emb|CAR97833.1|C. elegans protein F46G10.5b, partially confirmed by transcript evidence [Caenorhabditis elegans]	3e-06		_	_	_	CE31522 WBGene00004238 locus:ptr-24 status:Partially_confirmed TR:Q20479 protein_id:CAA90545.2	larval_arrest,sterile,embryonic_lethal,locomotion_variant,reduced_brood_size,lethal
Contig2389	151	_	28	ref|XP_002643086.1| C. briggsae CBR-ALH-1 protein [Caenorhabditis briggsae]	2e-35	71/141	IPR015590,IPR016161,IPR016162,noIPR	Aldehyde dehydrogenase, Aldehyde/histidinol dehydrogenase,Aldehyde dehydrogenase, N-terminal,Unintegrated	Domain,Domain,Domain,Unintegrated	WBGene00000107 locus:alh-1 Aldehyde dehydrogenase 2 status:Confirmed TR:Q20780 protein_id:AAA20615.3	postembryonic_development_variant,embryonic_development_variant
>Contig6060	149	_	29	ref|NP_508809.1|hypothetical protein F55D10.4 [Caenorhabditis elegans]	7e-28	_	_	_	_	CE02779 WBGene00018879 olfactory receptor-like protein (weak) status:Partially_confirmed TR:Q20827 protein_id:AAA81729.1	_
Contig1028	146	_	29	ref|NP_497272.1|hypothetical protein K02F3.9 [Caenorhabditis elegans]	2e-31	_	_	_	_	CE01355 WBGene00019332 status:Confirmed TR:Q21151 protein_id:AAK21424.1	postembryonic_development_variant,embryonic_development_variant
Contig1554	143	_	23	ref|XP_002160422.1|PREDICTED: similar to viral A-type inclusion protein [Hydra magnipapillata]	3.2	_	_	_	_	CE18503 WBGene00007601 status:Confirmed TR:Q9XVT3 protein_id:CAB02728.1	_
Contig17387	143	_	_	_	_	_	_	_	_	CE29241 WBGene00006703 locus:ubc-6 Ubiquitin-conjugating enzyme status:Confirmed	transgene_subcellular_localization_variant,protein_aggregation_variant
Contig9959	142	_		_	_	_	_		_
Contig15186	142	_	_	emb|CAH23216.1|putative L3 ES protein [Ostertagia ostertagi]	1e-10		_	_	_	CE07948 WBGene00015499 status:Partially_confirmed TR:O01483 protein_id:AAB52443.1	protruding_vulva,sterile_progeny,organism_morphology_variant,embryonic_lethal_late_emb,RNAi_resistant,embryonic_lethal,shortened_life_span,age_associated_fluorescence_increased,receptor_mediated_endocytosis_defective,pattern_of_transgene_expression_varian
Contig11194	141	_	18	ref|XP_002636857.1| Hypothetical protein CBG09313 [Caenorhabditis briggsae]	1e-05	37/128	IPR008574	Protein of unknown function DUF856, Caenorhabditis species	Family	WBGene00020991 status:Predicted TR:O45005 protein_id:AAK21495.1	_
Contig11822	138	M	15	ref|NP_496453.1| TransThyretin-Related family domain family member (ttr-18) [Caenorhabditis elegans]	9e-42	82/139	IPR001534,noIPR	Transthyretin-like,Unintegrated	Family,Unintegrated	WBGene00007142 Transthyretin-like family status:Confirmed TR:Q17473 protein_id:CAA91371.1	_
Contig17097	137	_	19	ref|NP_509673.1| PhosphatidylSerine SYnthase family member (pssy-1) [Caenorhabditis elegans]	4e-44	90/137	IPR004277,noIPR	Phosphatidyl serine synthase,Unintegrated	Family,Unintegrated	WBGene00013920 locus:pssy-1 phosphatidylserine synthase I status:Partially_confirmed TR:Q09643 protein_id:CAA87373.1	small
Contig3386	133	_	23	ref|XP_002640039.1| Hypothetical protein CBG12511 [Caenorhabditis briggsae]	1e-21	55/93	IPR008506,noIPR	Protein of unknown function DUF788,Unintegrated	Family,Unintegrated	WBGene00011033 status:Confirmed TR:Q21737 protein_id:CAA99892.2	sterile,lethal
Contig16801	130	_	_	ref|NP_505966.1|hypothetical protein T04F3.4 [Caenorhabditis elegans]	1e-23	_	_	_	_	CE28952 WBGene00011439 EF hand domains status:Confirmed TR:Q22159 protein_id:CAA96671.2	_
>Contig8705	129	_	20	ref|XP_001898133.1|Innexin family protein [Brugia malayi]	8e-15	_	IPR000990,noIPR	Innexin,Unintegrated	_	CE06279 WBGene00006747 locus:unc-7 unc-7 membrane protein status:Confirmed SW:Q03412 protein_id:CAA94607.1	sodium_chemotaxis_defective,presynaptic_region_morphology_variant,locomotion_variant,chloride_chemotaxis_defective,postsynaptic_region_morphology_variant,backing_increased,aldicarb_resistant,presynaptic_component_localization_variant,antibody_staining_red
Contig15132	128	_	_	ref|NP_001022735.1|hypothetical protein R155.1 [Caenorhabditis elegans]	2e-34	_	_	_	_	CE32713 WBGene00020115 status:Confirmed TR:O01925 protein_id:AAB54271.2	embryonic_lethal,postembryonic_development_variant,reduced_brood_size,dumpy,embryonic_development_variant
Contig11453	126	_		ref|XP_800548.2|PREDICTED: hypothetical protein [Strongylocentrotus purpuratus]	6.3	_	_	_	_	CE12770 WBGene00003982 locus:pes-9 Yeast hypothetical 52.9 KD protein like status:Confirmed TR:O18000 protein_id:CAB07646.1	_
Contig17921	124	_	_	ref|NP_503408.1|hypothetical protein Y75B7AR.1 [Caenorhabditis elegans]	1e-10	_	_	_	_	CE27416 WBGene00022287 status:Confirmed TR:Q9N2X6 protein_id:AAF60880.2	_
Contig1896	123	_	32	ref|XP_001897825.1| Major Facilitator Superfamily protein [Brugia malayi]	9e-32	67/121	IPR016196,noIPR	Major facilitator superfamily, general substrate transporter,Unintegrated	Domain,Unintegrated	WBGene00018860 status:Partially_confirmed TR:Q94243 protein_id:AAD32274.1	_
Contig13228	123	_	22	ref|XP_002635067.1| Hypothetical protein CBG11281 [Caenorhabditis briggsae]	9e-25	61/101	IPR006603,noIPR	Cystinosin/ERS1p repeat,Unintegrated	Repeat	WBGene00018181 status:Confirmed SW:Q20157 protein_id:AAA83473.1	protein_subcellular_localization_variant
Contig3128	121	_	19	ref|NP_775806.2|C-type lectin, superfamily member 13 [Homo sapiens] sp|Q8N1N0|CLC4F_HUMAN RecName: Full=C-type lectin domain family 4 member F; AltName: Full=C-type lectin superfamily member 13; Short=C-type lectin 13	0.28	_	_	_	_	CE27828 WBGene00016450 locus:clec-5 clec family, C-type lectin status:Confirmed TR:Q18492 protein_id:AAA62570.2	postembryonic_development_variant,embryonic_development_variant
Contig2763	120	_	28	gb|AAK18279.2|major allergen [Brugia malayi]	0.0002	_	_	_	_	CE15215 WBGene00013884 status:Confirmed SW:Q23307 protein_id:CAB01530.1	_
Contig10321	120	_		ref|NP_500042.1|hypothetical protein C44B12.1 [Caenorhabditis elegans]	0.001	_	_		_	CE27850 WBGene00016636 status:Confirmed TR:O44145 protein_id:AAB88324.2	embryonic_lethal,embryo_osmotic_integrity_defective_early_emb,maternal_sterile
Contig15278	120	_	31	gb|ACI49198.1| hypothetical protein Csp3_JD03.007 [Caenorhabditis sp. PS1010]	5e-22	47/65	IPR007273,noIPR	SCAMP,Unintegrated	Family,Unintegrated	WBGene00004743 locus:scm-1 status:Confirmed TR:O01967 protein_id:AAK84628.1	_
Contig13088	119	_		ref|NP_001033369.1|hypothetical protein R12B2.8 [Caenorhabditis elegans]	9e-08	_	_	_	_	CE38860 WBGene00044411 status:Predicted TR:Q4PIX2 protein_id:AAY86272.1	_
Contig2366	117	_	24	ref|YP_001135635.1|hypothetical protein Mflv_4378 [Mycobacterium gilvum PYR-GCK]	3.9	_	_	_	_	CE31351 WBGene00001579 locus:gex-2 status:Confirmed SW:O44518 protein_id:AAB92078.6	axon_guidance_variant,ventral_enclosure_variant,protruding_vulva,locomotion_variant,larval_lethal,slow_growth,organism_morphology_variant,egg_laying_variant,hypodermis_disorganized,late_larval_lethal,embryonic_lethal,dumpy,accumulated_cell_corpses,gut_on_
Contig5245	117	M	30	ref|XP_002631363.1| Hypothetical protein CBG03199 [Caenorhabditis briggsae]	2e-10	44/128	IPR000276,noIPR	7TM GPCR, rhodopsin-like,Unintegrated	Family,Unintegrated	WBGene00011578 G-protein coupled receptor status:Predicted TR:Q22305 protein_id:CAB76411.2	_
Contig17325	117	M	43	ref|XP_002633890.1| Hypothetical protein CBG19952 [Caenorhabditis briggsae]	2e-47	92/114	IPR009445,noIPR	Protein of unknown function DUF1077,Unintegrated	Family,Unintegrated	WBGene00022776 status:Confirmed TR:Q9N4N3 protein_id:AAF60946.1	larval_arrest,embryonic_lethal,embryo_osmotic_integrity_defective_early_emb,reduced_brood_size,maternal_sterile
Contig5903	116	_	22	ref|NP_502178.1|yeast SEC homolog family member (sec-24.1) [Caenorhabditis elegans]	1e-34	_	_	_	_	CE05594 WBGene00004755 locus:sec-24.1 Yeast hypothetical YIK9 protein like status:Partially_confirmed TR:Q19371 protein_id:CAA97788.1	larval_arrest,sick,larval_lethal,transgene_subcellular_localization_variant,receptor_mediated_endocytosis_defective,pattern_of_transgene_expression_variant,maternal_sterile,lethal
Contig6695	116	_	24	_	_	_	_	_	_	_	_
Contig1559	115	_	19	ref|XP_002406569.1| carrier protein CGI-69, putative [Ixodes scapularis]	3e-18	45/94	IPR001993,IPR018108,noIPR	Mitochondrial substrate carrier,Mitochondrial substrate/solute carrier,Unintegrated	Family,Repeat,Unintegrated	WBGene00007622 carrier protein status:Partially_confirmed SW:Q09461 protein_id:CAA86739.2	larval_arrest,sterile,postembryonic_development_variant,reduced_brood_size,embryonic_development_variant
Contig10030	115	_		ref|XP_001829755.1|predicted protein [Coprinopsis cinerea okayama7#130]	5.8	_	_	_	_	_	_
Contig19929	115	_	24	ref|XP_001900569.1| UDP-galactose transporter family protein [Brugia malayi]	4e-33	69/113	IPR007271,noIPR	Nucleotide-sugar transporter,Unintegrated	Family,Unintegrated	WBGene00022721 locus:ugtp-1 status:Confirmed SW:Q02334 protein_id:AAK82925.2	postembryonic_development_variant,embryonic_development_variant
Contig806	114	_	28	ref|XP_002633783.1| Hypothetical protein CBG03474 [Caenorhabditis briggsae]	3e-25	66/105	IPR001757,IPR008250,noIPR	ATPase, P-type, K/Mg/Cd/Cu/Zn/Na/Ca/Na/H-transporter,ATPase, P-type, ATPase-associated domain,Unintegrated	Family,Domain,Unintegrated	WBGene00012341 Transport ATPase like status:Partially_confirmed SW:Q27533 protein_id:CAA94236.2	nicotine_hypersensitive,transgene_subcellular_localization_variant,protein_aggregation_variant,lethal
Contig8558	114	_	29	ref|XP_001640408.1|predicted protein [Nematostella vectensis]	5e-05		_	_	_	CE20185 WBGene00012394 locus:hsd-1 3-beta hydroxysteriod dehydrogenase\/isomerase family status:Predicted TR:Q9XWF0 protein_id:CAA21722.1	pheromone_induced_dauer_formation_enhanced
Contig21489	114	_	_	ref|XP_002639645.1| C. briggsae CBR-IMP-1 protein [Caenorhabditis briggsae]	1e-20	56/118	IPR007369,noIPR	Peptidase A22B, signal peptide peptidase,Unintegrated	Family,Unintegrated	WBGene00007979 locus:imp-1 status:Partially_confirmed TR:Q564X1 protein_id:CAI79137.1	_
Contig995	112	_	38	ref|NP_496266.1|hypothetical protein F59B10.5 [Caenorhabditis elegans]	1e-13		_	_	_	CE01594 WBGene00010321 status:Confirmed SW:Q09953 protein_id:CAA88599.1	_
Contig4465	112	_	16	ref|XP_002635759.1| Hypothetical protein CBG10414 [Caenorhabditis briggsae]	0.0003	24/48	IPR006029,noIPR	Neurotransmitter-gated ion-channel transmembrane domain,Unintegrated	Domain,Unintegrated	WBGene00011360 locus:lgc-18 nicotininc acetylcholine receptor status:Predicted TR:Q22084 protein_id:CAA91540.3	_
Contig17990	111	_	_	ref|NP_510033.2|hypothetical protein M153.2 [Caenorhabditis elegans]	2e-32		_			CE36657 WBGene00010925 status:Predicted TR:Q21545 protein_id:CAA91944.2	_
Contig20042	111	_	34	gb|ACS37722.1| C-type lectin-1 [Nippostrongylus brasiliensis]	4e-08	29/50	IPR001304,IPR016186,IPR016187,noIPR	C-type lectin,C-type lectin-like,C-type lectin fold,Unintegrated	Domain,Domain,Domain,Unintegrated	WBGene00018246 status:Predicted TR:Q9TZ75 protein_id:AAC68804.1	postembryonic_development_variant,embryonic_development_variant
Contig15205	110	_	_	ref|ZP_04771423.1|ATP dependent DNA ligase [Asticcacaulis excentricus CB 48]	3.6		_	_	_	CE18445 WBGene00022643 status:Partially_confirmed TR:O61865 protein_id:AAG45570.1	_
Contig10028	109	_		_			_	_	_
Contig11440	109	_	18	ref|NP_500130.1| hypothetical protein Y41D4A.4 [Caenorhabditis elegans]	1e-38	82/100	IPR004240,noIPR	Nonaspanin (TM9SF),Unintegrated	Family,Unintegrated	WBGene00021506 status:Partially_confirmed TR:Q95Y24 protein_id:AAK68454.1	embryonic_lethal
Contig5118	108	_	24	emb|CAH23216.1|putative L3 ES protein [Ostertagia ostertagi]	0.016		_	_	_	CE40661 WBGene00011862 status:Partially_confirmed TR:O01260 protein_id:CAA92491.2	_
Contig9233	108	_	31	_			IPR011001	Saposin-like	_	CE32477 WBGene00011066 Zinc finger, C2H2 type (5 domains) status:Partially_confirmed TR:Q21777 protein_id:CAA95846.2	_
Contig7476	107	_	27	ref|YP_001354556.1|sodium:solute symporter family protein [Janthinobacterium sp. Marseille]	2.1		_	_	_	CE22417 WBGene00001775 locus:gst-27 glutathione S-transferase status:Confirmed TR:Q9NAB3 protein_id:CAB61104.1	_
Contig21953	107	_	27	gb|AAK21658.1|AF154046_1 naegleriapore A pore-forming peptide precursor [Naegleria fowleri]	0.36	21/79	IPR011001	Saposin-like	Domain	WBGene00001536 locus:gcy-9 guanylate cyclase status:Predicted TR:Q23496 protein_id:CAA91488.1	_
Contig585	106	_	30	ref|NP_501557.2| hypothetical protein C53B4.3 [Caenorhabditis elegans]	8e-22	49/83	IPR011701,IPR016196,noIPR	Major facilitator superfamily MFS-1,Major facilitator superfamily, general substrate transporter,Unintegrated	Domain,Domain,Unintegrated	WBGene00008273 status:Partially_confirmed TR:Q18797 protein_id:CAA92452.3	_
Contig1606	106	_	31	_	_	_	_	_	_	CE19592 WBGene00020757 locus:ucr-2.3 Ubiquinol-cytochrome C reductase complex core protein 2 status:Confirmed TR:Q9TZ33 protein_id:AAC68920.1	protruding_vulva,sterile,locomotion_variant,larval_lethal,sterile_progeny,embryonic_development_variant,thin,lethal,slow_embryonic_development,larval_arrest,postembryonic_development_variant,embryonic_lethal,transposon_silencing_variant,exploded_through_v
Contig9245	105	_	25	_			_		_	CE11232 WBGene00018966 status:Partially_confirmed TR:Q20871 protein_id:AAB52683.1	postembryonic_development_variant,embryonic_development_variant
Contig13838	105	_	27	ref|NP_501557.2| hypothetical protein C53B4.3 [Caenorhabditis elegans]	1e-25	54/105	IPR011701,IPR016196,noIPR	Major facilitator superfamily MFS-1,Major facilitator superfamily, general substrate transporter,Unintegrated	Domain,Domain,Unintegrated	WBGene00008273 status:Partially_confirmed TR:Q18797 protein_id:CAA92452.3	_
Contig19771	104	_	_	_	_	_	_	_	_	CE38050 WBGene00016689 locus:srbc-21 7TM chemoreceptor, srbc family status:Predicted TR:O44696 protein_id:AAC25874.2	_
Contig12101	103	_	_	_	_	_	_	_	_	CE29792 WBGene00002169 locus:isw-1 status:Confirmed SW:P41877 protein_id:AAA50636.2	protruding_vulva,sterile,sick,slow_growth,larval_lethal,sterile_progeny,lethal,embryonic_development_variant,growth_rate_variant,larval_arrest,embryonic_lethal,postembryonic_development_variant,sterile_F1,exploded_through_vulva,reduced_brood_size
Contig20198	103	_	_	ref|XP_725084.1|patatin [Plasmodium yoelii yoelii str. 17XNL]	8.5	_	_	_	_	CE23985 WBGene00011767 serine-pyruvate aminotransferase status:Confirmed TR:Q94055 protein_id:CAB03364.2	_
Contig3493	102	_	40	_			_	_	_	CE18567 WBGene00008500 status:Partially_confirmed TR:Q9XVA5 protein_id:CAB04045.1	exploded_through_vulva
Contig11031	102	_		ref|XP_002579728.1|afadin (af-6 protein) [Schistosoma mansoni]	0.88		_		_	CE38842 WBGene00019330 status:Partially_confirmed TR:Q21149 protein_id:AAK21419.2	_
Contig20222	102	_	20	ref|NP_496375.1| Ribosomal Protein, Large subunit family member (rpl-41) [Caenorhabditis elegans]	2e-25	57/60	IPR000552,IPR011332	Ribosomal protein L44e,Ribosomal protein, zinc-binding	Family,Domain	WBGene00004454 locus:rpl-41 60S ribosomal protein status:Confirmed SW:P48166 protein_id:CAA90434.1	pleiotropic_defects_severe_early_emb,sterile,protruding_vulva,molt_defect,sterile_progeny,small,larval_arrest,embryonic_lethal, transgene_subcellular_localization_variant,maternal_sterile,reduced_brood_size
Contig15230	101	_		_			_
Contig17250	100	_	31	ref|NP_506254.2| TRYpsin-like Protease family member (try-10) [Caenorhabditis elegans]	6e-11	34/69	IPR001254,IPR009003,noIPR	Peptidase S1/S6, chymotrypsin/Hap,Serine/cysteine peptidase, trypsin-like,Unintegrated	Domain,Domain,Unintegrated	WBGene00008849 locus:try-10 status:Partially_confirmed TR:Q19476 protein_id:CAB01420.2	_
Contig18080	99	_	_	_	_	_	_	_	_	_
Contig19340	99	_	_	_	_	_	_	_	_	CE02532 WBGene00016406 status:Partially_confirmed TR:Q18438 protein_id:AAA68422.1	_
Contig10101	98	_	_	ref|NP_499820.1|FMRF-Like Peptide family member (flp-15) [Caenorhabditis elegans]	1e-11	_	_	_	_	CE16731 WBGene00001458 locus:flp-15 status:Confirmed TR:O46023 protein_id:CAB05022.1	postembryonic_development_variant,embryonic_development_variant
Contig11547	98	_	_	ref|XP_002636702.1|C. briggsae CBR-RAD-50 protein [Caenorhabditis briggsae]	5e-19	_	_	_	_	CE41010 WBGene00004296 locus:rad-50 status:Confirmed TR:A5JYU5 protein_id:CAN86608.1	meiosis_variant,sterile,embryonic_lethal,slow_growth,unclassified,high_incidence_male_progeny,apoptosis_increased,lethal
Contig20604	98	_	_	ref|XP_002647056.1|Hypothetical protein CBG03577 [Caenorhabditis briggsae]	7e-15	_	_	_	_	CE28340 WBGene00010139 Leucine Rich Repeat (2 copies) (2 domains) status:Partially_confirmed TR:Q95ZS5 protein_id:CAC42304.1	protruding_vulva,sterile,locomotion_variant,sick,slow_growth,multivulva,RNAi_resistant,embryonic_development_variant,larval_arrest,embryonic_lethal,postembryonic_development_variant,exploded_through_vulva,somatic_transgene_silencing_variant,transgene_expr
Contig3159	97	_	30	gb|ACI49248.1| hypothetical protein Csp3_JD06.014 [Caenorhabditis sp. PS1010]	7e-30	64/87	IPR001179,noIPR	Peptidyl-prolyl cis-trans isomerase, FKBP-type,Unintegrated	Domain,Unintegrated	WBGene00001426 locus:fkb-1 FK506-binding protein status:Confirmed TR:Q20107 protein_id:CAA92994.1	_
Contig5434	97	_	24	ref|NP_491783.1| hypothetical protein T09B4.1 [Caenorhabditis elegans]	5e-14	39/97	IPR007315,noIPR	Mannosyltransferase, PIG-V,Unintegrated	Family,Unintegrated	WBGene00020375 status:Confirmed TR:O02164 protein_id:AAB53004.1	larval_arrest,protruding_vulva,sterile,embryonic_lethal,reduced_brood_size,thin
Contig13482	97	_		_			_	_	_
Contig1700	96	_	38	_	_	_	_	_	_	CE29503 WBGene00001165 locus:efn-4 status:Confirmed SW:O44516 protein_id:AAB92075.2	sterile,embryonic_lethal,slow_growth
Contig9905	96	_		_			_		_	CE05876 WBGene00009775 status:Partially_confirmed TR:Q20451 protein_id:CAA94826.1	_
Contig12317	96	M	25	ref|XP_001892703.1| Uncharacterized protein family UPF0005 containing protein [Brugia malayi]	3e-28	63/91	IPR006214,noIPR	Uncharacterised protein family UPF0005,Unintegrated	Family,Unintegrated	WBGene00009580 locus:xbx-6 N-methyl-D-aspartate receptor associated protein status:Confirmed TR:Q8MQ55 protein_id:CAD44126.1	chromosome_segregation_variant
Contig17427	95	_	_	ref|NP_001022279.1|Serpentine Receptor, class AB (class A-like) family member (srab-14) [Caenorhabditis elegans]	3e-05	_	_	_	_	CE38211 WBGene00019999 locus:srab-14 7TM chemoreceptor, srab family status:Partially_confirmed SW:Q09344 protein_id:AAX22284.1	_
Contig3545	93	_	30	_	_	_	_	_	_	CE20000 WBGene00010762 Alcohol\/other dehydrogenases, short chain type status:Partially_confirmed TR:Q9XU55 protein_id:CAB05784.1	_
Contig5206	93	_	24	_	_	_	_	_	_	_
Contig15262	92	_	23	ref|NP_501636.2| Vacuolar H ATPase family member (vha-17) [Caenorhabditis elegans]	3e-32	65/82	IPR008389,IPR017385	ATPase, V0 complex, subunit E,ATPase, V0 complex, subunit E, metazoa	Family,Family	WBGene00009882 locus:vha-17 status:Confirmed SW:Q20591 protein_id:CAA92517.2	larval_arrest,embryonic_lethal,embryo_osmotic_integrity_defective_early_emb,larval_lethal,sick,maternal_sterile
Contig3418	91	_	27	ref|XP_002645528.1| C. briggsae CBR-FLP-5 protein [Caenorhabditis briggsae]	5e-14	56/102	IPR002544	FMRFamide-related peptide	Family	WBGene00001448 locus:flp-5 status:Confirmed TR:O61466 protein_id:AAK68683.1	_
Contig9336	91	_	17	ref|XP_002633952.1|Hypothetical protein CBG20032 [Caenorhabditis briggsae]	6e-14		IPR016196,noIPR	Major facilitator superfamily, general substrate transporter,Unintegrated	_	CE32095 WBGene00015088 status:Confirmed SW:Q10917 protein_id:AAC46757.6	_
Contig10354	91	_		_			_		_	CE20000 WBGene00010762 Alcohol\/other dehydrogenases, short chain type status:Partially_confirmed TR:Q9XU55 protein_id:CAB05784.1	_
Contig8693	90	_	21	ref|NP_492721.1|Coelomocyte UPtake defective family member (cup-2) [Caenorhabditis elegans]	4e-28		IPR007599	Der1-like	_	CE09629 WBGene00000843 locus:cup-2 status:Confirmed SW:Q93561 protein_id:CAB01696.1	coelomocyte_uptake_defective,unfolded_protein_accumulation,ventral_cord_patterning_variant,cord_commissures_fail_to_reach_target,axon_midline_crossing_variant,sterile_progeny,unclassified
Contig18832	90	_	_	_	_	_	_
Contig8945	89	_	18	_	_	_	_		_
Contig10500	89	_	_	ref|XP_002639885.1|Hypothetical protein CBG08205 [Caenorhabditis briggsae]	1e-23	_	_	_	_	CE06103 WBGene00010567 status:Partially_confirmed TR:Q21228 protein_id:CAB00046.1	_
Contig13229	88	_	_	_		_	_	_	_	CE06654 WBGene00006566 locus:tgt-1 queuine tRNA-ribosyltransferase status:Confirmed SW:Q23623 protein_id:CAA98076.1	_
Contig18032	88	_	_	ref|NP_493273.1|PeRoXisome assembly factor family member (prx-11) [Caenorhabditis elegans]	4e-30	_	_	_	_	CE17569 WBGene00004196 locus:prx-11 status:Partially_confirmed TR:O62103 protein_id:CAB16857.1	pathogen_susceptibility_increased
Contig18429	88	_	16	ref|XP_002644745.1| C. briggsae CBR-SFT-4 protein [Caenorhabditis briggsae]	4e-40	78/87	IPR002995,noIPR	Surfeit locus 4,Unintegrated	Family,Unintegrated	WBGene00004788 locus:sft-4 status:Confirmed SW:Q18864 protein_id:AAB00591.1	cell_secretion_variant,sterile,locomotion_variant,sterile_progeny,clear,maternal_sterile,pattern_of_transgene_expression_variant, protruding_vulva,sick,lethal,protein_aggregation_variant,fat_content_reduced,larval_arrest,embryonic_lethal,transgene_subcell
Contig6291	87	_	24	_			_	_	_	CE31831 WBGene00012559 status:Partially_confirmed TR:Q9XWU8 protein_id:CAA21543.2	larval_arrest,embryonic_lethal,postembryonic_development_variant,embryonic_development_variant
Contig13805	87	_		_				_	_	CE24212 WBGene00012566 locus:fbxa-211 status:Partially_confirmed TR:Q9U2N5 protein_id:CAB60575.1	_
Contig3953	86	_	23	ref|XP_001614577.1|hypothetical protein [Plasmodium vivax SaI-1]	5.7		_	_	_	CE37015 WBGene00009729 status:Partially_confirmed TR:Q6EUT9 protein_id:CAH04705.1	_
FJ8KW5R02MVEF1	86	_	15	ref|NP_502255.1| FATty acid desaturase family member (fat-6) [Caenorhabditis elegans]	1e-26	55/76	IPR015876,noIPR	Fatty acid desaturase, type 1, core,Unintegrated	Family,Unintegrated	WBGene00001398 locus:fat-6 acyl-CoA desaturase status:Confirmed TR:O01708 protein_id:CAB08356.1	locomotion_variant,unclassified,sterile_progeny,life_span_variant,clear,pale,pattern_of_transgene_expression_variant,maternal_sterile,mRNA_levels_increased,mRNA_levels_reduced,slow_growth,lipid_composition_variant,embryonic_lethal,organism_temperature_res
Contig3365	85	_	23	_			_	_
FJ8KW5R01BYGHD	85	_	18	ref|XP_001892703.1| Uncharacterized protein family UPF0005 containing protein [Brugia malayi]	4.3	16/43	IPR006214,noIPR	Uncharacterised protein family UPF0005,Unintegrated	Family,Unintegrated	WBGene00009580 locus:xbx-6 N-methyl-D-aspartate receptor associated protein status:Confirmed TR:Q8MQ55 protein_id:CAD44126.1	chromosome_segregation_variant
Contig191	84	_	27	_	_	_	_	_	_	_
Contig19019	84	_	28	ref|XP_001663078.1| allergen, putative [Aedes aegypti]	0.22	18/53	IPR014044	SCP-like extracellular	Domain	WBGene00003096 locus:lys-7 status:Confirmed TR:O16202 protein_id:AAB65267.1	organism_pathogen_response_variant,transgene_expression_reduced,life_span_variant
FJ8KW5R01CEM6K	84	_	25	ref|NP_505451.1| hypothetical protein F11A3.1 [Caenorhabditis elegans]	1e-19	44/82	IPR000873,noIPR	AMP-dependent synthetase/ligase,Unintegrated	Domain,Unintegrated	WBGene00008669 4-coumarate-CoA ligase status:Partially_confirmed TR:Q19339 protein_id:CAA94751.1	_
Contig9076	83	_	25	ref|XP_002641033.1|Hypothetical protein CBG20119 [Caenorhabditis briggsae]	3e-26		IPR004204	Cytochrome c oxidase subunit VIc	_	CE17720 WBGene00017926 status:Confirmed TR:O76367 protein_id:AAC19190.1	protruding_vulva,sterile,locomotion_variant,sick,slow_growth,sterile_progeny,thin,extended_life_span,larval_arrest,embryonic_lethal,long,paraquat_resistant,reduced_brood_size
Contig17984	83	_	_	_			_			CE27606 WBGene00006869 locus:vab-2 status:Confirmed TR:Q9U474 protein_id:AAK68436.1	sterile,embryonic_lethal,head_notched,head_morphology_variant,aldicarb_hypersensitive
Contig644	82	_	24	_	_	_	_	_	_	_	_
Contig19338	81	_	_	_			_
FJ8KW5R01BL8MT	81	_	21	ref|NP_504435.1| CYtochrome P450 family member (cyp-14A5) [Caenorhabditis elegans]	1e-07	28/59	IPR001128,noIPR	Cytochrome P450,Unintegrated	Family,Unintegrated	WBGene00000373 locus:cyp-14A5 cytochrome P450 status:Partially_confirmed TR:Q27531 protein_id:AAB04873.1	_
Contig11897	80	_	21	dbj|BAH16249.1| cytochrome oxydase subunit III [Homo sapiens]	2e-35	75/76	IPR000298	Cytochrome c oxidase, subunit III	Family	WBGene00010962 cytochrome oxidase subunit III status:Confirmed	_
Contig20266	80	_	_	_	_	_	_			CE27000 WBGene00021660 status:Partially_confirmed TR:Q9N3Q9 protein_id:AAF60680.2	larval_arrest,embryonic_lethal,sick,receptor_mediated_endocytosis_defective,reduced_brood_size,pattern_of_transgene_expression_variant,early_larval_arrest
Contig6699	79	_	26	_	_	_	_	_	_	CE34440 WBGene00005495 locus:srh-291 status:Predicted TR:Q9XXB1 protein_id:CAA19565.2	fat_content_reduced,locomotion_variant,nicotine_response_variant,fat_content_variant
Contig10835	79	_	35	ref|NP_740931.2| hypothetical protein Y105E8A.3 [Caenorhabditis elegans]	2e-16	37/69	IPR002524,noIPR	Cation efflux protein,Unintegrated	Family,Unintegrated	WBGene00013668 status:Partially_confirmed TR:Q8WQB6 protein_id:CAD21657.2	sterile,lethal
Contig15366	79	_		_	_	_	_			CE33881 WBGene00021856 locus:fbxa-1 status:Partially_confirmed TR:Q95XK4 protein_id:AAP13737.1	_
FJ8KW5R01AMHFY	79	_	18	ref|NP_505512.3| AQuaPorin or aquaglyceroporin related family member (aqp-4) [Caenorhabditis elegans]	5e-17	43/78	IPR000425	Major intrinsic protein	Family	WBGene00000172 locus:aqp-4 MIP transmembrane protein status:Confirmed TR:Q20243 protein_id:CAA94779.2	_
Contig1121	78	_	29	_	_	_	_	_	_	_	_
Contig6142	78	_	32	emb|CAC17797.1| SXC1 protein [Ostertagia ostertagi]	7e-16	43/75	IPR003582	Metridin-like ShK toxin	Domain	WBGene00003531 locus:nas-12 zinc metallopeptidase (M12A family) status:Partially_confirmed SW:Q9XTD6 protein_id:CAB02899.2	_
Contig7395	78	_	28	_	_	_	_	_	_	CE17491 WBGene00016346 locus:fbxa-120 status:Partially_confirmed TR:O61800 protein_id:AAC16977.1	_
Contig13004	78	_	30	ref|XP_002021064.1| GL25141 [Drosophila persimilis]	1.3	15/39	IPR003582	Metridin-like ShK toxin	Domain	WBGene00009081 status:Confirmed TR:Q19751 protein_id:CAB01166.2	sick,organism_morphology_variant
Contig13248	78	_	_	_	_	_	_	_	_	CE32592 WBGene00016084 status:Partially_confirmed SW:Q18143 protein_id:AAB03182.3	egg_laying_defective
Contig1	77	_	28	ref|XP_001626105.1| predicted protein [Nematostella vectensis]	0.15	_	IPR003582,noIPR	Metridin-like ShK toxin,Unintegrated	Domain,Unintegrated	WBGene00003529 locus:nas-10 metalloprotease status:Partially_confirmed SW:Q21388	_
Contig774	77	_	23	_	_	_	_	_	_	_	_
Contig3026	77	_	22	ref|XP_002605254.1| hypothetical protein BRAFLDRAFT_126592 [Branchiostoma floridae]	6e-16	39/64	IPR006214,noIPR	Uncharacterised protein family UPF0005,Unintegrated	Family,Unintegrated	WBGene00019664 status:Confirmed TR:P91373 protein_id:AAC24402.1	larval_arrest,larval_lethal,dmall
Contig8586	77	_	29	ref|XP_002630588.1|Hypothetical protein CBG13046 [Caenorhabditis briggsae]	0.031	_	IPR003582	Metridin-like ShK toxin	_	CE41316 WBGene00009081 status:Confirmed TR:Q19751 protein_id:CAB01166.2	sick,organism_morphology_variant
Contig8921	77	_	27	emb|CAC17797.1|SXC1 protein [Ostertagia ostertagi]	2e-18	_	IPR003582	Metridin-like ShK toxin	_	CE36313 WBGene00003530 locus:nas-11 status:Partially_confirmed SW:Q21432 protein_id:AAC46566.2	slow_growth
Contig16556	77	_	32	sp|Q20191|NAS13_CAEEL RecName: Full=Zinc metalloproteinase nas-13; AltName: Full=Nematode astacin 13; Flags: Precursor	0.69	16/41	IPR003582	Metridin-like ShK toxin	Domain	WBGene00003532 locus:nas-13 metalloprotease status:Partially_confirmed SW:Q20191 protein_id:CAA93676.3	slow_growth,transgene_expression_reduced,small
Contig17164	77	_	_	_			_	_	_
FJ8KW5R01CXBCE	77	_	33	ref|NP_506089.1| hypothetical protein R04F11.5 [Caenorhabditis elegans]	0.003	17/33	IPR019322	Protein of unknown function DUF2366	Region	WBGene00011017 status:Confirmed TR:Q8WQD7 protein_id:CAD01086.1	embryonic_lethal
FJ8KW5R01A2MLC	77	_	20	ref|XP_002632148.1| Hypothetical protein CBG07007 [Caenorhabditis briggsae]	2e-13	40/68	IPR002293,IPR004841,IPR015606,noIPR	Amino acid/polyamine transporter I, Amino acid permease domain,Cationic amino acid transporter,Unintegrated	Family,Domain,Family,Unintegrated	WBGene00017747 amino acid permease status:Partially_confirmed TR:O17069 protein_id:AAB70324.1	fat_content_reduced,fat_content_variant
Contig2285	76	_	31	ref|XP_002630588.1| Hypothetical protein CBG13046 [Caenorhabditis briggsae]	0.61	25/64	IPR003582	Metridin-like ShK toxin	Domain	WBGene00003531 locus:nas-12 zinc metallopeptidase (M12A family) status:Partially_confirmed SW:Q9XTD6 protein_id:CAB02899.2	_
Contig3489	76	_	32	emb|CAC17797.1| SXC1 protein [Ostertagia ostertagi]	0.5	26/73	IPR003582	Metridin-like ShK toxin	Domain	WBGene00003531 locus:nas-12 zinc metallopeptidase (M12A family) status:Partially_confirmed SW:Q9XTD6 protein_id:CAB02899.2	_
Contig6801	76	_	32	_	_	_	_	_	_	CE35331 WBGene00019232 locus:ugt-13 7TM chemoreceptor, ugt family status:Partially_confirmed TR:Q9TXZ6 protein_id:AAD14730.2	slow_growth
Contig10615	76	_		_	_	_	_	_	_	CE33327 WBGene00020706 locus:atgr-9 status:Partially_confirmed TR:Q86S17 protein_id:AAO25988.1	unclassified
Contig17554	76	_	32	ref|XP_002164783.1| PREDICTED: similar to predicted protein, partial [Hydra magnipapillata]	0.3	19/44	IPR003582	Metridin-like ShK toxin	Domain	WBGene00003532 locus:nas-13 metalloprotease status:Partially_confirmed SW:Q20191 protein_id:CAA93676.3	slow_growth,transgene_expression_reduced,small
Contig5800	75	_	28	_	_	_	_	_	_
Contig7209	75	M	17	ref|XP_001313627.1| hypothetical protein [Trichomonas vaginalis G3]	0.52	18/40	IPR018453	Protease inhibitor I8, cysteine-rich trypsin inhibitor-like subgroup	Domain	WBGene00008807 status:Predicted TR:Q7YX35 protein_id:CAE17790.1	_
Contig11566	75	_		_	_	_	_		_
Contig13793	75	_	28	gb|ACI49248.1| hypothetical protein Csp3_JD06.014 [Caenorhabditis sp. PS1010]	4e-17	45/66	IPR001179,noIPR	Peptidyl-prolyl cis-trans isomerase, FKBP-type,Unintegrated	Domain,Unintegrated	WBGene00001426 locus:fkb-1 FK506-binding protein status:Confirmed TR:Q20107 protein_id:CAA92994.1	_
Contig15501	75	_	29	ref|XP_002129638.1| PREDICTED: similar to matrix metalloproteinase e [Ciona intestinalis]	0.022	20/49	IPR003582	Metridin-like ShK toxin	Domain	WBGene00003531 locus:nas-12 zinc metallopeptidase (M12A family) status:Partially_confirmed SW:Q9XTD6 protein_id:CAB02899.2	_
Contig17589	75	_	33	ref|XP_002182245.1| predicted protein [Phaeodactylum tricornutum CCAP 1055/1]	0.021	0.382979	IPR003582	Metridin-like ShK toxin	Domain	WBGene00017483 locus:lgc-22 status:Confirmed TR:O44497 protein_id:AAB92062.2	_
Contig18552	75	_	21	ref|XP_002631189.1| C. briggsae CBR-SDHD-1 protein [Caenorhabditis briggsae]	3e-22	51/71	IPR007992,noIPR	Cytochrome b, succinate dehydrogenase small subunit, CybS,Unintegrated	Family,Unintegrated	WBGene00009353 locus:sdhd-1 status:Confirmed SW:O62215 protein_id:CAB04259.1	larval_arrest,embryonic_lethal,slow_growth,clear
FJ8KW5R02L42E1	75	_	18	ref|NP_001022280.1| Serpentine Receptor, class AB (class A-like) family member (srab-14) [Caenorhabditis elegans]	5e-31	63/75	IPR004151	7TM GPCR , serpentine receptor class e (Sre), Nematode	Family	WBGene00019999 locus:srab-14 7TM chemoreceptor, srab family status:Partially_confirmed SW:Q09344 protein_id:AAC46710.2	_
FJ8KW5R02NHPOG	75	_	31	ref|XP_002129638.1| PREDICTED: similar to matrix metalloproteinase e [Ciona intestinalis]	1.5	18/48	IPR003582	Metridin-like ShK toxin	Domain	WBGene00003531 locus:nas-12 zinc metallopeptidase (M12A family) status:Partially_confirmed SW:Q9XTD6 protein_id:CAB02899.2	_
Contig983	74	_	27	ref|XP_002160784.1| PREDICTED: similar to predicted protein [Hydra magnipapillata]	0.02	18/45	IPR003582	Metridin-like ShK toxin	Domain	WBGene00003532 locus:nas-13 metalloprotease status:Partially_confirmed SW:Q20191 protein_id:CAA93676.3	slow_growth,transgene_expression_reduced,small
Contig3713	74	_	29	ref|XP_002164783.1| PREDICTED: similar to predicted protein, partial [Hydra magnipapillata]	5.1	16/40	IPR003582	Metridin-like ShK toxin	Domain	WBGene00003531 locus:nas-12 zinc metallopeptidase (M12A family) status:Partially_confirmed SW:Q9XTD6 protein_id:CAB02899.2	_
Contig3919	74	_	35	_	_	_	_	_	_	CE36285 WBGene00000367 locus:cca-1 status:Partially_confirmed TR:Q7JPB4 protein_id:AAR30210.1	_
Contig4346	74	_	30	_	_	_	_	_	_
Contig7083	74	_	29	ref|XP_002633707.1| C. briggsae CBR-NAS-12 protein [Caenorhabditis briggsae]	5.4	14/49	IPR003582	Metridin-like ShK toxin	Domain	WBGene00003531 locus:nas-12 zinc metallopeptidase (M12A family) status:Partially_confirmed SW:Q9XTD6 protein_id:CAB02899.2	_
Contig20142	74	_	21	ref|XP_002645663.1| Hypothetical protein CBG07306 [Caenorhabditis briggsae]	1e-18	40/51	IPR017853,noIPR	Glycoside hydrolase, catalytic core,Unintegrated	Domain,Unintegrated	WBGene00007904 beta-mannosidase status:Partially_confirmed SW:Q93324 protein_id:CAB01737.1	_
Contig7539	73	_	27	_			_	_	_
Contig8306	73	_	32	ref|XP_002166352.1| PREDICTED: similar to predicted protein [Hydra magnipapillata]	0.02	20/44	IPR003582	Metridin-like ShK toxin	Domain	WBGene00003534 locus:nas-15 zinc metalloprotease status:Partially_confirmed SW:P55115 protein_id:AAA82461.2	_
Contig9420	73	_	28	ref|XP_002643248.1| C. briggsae CBR-NAS-15 protein [Caenorhabditis briggsae]	0.034	19/40	IPR003582	Metridin-like ShK toxin	Domain	WBGene00003534 locus:nas-15 zinc metalloprotease status:Partially_confirmed SW:P55115 protein_id:AAA82461.2	_
Contig10527	73	_	31	ref|XP_002160784.1| PREDICTED: similar to predicted protein [Hydra magnipapillata]	0.053		IPR003582	Metridin-like ShK toxin	Domain	WBGene00003531 locus:nas-12 zinc metallopeptidase (M12A family) status:Partially_confirmed SW:Q9XTD6 protein_id:CAB02899.2	_
FJ8KW5R01BO3PG	73	_	20	emb|CAR63675.1| hypothetical protein [Angiostrongylus cantonensis]	3e-19	48/69	IPR013057	Amino acid transporter, transmembrane	Family	WBGene00012804 status:Confirmed TR:O45936 protein_id:CAA16336.2	extended_life_span,protruding_vulva,sterile,postembryonic_development_variant,embryonic_lethal,reduced_brood_size,embryonic_development_variant
FJ8KW5R02LEO27	73	_	32	ref|XP_002640794.1| Hypothetical protein CBG15669 [Caenorhabditis briggsae]	1e-20	52/70	IPR001727	Uncharacterised protein family UPF0016	Family	WBGene00021847 status:Confirmed TR:Q9BL67 protein_id:AAK27882.1	_
Contig998	72	_	25	ref|XP_002641132.1|Hypothetical protein CBG08983 [Caenorhabditis briggsae]	2e-10		_	_	_	CE29258 WBGene00017299 status:Partially_confirmed TR:Q19280 protein_id:AAA50694.2	postembryonic_development_variant,embryonic_development_variant
Contig15512	72	_	20	ref|NP_505449.2| hypothetical protein K06A4.4 [Caenorhabditis elegans]	4e-14	38/65	IPR004316,IPR018175,noIPR	RAG1-activating protein-1-related,Predicted uncharacterised protein, K06A4.4,Unintegrated	Family,Domain,Unintegrated	WBGene00010594 status:Partially_confirmed TR:Q21254 protein_id:CAA94783.2	_
Contig16014	72	_	_	_			_	_	_
Contig17680	72	_	30	_	_	_	IPR003582	Metridin-like ShK toxin	Domain	WBGene00008483 status:Partially_confirmed TR:Q19054 protein_id:CAI46589.1	_
Contig182	71	_	24	_	_	_	_	_	_	_
Contig5419	71	_	30	ref|NP_001122926.2| hypothetical protein F23B12.4 [Caenorhabditis elegans]	0.093	17/39	IPR003582,noIPR	Metridin-like ShK toxin,Unintegrated	Domain,Unintegrated	WBGene00009081 status:Confirmed TR:Q19751 protein_id:CAB01166.2	sick,organism_morphology_variant
Contig6975	71	_	15	ref|XP_001895412.1| TB2/DP1, HVA22 family protein [Brugia malayi]	9e-22	46/69	IPR004345,noIPR	TB2/DP1/HVA22 related protein,Unintegrated	Family,Unintegrated	WBGene00011401 status:Partially_confirmed TR:Q8WQD3 protein_id:CAD21647.2	mitotic_spindle_defective_early_emb,cytoplasmic_structure_defective_early_emb,pronuclear_migration_failure_early_emb,spindle_position_orientation_defective_early_emb,excess_pronucleus_early_emb,centrosome_attachment_defective_early_emb
Contig8462	71	_	30	emb|CAC17797.1| SXC1 protein [Ostertagia ostertagi]	0.079	26/68	IPR003582	Metridin-like ShK toxin	Domain	WBGene00001531 locus:gcy-4 guanylate cyclase status:Predicted TR:Q23681 protein_id:CAA88889.1	larval_arrest,iodide_chemotaxis_defective,larval_lethal,bromide_chemotaxis_defective
Contig8655	71	_	21	_			_	_	_
Contig13467	71	_	28	ref|ZP_04677280.1| bacterial membrane protein YfhO [Staphylococcus warneri L37603]	0.96	19/49	IPR003582	Metridin-like ShK toxin	Domain	WBGene00008955 status:Partially_confirmed TR:Q93530 protein_id:CAB01739.2	_
Contig14484	71	_	22	emb|CAC17797.1| SXC1 protein [Ostertagia ostertagi]	0.019	25/69	IPR003582	Metridin-like ShK toxin	Domain	WBGene00003529 locus:nas-10 metalloprotease status:Partially_confirmed SW:Q21388 protein_id:CAA91996.1	_
Contig5771	70	_	28	_			_	_	_
Contig6130	70	_	18	_			_	_	_	CE39252 WBGene00009686 status:Partially_confirmed TR:Q20396 protein_id:CAA92605.3	_
Contig10045	70	_		_			_		_
Contig17560	70	_	_	ref|XP_002636926.1|Hypothetical protein CBG09393 [Caenorhabditis briggsae]	9e-08		_			CE32855 WBGene00017266 status:Partially_confirmed TR:Q8I7H1 protein_id:AAN84826.1	_
Contig17738	70	_	29	ref|XP_002577829.1| hypothetical protein [Schistosoma mansoni]	0.43	20/40	IPR003582,noIPR	Metridin-like ShK toxin,Unintegrated	Domain,Unintegrated	WBGene00009081 status:Confirmed TR:Q19751 protein_id:CAB01166.2	sick,organism_morphology_variant
Contig20510	70	_	_	ref|ZP_01091160.1|TPR domain protein [Blastopirellula marina DSM 3645]	7.9		_
Contig21765	70	_	29	ref|NP_490985.1| hypothetical protein Y74C10AL.2 [Caenorhabditis elegans]	1e-19	48/69	IPR007919	Uncharacterised protein family UPF0220	Family	WBGene00022280 status:Confirmed TR:Q9N2X7 protein_id:AAF60878.1	_
FJ8KW5R01DELLE	70	_	29	_	_	_	IPR003582	Metridin-like ShK toxin	Domain	WBGene00003529 locus:nas-10 metalloprotease status:Partially_confirmed SW:Q21388 protein_id:CAA91996.1	_
Contig15077	69	_	_	_			_	_	_
Contig6003	68	_	29	ref|XP_002647987.1|Hypothetical protein CBG23928 [Caenorhabditis briggsae]	5e-09		_	_	_	CE29654 WBGene00022836 thioredoxin status:Partially_confirmed TR:Q9N4L6 protein_id:AAL11490.1	embryonic_lethal
Contig4230	67	_	23	_			_	_	_
Contig15234	67	_		_			_
Contig1140	65	_	38	ref|XP_002636942.1|Hypothetical protein CBG09418 [Caenorhabditis briggsae]	0.003		_	_	_	CE40233 WBGene00010189 status:Partially_confirmed TR:Q1HB00 protein_id:CAK12566.1	_
Contig4413	64	_	18	_	_	_	_	_	_
Contig16986	64	_	_	_	_	_	_	_	_	CE23651 WBGene00008822 status:Confirmed TR:O45362 protein_id:CAB05482.2	_
Contig14856	63	_	_	_	_	_	_	_	_
Contig19335	63	_	_	_	_	_	_			CE04260 WBGene00016873 status:Predicted TR:Q18774 protein_id:AAA82471.1	egg_laying_variant,embryonic_lethal
Contig18758	62	_	_	_	_	_	_	_	_
Contig20835	62	_	_	ref|XP_002647749.1|C. briggsae CBR-NLP-42 protein [Caenorhabditis briggsae]	0.19	_	_	_	_	CE27787 WBGene00013588 locus:nlp-42 status:Confirmed TR:Q95ZI9 protein_id:CAC42383.1	slow_growth
Contig18389	61	_	_	_	_	_	_	_	_
Contig13022	60	_	_	ref|NP_491662.1|DNaJ domain (prokaryotic heat shock protein) family member (dnj-21) [Caenorhabditis elegans]	5e-08	_	_	_	_	CE13742 WBGene00001039 locus:dnj-21 status:Confirmed SW:P91454 protein_id:AAB37632.1	sterile,sick,lethal,larval_arrest,embryonic_lethal,reduced_brood_size,pattern_of_transgene_expression_variant,receptor_mediated_endocytosis_defective
FJ8KW5R02N50Q1	60	_	19	ref|NP_493642.1| hypothetical protein F23F1.6 [Caenorhabditis elegans]	9e-08	29/48	IPR002293,IPR015606	Amino acid/polyamine transporter I,Cationic amino acid transporter	Family,Family	WBGene00017747 amino acid permease status:Partially_confirmed TR:O17069 protein_id:AAB70324.1	fat_content_reduced,fat_content_variant
Contig4696	59	_	28	_	_	_	_	_	_
Contig15879	59	_	_	_	_	_	_	_	_
Contig15926	59	_	_	ref|NP_508799.1|hypothetical protein F16H11.1 [Caenorhabditis elegans]	0.004		_	_	_	CE04396 WBGene00017530 status:Partially_confirmed TR:Q19498 protein_id:AAA98007.1	_
Contig2064	56	_	48	_	_	_	_	_	_
Contig3839	56	_	19	_			_	_	_
Contig10051	56	_		_			_		_
Contig5596	49	_	28	_			_	_	_
Contig6846	48	_	17	ref|XP_002640813.1|Hypothetical protein CBG15698 [Caenorhabditis briggsae]	0.83		_	_	_	CE22511 WBGene00021909 status:Partially_confirmed TR:Q9N381 protein_id:AAF59593.1	_
Contig7793	48	_	32	_	_	_	_	_	_
Contig812	47	_	34	ref|XP_002641670.1| Hypothetical protein CBG10000 [Caenorhabditis briggsae]	7e-17	47/47	IPR002379,noIPR	ATPase, F0/V0 complex, subunit C,Unintegrated	Family,Unintegrated	WBGene00006912 locus:vha-3 status:Confirmed SW:P34546 protein_id:AAF59473.1	protruding_vulva,locomotion_variant,slow_growth,larval_lethal,molt_defect,unclassified,thin,larval_arrest,embryonic_lethal
Contig9711	47	_	26	ref|NP_001021426.1|hypothetical protein F28H1.4 [Caenorhabditis elegans]	0.01		_		_	CE34299 WBGene00017909 status:Partially_confirmed TR:P83386 protein_id:AAB52340.2	_
FJ8KW5R01D4N16	47	_	23	ref|XP_002632108.1| C. briggsae CBR-PTR-3 protein [Caenorhabditis briggsae]	3e-13	37/47	IPR003392,noIPR	Patched,Unintegrated	Family,Unintegrated	WBGene00004218 locus:ptr-3 status:Partially_confirmed TR:O16530 protein_id:AAC48225.2	body_vacuole,intestinal_vacuole,molt_defect,small,fat_content_variant,multiple_alae,fat_content_reduced,alae_secretion_variant ,blistered,everted_vulva
FJ8KW5R01C84AP	47	_	23	ref|XP_002632108.1| C. briggsae CBR-PTR-3 protein [Caenorhabditis briggsae]	3e-13	37/47	IPR003392,noIPR	Patched,Unintegrated	Family,Unintegrated	WBGene00004218 locus:ptr-3 status:Partially_confirmed TR:O16530 protein_id:AAC48225.2	body_vacuole,intestinal_vacuole,molt_defect,small,fat_content_variant,multiple_alae,fat_content_reduced,alae_secretion_variant ,blistered,everted_vulva
FJ8KW5R01BXVX7	47	_	21	ref|XP_001897257.1| Dual specificity phosphatase, catalytic domain containing protein [Brugia malayi]	3e-09	26/40	IPR000340,noIPR	Dual specificity phosphatase, catalytic domain,Unintegrated	Domain,Unintegrated	WBGene00014074 protein-tyrosine phosphatase status:Confirmed SW:P34680 protein_id:CAA82388.2	postembryonic_development_variant,transgene_expression_reduced,embryonic_development_variant
Contig7579	44	_	28	_	_	_	_	_	_
Contig9673	36	_	24	_			_		_
