# Supplementary material for: An analysis of the transcriptome of Teladorsagia circumcincta: its biological and biotechnological implications
Source: BMC Genomics. 2012 Dec 7;13(Suppl 7):S10. doi: 10.1186/1471-2164-13-S7-S10 (PMC3521389; doi:10.1186/1471-2164-13-S7-S10)
Supplement: Additional File 8 — GO Annotation for secreted proteins. [file 1471-2164-13-S7-S10-S8.xls]

## Sheet: Biological Process
An analysis of the transcriptome of Teladorsagia circumcincta : its biological and biotechnological implications
Ranjeeta Menon, Robin B. Gasser, Makedonka Mitreva and Shoba Ranganathan
Additional File 8: GO Annotation for secreted proteins
Biological Process	GO Term	Number Of Sequences	Sequence Ids
oxidation reduction	GO:0055114	7	Contig11377,Contig16834,Contig17548,Contig18378,Contig20664,Contig21271,FJ8KW5R02KK9EB
transmembrane transport	GO:0055085	3	Contig12132,Contig13838,FJ8KW5R02L1ONK
ATP synthesis coupled proton transport	GO:0015986	2	Contig15262,FJ8KW5R02LIFPX
cell redox homeostasis	GO:0045454	2	Contig16834,Contig9102
G-protein coupled receptor protein signaling pathway	GO:0007186	2	Contig10860,Contig15101
lipid catabolic process	GO:0016042	2	Contig2732,Contig7576
metabolic process	GO:0008152	2	Contig13427,Contig18378
neuropeptide signaling pathway	GO:0007218	2	Contig13206,FJ8KW5R01CGW0A
oxygen transport	GO:0015671	2	Contig13870,Contig330
proteolysis	GO:0006508	2	Contig15536,Contig17250
ATP hydrolysis coupled proton transport	GO:0015991	1	Contig15262
carbohydrate transport	GO:0008643	1	Contig19929
cation transport	GO:0006812	1	Contig12132
cellular process	GO:0009987	1	Contig14085
C-terminal protein amino acid methylation	GO:0006481	1	Contig18513
glycolysis	GO:0006096	1	FJ8KW5R01AXWPJ
GPI anchor biosynthetic process	GO:0006506	1	Contig19978
mitochondrial electron transport, cytochrome c to oxygen	GO:0006123	1	Contig11897
phosphatidylserine biosynthetic process	GO:0006659	1	Contig17097
post-translational protein modification	GO:0043687	1	Contig6447
protein amino acid N-linked glycosylation via asparagine	GO:0018279	1	FJ8KW5R01BRX4X
protein amino acid phosphorylation	GO:0006468	1	Contig12442
protein folding	GO:0006457	1	Contig13793
protein transport	GO:0015031	1	Contig15278
pseudouridine synthesis	GO:0001522	1	Contig18730
regulation of actin filament polymerization	GO:0030833	1	Contig6583
regulation of protein metabolic process	GO:0051246	1	Contig6447
regulation of transcription, DNA-dependent	GO:0006355	1	Contig2995
response to oxidative stress	GO:0006979	1	Contig17548
RNA modification	GO:0009451	1	Contig18730
small GTPase mediated signal transduction	GO:0007264	1	Contig3788
tetrahydrobiopterin biosynthetic process	GO:0006729	1	Contig13762
translation	GO:0006412	1	Contig20222
tricarboxylic acid cycle	GO:0006099	1	Contig18552

## Sheet: Molecular Function
An analysis of the transcriptome of Teladorsagia circumcincta : its biological and biotechnological implications
Ranjeeta Menon, Robin B. Gasser, Makedonka Mitreva and Shoba Ranganathan
Additional File 8: GO Annotation for secreted proteins
Molecular Function	GO Term	Number Of sequences	Sequence Ids
binding	GO:0005488	10	Contig11239,Contig12300,Contig1331,Contig15090,Contig18159,Contig18378,Contig21326,Contig2634,Contig5877,Contig7281
catalytic activity	GO:0003824	9	Contig14085,Contig14161,Contig15447,Contig15536,Contig18247,Contig18378,Contig20844,Contig6210,FJ8KW5R01AXWPJ
serine-type endopeptidase inhibitor activity	GO:0004867	5	Contig10825,Contig1255,Contig14203,Contig6043,Contig6263
oxidoreductase activity	GO:0016491	4	Contig11377,Contig16834,Contig18378,Contig20664
protein binding	GO:0005515	4	Contig11936,Contig12442,Contig5016,Contig9391
heme binding	GO:0020037	3	Contig13870,Contig21271,Contig330
iron ion binding	GO:0005506	3	Contig13870,Contig21271,Contig330
lysozyme activity	GO:0003796	3	Contig19273,Contig19709,FJ8KW5R02OYEDQ
calcium ion binding	GO:0005509	2	Contig2732,Contig7576
electron carrier activity	GO:0009055	2	Contig21271,Contig9102
FAD binding	GO:0050660	2	Contig16834,FJ8KW5R02KK9EB
monooxygenase activity	GO:0004497	2	Contig14085,Contig21271
oxygen binding	GO:0019825	2	Contig13870,Contig330
phospholipase A2 activity	GO:0004623	2	Contig2732,Contig7576
4-alpha-hydroxytetrahydrobiopterin dehydratase activity	GO:0008124	1	Contig13762
ATP binding	GO:0005524	1	Contig12442
carbon-nitrogen ligase activity, with glutamine as amido-N-donor	GO:0016884	1	Contig11694
copper ion binding	GO:0005507	1	Contig14085
cysteine-type endopeptidase inhibitor activity	GO:0004869	1	Contig15229
dolichyl-diphosphooligosaccharide-protein glycotransferase activity	GO:0004579	1	FJ8KW5R01BRX4X
flavin-containing monooxygenase activity	GO:0004499	1	FJ8KW5R02KK9EB
glutathione peroxidase activity	GO:0004602	1	Contig17548
GTP binding	GO:0005525	1	Contig3788
hydrogen ion transmembrane transporter activity	GO:0015078	1	FJ8KW5R02LIFPX
iron-sulfur cluster binding	GO:0051536	1	Contig11377
kinase activity	GO:0016301	1	Contig20844
magnesium ion binding	GO:0000287	1	FJ8KW5R01AXWPJ
metal ion binding	GO:0046872	1	Contig20664
N-acetyltransferase activity	GO:0008080	1	Contig13427
NADP or NADPH binding	GO:0050661	1	FJ8KW5R02KK9EB
potassium ion binding	GO:0030955	1	FJ8KW5R01AXWPJ
protein disulfide oxidoreductase activity	GO:0015035	1	Contig9102
protein serine/threonine kinase activity	GO:0004674	1	Contig12442
protein-S-isoprenylcysteine O-methyltransferase activity	GO:0004671	1	Contig18513
pseudouridine synthase activity	GO:0009982	1	Contig18730
pyruvate kinase activity	GO:0004743	1	FJ8KW5R01AXWPJ
RNA binding	GO:0003723	1	Contig18730
serine-type endopeptidase activity	GO:0004252	1	Contig15536
small conjugating protein ligase activity	GO:0019787	1	Contig6447
steroid hormone receptor activity	GO:0003707	1	Contig2995
transcription factor activity	GO:0003700	1	Contig2995
transferase activity, transferring phosphorus-containing groups	GO:0016772	1	Contig20844
