# Supplementary material for: An analysis of the transcriptome of Teladorsagia circumcincta: its biological and biotechnological implications
Source: BMC Genomics. 2012 Dec 7;13(Suppl 7):S10. doi: 10.1186/1471-2164-13-S7-S10 (PMC3521389; doi:10.1186/1471-2164-13-S7-S10)
Supplement: Additional File 9 — Pathway Analysis of secreted proteins using KOBAS. [file 1471-2164-13-S7-S10-S9.xls]

## Sheet: KEGG Pathway 
An analysis of the transcriptome of Teladorsagia circumcincta : its biological and biotechnological implications
Ranjeeta Menon, Robin B. Gasser, Makedonka Mitreva and Shoba Ranganathan
Additional File 9: Pathway Analysis of secreted proteins using KOBAS
KEGG Pathway	Number Of Sequences	Sequence Ids
Other enzymes	4	Contig13762,FJ8KW5R02KK9EB,Contig18730,Contig18247
Arachidonic acid metabolism	3	Contig17548,Contig2732,Contig7576
Glycerophospholipid metabolism	3	Contig2732,Contig7576,FJ8KW5R01BUH94
Long-term depression	3	Contig15090,Contig2732,Contig7576
Oxidative phosphorylation	3	Contig11377,Contig1147,FJ8KW5R02LIFPX
Protein kinases	3	Contig18513,Contig886,Contig17418
alpha-Linolenic acid metabolism	2	Contig2732,Contig7576
CAM ligands	2	Contig15536,Contig6263
Cytoskeleton proteins	2	Contig6583,Contig7176
Ether lipid metabolism	2	Contig2732,Contig7576
Fc epsilon RI signaling pathway	2	Contig2732,Contig7576
Glutathione metabolism	2	Contig17548,Contig15447
Glycolysis / Gluconeogenesis	2	FJ8KW5R01AXWPJ,Contig20664
GnRH signaling pathway	2	Contig2732,Contig7576
Linoleic acid metabolism	2	Contig2732,Contig7576
MAPK signaling pathway	2	Contig2732,Contig7576
Peptidases	2	Contig15536,Contig6210
Protein folding and associated processing	2	Contig22321,Contig18513;
Purine metabolism	2	FJ8KW5R01AXWPJ,Contig21128
VEGF signaling pathway	2	Contig2732,Contig7576
1- and 2-Methylnaphthalene degradation	1	Contig20664
3-Chloroacrylic acid degradation	1	Contig20664
Antigen processing and presentation	1	Contig7895
Arginine and proline metabolism	1	Contig20844
Axon guidance	1	Contig886
beta-Alanine metabolism	1	Contig14161
Bile acid biosynthesis	1	Contig20664
Carbon fixation	1	FJ8KW5R01AXWPJ
Cell cycle	1	Contig17418
Cell cycle - yeast	1	Contig17418
Cellular antigens	1	Contig7281
Citrate cycle (TCA cycle)	1	Contig11377
Complement and coagulation cascades	1	Contig15536
ECM-receptor interaction	1	Contig6263
Epithelial cell signaling in Helicobacter pylori infection	1	FJ8KW5R02LIFPX
Fatty acid metabolism	1	Contig20664
Focal adhesion	1	Contig6263
Glycan Bindng Proteins	1	Contig7281
Glycerolipid metabolism	1	Contig20664
Glycosyltransferases	1	FJ8KW5R01EIJL5
GTP-binding proteins	1	Contig3788
Insulin signaling pathway	1	FJ8KW5R01AXWPJ
Metabolism of xenobiotics by cytochrome P450	1	Contig20664;
Methionine metabolism	1	Contig14161
Neuroactive ligand-receptor interaction	1	Contig15536
N-Glycan biosynthesis	1	FJ8KW5R01BRX4X
Other ion-coupled transporters	1	Contig21633
Progesterone-mediated oocyte maturation	1	Contig17418
Proteasome	1	FJ8KW5R01DWRLX
Pyruvate metabolism	1	FJ8KW5R01AXWPJ
Receptors and channels	1	Contig2995
Regulation of actin cytoskeleton	1	Contig6583;
Signal transduction mechanisms	1	Contig11936
TGF-beta signaling pathway	1	Contig15090
Tight junction	1	Contig15090
Transcription factors	1	Contig2995
Translation factors	1	FJ8KW5R01BGN8O
Type II diabetes mellitus	1	FJ8KW5R01AXWPJ
Tyrosine metabolism	1	Contig20664;
Ubiquitin enzymes	1	Contig6447;
Ubiquitin mediated proteolysis	1	Contig6447;
Urea cycle and metabolism of amino groups	1	Contig14161
Wnt signaling pathway	1	Contig15090
