# Supplementary material for: An analysis of the transcriptome of Teladorsagia circumcincta: its biological and biotechnological implications
Source: BMC Genomics. 2012 Dec 7;13(Suppl 7):S10. doi: 10.1186/1471-2164-13-S7-S10 (PMC3521389; doi:10.1186/1471-2164-13-S7-S10)
Supplement: Additional File 10 — Pathway Analysis of secreted proteins using KAAS. [file 1471-2164-13-S7-S10-S10.xls]

## Sheet: Pathway-KAAS
An analysis of the transcriptome of Teladorsagia circumcincta : its biological and biotechnological implications
Ranjeeta Menon, Robin B. Gasser, Makedonka Mitreva and Shoba Ranganathan
Additional File 10:Pathway Analysis of secreted proteins using KAAS
KEGG Pathway	Number Of Sequences	Sequence Ids
Glycerophospholipid metabolism	3	FJ8KW5R01BUH94,Contig2732,Contig7576
Oxidative phosphorylation	3	Contig1147,Contig11377,FJ8KW5R02LIFPX
Vascular smooth muscle contraction	3	Contig2732,Contig7576,Contig3788
Long-term depression	3	Contig15090,Contig2732,Contig7576
Arachidonic acid metabolism	3	Contig2732,Contig7576,Contig17548
Alzheimer's disease	3	Contig1147,Contig11377,Contig886
Wnt signaling pathway	2	Contig15090,Contig3788
VEGF signaling pathway	2	Contig2732,Contig7576
Tight junction	2	Contig15090,Contig3788
TGF-beta signaling pathway	2	Contig15090,Contig3788
Parkinson's disease	2	Contig1147,Contig11377
Oocyte meiosis	2	Contig17418,Contig15090
Meiosis - yeast	2	Contig17418,Contig15090
MAPK signaling pathway	2	Contig2732,Contig7576
Lysosome	2	FJ8KW5R02LIFPX,Contig11643
Linoleic acid metabolism	2	Contig2732,Contig7576
Huntington's disease	2	Contig1147,Contig11377
GnRH signaling pathway	2	Contig2732,Contig7576
Glutathione metabolism	2	Contig15447,Contig17548
Fc epsilon RI signaling pathway	2	Contig2732,Contig7576
Ether lipid metabolism	2	Contig2732,Contig7576
Cell cycle - yeast	2	Contig17418,Contig15090
Axon guidance	2	Contig3788,Contig886
alpha-Linolenic acid metabolism	2	Contig2732,Contig7576
Pyruvate metabolism	1	FJ8KW5R01AXWPJ
Glycolysis / Gluconeogenesis	1	FJ8KW5R01AXWPJ
Carbon fixation in photosynthetic organisms	1	FJ8KW5R01AXWPJ
Citrate cycle	1	Contig11377
Vibrio cholerae infection	1	FJ8KW5R02LIFPX
Ubiquitin mediated proteolysis	1	Contig6447
Type II diabetes mellitus	1	FJ8KW5R01AXWPJ
T cell receptor signaling pathway	1	Contig3788
Spliceosome	1	Contig14695
Regulation of actin cytoskeleton	1	Contig3788
Purine metabolism	1	FJ8KW5R01AXWPJ
Protein processing in endoplasmic reticulum	1	FJ8KW5R01BRX4X
Proteasome	1	FJ8KW5R01DWRLX
Progesterone-mediated oocyte maturation	1	Contig17418
Phagosome	1	FJ8KW5R02LIFPX
Pathways in cancer	1	Contig3788
Pathogenic Escherichia coli infection	1	Contig3788
N-Glycan biosynthesis	1	FJ8KW5R01BRX4X
Leukocyte transendothelial migration	1	Contig3788
Focal adhesion	1	Contig3788
Epithelial cell signaling in Helicobacter pylori infection	1	FJ8KW5R02LIFPX
Endocytosis	1	Contig3788
Drug metabolism - cytochrome P450	1	FJ8KW5R02KK9EB
Colorectal cancer	1	Contig3788
Collecting duct acid secretion	1	FJ8KW5R02LIFPX
Chemokine signaling pathway	1	Contig3788
Chagas disease	1	Contig15090
Cell cycle	1	Contig17418
Bacterial invasion of epithelial cells	1	Contig3788
Arginine and proline metabolism	1	Contig20844
Adherens junction	1	Contig3788
	85
