# Supplementary material for: An analysis of the transcriptome of Teladorsagia circumcincta: its biological and biotechnological implications
Source: BMC Genomics. 2012 Dec 7;13(Suppl 7):S10. doi: 10.1186/1471-2164-13-S7-S10 (PMC3521389; doi:10.1186/1471-2164-13-S7-S10)
Supplement: Additional File 11 — Pathway analysis of secreted proteins obtained from SecretomeP. [file 1471-2164-13-S7-S10-S11.xls]

## Sheet: SecretedProteins-Pathway
An analysis of the transcriptome of Teladorsagia circumcincta : its biological and biotechnological implications
Ranjeeta Menon, Robin B. Gasser, Makedonka Mitreva and Shoba Ranganathan
Additional File 11: Pathway analysis of secreted proteins obtained from secretomeP
KEGG Pathway	Number Of Sequences	Sequence Ids
Translation factors	6	Contig19988,Contig17443,Contig6910,Contig14727,Contig6104,Contig14810
Oxidative phosphorylation	4	Contig11968,Contig1412,Contig21688,Contig872
Cell cycle	4	Contig11077,Contig4310,Contig12780,FJ8KW5R01BVY9D
Regulation of actin cytoskeleton	3	Contig19995,Contig7950,Contig21857
Protein kinases	3	Contig11077,Contig14208,FJ8KW5R01BVY9D
Progesterone-mediated oocyte maturation	3	Contig11077,Contig12780,FJ8KW5R01BVY9D
Peptidases	3	Contig10517,Contig13913,Contig8976
DNA polymerase	3	Contig16471,Contig20790,Contig16183
Chaperones and folding catalysts	3	Contig21456,Contig19308,Contig16047
Ubiquitin mediated proteolysis	2	Contig12780,FJ8KW5R02OMZAO
Ubiquitin enzymes	2	Contig12271,Contig12780
Transcription factors	2	Contig14423,Contig17210
Tight junction	2	Contig7950,Contig21857
RNA polymerase	2	Contig12677,Contig6204
Ribosome	2	Contig17947,Contig1946
Reductive carboxylate cycle (CO2 fixation)	2	Contig19563,Contig13679
Pyruvate metabolism	2	Contig6608,Contig19563
Pores ion channels	2	Contig6546,Contig21456
Other enzymes	2	Contig14356,Contig12501
mTOR signaling pathway	2	Contig13091,Contig12408
Glutathione metabolism	2	FJ8KW5R02MH400,Contig13679
General function prediction only	2	Contig11494,Contig15850
Gap junction	2	FJ8KW5R02KH8N8,FJ8KW5R01BVY9D
Fatty acid metabolism	2	Contig20405,Contig22259
Fatty acid biosynthesis	2	Contig5912,FJ8KW5R02LZ7RP
Cytoskeleton proteins	2	Contig19995,Contig7950
Citrate cycle (TCA cycle)	2	Contig1412,Contig13679
Cell cycle - yeast	2	Contig4310,Contig12780
Aminoacyl-tRNA biosynthesis	2	Contig7610,Contig11462
TGF-beta signaling pathway	1	Contig21940
Selenoamino acid metabolism	1	Contig7610
Replication complex	1	Contig7768
Purine metabolism	1	Contig2103
Protein folding and associated processing	1	Contig9225
Propanoate metabolism	1	Contig19563
Phenylalanine metabolism	1	Contig20601
p53 signaling pathway	1	FJ8KW5R01BVY9D
One carbon pool by folate	1	Contig14090
Nicotinate and nicotinamide metabolism	1	Contig16784
MAPK signaling pathway	1	Contig21857
Lysine biosynthesis	1	Contig11462
Leukocyte transendothelial migration	1	Contig7950
Jak-STAT signaling pathway	1	Contig14022
Insulin signaling pathway	1	Contig12408
GTP-binding proteins	1	Contig21857
Glyoxylate and dicarboxylate metabolism	1	Contig14090
Glycosyltransferases	1	Contig6372
Glycolysis / Gluconeogenesis	1	Contig19563
Glutamate metabolism	1	Contig20729
Focal adhesion	1	Contig7950
D-Glutamine and D-glutamate metabolism	1	Contig20729
Cell adhesion molecules (CAMs)	1	Contig13077
Caffeine metabolism	1	Contig2103
Biosynthesis of steroids	1	Contig17167
Basal transcription factors	1	Contig6526
Atrazine degradation	1	Contig19883;
Arginine and proline metabolism	1	Contig1643
Arachidonic acid metabolism	1	FJ8KW5R02MH400
Antigen processing and presentation	1	Contig21456
Amyotrophic lateral sclerosis (ALS)	1	Contig11462
Alkaloid biosynthesis I	1	Contig15557
Adherens junction	1	Contig7950
