# Supplementary material for: An analysis of the transcriptome of Teladorsagia circumcincta: its biological and biotechnological implications
Source: BMC Genomics. 2012 Dec 7;13(Suppl 7):S10. doi: 10.1186/1471-2164-13-S7-S10 (PMC3521389; doi:10.1186/1471-2164-13-S7-S10)
Supplement: Additional File 12 — Protein Domain Analysis in Teladorsagia circumcincta. [file 1471-2164-13-S7-S10-S12.xls]

## Sheet: Protein_domains
An analysis of the transcriptome of Teladorsagia circumcincta : its biological and biotechnological implications
Ranjeeta Menon, Robin B. Gasser, Makedonka Mitreva and Shoba Ranganathan
Additional File 12: Protein Domain Analysis in T. circumcincta
Description	InterProscan ID	Protein sequences
Protein kinase-like domain	IPR011009	138
SCP-like extracellular	IPR014044	126
NAD(P)-binding domain	IPR016040	96
Allergen V5/Tpx-1 related	IPR001283	95
Transthyretin-like	IPR001534	88
C-type lectin fold	IPR016187	85
C-type lectin	IPR001304	78
C-type lectin-like	IPR016186	71
Nucleotide-binding, alpha-beta plait	IPR012677	71
Serine/threonine-protein kinase-like domain	IPR017442	69
Metridin-like ShK toxin	IPR003582	67
RNA recognition motif, RNP-1	IPR000504	64
Peptidase C1A, papain	IPR013128	59
Thioredoxin-like fold	IPR012336	57
WD40 repeat, subgroup	IPR019781	56
WD40 repeat-like-containing domain	IPR011046	56
WD40/YVTN repeat-like-containing domain	IPR015943	54
Thioredoxin fold	IPR012335	53
Pyridoxal phosphate-dependent transferase, major domain	IPR015424	52
Heat shock protein Hsp20	IPR002068	51
Protein-tyrosine phosphatase, receptor/non-receptor type	IPR000242	50
EF-hand-like domain	IPR011992	49
Peptidase A1	IPR001461	48
Tyrosine-protein kinase	IPR020685	47
Peptidase C1A, papain C-terminal	IPR000668	47
Peptidase aspartic	IPR021109	45
Short-chain dehydrogenase/reductase SDR	IPR002198	45
Ras	IPR013753	44
Peptidase aspartic, catalytic	IPR009007	43
HSP20-like chaperone	IPR008978	43
WD40 repeat	IPR001680	42
PapD-like	IPR008962	39
Serine/threonine-specific protein phosphatase/bis(5-nucleosyl)-tetraphosphatase	IPR006186	39
Mitochondrial substrate carrier	IPR001993	35
Peptidase S1/S6, chymotrypsin/Hap	IPR001254	35
Peptidase C1A, cathepsin B	IPR015643	34
Pyridoxal phosphate-dependent transferase, major region, subdomain 2	IPR015422	34
Aldolase-type TIM barrel	IPR013785	34
Serine/cysteine peptidase, trypsin-like	IPR009003	34
Armadillo-type fold	IPR016024	33
Winged helix repressor DNA-binding	IPR011991	33
Major sperm protein	IPR000535	33
Collagen triple helix repeat	IPR008160	31
Chaperonin Cpn60/TCP-1	IPR002423	29
Aldo/keto reductase	IPR001395	29
Tubulin	IPR000217	29
Protein of unknown function DUF148	IPR003677	28
Mitochondrial substrate/solute carrier	IPR018108	27
Aldehyde dehydrogenase	IPR015590	27
Tetratricopeptide-like helical	IPR011990	27
Concanavalin A-like lectin/glucanase	IPR008985	26
Proteasome, subunit alpha/beta	IPR001353	26
Nucleic acid-binding, OB-fold-like	IPR016027	25
Concanavalin A-like lectin/glucanase, subgroup	IPR013320	25
Nucleic acid-binding, OB-fold	IPR012340	25
Histone-fold	IPR009072	25
Actin/actin-like	IPR004000	25
Src homology-3 domain	IPR001452	25
Ubiquitin	IPR000626	25
Aldehyde/histidinol dehydrogenase	IPR016161	24
Kelch related	IPR013089	24
Ras small GTPase, Rab type	IPR003579	24
UDP-glucuronosyl/UDP-glucosyltransferase	IPR002213	24
Ras GTPase	IPR001806	23
Acyl-CoA N-acyltransferase	IPR016181	22
Saposin-like	IPR011001	22
Galectin, carbohydrate recognition domain	IPR001079	22
Kelch repeat type 1	IPR006652	21
Serine/threonine-protein kinase domain	IPR002290	21
Cyclophilin-like	IPR015891	20
Globin	IPR012292	20
Like-Sm ribonucleoprotein (LSM)-related domain	IPR010920	20
Peptidyl-prolyl cis-trans isomerase, cyclophilin-type	IPR002130	20
Calcium/calmodulin-dependent protein kinase-like	IPR020636	19
Glycoside hydrolase, catalytic core	IPR017853	19
Globin-like	IPR009050	19
Histone core	IPR007125	19
Protein-tyrosine phosphatase, catalytic	IPR003595	19
DNA/RNA helicase, C-terminal	IPR001650	19
Alpha crystallin/Heat shock protein	IPR001436	19
Like-Sm ribonucleoprotein (LSM) domain	IPR001163	19
Tyrosine-protein kinase, subgroup, catalytic domain	IPR020635	18
Glutathione S-transferase, C-terminal-like	IPR010987	18
Acyl-CoA dehydrogenase/oxidase C-terminal	IPR009075	18
Ribosomal protein S5 domain 2-type fold	IPR020568	17
Kelch-type beta propeller	IPR015915	17
Pyridoxal phosphate-dependent transferase, major region, subdomain 1	IPR015421	17
Metallophosphoesterase	IPR004843	17
Aminotransferase, class I/II	IPR004839	17
ATPase, AAA-type, core	IPR003959	17
Glucose/ribitol dehydrogenase	IPR002347	17
Aldehyde dehydrogenase, C-terminal	IPR016163	16
Zinc finger, C2H2-like	IPR015880	16
Acyl-CoA oxidase/dehydrogenase, type1/2, C-terminal	IPR013764	16
Galactose oxidase/kelch, beta-propeller	IPR011043	16
Acyl-CoA oxidase/dehydrogenase, type 1	IPR006090	16
Proteinase inhibitor I2, Kunitz metazoa	IPR002223	16
Calcium-binding EF-hand	IPR002048	16
Protease inhibitor I4, serpin	IPR000215	16
Major facilitator superfamily, general substrate transporter	IPR016196	15
RNA recognition motif, glycine rich protein	IPR015465	15
Tubulin/FtsZ, C-terminal	IPR008280	15
Globin, subset	IPR000971	15
Ubiquitin subgroup	IPR019956	14
Ubiquitin-conjugating enzyme/RWD-like	IPR016135	14
Uncharacterised kinase D1044.1	IPR012877	14
Polynucleotidyl transferase, ribonuclease H fold	IPR012337	14
Like-Sm ribonucleoprotein (LSM) domain, eukaryotic/archaea-type	IPR006649	14
Histone H1/H5	IPR005818	14
Intermediate filament protein	IPR001664	14
Peptidase M12A, astacin	IPR001506	14
Glutathione peroxidase	IPR000889	14
Zinc finger, C3HC4 RING-type	IPR018957	13
Aminoacyl-tRNA synthetase, class II (D/K/N)-like	IPR018150	13
FAD/NAD-linked reductase, dimerisation	IPR016156	13
Thiolase-like	IPR016039	13
Molecular chaperone, heat shock protein, Hsp40, DnaJ	IPR015609	13
Glutamine synthetase/guanido kinase, catalytic domain	IPR014746	13
Immunoglobulin-like fold	IPR013783	13
Zinc finger, FYVE/PHD-type	IPR011011	13
Diacylglycerol acyltransferase	IPR007130	13
Ras small GTPase, Ras type	IPR003577	13
ABC transporter-like	IPR003439	13
Alpha tubulin	IPR002452	13
Thiolase	IPR002155	13
Isocitrate/isopropylmalate dehydrogenase	IPR001804	13
Intermediate filament, C-terminal	IPR001322	13
Ubiquitin-conjugating enzyme, E2	IPR000608	13
Ankyrin repeat-containing domain	IPR020683	12
Homeodomain-like	IPR009057	12
ARF/SAR superfamily	IPR006689	12
Aminotransferase class-III	IPR005814	12
Acetyl-CoA hydrolase/transferase	IPR003702	12
Chitin binding protein, peritrophin-A	IPR002557	12
Pyruvate kinase	IPR001697	12
Cytochrome P450	IPR001128	12
Ribosomal protein L11	IPR000911	12
ATP:guanido phosphotransferase	IPR000749	12
Tubulin/FtsZ, 2-layer sandwich domain	IPR018316	11
Immunoglobulin E-set	IPR014756	11
Ribosomal protein L23/L15e, core	IPR012678	11
Malic enzyme, NAD-binding	IPR012302	11
Translation elongation/initiation factor/Ribosomal, beta-barrel	IPR009000	11
Uncharacterised protein family UPF0005	IPR006214	11
Histone H5	IPR005819	11
Snf7	IPR005024	11
Aminoacyl-tRNA synthetase, class II (D/K/N)	IPR004364	11
Calponin-like actin-binding	IPR001715	11
PDZ/DHR/GLGF	IPR001478	11
Peptidase C2, calpain	IPR001300	11
Lactate/malate dehydrogenase	IPR001236	11
Peptidyl-prolyl cis-trans isomerase, FKBP-type	IPR001179	11
CUB	IPR000859	11
Peptidase M13, neprilysin	IPR000718	11
Histone deacetylase superfamily	IPR000286	11
Thiolase, N-terminal	IPR020616	10
Aldo/keto reductase subgroup	IPR020471	10
Tetratricopeptide repeat	IPR019734	10
Peptidase M13, neprilysin, C-terminal	IPR018497	10
Chromo domain-like	IPR016197	10
Calponin-homology	IPR016146	10
Lactate dehydrogenase/glycoside hydrolase, family 4, C-terminal	IPR015955	10
Thioredoxin domain	IPR013766	10
Cupin, RmlC-type	IPR011051	10
Scramblase	IPR005552	10
Glutathione S-transferase, C-terminal	IPR004046	10
Small GTPase, Rho type	IPR003578	10
ATPase, V0/A0 complex, 116kDa subunit	IPR002490	10
Alcohol dehydrogenase superfamily, zinc-containing	IPR002085	10
Zinc finger, RING-type	IPR001841	10
Peptidase C19, ubiquitin carboxyl-terminal hydrolase 2	IPR001394	10
Peptidase M24, structural domain	IPR000994	10
Chromo domain	IPR000953	10
AMP-dependent synthetase/ligase	IPR000873	10
Heat shock protein Hsp90, C-terminal	IPR020576	9
Zinc finger, PHD-finger	IPR019787	9
Glycoside hydrolase, subgroup, catalytic core	IPR013781	9
Homeodomain-related	IPR012287	9
Armadillo-like helical	IPR011989	9
Domain of unknown function DUF1605	IPR011709	9
Zinc finger, C2H2-type	IPR007087	9
Phospholipase B-like	IPR007000	9
Neurotransmitter-gated ion-channel	IPR006201	9
Protein of unknown function DUF236	IPR004296	9
Ribosomal protein L7Ae/L30e/S12e/Gadd45	IPR004038	9
Patched	IPR003392	9
Ankyrin repeat	IPR002110	9
von Willebrand factor, type A	IPR002035	9
Histone H4	IPR001951	9
Peptidase M1, membrane alanine aminopeptidase	IPR001930	9
Ribosomal protein 60S	IPR001813	9
Zinc finger, LIM-type	IPR001781	9
Peptidase S10, serine carboxypeptidase	IPR001563	9
NAD-dependent epimerase/dehydratase	IPR001509	9
DNA-dependent ATPase MCM	IPR001208	9
Fructose-bisphosphate aldolase, class-I	IPR000741	9
Target SNARE coiled-coil domain	IPR000727	9
Proteasome component (PCI) domain	IPR000717	9
HECT	IPR000569	9
Ribosomal protein L36e	IPR000509	9
emp24/gp25L/p24	IPR000348	9
GCN5-related N-acetyltransferase	IPR000182	9
Prohibitin	IPR000163	9
Thiolase-like, subgroup	IPR016038	8
Pyruvate kinase, barrel	IPR015793	8
DNA-directed RNA polymerase, subunit 2	IPR015712	8
Rossmann-like alpha/beta/alpha sandwich fold	IPR014729	8
Heat shock protein 70	IPR013126	8
Pleckstrin homology-type	IPR011993	8
BTB/POZ fold	IPR011333	8
Calycin-like	IPR011038	8
Cyclin-like	IPR011028	8
Methylmalonate-semialdehyde dehydrogenase	IPR010061	8
Protein of unknown function DUF1261	IPR009673	8
Isy1-like splicing	IPR009360	8
Prefoldin	IPR009053	8
Molybdenum cofactor biosynthesis, MoeB	IPR009036	8
DNA-directed RNA polymerase, RBP11-like	IPR009025	8
Elongation factor G/III/V	IPR009022	8
Translation elongation factor EF1A/initiation factor IF2gamma, C-terminal	IPR009001	8
Translation protein SH3-like	IPR008991	8
6-phosphogluconate dehydrogenase, C-terminal-like	IPR008927	8
Inorganic pyrophosphatase	IPR008162	8
Translation elongation factor EFTu/EF1A, C-terminal	IPR004160	8
Stem cell self-renewal protein Piwi	IPR003165	8
Tubulin/FtsZ, GTPase domain	IPR003008	8
Ves allergen	IPR002413	8
Zinc finger, PHD-type	IPR001965	8
Chaperone protein htpG	IPR001404	8
Homeobox	IPR001356	8
Hexokinase	IPR001312	8
Band 7 protein	IPR001107	8
Heat shock protein Hsp70	IPR001023	8
Alkyl hydroperoxide reductase/ Thiol specific antioxidant/ Mal allergen	IPR000866	8
Adenylate kinase	IPR000850	8
ATPase, F1/V1/A1 complex, alpha/beta subunit, C-terminal	IPR000793	8
D111/G-patch	IPR000467	8
Ubiquitin-associated/translation elongation factor EF1B, N-terminal	IPR000449	8
Aminotransferase, class V/Cysteine desulfurase	IPR000192	8
NUDIX hydrolase domain	IPR000086	8
Deoxyribonuclease, TatD	IPR015992	7
Ubiquitin-associated/translation elongation factor EF1B, N-terminal, eukaryote	IPR015940	7
Pyruvate/Phosphoenolpyruvate kinase, catalytic core	IPR015813	7
NUDIX hydrolase domain-like	IPR015797	7
RNA-directed DNA polymerase (reverse transcriptase), related	IPR015706	7
Protein phosphatase 2C	IPR015655	7
Ribosomal protein S5 domain 2-type fold, subgroup	IPR014721	7
Translation elongation factor EF1B/ribosomal protein S6	IPR014717	7
Translation elongation factor EF1B, beta/delta subunit, guanine nucleotide exchange	IPR014038	7
UAA transporter	IPR013657	7
Dehydrogenase, multihelical	IPR013328	7
Methyltransferase type 11	IPR013216	7
DSH, C-terminal	IPR012961	7
Calycin	IPR012674	7
Beta-lactamase-type transpeptidase fold	IPR012338	7
Dihydroorotate dehydrogenase, class 1/ 2	IPR012135	7
2-oxoglutarate dehydrogenase, E1 component	IPR011603	7
DNA/RNA helicase, DEAD/DEAH box type, N-terminal	IPR011545	7
Ribosomal protein, zinc-binding	IPR011332	7
2-amino-3-ketobutyrate coenzyme A ligase	IPR011282	7
Longin-like	IPR011012	7
Ferritin/ribonucleotide reductase-like	IPR009078	7
Cytochrome c, monohaem	IPR009056	7
SMAD/FHA domain	IPR008984	7
Protein of unknown function DUF856, Caenorhabditis species	IPR008574	7
Transport protein particle (TRAPP) component	IPR007194	7
DZF	IPR006561	7
Small GTP-binding protein	IPR005225	7
TB2/DP1/HVA22 related protein	IPR004345	7
Anticodon-binding	IPR004154	7
Pyridine nucleotide-disulphide oxidoreductase, dimerisation	IPR004099	7
Zinc/iron permease	IPR003689	7
BolA-like protein	IPR002634	7
Cation efflux protein	IPR002524	7
Cytochrome P450, E-class, group I	IPR002401	7
Amino acid/polyamine transporter I	IPR002293	7
Nucleosome assembly protein (NAP)	IPR002164	7
Pyridoxal phosphate-dependent decarboxylase	IPR002129	7
Haem peroxidase, animal	IPR002007	7
Protein phosphatase 2C-related	IPR001932	7
Pyridoxal phosphate-dependent enzyme, beta subunit	IPR001926	7
Deoxyribonuclease, TatD-related	IPR001130	7
Peptidase C13, legumain	IPR001096	7
Adenylyl cyclase class-3/4/guanylyl cyclase	IPR001054	7
UBX	IPR001012	7
Calponin repeat	IPR000557	7
Nuclear hormone receptor, ligand-binding, core	IPR000536	7
Dual specificity phosphatase, catalytic domain	IPR000340	7
Ribosomal protein S7	IPR000235	7
Amidase	IPR000120	7
Pseudouridine synthase, catalytic domain	IPR020103	6
Tubulin/FtsZ, N-terminal	IPR019746	6
Annexin repeat	IPR018502	6
Ribosomal protein L7A/RS6 family	IPR018492	6
Cytochrome P450, C-terminal	IPR017973	6
Sterol-binding-like	IPR016083	6
SKP1 component, dimerisation	IPR016072	6
Cysteinyl-tRNA synthetase, class Ia, C-terminal	IPR015804	6
Pyruvate kinase, C-terminal-like	IPR015795	6
Proline oxidase	IPR015659	6
RmlC-like jelly roll fold	IPR014710	6
Protein phosphatase 2C, N-terminal	IPR014045	6
Exonuclease, RNase T/DNA polymerase III	IPR013520	6
Phosphoglycerate mutase	IPR013078	6
Ribosomal protein L25/L23	IPR013025	6
Six-bladed beta-propeller, TolB-like	IPR011042	6
Haem peroxidase	IPR010255	6
Apyrase	IPR009283	6
Acyl-CoA dehydrogenase/oxidase	IPR009100	6
L-Aspartase-like	IPR008948	6
Nuclear hormone receptor, ligand-binding	IPR008946	6
Terpenoid cylases/protein prenyltransferase alpha-alpha toroid	IPR008930	6
Six-hairpin glycosidase-like	IPR008928	6
Peptidase S28	IPR008758	6
Guanylate kinase	IPR008144	6
Saposin B	IPR008139	6
Protein of unknown function DUF738	IPR007965	6
Cwf15/Cwc15 cell cycle control protein	IPR006973	6
Ribosomal protein S12/S23	IPR006032	6
4-hydroxyphenylpyruvate dioxygenase	IPR005956	6
Ribosomal protein S7, eukaryotic/archaeal	IPR005716	6
Gamma interferon inducible lysosomal thiol reductase GILT	IPR004911	6
Cleavage/polyadenylation specificity factor, A subunit, C-terminal	IPR004871	6
Strictosidine synthase	IPR004141	6
Glutathione S-transferase, N-terminal	IPR004045	6
Sterol-binding	IPR003033	6
Lipid-binding START	IPR002913	6
Prefoldin beta-like	IPR002777	6
UTP--glucose-1-phosphate uridylyltransferase	IPR002618	6
FMRFamide-related peptide	IPR002544	6
Beta tubulin	IPR002453	6
Cytochrome c, class IA/ IB	IPR002327	6
Phenylalanyl-tRNA synthetase alpha chain	IPR002319	6
CD36 antigen	IPR002159	6
Ribosomal protein S21e	IPR001931	6
Ribosomal protein S10	IPR001848	6
Kinesin, motor domain	IPR001752	6
Glycoside hydrolase, family 37	IPR001661	6
Leucine-rich repeat	IPR001611	6
Transcriptional coactivator/pterin dehydratase	IPR001533	6
Bromodomain	IPR001487	6
Annexin	IPR001464	6
SET domain	IPR001214	6
Carbonic anhydrase, alpha-class, catalytic domain	IPR001148	6
Eukaryotic translation initiation factor 4E (eIF-4E)	IPR001040	6
Ribosomal protein S9	IPR000754	6
Translation elongation factor EFG/EF2, C-terminal	IPR000640	6
Mov34/MPN/PAD-1	IPR000555	6
Ribosomal protein S7e	IPR000554	6
Acyltransferase ChoActase/COT/CPT	IPR000542	6
Ribosomal protein L15e	IPR000439	6
Phosphatidylinositol 3-/4-kinase, catalytic	IPR000403	6
RabGAP/TBC	IPR000195	6
Histone H3	IPR000164	6
Ribosomal protein L11, N-terminal	IPR020784	5
Ribosomal protein L11, C-terminal	IPR020783	5
Thiolase, C-terminal	IPR020617	5
Glycine cleavage system P-protein-like	IPR020581	5
G-protein beta WD-40 repeat, region	IPR020472	5
Ribosomal protein L6, alpha-beta domain	IPR020040	5
Cullin protein, neddylation domain	IPR019559	5
DDRGK domain	IPR019153	5
Protein of unknown function DUF2050, pre-mRNA-splicing factor	IPR018609	5
Tetraspanin	IPR018499	5
Protease inhibitor I8, cysteine-rich trypsin inhibitor-like subgroup	IPR018453	5
K Homology, type 1, subgroup	IPR018111	5
SMAD domain-like	IPR017855	5
Alkaline-phosphatase-like, core domain	IPR017850	5
Spen Paralogue and Orthologue SPOC, C-terminal-like	IPR016194	5
Pseudouridine synthase/archaeosine transglycosylase-like	IPR015947	5
Pyruvate kinase, alpha/beta	IPR015794	5
Ribosomal RNA methyltransferase J	IPR015507	5
Thioredoxin, core	IPR015467	5
Vps4 oligomerisation, C-terminal	IPR015415	5
Peptidase M1, leukotriene A4 hydrolase, aminopeptidase C-terminal	IPR015211	5
Translation machinery associated TMA7	IPR015157	5
Rieske iron-sulphur protein	IPR014349	5
Glycine cleavage T-protein, C-terminal barrel	IPR013977	5
Dwarfin	IPR013790	5
Cyclin-related	IPR013763	5
Alcohol dehydrogenase, zinc-binding	IPR013149	5
Zinc finger, C2H2-type/integrase, DNA-binding	IPR013087	5
Clathrin/coatomer adaptor, adaptin-like, appendage, Ig-like subdomain	IPR013041	5
FAD-dependent pyridine nucleotide-disulphide oxidoreductase	IPR013027	5
T-complex protein 1, eta subunit	IPR012720	5
Beta-grasp fold, ferredoxin-type	IPR012675	5
Protein of unknown function DUF1665	IPR012459	5
Ferritin-related	IPR012347	5
Acyl-CoA oxidase	IPR012258	5
Globin, nematode	IPR012085	5
Major facilitator superfamily MFS-1	IPR011701	5
Basic leucine zipper	IPR011700	5
Variant SH3	IPR011511	5
Mss4/translationally controlled tumour-associated TCTP	IPR011323	5
DNA-directed RNA polymerase, insert	IPR011262	5
Histidine triad-like motif	IPR011146	5
Mss4-like	IPR011057	5
t-SNARE	IPR010989	5
Arfaptin-like	IPR010504	5
Aminoacyl-tRNA synthetase, class 1a, anticodon-binding	IPR009080	5
High mobility group, superfamily	IPR009071	5
S15/NS1, RNA-binding	IPR009068	5
Alpha-helical ferredoxin	IPR009051	5
Fibronectin, type III-like fold	IPR008957	5
Rho GTPase activation protein	IPR008936	5
Nematode fatty acid retinoid binding	IPR008632	5
HAD-superfamily hydrolase, subfamily IG, 5'-nucleotidase	IPR008380	5
Aldehyde oxidase/xanthine dehydrogenase, molybdopterin binding	IPR008274	5
Aldose 1-epimerase	IPR008183	5
Saposin-like type B, 2	IPR008138	5
Protein of unknown function DUF727	IPR007967	5
Uncharacterised protein family UPF0220	IPR007919	5
Janus/Ocnus	IPR007702	5
RNA polymerase Rpb2, domain 7	IPR007641	5
Protein of unknown function DUF572	IPR007590	5
Peptidase A22B, signal peptide peptidase	IPR007369	5
Ctr copper transporter	IPR007274	5
Gelsolin	IPR007122	5
Brix domain	IPR007109	5
Glutaminase	IPR007043	5
Glycine cleavage T-protein, N-terminal	IPR006222	5
Acyl-CoA oxidase/dehydrogenase, central domain	IPR006091	5
DNA repair protein (XPGC)/yeast Rad	IPR006084	5
Ribosomal protein L13	IPR005822	5
Ribosomal protein L5, eukaryotic	IPR005485	5
Endonuclease/exonuclease/phosphatase	IPR005135	5
Oxoglutarate/iron-dependent oxygenase	IPR005123	5
Dolichyl-diphosphooligosaccharide-protein glycosyltransferase 48kDa subunit	IPR005013	5
Basic-leucine zipper (bZIP) transcription factor	IPR004827	5
Isocitrate dehydrogenase NADP-dependent, eukaryotic	IPR004790	5
Glutaminyl-tRNA synthetase, class Ic	IPR004514	5
Cyclin, C-terminal	IPR004367	5
Glyoxalase/bleomycin resistance protein/dioxygenase	IPR004360	5
Acireductone dioxygenase, ARD	IPR004313	5
Protein of unknown function DUF229	IPR004245	5
Sec63 domain	IPR004179	5
Malate/L-lactate dehydrogenase	IPR003767	5
Amidinotransferase	IPR003198	5
SM22/calponin	IPR003096	5
NAD-dependent histone deacetylase, silent information regulator Sir2	IPR003000	5
GTP-binding protein, HSR1-related	IPR002917	5
Proline dehydrogenase	IPR002872	5
Acyl-CoA oxidase, C-terminal	IPR002655	5
Adenosine deaminase/editase	IPR002466	5
Hydroxymethylglutaryl-CoA reductase, class I/II, catalytic	IPR002202	5
Ribonuclease H	IPR002156	5
Histone H2A	IPR002119	5
GNS1/SUR4 membrane protein	IPR002076	5
Carboxylesterase, type B	IPR002018	5
Stomatin	IPR001972	5
Rhodanese-like	IPR001763	5
ATPase, P-type, K/Mg/Cd/Cu/Zn/Na/Ca/Na/H-transporter	IPR001757	5
Heat shock protein DnaJ, N-terminal	IPR001623	5
Sec1-like protein	IPR001619	5
Ferritin, N-terminal	IPR001519	5
Beta-lactamase-related	IPR001466	5
Superoxide dismutase, copper/zinc binding	IPR001424	5
Dynein light chain, type 1/2	IPR001372	5
BRCT	IPR001357	5
Prenyltransferase/squalene oxidase	IPR001330	5
Cellular retinaldehyde-binding/triple function, C-terminal	IPR001251	5
SMAD domain, Dwarfin-type	IPR001132	5
2-oxoacid dehydrogenase acyltransferase, catalytic domain	IPR001078	5
Innexin	IPR000990	5
SH2 motif	IPR000980	5
Glutamyl/glutaminyl-tRNA synthetase, class Ic	IPR000924	5
High mobility group, HMG1/HMG2	IPR000910	5
Indoleamine 2,3-dioxygenase	IPR000898	5
Peptidase M14, carboxypeptidase A	IPR000834	5
Ricin B lectin	IPR000772	5
NSF attachment protein	IPR000744	5
Ribosomal protein L6	IPR000702	5
Triosephosphate isomerase	IPR000652	5
Acyl-CoA-binding protein, ACBP	IPR000582	5
Zinc finger, CCCH-type	IPR000571	5
Cytosolic fatty-acid binding	IPR000463	5
Major intrinsic protein	IPR000425	5
Glycoside hydrolase, family 31	IPR000322	5
Zinc finger, FYVE-type	IPR000306	5
7TM GPCR, rhodopsin-like	IPR000276	5
Forkhead-associated	IPR000253	5
Fructose-1,6-bisphosphatase	IPR000146	5
Cell division/GTP binding protein	IPR000038	5
Catalase-like domain, haem-dependent	IPR020835	4
Spindle assembly checkpoint kinase	IPR020663	4
Tetrahydrofolate dehydrogenase/cyclohydrolase, NAD(P)-binding domain	IPR020631	4
GTP cyclohydrolase I/Nitrile oxidoreductase	IPR020602	4
Putative carnitine deficiency-associated protein	IPR019265	4
Leucine-rich repeat flightless-interacting protein	IPR019139	4
Ribosome maturation protein SBDS, C-terminal	IPR018978	4
Elongation factor 1 beta central acidic region, eukaryote	IPR018940	4
Glycyl-tRNA synthetase, alpha2 dimer, C-terminal	IPR018160	4
Lysyl-tRNA synthetase, class II, C-terminal	IPR018149	4
Cytidine deaminase-like	IPR016193	4
Ribosomal protein L10e/L16	IPR016180	4
Cullin homology	IPR016158	4
Phospholipase A2	IPR016090	4
Transketolase-like, C-terminal	IPR015941	4
Aconitase-like core	IPR015937	4
Calcium/calmodulin-dependent protein kinase II isoform	IPR015742	4
Clathrin coat associated protein AP-50	IPR015629	4
Molecular chaperone, heat shock protein, endoplasmin	IPR015566	4
Dishevelled related protein	IPR015506	4
Ubiquilin	IPR015496	4
Syntrophin	IPR015482	4
Coatomer, gamma subunit , appendage	IPR014863	4
EF-hand, Ca insensitive	IPR014837	4
FERM/acyl-CoA-binding protein, 3-helical bundle	IPR014352	4
Translation elongation factor EFTs/EF1B, dimerisation	IPR014039	4
Transcription factor AP-2, C-terminal	IPR013854	4
Ribosomal protein S4e, central	IPR013845	4
Ribosomal protein L7/L12, C-terminal	IPR013823	4
Ion transport 2	IPR013099	4
Amino acid transporter, transmembrane	IPR013057	4
T-complex protein 1, zeta subunit	IPR012722	4
T-complex protein 1, theta subunit	IPR012721	4
Laminin G, subdomain 2	IPR012680	4
RED-like, C-terminal	IPR012492	4
Fumarate reductase, C-terminal	IPR012285	4
Electron transfer flavoprotein, beta subunit	IPR012255	4
bZIP transcription factor, bZIP-1	IPR011616	4
Peptidase M16, core	IPR011237	4
Histidine triad motif	IPR011151	4
Malate synthase-like, core	IPR011076	4
GroES-like	IPR011032	4
Trimeric LpxA-like	IPR011004	4
Sterile alpha motif homology	IPR010993	4
Malate dehydrogenase, NAD/NADP	IPR010945	4
Protein of unknown function DUF1000	IPR010400	4
TIP49, C-terminal	IPR010339	4
Malate dehydrogenase, NAD-dependent, eukaryote/gamma proteobacteria	IPR010097	4
UBA-like	IPR009060	4
Hydroxymethylglutaryl-CoA reductase, class I/II, substrate-binding	IPR009029	4
Transketolase, C-terminal/Pyruvate-ferredoxin oxidoreductase, domain II	IPR009014	4
Ricin B-related lectin	IPR008997	4
Clathrin adaptor, mu subunit, C-terminal	IPR008968	4
Terpenoid synthase	IPR008949	4
DNA polymerase III, clamp loader complex, gamma/delta/delta subunit, C-terminal	IPR008921	4
Mediator complex, subunit Med31	IPR008831	4
Destabilase	IPR008597	4
Ferritin/Dps protein	IPR008331	4
Phosphoenolpyruvate carboxykinase, GTP-utilising	IPR008209	4
Glutamine synthetase, catalytic domain	IPR008146	4
Cytoplasmic FMR1-interacting	IPR008081	4
Methyltransferase-related	IPR007823	4
Ground-like domain	IPR007284	4
Exocyst complex subunit Sec15-like	IPR007225	4
Gelsolin domain	IPR007123	4
Protein of unknown function DUF652	IPR006984	4
Gtr1/RagA G protein	IPR006762	4
Protein of unknown function DUF602	IPR006735	4
ATPase, F1 complex, epsilon subunit, mitochondrial	IPR006721	4
ADP-ribosylation factor	IPR006688	4
Small GTPase SAR1-type	IPR006687	4
Protein of unknown function DUF1448	IPR006606	4
MADF domain	IPR006578	4
Aconitase, mitochondrial-like	IPR006248	4
3-hydroxyacyl-CoA dehydrogenase, NAD binding	IPR006176	4
3-hydroxyacyl-CoA dehydrogenase, C-terminal	IPR006108	4
Neurotransmitter-gated ion-channel transmembrane domain	IPR006029	4
Alpha-D-phosphohexomutase, C-terminal	IPR005843	4
KOW	IPR005824	4
Fatty acid desaturase, type 1	IPR005804	4
Homogentisate 1,2-dioxygenase	IPR005708	4
Ribosomal protein L23/L25, N-terminal	IPR005633	4
Ribosomal protein L18/L5	IPR005484	4
Transketolase, C-terminal	IPR005476	4
Transketolase-like, pyrimidine-binding domain	IPR005475	4
Vacuolar protein sorting-associated protein 26	IPR005377	4
PHF5-like	IPR005345	4
Ribosomal protein S25	IPR004977	4
Deoxyribonuclease II	IPR004947	4
4-aminobutyrate aminotransferase, eukaryotic	IPR004631	4
RAG1-activating protein-1-related	IPR004316	4
Membrane bound O-acyl transferase, MBOAT	IPR004299	4
Nonaspanin (TM9SF)	IPR004240	4
Translation elongation factor EFTu/EF1A, domain 2	IPR004161	4
FAD-linked oxidase, C-terminal	IPR004113	4
Mago nashi protein	IPR004023	4
Fumarate reductase/succinate dehydrogenase flavoprotein, N-terminal	IPR003953	4
ATPase, AAA+ type, core	IPR003593	4
Ubiquinol-cytochrome C reductase hinge	IPR003422	4
eIF4-gamma/eIF5/eIF2-epsilon	IPR003307	4
MD-2-related lipid-recognition	IPR003172	4
PIK-related kinase, FATC	IPR003152	4
RNA-processing protein, HAT helix	IPR003107	4
Nitrilase/cyanide hydratase and apolipoprotein N-acyltransferase	IPR003010	4
Lipase, class 3	IPR002921	4
Protease inhibitor I8, cysteine-rich trypsin inhibitor-like	IPR002919	4
Nematode cuticle collagen, N-terminal	IPR002486	4
Pseudouridine synthase/archaeosine transglycosylase	IPR002478	4
ATPase, F0/V0 complex, subunit C	IPR002379	4
Ribosomal protein L2	IPR002171	4
Ribosomal protein L1	IPR002143	4
Adenine nucleotide translocator 1	IPR002113	4
Glutaredoxin	IPR002109	4
Mitochondrial carrier protein	IPR002067	4
Ran GTPase	IPR002041	4
Peptidase S16, Lon protease, C-terminal	IPR001984	4
Troponin	IPR001978	4
Ribosomal protein S24e	IPR001976	4
Translation initiation factor SUI1	IPR001950	4
Peptidase M18, aminopeptidase I	IPR001948	4
Ribosomal protein S4	IPR001912	4
Peptidase S14, ClpP	IPR001907	4
Ribosomal protein S13	IPR001892	4
Na+ channel, amiloride-sensitive	IPR001873	4
Translation elongation factor EFTs/EF1B	IPR001816	4
Crotonase, core	IPR001753	4
Ribosomal protein S3Ae	IPR001593	4
Peptidase C12, ubiquitin carboxyl-terminal hydrolase 1	IPR001578	4
Collagen IV, non-collagenous	IPR001442	4
Synaptobrevin	IPR001388	4
Ribosomal protein L13e	IPR001380	4
Cullin, N-terminal	IPR001373	4
Adenosine/AMP deaminase	IPR001365	4
Histidine triad (HIT) protein	IPR001310	4
SKP1 component	IPR001232	4
Cytochrome b5	IPR001199	4
Ribosomal protein L10e	IPR001197	4
Manganese/iron superoxide dismutase	IPR001189	4
Ribosomal protein L22/L17	IPR001063	4
Spermine synthase	IPR001045	4
SANT, DNA-binding	IPR001005	4
Thrombospondin, type 1 repeat	IPR000884	4
Ribosomal protein S4e	IPR000876	4
Aspartate/other aminotransferase	IPR000796	4
RNA polymerase, subunit H/Rpb5 C-terminal	IPR000783	4
WHEP-TRS	IPR000738	4
Proliferating cell nuclear antigen, PCNA	IPR000730	4
Initiation factor 2B related	IPR000649	4
TSC-22 / Dip / Bun	IPR000580	4
Lipocalin/cytosolic fatty-acid binding protein	IPR000566	4
EGF receptor, L domain	IPR000494	4
Fumarate lyase	IPR000362	4
Class I peptide chain release factor	IPR000352	4
RhoGAP	IPR000198	4
ATPase, F1/V1/A1 complex, alpha/beta subunit, nucleotide-binding domain	IPR000194	4
Alpha/beta hydrolase fold-1	IPR000073	4
S-adenosyl-L-homocysteine hydrolase	IPR000043	4
Bestrophin-like	IPR021134	3
Ribosomal protein L18e/L15	IPR021131	3
Glutamyl/glutaminyl-tRNA synthetase, class Ic, anti-codon binding domain	IPR020059	3
Manganese/iron superoxide dismutase, C-terminal	IPR019832	3
Transmembrane protein 65	IPR019537	3
Sorting nexin protein, WASP-binding domain	IPR019497	3
DNA polymerase III, clamp-loader complex, subunit E, C-terminal	IPR019483	3
Peroxiredoxin, C-terminal	IPR019479	3
Methyltransferase-16, putative	IPR019410	3
RNA polymerase I-associated factor PAF67	IPR019382	3
NADH:ubiquinone oxidoreductase, ESSS subunit	IPR019329	3
Protein of unknown function DUF2366	IPR019322	3
Coiled-coil domain-containing protein 149-A	IPR019179	3
Mediator complex, subunit Med18, metazoa/fungi	IPR019095	3
Protein of unknown function DUF2315	IPR018796	3
Protein of unknown function DUF2052, coiled-coil	IPR018613	3
Predicted uncharacterised protein, K06A4.4	IPR018175	3
Threonyl-tRNA synthetase, class IIa, conserved region	IPR018158	3
Seryl-tRNA synthetase, class IIa, C-terminal	IPR018156	3
Nucleoside phosphorylase, family 1	IPR018017	3
Chaperone, tailless complex polypeptide 1	IPR017998	3
Chromo domain subgroup	IPR017984	3
PLC-like phosphodiesterase, TIM beta/alpha-barrel domain	IPR017946	3
Rieske [2Fe-2S] iron-sulphur domain	IPR017941	3
Riboflavin synthase-like beta-barrel	IPR017938	3
Protein kinase, C-terminal	IPR017892	3
Filamin/ABP280 repeat-like	IPR017868	3
Alkaline phosphatase-like, alpha/beta/alpha	IPR017849	3
ATPase, F1 complex, alpha subunit, C-terminal	IPR017458	3
Succinyl-CoA synthetase-like	IPR016102	3
FeS cluster insertion	IPR016092	3
SKP1 component, POZ	IPR016073	3
Aconitase/3-isopropylmalate dehydratase, swivel	IPR015928	3
Ryanodine receptor-related	IPR015925	3
Sulphide quinone-reductase	IPR015904	3
Phospholipase D	IPR015679	3
G-protein coupled receptor 89-related	IPR015672	3
Ribosomal protein L12, mitochondrial	IPR015607	3
D-3-phosphogylcerate Dehydrogenase	IPR015508	3
Human placenta DIFF33	IPR015461	3
Transcription regulator cyclin	IPR015429	3
Fcf2 pre-rRNA processing	IPR014810	3
Crontonase, C-terminal	IPR014748	3
Ribosomal protein L7/L12, C-terminal/adaptor protein ClpS-like	IPR014719	3
S-formylglutathione hydrolase	IPR014186	3
Protein of unknown function DUF1754, eukaryotic	IPR013865	3
Replication factor C	IPR013748	3
DNA recombination and repair protein Rad51, C-terminal	IPR013632	3
Activator of Hsp90 ATPase homologue 1-like	IPR013538	3
Ribosomal protein S27/S33, mitochondrial	IPR013219	3
Zinc finger, NHR/GATA-type	IPR013088	3
BTB/POZ	IPR013069	3
Phosphoenolpyruvate carboxykinase, C-terminal	IPR013035	3
Xylose isomerase-like, TIM barrel domain	IPR013022	3
Protein of unknown function DUF1692	IPR012936	3
Spb1, C-terminal	IPR012920	3
Sad1/UNC-like, C-terminal	IPR012919	3
T-complex protein 1, epsilon subunit	IPR012718	3
T-complex protein 1, beta subunit	IPR012716	3
Xylose isomerase, TIM barrel domain	IPR012307	3
P60-like	IPR011687	3
Catalase, N-terminal	IPR011614	3
Helix-loop-helix DNA-binding	IPR011598	3
Bicarbonate transporter, C-terminal	IPR011531	3
ABC transporter, transmembrane domain, type 1	IPR011527	3
Ribosomal protein L37ae/L37e, core	IPR011331	3
DNA-directed RNA polymerase, dimerisation	IPR011261	3
Metalloenzyme, LuxS/M16 peptidase-like, metal-binding	IPR011249	3
Fumarylacetoacetase, C-terminal-related	IPR011234	3
Protein phosphatase inhibitor	IPR011107	3
Single hybrid motif	IPR011053	3
Ribosomal protein L25/Gln-tRNA synthetase, anti-codon-binding domain	IPR011035	3
Zinc finger, RING-CH-type	IPR011016	3
Glycoside hydrolase-type carbohydrate-binding	IPR011013	3
Ribosomal protein S13-like, H2TH	IPR010979	3
Sin3 associated polypeptide p18	IPR010516	3
Proteinase inhibitor I33, aspin	IPR010480	3
Protein of unknown function DUF953, thioredoxin-like	IPR010357	3
Cysteine dioxygenase type I	IPR010300	3
Kynureninase	IPR010111	3
Uridine phosphorylase, eukaryotic	IPR010059	3
Protein of unknown function DUF1394	IPR009828	3
Protein of unknown function DUF1222	IPR009613	3
Microsomal signal peptidase 12kDa subunit	IPR009542	3
U2 auxiliary factor small subunit	IPR009145	3
Transcription factor IIA, beta-barrel	IPR009088	3
Clathrin/coatomer adaptor, adaptin-like, appendage, C-terminal subdomain	IPR009028	3
C2 calcium/lipid-binding domain, CaLB	IPR008973	3
Protein prenyltransferase	IPR008940	3
NADH:ubiquinone oxidoreductase, B18 subunit	IPR008698	3
MRG	IPR008676	3
Glycogen synthase	IPR008631	3
Scavenger mRNA decapping enzyme	IPR008594	3
Protein of unknown function DUF858, methyltransferase-like	IPR008576	3
DeoxyUTP pyrophosphatase domain	IPR008180	3
Ubiquinol-cytochrome C reductase, UQCRX/QCR9-like	IPR008027	3
Cytochrome b, succinate dehydrogenase small subunit, CybS	IPR007992	3
Bystin	IPR007955	3
Dpy-30 motif	IPR007858	3
Endonuclease V	IPR007581	3
Cytochrome c oxidase assembly protein CtaG/Cox11	IPR007533	3
Mss4	IPR007515	3
tRNA (guanine-N1-)-methyltransferase, eukaryotic	IPR007356	3
Mannosyltransferase, PIG-V	IPR007315	3
Nop14-like protein	IPR007276	3
Arp2/3 complex, 34kDa subunit p34-Arc	IPR007188	3
RNA polymerase II-associated, Paf1	IPR007133	3
FUN14	IPR007014	3
ETC complex I subunit conserved region	IPR006885	3
Ribosomal protein S30	IPR006846	3
26S proteasome non-ATPase regulatory subunit Rpn12	IPR006746	3
Thioesterase superfamily	IPR006683	3
Amidohydrolase 1	IPR006680	3
Cyclin	IPR006670	3
MgtE magnesium transporter, integral membrane region	IPR006667	3
Thioredoxin-like subdomain	IPR006662	3
Iron sulphur-containing domain, CDGSH-type, subfamily	IPR006622	3
Cystinosin/ERS1p repeat	IPR006603	3
RWD	IPR006575	3
Leucine-rich repeat, cysteine-containing subtype	IPR006553	3
Thioredoxin/glutathione reductase selenoprotein	IPR006338	3
DNA helicase, ATP-dependent, Ku type	IPR006164	3
XPG I	IPR006086	3
Vinculin/alpha-catenin	IPR006077	3
GTP1/OBG	IPR006073	3
Phosphotyrosine interaction domain	IPR006020	3
UDP-glucose 4-epimerase	IPR005886	3
Ribosomal protein L13, eukaryotic/archaeal	IPR005755	3
Ribosomal protein L22/L17, eukaryotic/archaeal	IPR005721	3
RNA polymerase II, Rpb4	IPR005574	3
RNA polymerase, Rpb8	IPR005570	3
Inositol polyphosphate kinase	IPR005522	3
Profilin, plant	IPR005455	3
Uncharacterised protein family UPF0041	IPR005336	3
Peptidase C50, separase	IPR005314	3
Molybdenum cofactor sulfurase, C-terminal	IPR005302	3
Mob1/phocein	IPR005301	3
Vacuolar (H+)-ATPase G subunit	IPR005124	3
Legume-like lectin	IPR005052	3
PRP38	IPR005037	3
Glycosyl transferase, family 43	IPR005027	3
TMS membrane protein/tumour differentially expressed protein	IPR005016	3
Histidyl-tRNA synthetase, class IIa	IPR004516	3
Clp protease, ATP-binding subunit ClpX	IPR004487	3
YjeF-related protein, N-terminal	IPR004443	3
Phosphatidyl serine synthase	IPR004277	3
Hly-III related	IPR004254	3
Light chain 3 (LC3)	IPR004241	3
Vitamin B12-dependent methionine synthase, activation domain	IPR004223	3
Mitochondrial inner membrane translocase complex, Tim8/9/10/13-zinc finger-like	IPR004217	3
Ndr	IPR004142	3
Glycerophosphoryl diester phosphodiesterase	IPR004129	3
mRNA splicing factor, thioredoxin-like U5 snRNP	IPR004123	3
K Homology	IPR004087	3
Taurine catabolism dioxygenase TauD/TfdA	IPR003819	3
Maf-like protein	IPR003697	3
CoA-transferase family III	IPR003673	3
ATPase-like, ATP-binding domain	IPR003594	3
Leucine-rich repeat, typical subtype	IPR003591	3
RecF/RecN/SMC protein, N-terminal	IPR003395	3
tRNA (guanine-N-7) methyltransferase	IPR003358	3
Transcription initiation factor IID, 18kDa subunit	IPR003195	3
Transcription initiation factor IIA, gamma subunit	IPR003194	3
Phospholipase/carboxylesterase	IPR003140	3
SWIB/MDM2 domain	IPR003121	3
Bicarbonate transporter, eukaryotic	IPR003020	3
Peptidase M20	IPR002933	3
Myosin tail	IPR002928	3
NIF system FeS cluster assembly, NifU, N-terminal	IPR002871	3
Domain of unknown function DUF89	IPR002791	3
Nascent polypeptide-associated complex NAC	IPR002715	3
Ribosomal protein L38e	IPR002675	3
Glycosyl transferase, family 31	IPR002659	3
Sulphate transporter/antisigma-factor antagonist STAS	IPR002645	3
Protein of unknown function CX	IPR002619	3
Peptidase S54, rhomboid	IPR002610	3
MaoC-like dehydratase	IPR002539	3
Fumarylacetoacetase, C-terminal-like	IPR002529	3
Peptidase M24A, methionine aminopeptidase, subfamily 2	IPR002468	3
Cytochrome P450, E-class, group IV	IPR002403	3
Ribosome maturation protein SBDS	IPR002140	3
Profilin/allergen	IPR002097	3
NADH:ubiquinone oxidoreductase, 24kDa subunit	IPR002023	3
Ribosomal protein S11	IPR001971	3
Peptidase M48	IPR001915	3
Ribonuclease II/R	IPR001900	3
Ribosomal protein S2	IPR001865	3
Pleckstrin homology	IPR001849	3
Chloride channel, voltage gated	IPR001807	3
Ribosomal protein L35Ae	IPR001780	3
G10 protein	IPR001748	3
F-actin capping protein, beta subunit	IPR001698	3
Ribosomal protein S18	IPR001648	3
SAICAR synthetase	IPR001636	3
Zinc finger, DHHC-type	IPR001594	3
Nucleoside diphosphate kinase, core	IPR001564	3
Ribosomal protein L32e	IPR001515	3
Glycosyl transferase, family 10	IPR001503	3
Malate synthase	IPR001465	3
Synaptophysin/synaptoporin	IPR001285	3
Glucose-6-phosphate dehydrogenase	IPR001282	3
tRNA-dihydrouridine synthase	IPR001269	3
Ribosomal protein S19e	IPR001266	3
Translation initiation factor 1A (eIF-1A)	IPR001253	3
Uncharacterised protein family UPF0027	IPR001233	3
Phospholipase A2, eukaryotic	IPR001211	3
Ribosomal protein S14	IPR001209	3
Integrin beta subunit, C-terminal	IPR001169	3
Double-stranded RNA binding	IPR001159	3
Adenylosuccinate synthetase	IPR001114	3
DNA-directed DNA polymerase, family A, palm domain	IPR001098	3
Helix-loop-helix DNA-binding domain	IPR001092	3
Ferredoxin	IPR001041	3
Ribosomal protein L6E	IPR000915	3
Myristoyl-CoA:protein N-myristoyltransferase	IPR000903	3
Signal recognition particle, SRP54 subunit, GTPase	IPR000897	3
Ribosomal protein S26e	IPR000892	3
Nucleoside phosphorylase	IPR000845	3
Phosphoribosyltransferase	IPR000836	3
Tetrahydrofolate dehydrogenase/cyclohydrolase	IPR000672	3
Oxysterol-binding protein	IPR000648	3
Peptidase M41	IPR000642	3
Ribosomal protein L3	IPR000597	3
Cytochrome c/c1 haem-lyase	IPR000511	3
DNA mismatch repair protein MutS, C-terminal	IPR000432	3
FeS cluster biogenesis	IPR000361	3
Ribonucleotide reductase	IPR000358	3
HEAT	IPR000357	3
14-3-3 protein	IPR000308	3
Tetraspanin, subgroup	IPR000301	3
Cytochrome c oxidase, subunit III	IPR000298	3
Cys/Met metabolism, pyridoxal phosphate-dependent enzyme	IPR000277	3
Armadillo	IPR000225	3
Ribosomal protein L14b/L23e	IPR000218	3
Orn/DAP/Arg decarboxylase 2	IPR000183	3
Ran binding protein 1	IPR000156	3
ER lumen protein retaining receptor	IPR000133	3
ATPase, F1 complex, gamma subunit	IPR000131	3
Polyprenyl synthetase	IPR000092	3
Zinc finger, AN1-type	IPR000058	3
Sterile alpha motif, type 1	IPR021129	2
Leucine carboxyl methyltransferase, eukaryotic	IPR021121	2
Myosin light chain kinase-related	IPR020675	2
Serine/threonine-protein kinase Chk2	IPR020648	2
ATPase, F1 complex, delta/epsilon subunit, N-terminal	IPR020546	2
Dual specificity phosphatase, subgroup, catalytic domain	IPR020422	2
Pseudouridine synthase I, TruA, alpha/beta domain	IPR020097	2
Pseudouridine synthase I, TruA, C-terminal	IPR020095	2
Glutamyl/glutaminyl-tRNA synthetase, class Ic, catalytic domain	IPR020058	2
5'-3' exonuclease, C-terminal subdomain	IPR020045	2
Peptidase S24/S26A/S26B, conserved region	IPR019759	2
Kua-ubiquitin conjugating enzyme hybrid, localisation	IPR019547	2
Integrin binding protein, ICAP-1	IPR019517	2
Clp ATPase, C-terminal	IPR019489	2
Protein of unknown function DUF2419	IPR019438	2
7TM GPCR chemoreceptor, Srt, serpentine type	IPR019425	2
Transmembrane protein 39A/B	IPR019397	2
Phosphorylated adapter RNA export protein, RNA-binding domain	IPR019385	2
Ribosomal protein S22, mitochondrial	IPR019374	2
E2F-associated phosphoprotein, C-terminal	IPR019370	2
Ribosomal protein S23/S29, mitochondrial	IPR019368	2
Protein of unknown function DUF2228	IPR019361	2
Protein of unknown function DUF2146	IPR019354	2
Ribosomal protein S24/S35, mitochondrial	IPR019349	2
NEFA-interacting nuclear protein NIP30, N-terminal	IPR019331	2
Protein of unknown function DUF2368	IPR019319	2
Protein of unknown function DUF2362	IPR019311	2
Ribosomal protein L27/L41, mitochondrial	IPR019189	2
Prp31 C-terminal	IPR019175	2
Osteopetrosis-associated transmembrane protein 1 precursor	IPR019172	2
Transmembrane protein 188	IPR019168	2
Apolipoprotein O	IPR019166	2
Protein of unknown function DUF2053, membrane	IPR019164	2
Taxilin	IPR019132	2
Sister chromatid cohesion protein DCC1	IPR019128	2
Protein of unknown function DUF2462	IPR019034	2
Ribosome biogenesis protein Nop16	IPR019002	2
Iron sulphur-containing domain, CDGSH-type	IPR018967	2
Transcription factor, enhancer of yellow 2	IPR018783	2
Reactive oxygen species modulator 1	IPR018450	2
Carbonic anhydrase, CAH-4-like, nematode	IPR018425	2
GDP dissociation inhibitor	IPR018203	2
Hyaluronidase	IPR018155	2
Aspartyl-tRNA synthetase, class IIb, bacterial/mitochondrial type, C-terminal	IPR018153	2
Seven-in-absentia protein, TRAF-like domain	IPR018121	2
Catalase related subgroup	IPR018028	2
Tho complex subunit 7	IPR018018	2
Steadiness box	IPR017916	2
Protein-tyrosine phosphatase, low molecular weight	IPR017867	2
Polyprenyl synthetase-related	IPR017446	2
E3 ubiquitin ligase, SCF complex, Skp subunit	IPR016897	2
Nascent polypeptide-associated complex, alpha subunit	IPR016641	2
PreATP-grasp-like fold	IPR016185	2
FAD-linked oxidase-like, C-terminal	IPR016164	2
Aldehyde dehydrogenase, N-terminal	IPR016162	2
Casein kinase II, regulatory subunit, beta-sheet	IPR016150	2
Regulator of G protein signalling superfamily	IPR016137	2
Peptidase C15, pyroglutamyl peptidase I-like	IPR016125	2
Ribosomal protein L1, 2-layer alpha/beta-sandwich	IPR016094	2
Ribosomal protein L30, ferredoxin-like fold domain	IPR016082	2
Complement control module	IPR016060	2
MIF4-like, type 1/2/3	IPR016021	2
Ribosome recycling factor, putative, nematode	IPR016001	2
Ribosomal protein L19/L19e, domain 3	IPR015974	2
Ribosomal protein L19/L19e, domain 1	IPR015972	2
Aconitase/3-isopropylmalate dehydratase large subunit, alpha/beta/alpha, subdomain 1/3	IPR015931	2
Peptidase S24/S26A/S26B/S26C	IPR015927	2
Phosphoglycerate kinase, C-terminal	IPR015901	2
G-protein, gamma-like subunit	IPR015898	2
Glycoside hydrolase, family 20, catalytic core	IPR015883	2
Fatty acid desaturase, type 1, core	IPR015876	2
Clathrin alpha-adaptin/coatomer adaptor, appendage, C-terminal subdomain	IPR015873	2
Transcription initiation factor IIA, gamma subunit, C-terminal	IPR015871	2
Glutaminase, core	IPR015868	2
Exoribonuclease, phosphorolytic domain 2	IPR015847	2
3-hydroxyacid dehydrogenase/reductase	IPR015815	2
Serine/threonine-protein kinase-1, 3-phosphoinositide dependent	IPR015746	2
TMP21 related	IPR015720	2
Glycoprotein 25L related	IPR015719	2
ST2 receptor binding protein related	IPR015717	2
NADPH Cytochrome P450 Reductase	IPR015702	2
Glutamate receptor-related	IPR015683	2
Cationic amino acid transporter	IPR015606	2
Rab5-related	IPR015599	2
Ras small GTPase, Ral-related	IPR015591	2
Peptidase S8, subtilisin-related	IPR015500	2
G2/mitotic-specific cyclin B	IPR015454	2
SNARE associated Golgi protein	IPR015414	2
Domain of unknown function DUF1907	IPR015021	2
E2 binding	IPR014929	2
DWNN domain	IPR014891	2
Nin one binding (NOB1) Zn-ribbon like	IPR014881	2
DEK, C-terminal	IPR014876	2
Nse4	IPR014854	2
Glycolipid transfer protein, GLTP	IPR014830	2
Myb, DNA-binding	IPR014778	2
Carboxypeptidase, regulatory domain	IPR014766	2
Electron transfer flavoprotein, alpha subunit, C-terminal	IPR014731	2
Electron transfer flavoprotein, alpha/beta-subunit, N-terminal	IPR014730	2
Ribosomal protein L2, domain 3	IPR014726	2
Ribosomal protein L24, SH3-like	IPR014723	2
Translation protein SH3-like, subgroup	IPR014722	2
Double-stranded RNA-binding-like	IPR014720	2
Glycoside hydrolase-type carbohydrate-binding, subgroup	IPR014718	2
[NiFe]-hydrogenase-3-type complex, small subunit/NADH:quinone oxidoreductase, subunit NuoB	IPR014406	2
Tautomerase	IPR014347	2
GTP-binding protein Obg/CgtA	IPR014100	2
DNA primase, small subunit, eukaryotic/archaeal	IPR014052	2
Beta-ketoacyl synthase, C-terminal	IPR014031	2
Vacuolar sorting protein 9, subgroup	IPR013995	2
Translation initiation factor eIF3 subunit	IPR013906	2
Cytochrome c oxidase biogenesis protein Cmc1-like	IPR013892	2
mRNA capping enzyme, C-terminal	IPR013846	2
ATP-grasp fold, subdomain 2	IPR013816	2
Endoribonuclease L-PSP/chorismate mutase-like	IPR013813	2
RNA 3'-terminal phosphate cyclase, insert domain	IPR013796	2
Sterile alpha motif-type	IPR013761	2
GHMP kinase, C-terminal	IPR013750	2
TRAF-type	IPR013322	2
Mitochondrial inner membrane translocase complex, subunit Tim21	IPR013261	2
mRNA splicing factor SYF2	IPR013260	2
Dolichol-phosphate mannosyltransferase subunit 3	IPR013174	2
mRNA splicing factor, Cwf21	IPR013170	2
Valyl/Leucyl/Isoleucyl-tRNA synthetase, class I, anticodon-binding	IPR013155	2
Transcription factor jumonji	IPR013129	2
EGF calcium-binding	IPR013091	2
Clathrin adaptor, beta-adaptin, appendage, Ig-like subdomain	IPR013037	2
Ribosomal protein L30, N-terminal	IPR012988	2
PRO, C-terminal	IPR012984	2
PHR	IPR012983	2
NOG, C-terminal	IPR012973	2
CHD, C-terminal 2	IPR012957	2
CASP, C-terminal	IPR012955	2
Glucosidase II beta subunit-like	IPR012913	2
GC-rich sequence DNA-binding factor-like	IPR012890	2
Protein of unknown function DUF1682	IPR012879	2
Protein of unknown function DUF1674	IPR012875	2
Trimethyllysine dioxygenase	IPR012776	2
T-complex protein 1, gamma subunit	IPR012719	2
T-complex protein 1, delta subunit	IPR012717	2
T-complex protein 1, alpha subunit	IPR012715	2
TRAUB	IPR012617	2
Ribosomal protein S13/S15, N-terminal	IPR012606	2
Peptidase C78, ubiquitin fold modifier-specific peptidase 1/ 2	IPR012462	2
FMN-binding split barrel	IPR012349	2
Beta2-adaptin/TATA-box binding, C-terminal	IPR012295	2
Polyribonucleotide nucleotidyltransferase	IPR012162	2
ATPase, V1 complex, subunit H, C-terminal	IPR011987	2
Endonuclease TnsA, N-terminal/resolvase Hjc/tRNA endonuclease, C-terminal	IPR011856	2
Coatomer, beta subunit, C-terminal	IPR011710	2
Carbohydrate/purine kinase	IPR011611	2
Pyridoxamine 5'-phosphate oxidase-like, FMN-binding domain	IPR011576	2
Sterile alpha motif, type 2	IPR011510	2
TUP1-like enhancer of split	IPR011494	2
Single-strand DNA-binding	IPR011344	2
DNA-directed RNA polymerase, RpoA/D/Rpb3-type	IPR011263	2
Ezrin/radixin/moesin, C-terminal	IPR011259	2
Ribulose-phosphate binding barrel	IPR011060	2
Metal-dependent hydrolase, composite domain	IPR011059	2
HRDC-like	IPR010997	2
AIR synthase related protein, C-terminal	IPR010918	2
Occludin/RNA polymerase II elongation factor, ELL domain	IPR010844	2
Tat binding protein 1-interacting	IPR010776	2
Clc protein-like	IPR010761	2
Hepatocellular carcinoma-associated antigen 59	IPR010756	2
Coatomer, alpha subunit, C-terminal	IPR010714	2
Protein of unknown function DUF1253	IPR010678	2
Catalase-related immune responsive	IPR010582	2
BNIP3	IPR010548	2
ECSIT	IPR010418	2
Ornithine aminotransferase	IPR010164	2
Exocyst complex component Sec10	IPR009976	2
HCaRG	IPR009886	2
Protein of unknown function DUF1395	IPR009829	2
Micro-fibrillar-associated 1, C-terminal	IPR009730	2
Protein of unknown function DUF1241	IPR009652	2
Neural proliferation differentiation control-1	IPR009635	2
GPI transamidase subunit PIG-U	IPR009600	2
Microsomal signal peptidase 25kDa subunit	IPR009582	2
Protein of unknown function DUF1168	IPR009548	2
Protein of unknown function DUF1077	IPR009445	2
Translation initiation factor 3, subunit 12, eukaryotic	IPR009374	2
Protein of unknown function DUF926	IPR009269	2
Peptidase M22, O-sialoglycoprotein endopeptidase	IPR009180	2
Acyl carrier protein-like	IPR009081	2
Calreticulin/calnexin, P	IPR009033	2
Ribosomal protein L9/RNase H1, N-terminal	IPR009027	2
Hydroxymethylglutaryl-CoA reductase, class I/II, NAD/NADP-binding	IPR009023	2
K Homology, prokaryotic type	IPR009019	2
Mannose-6-phosphate receptor, binding	IPR009011	2
FMN-binding split barrel, related	IPR009002	2
Galactose-binding domain-like	IPR008979	2
PHM/PNGase F-fold	IPR008977	2
HSP40/DnaJ peptide-binding	IPR008971	2
Carboxypeptidase-like, regulatory domain	IPR008969	2
Phosphatidylethanolamine-binding protein PEBP	IPR008914	2
DALR anticodon binding	IPR008909	2
Synaphin	IPR008849	2
Nicastrin	IPR008710	2
ATPase, F0 complex, subunit B, mitochondrial	IPR008688	2
Dynactin p62	IPR008603	2
Uncharacterised conserved protein UCP010045, transmembrane eukaryotic	IPR008568	2
Protein of unknown function DUF842, eukaryotic	IPR008560	2
Protein of unknown function DUF788	IPR008506	2
Protein of unknown function DUF778	IPR008496	2
Protein of unknown function DUF773	IPR008491	2
Dynein light intermediate chain	IPR008467	2
Cleft lip and palate transmembrane 1	IPR008429	2
B-cell receptor-associated 31-like	IPR008417	2
ATPase, F0 complex, subunit F6, mitochondrial	IPR008387	2
ATPase, F0 complex, subunit E, mitochondrial	IPR008386	2
JNK MAP kinase	IPR008351	2
Eukaryotic molybdopterin oxidoreductase	IPR008335	2
Oxidoreductase, FAD-binding domain	IPR008333	2
4'-phosphopantetheinyl transferase	IPR008278	2
Chromo shadow	IPR008251	2
Clathrin adaptor, alpha/beta/gamma-adaptin, appendage, Ig-like subdomain	IPR008152	2
RNA binding motif protein 8	IPR008111	2
Thrombospondin, type 1 repeat, subgroup	IPR008085	2
MCM protein 7	IPR008050	2
Malonyl-CoA decarboxylase	IPR007956	2
Neuroendocrine 7B2 precursor	IPR007945	2
Uncharacterised protein family UPF0224	IPR007917	2
Protein of unknown function DUF714	IPR007866	2
Adenylate kinase, active site lid domain	IPR007862	2
Electron transfer flavoprotein-ubiquinone oxidoreductase	IPR007859	2
Skb1 methyltransferase	IPR007857	2
RNA polymerase II accessory factor, Cdc73	IPR007852	2
DSS1/SEM1	IPR007834	2
Protein of unknown function DUF706	IPR007828	2
Protein of unknown function DUF689	IPR007785	2
Eukaryotic translation initiation factor 3, subunit 7	IPR007783	2
Nucleoporin, Nsp1-like, C-terminal	IPR007758	2
Poly(ADP-ribose) glycohydrolase	IPR007724	2
SRP40, C-terminal	IPR007718	2
NPL4	IPR007717	2
SGS	IPR007699	2
Protein of unknown function DUF590	IPR007632	2
Uncharacterised protein family SERF	IPR007513	2
Helicase-associated domain	IPR007502	2
Protein of unknown function DUF508	IPR007465	2
Mitochondrial inner membrane translocase complex, subunit Tim44-related	IPR007379	2
Small-subunit processome, Utp21	IPR007319	2
Eukaryotic initiation factor 3, gamma subunit	IPR007316	2
EAP30	IPR007286	2
SCAMP	IPR007273	2
Endoplasmic reticulum oxidoreductin 1	IPR007266	2
GINS complex, Psf2 component	IPR007257	2
Autophagy-related protein 12	IPR007242	2
Sybindin-like protein	IPR007233	2
Origin recognition complex, subunit 2	IPR007220	2
Per1-like	IPR007217	2
DNA polymerase alpha/epsilon, subunit B	IPR007185	2
Mpp10 protein	IPR007151	2
Ubiquinol-cytochrome C chaperone	IPR007129	2
DNA-directed RNA polymerase, subunit 2, domain 6	IPR007120	2
Mediator complex, subunit Med6	IPR007018	2
SH3-binding, glutamic acid-rich protein	IPR006993	2
Mak16 protein	IPR006958	2
SNF5/SMARCB1/INI1	IPR006939	2
Calcipressin	IPR006931	2
SOUL haem-binding protein	IPR006917	2
Rad21/Rec8 like protein, C-terminal	IPR006909	2
Acyl-CoA thioester hydrolase/bile acid-CoA amino acid N-acetyltransferase	IPR006862	2
OST3/OST6	IPR006844	2
Coatomer, epsilon subunit	IPR006822	2
BCL7, N-terminal	IPR006804	2
ARP2/3 complex 16kDa subunit (p16-Arc)	IPR006789	2
Protein of unknown function DUF607	IPR006769	2
Cwf19-like, C-terminal domain-1	IPR006768	2
Cwf19-like protein, C-terminal domain-2	IPR006767	2
ERG2/sigma1 receptor-like	IPR006716	2
Small-subunit processome, Utp14	IPR006709	2
Pex19 protein	IPR006708	2
tRNA intron endonuclease, catalytic domain-like	IPR006677	2
Cyclin, N-terminal	IPR006671	2
Heat shock chaperonin-binding	IPR006636	2
TRAM/LAG1/CLN8 homology domain	IPR006634	2
Sel1-like	IPR006597	2
RNA polymerase II, Rpb4, core	IPR006590	2
PSP, proline-rich	IPR006568	2
Helicase, ATP-dependent, c2 type	IPR006555	2
Protohaem IX farnesyltransferase	IPR006369	2
GDP-mannose 4,6-dehydratase	IPR006368	2
Cytidine deaminase, homotetrameric	IPR006262	2
Dihydrolipoamide dehydrogenase	IPR006258	2
EGF-like	IPR006210	2
Neurotransmitter-gated ion-channel ligand-binding	IPR006202	2
S1, IF1 type	IPR006196	2
Endoribonuclease L-PSP	IPR006175	2
DNA-directed DNA polymerase, family B	IPR006172	2
Cysteine-rich repeat	IPR006150	2
D-isomer specific 2-hydroxyacid dehydrogenase, NAD-binding	IPR006140	2
NADH:ubiquinone oxidoreductase, 20kDa subunit	IPR006138	2
Aspartate/ornithine carbamoyltransferase	IPR006130	2
6-phosphogluconate dehydrogenase, C-terminal	IPR006114	2
FAD dependent oxidoreductase	IPR006076	2
ATPase, P-type cation-transporter, C-terminal	IPR006068	2
Exonuclease	IPR006055	2
Glycosyl hydrolase, family 13, catalytic domain	IPR006047	2
Diphosphomevalonate decarboxylase	IPR005935	2
Methylthiotransferase	IPR005839	2
Ribosomal protein L13, bacterial-type	IPR005823	2
Wnt superfamily	IPR005817	2
ATP-citrate lyase/succinyl-CoA ligase	IPR005811	2
Succinyl-CoA synthetase, beta subunit	IPR005809	2
Rieske iron-sulphur protein, C-terminal	IPR005805	2
Ribosomal protein L26, eukaryotic/archaeal	IPR005756	2
Ribosomal protein L15, bacterial-type	IPR005749	2
Ribosomal protein S2, eukaryotic/archaeal	IPR005707	2
Ribosomal protein S12, bacterial-type	IPR005679	2
Translation elongation factor EFG/EF2, domain IV	IPR005517	2
Protein of unknown function DUF316	IPR005514	2
Protein Transporter, Pam16	IPR005341	2
Plectin/S10, N-terminal	IPR005326	2
ArgK protein	IPR005129	2
Moybdenum cofactor oxidoreductase, dimerisation	IPR005066	2
YEATS	IPR005033	2
SART-1 protein	IPR005011	2
Protein of unknown function DUF273	IPR004988	2
Transcription factor AP-2	IPR004979	2
Dynein light chain-related	IPR004942	2
Yippee-like protein	IPR004910	2
ATPase, V1 complex, subunit H	IPR004908	2
LUC7 related	IPR004882	2
Transcription factor IIA, alpha/beta subunit	IPR004855	2
Protein of unknown function DUF250	IPR004853	2
Exodeoxyribonuclease III xth	IPR004808	2
Transaldolase AB	IPR004730	2
Tricarboxylate/iron carrier	IPR004686	2
Transcription factor Tfb4	IPR004600	2
Diphthine synthase	IPR004551	2
Translation elongation factor EFTu/EF1A, bacterial/organelle	IPR004541	2
Glutaredoxin-related protein	IPR004480	2
Biotin--acetyl-CoA-carboxylase ligase	IPR004408	2
Tubulin-tyrosine ligase	IPR004344	2
NLI interacting factor	IPR004274	2
Dynein heavy chain	IPR004273	2
UcrQ	IPR004205	2
Cytochrome c oxidase subunit IV	IPR004203	2
Seven-in-absentia protein, sina	IPR004162	2
BAR	IPR004148	2
Biotin/lipoate A/B protein ligase	IPR004143	2
Protein of unknown function, ATP binding	IPR004130	2
Prefoldin alpha-like	IPR004127	2
Signal recognition particle, SRP54 subunit, M-domain	IPR004125	2
Barrier- to-autointegration factor, BAF	IPR004122	2
THUMP	IPR004114	2
TGS	IPR004095	2
UbiE/COQ5 methyltransferase	IPR004033	2
Dak phosphatase	IPR004007	2
NAD(P) transhydrogenase, beta subunit	IPR004003	2
Fibronectin, type III	IPR003961	2
SPla/RYanodine receptor SPRY	IPR003877	2
CDC45-like protein	IPR003874	2
D-tyrosyl-tRNA(Tyr) deacylase	IPR003732	2
Acyl-CoA thioesterase	IPR003703	2
Hydantoinase B/oxoprolinase	IPR003692	2
U box domain	IPR003613	2
Zinc finger, U1-type	IPR003604	2
Immunoglobulin subtype 2	IPR003598	2
Mitochondrial glycoprotein	IPR003428	2
Ribosomal protein L24	IPR003256	2
Transcriptional coactivator p15	IPR003173	2
Phosphoesterase, DHHA1	IPR003156	2
Potassium channel, voltage dependent, Kv, tetramerisation	IPR003131	2
Vacuolar sorting protein 9	IPR003123	2
FAD-binding, type 1	IPR003097	2
Histone deacetylase	IPR003084	2
Tudor domain	IPR002999	2
Ornithine decarboxylase antizyme	IPR002993	2
RNA-binding S4	IPR002942	2
Chaperone DnaJ, C-terminal	IPR002939	2
Amine oxidase	IPR002937	2
O-methyltransferase, family 3	IPR002935	2
Amino acid-binding ACT	IPR002912	2
Proprotein convertase, P	IPR002884	2
Protein of unknown function DUF28	IPR002876	2
Zinc finger, C6HC-type	IPR002867	2
ATPase, V0/A0 complex, subunit C/D	IPR002843	2
ThiJ/PfpI	IPR002818	2
Aspartate dehydrogenase	IPR002811	2
Protein of unknown function DUF106, transmembrane	IPR002809	2
Archease, tRNA m5C methyltransferase chaperone	IPR002804	2
Ribosomal protein L14	IPR002784	2
Signal recognition particle, SRP19 subunit	IPR002778	2
Protein of unknown function DUF71, ATP-binding domain	IPR002761	2
DNA primase, small subunit	IPR002755	2
MOZ/SAS-like protein	IPR002717	2
FF domain	IPR002713	2
Ribosomal protein L37ae	IPR002674	2
Ribosomal protein L28e	IPR002672	2
Ribosome recycling factor	IPR002661	2
Deoxynucleoside kinase	IPR002624	2
Protein of unknown function DB	IPR002602	2
Type I phosphodiesterase/nucleotide pyrophosphatase/phosphate transferase	IPR002591	2
Aminoglycoside phosphotransferase	IPR002575	2
Choline/ethanolamine kinase	IPR002573	2
Peptidase S9A, prolyl oligopeptidase	IPR002470	2
Ornithine decarboxylase	IPR002433	2
High mobility group-like nuclear protein	IPR002415	2
Formyl transferase, N-terminal	IPR002376	2
Aminoacyl-tRNA synthetase, class II (G/ H/ P/ S), conserved domain	IPR002314	2
Aspartyl-tRNA synthetase, class IIb	IPR002312	2
Low density lipoprotein-receptor, class A (cysteine-rich) repeat	IPR002172	2
Ribosomal protein L5	IPR002132	2
CMP/dCMP deaminase, zinc-binding	IPR002125	2
Cytochrome c oxidase, subunit Vb	IPR002124	2
Phospholipid/glycerol acyltransferase	IPR002123	2
Actin-binding, cofilin/tropomyosin type	IPR002108	2
DNA-directed RNA polymerase, bacteriophage type	IPR002092	2
Protein prenyltransferase, alpha subunit	IPR002088	2
Aspartate carbamoyltransferase, eukaryotic	IPR002082	2
Nuclear transport factor 2	IPR002075	2
Squalene/phytoene synthase	IPR002060	2
Cold-shock protein, DNA-binding	IPR002059	2
Citrate synthase-like	IPR002020	2
Polyadenylate-binding protein/Hyperplastic disc protein	IPR002004	2
Lysosome-associated membrane glycoprotein (Lamp)/CD68	IPR002000	2
Translationally controlled tumour-associated TCTP	IPR001983	2
Ribosomal protein L40e	IPR001975	2
Glycoside hydrolase, family 56	IPR001968	2
Ribosomal protein L7A	IPR001921	2
Ribosomal protein S21	IPR001911	2
Protein secE/sec61-gamma protein	IPR001901	2
Translation elongation factor, IF5A	IPR001884	2
Zinc finger, RanBP2-type	IPR001876	2
Ribosomal protein L29	IPR001854	2
NADH:cytochrome b5 reductase (CBR)	IPR001834	2
Cyclin-like F-box	IPR001810	2
Dihydrofolate reductase domain	IPR001796	2
Peptidase S26B, eukaryotic signal peptidase	IPR001733	2
Uncharacterised protein family UPF0016	IPR001727	2
Endodeoxyribonuclease IV	IPR001719	2
Bacterial Fmu (Sun)/eukaryotic nucleolar NOL1/Nop2p	IPR001678	2
Alcohol dehydrogenase, iron-type	IPR001670	2
Phosphatidylinositol transfer protein	IPR001666	2
Pseudouridine synthase, TruD	IPR001656	2
Semaphorin/CD100 antigen	IPR001627	2
ARID/BRIGHT DNA-binding domain	IPR001606	2
Transaldolase	IPR001585	2
Calreticulin/calnexin	IPR001580	2
Peptidase M8, leishmanolysin	IPR001577	2
Phosphoglycerate kinase	IPR001576	2
Ribosomal protein L37e	IPR001569	2
Glycoside hydrolase, family 20	IPR001540	2
DNA methylase, C-5 cytosine-specific	IPR001525	2
Endoglin/CD105 antigen	IPR001507	2
SOCS protein, C-terminal	IPR001496	2
ATPase, F1 complex, delta/epsilon subunit	IPR001469	2
Molybdopterin binding	IPR001453	2
Oxidoreductase FAD/NAD(P)-binding	IPR001433	2
Pseudouridine synthase I, TruA	IPR001406	2
Macrophage migration inhibitory factor	IPR001398	2
Clathrin adaptor, mu subunit	IPR001392	2
Ribosomal protein S6e	IPR001377	2
Purine phosphorylase, family 2	IPR001369	2
Cytochrome c oxidase, subunit VIa	IPR001349	2
Sugar isomerase (SIS)	IPR001347	2
Pyridine nucleotide-disulphide oxidoreductase, NAD-binding region	IPR001327	2
Peptidase S1A, chymotrypsin	IPR001314	2
Arginyl-tRNA synthetase, class Ic	IPR001278	2
Thymidine kinase	IPR001267	2
Glycoside hydrolase, family 18, catalytic domain	IPR001223	2
Zinc finger, TFIIS-type	IPR001222	2
Ribosomal protein S17e	IPR001210	2
Xeroderma pigmentosum group B protein (XP-B)	IPR001161	2
Ribosomal protein L27e	IPR001141	2
ABC transporter, transmembrane domain	IPR001140	2
Glycoside hydrolase, family 30	IPR001139	2
Peptidase A22A, presenilin	IPR001108	2
Serine hydroxymethyltransferase	IPR001085	2
Adrenodoxin	IPR001055	2
Natural resistance-associated macrophage protein	IPR001046	2
Dehydrogenase, E1 component	IPR001017	2
Clathrin light chain	IPR000996	2
Ribosomal protein L24e	IPR000988	2
Peptidase M22, glycoprotease	IPR000905	2
SEC7-like	IPR000904	2
Transthyretin/hydroxyisourate hydrolase	IPR000895	2
Isochorismatase-like	IPR000868	2
Ribosomal protein S5	IPR000851	2
Peptidase M17, leucyl aminopeptidase, C-terminal	IPR000819	2
Transcription factor TFIIB related	IPR000812	2
Beta-ketoacyl synthase	IPR000794	2
Ribonucleotide reductase large subunit, C-terminal	IPR000788	2
Enhancer of rudimentary	IPR000781	2
M-phase inducer phosphatase	IPR000751	2
ATPase, F1 complex, OSCP/delta subunit	IPR000711	2
Casein kinase II, regulatory subunit	IPR000704	2
Fibrillarin	IPR000692	2
Protein-L-isoaspartate(D-aspartate) O-methyltransferase	IPR000682	2
Pyridoxamine 5'-phosphate oxidase	IPR000659	2
Cystathionine beta-synthase, core	IPR000644	2
Ribosomal protein S8	IPR000630	2
Bestrophin	IPR000615	2
Uncharacterised protein family UPF0057	IPR000612	2
Cyclic nucleotide-binding	IPR000595	2
UBA/THIF-type NAD/FAD binding fold	IPR000594	2
Ribosomal protein S27e	IPR000592	2
Ribosomal protein S15	IPR000589	2
Hemopexin/matrixin	IPR000585	2
Aconitase A/isopropylmalate dehydratase small subunit, swivel	IPR000573	2
Histidine acid phosphatase	IPR000560	2
Formate-tetrahydrofolate ligase, FTHFS	IPR000559	2
Histone H2B	IPR000558	2
Ribosomal protein L44e	IPR000552	2
Ribosomal protein S12e	IPR000530	2
Death	IPR000488	2
Ribosomal protein L17	IPR000456	2
Sushi/SCR/CCP	IPR000436	2
Proteasome, alpha-subunit, conserved site	IPR000426	2
Primosome PriB/single-strand DNA-binding	IPR000424	2
RHO protein GDP dissociation inhibitor	IPR000406	2
Ribosomal protein S28e	IPR000289	2
RNA polymerases, N/8kDa subunit	IPR000268	2
Ribosomal protein S17	IPR000266	2
FMN-dependent dehydrogenase	IPR000262	2
Peptidase T2, asparaginase 2	IPR000246	2
ATPase, V0 complex, proteolipid subunit C	IPR000245	2
Peptidase T1A, proteasome beta-subunit	IPR000243	2
GRIP	IPR000237	2
RNA 3'-terminal phosphate cyclase-like	IPR000228	2
Ribosomal protein L19/L19e	IPR000196	2
High mobility group, HMG1/HMG2, subgroup	IPR000135	2
Ubiquitin-activating enzyme repeat	IPR000127	2
Ribosomal protein L16	IPR000114	2
Neutrophil cytosol factor 2	IPR000108	2
Protein-tyrosine phosphatase/arsenate reductase	IPR000106	2
Biotin/lipoyl attachment	IPR000089	2
Ribosomal protein L39e	IPR000077	2
Ribulose-phosphate 3-epimerase	IPR000056	2
Ribosomal protein L31e	IPR000054	2
IQ calmodulin-binding region	IPR000048	2
1-(5-Phosphoribosyl)-5-amino-4-imidazole-carboxylate (AIR) carboxylase	IPR000031	2
Phosphofructokinase	IPR000023	2
Proteinase inhibitor I25, cystatin	IPR000010	2
C2 calcium-dependent membrane targeting	IPR000008	2
Tubby, C-terminal	IPR000007	2
Ribosomal protein L18ae/LX	IPR021138	1
MARVEL-like domain	IPR021128	1
Flavin-containing monooxygenase-like	IPR020946	1
Arginine repressor, C-terminal	IPR020899	1
Polyketide synthase/Fatty acid synthase, KR	IPR020842	1
DNA repair nuclease, XPF-type/Helicase	IPR020819	1
Chaperonin Cpn10	IPR020818	1
Enolase, N-terminal	IPR020811	1
Enolase, C-terminal	IPR020810	1
Origin recognition complex, subunit 5	IPR020796	1
Origin recognition complex, subunit 3	IPR020795	1
Tyrosine-protein kinase, non-receptor Src-1, nematode	IPR020701	1
Rho-associated coiled-coil containing protein kinase-like	IPR020684	1
Serine/threonine-protein kinase KIN4-related	IPR020674	1
Serine/threonine-protein kinase, predicted	IPR020659	1
Tetrahydrofolate dehydrogenase/cyclohydrolase, catalytic domain	IPR020630	1
Inositol monophosphatase, Lithium-sensitive	IPR020552	1
ATPase, F1 complex, delta/epsilon subunit, N-terminal	IPR020546	1
C2 region	IPR020477	1
NUDIX hydrolase	IPR020476	1
Toll-like receptor, leucine rich repeat-containing	IPR020474	1
LanC-like protein superfamily	IPR020429	1
Translation elongation factor, IF5A C-terminal	IPR020189	1
Ribosomal protein L9, N-terminal	IPR020070	1
Glutamyl/glutaminyl-tRNA synthetase, class Ic, alpha-bundle domain	IPR020061	1
Ribosomal protein L25/Gln-tRNA synthetase, beta-barrel domain	IPR020056	1
SWIB domain	IPR019835	1
Manganese/iron superoxide dismutase, N-terminal	IPR019831	1
Aromatic amino acid hydroxylase, C-terminal	IPR019774	1
FERM central domain	IPR019748	1
Mediator complex, subunit Med1, metazoa/fungi	IPR019680	1
Oxoglutarate/iron-dependent oxygenase, C-terminal degradation domain	IPR019601	1
ATPase-like, ParA/MinD	IPR019591	1
Ran binding protein, CRA domain	IPR019589	1
26S proteasome, regulatory subunit Rpn7	IPR019585	1
Pyridoxine 5'-phosphate oxidase, dimerisation, C-terminal	IPR019576	1
NADH ubiquinone oxidoreductase, F subunit, iron sulphur binding	IPR019575	1
Soluble ligand binding domain	IPR019554	1
Phosphatidylinositol-glycan biosynthesis class S protein	IPR019540	1
Ribosomal protein S23, mitochondrial	IPR019520	1
Protein of unknown function DUF2451, C-terminal	IPR019514	1
Exosome complex, component CSL4	IPR019495	1
Adenylosuccinate lyase, C-terminal	IPR019468	1
Autophagy-related protein 3, C-terminal	IPR019461	1
Vacuolar sorting protein 39/Transforming growth factor beta receptor-associated domain 2	IPR019453	1
DNA/RNA-binding protein Kin17, conserved region	IPR019447	1
Protein of unknown function FMP27, domain-6, C-terminal	IPR019443	1
7TM GPCR, serpentine receptor class x (Srx)	IPR019430	1
7TM GPCR, serpentine receptor class r (Str), Nematode	IPR019428	1
7TM GPCR, serpentine chemoreceptor Srd	IPR019421	1
Zinc finger, C2H2, APLF-like	IPR019406	1
Frag1/DRAM/Sfk1	IPR019402	1
Strumpellin	IPR019393	1
Phosphofurin acidic cluster sorting protein 1	IPR019381	1
Casein kinase substrate, phosphoprotein PP28	IPR019380	1
Gamma-secretase aspartyl protease complex, presenilin enhancer-2 subunit	IPR019379	1
Ribosomal protein S28, mitochondrial	IPR019375	1
Domain of unknown function KxDL	IPR019371	1
Protein of unknown function Cg6151-P	IPR019365	1
Protein of unknown function DUF2205, coiled-coil	IPR019357	1
Cell cycle regulator Mat89Bb	IPR019355	1
Ribosomal protein L35, mitochondrial	IPR019338	1
Conserved oligomeric Golgi complex, subunit 7	IPR019335	1
Protein of unknown function DUF2369	IPR019326	1
Guanine nucleotide exchange factor, Ric8	IPR019318	1
Protein of unknown function DUF2367	IPR019317	1
Protein of unknown function DUF2360, coiled-coil	IPR019309	1
Ribosomal protein S27, mitochondrial	IPR019266	1
Ubiquitin-conjugating enzyme E2C-binding protein	IPR019193	1
Cyclin-dependent kinase 2-associated protein	IPR019187	1
Protein of unknown function, transmembrane-17	IPR019184	1
Transmembrane protein 55A/B	IPR019178	1
Cytochrome B561-related, N-terminal	IPR019176	1
NADH dehydrogenase [ubiquinone] 1, beta subcomplex, subunit 6	IPR019174	1
NADH:ubiquinone oxidoreductase, NDUFB5/SGDH subunit	IPR019173	1
Caffeine-induced death protein 2	IPR019171	1
THO complex, subunit 5	IPR019163	1
Ataxin-10 domain	IPR019156	1
Mediator complex, subunit Med10	IPR019145	1
Dymeclin	IPR019142	1
Transcription factor IIIC, subunit 5	IPR019136	1
Cactin protein, cactus-binding domain, C-terminal	IPR019134	1
FFD/TFG box motif	IPR019053	1
Nucleoporin protein Ndc1-Nup	IPR019049	1
Vacuolar ATPase assembly integral membrane protein VMA21-like domain	IPR019013	1
Signal recognition particle receptor, beta subunit	IPR019009	1
Endoribonuclease XendoU	IPR018998	1
U3 small nucleolar RNA-associated protein 15, C-terminal	IPR018983	1
Something about silencing protein 10 (Sas10), C-terminal	IPR018972	1
Ubiquitin-activating enzyme e1, C-terminal	IPR018965	1
Fumarase C, C-terminal	IPR018951	1
Oligosaccaryltransferase	IPR018943	1
RIO-like kinase	IPR018934	1
Uncharacterised protein family UPF0546	IPR018908	1
Fragile site-associated protein, C-terminal	IPR018863	1
WW-domain-binding protein	IPR018826	1
FAM125	IPR018798	1
Protein of unknown function DUF2152	IPR018795	1
Cytochrome c oxidase assembly protein PET191, N-terminal	IPR018793	1
Nuclear phosphoprotein p8, DNA binding	IPR018792	1
Cysteine-rich domain, DPF-motif	IPR018785	1
Learning associated protein 18-like	IPR018784	1
Uncharacterised protein family UPF0466	IPR018782	1
Tumour suppressor protein, LOH1CR12	IPR018780	1
Dpy-19	IPR018732	1
Ribosomal protein L55, mitochondrial	IPR018615	1
Protein of unknown function DUF2040, coiled-coil	IPR018612	1
Protein of unknown function DUF2043	IPR018610	1
Chromosome transmission fidelity protein 8	IPR018607	1
Protein of unknown function DUF2013	IPR018556	1
CASC3/Barentsz eIF4AIII binding	IPR018545	1
Cyclic nucleotide-binding-like	IPR018490	1
Hemopexin/matrixin, repeat	IPR018487	1
Carbohydrate kinase, FGGY, C-terminal	IPR018485	1
Growth arrest/ DNA-damage-inducible protein-interacting protein 1	IPR018472	1
Peptidoglycan-binding lysin domain	IPR018392	1
Isoleucyl-tRNA synthetase	IPR018353	1
Carbonic anhydrase, CA-IVa-like	IPR018344	1
Carbonic anhydrase, CA-IV	IPR018343	1
F-actin capping protein, alpha subunit, actin binding	IPR018315	1
Ubiquitin ligase, Det1/DDB1-complexing	IPR018276	1
RAG1-activating protein 1 homologue	IPR018179	1
Alanyl-tRNA synthetase, class IIc, N-terminal	IPR018164	1
Threonyl/alanyl tRNA synthetase, class II-like, putative editing domain	IPR018163	1
Chromo shadow, subgroup	IPR018125	1
WWE domain, subgroup	IPR018123	1
Strictosidine synthase, conserved region	IPR018119	1
ATPase, F1/A1 complex, alpha/beta subunit, N-terminal	IPR018118	1
Asn/Gln amidotransferase	IPR018027	1
HAD-superfamily hydrolase, subfamily IE, plant	IPR018012	1
Vinculin	IPR017997	1
GPCR, family 3, C-terminal	IPR017978	1
Aspartyl/glutamyl-tRNA(Asn/Gln) amidotransferase, subunit B /E	IPR017959	1
AT hook, DNA-binding motif	IPR017956	1
Bactericidal permeability-increasing protein, alpha/beta domain	IPR017943	1
Peptidase M22, glycoprotease, subgroup	IPR017861	1
Adenosylcobalamin biosynthesis, ATP:cob(I)alamin adenosyltransferase, PduO-type, N-terminal	IPR017858	1
Integrase, N-terminal zinc-binding domain-like	IPR017856	1
GPI ethanolamine phosphate transferase 1, C-terminal	IPR017852	1
Folate-binding, YgfZ	IPR017703	1
Methylmalonyl-CoA epimerase	IPR017515	1
Prolyl-tRNA synthetase, class II	IPR017449	1
CS	IPR017447	1
ATPase, V0 complex, subunit E, metazoa	IPR017385	1
U6 snRNA-associated Sm-like protein LSm7	IPR017132	1
TRAPP I complex, Bet3	IPR016721	1
Cleavage/polyadenylation specificity factor, 25kDa subunit	IPR016706	1
Ribosome biogenesis factor, NIP7	IPR016686	1
NADH dehydrogenase [ubiquinone] (complex I), alpha subcomplex, subunit 8	IPR016680	1
U6 snRNA-associated Sm-like protein LSm2	IPR016654	1
Adaptor protein complex, sigma subunit	IPR016635	1
Dynein light chain, roadblock-type	IPR016561	1
Tetratricopeptide repeat 11 Fission 1 protein	IPR016543	1
Small nuclear ribonucleoprotein SmF	IPR016487	1
Preprotein translocase Sec, Sec61-beta subunit, eukarya	IPR016482	1
Fructosamine/Ketosamine-3-kinase	IPR016477	1
dCMP deaminase	IPR016473	1
NADH dehydrogenase [ubiquinone] (complex I), alpha subcomplex, subunit 2	IPR016464	1
RNA 3'-terminal phosphate cyclase-like, eukaryotic	IPR016443	1
Polymerase/histidinol phosphatase-like	IPR016195	1
Translation initiation factor IF2/IF5, zinc-binding	IPR016190	1
Translation initiation factor IF2/IF5, N-terminal	IPR016189	1
Cobalamin (vitamin B12)-dependent enzyme, catalytic	IPR016176	1
FAD-binding, type 2	IPR016166	1
Molybdopterin synthase/thiamin biosynthesis sulphur carrier, beta-grasp	IPR016155	1
Casein kinase II, regulatory subunit, alpha-helical	IPR016149	1
Citrate synthase-like, small alpha subdomain	IPR016143	1
Citrate synthase-like, core	IPR016141	1
MIR motif	IPR016093	1
Staphylococcal nuclease (SNase-like), OB-fold	IPR016071	1
S-adenosylmethionine decarboxylase, core	IPR016067	1
Prolyl-tRNA synthetase, class II, C-terminal	IPR016061	1
Alpha-D-phosphohexomutase, alpha/beta/alpha I/II/III	IPR016055	1
Transcription initiation Spt4-like	IPR016046	1
Adenosylcobalamin biosynthesis, ATP:cob(I)alamin adenosyltransferase-like	IPR016030	1
Translation initiation factor 3, subunit 12, N-terminal, eukaryotic	IPR016020	1
tRNA (guanine-N1-)-methyltransferase	IPR016009	1
K homology-like, alpha/beta	IPR015946	1
Fumarate reductase/succinate dehydrogenase flavoprotein-like, C-terminal	IPR015939	1
Ribonucleoprotein, BRUNO-like	IPR015903	1
CHK kinase-like	IPR015897	1
S-adenosyl-L-homocysteine hydrolase, NAD binding	IPR015878	1
Cdk-activating kinase assembly factor, MAT1	IPR015877	1
Transcription initiation factor IIA, gamma subunit, N-terminal	IPR015872	1
Riboflavin kinase	IPR015865	1
Polynucleotide phosphorylase, phosphorolytic RNA-binding, bacterial/organelle-type	IPR015848	1
Integrin beta subunit	IPR015812	1
Pyruvate kinase, beta-barrel	IPR015806	1
Cysteinyl-tRNA synthetase, class Ia, N-terminal	IPR015803	1
ATMRK serine/threonine protein kinase-like	IPR015783	1
Tyrosine-protein kinase, non-receptor Csk	IPR015778	1
Serine/threonine-protein kinase, Pak-related	IPR015750	1
Protein kinase, Snf1-like AMPK	IPR015741	1
Serine/threonine-protein kinase, testis-specific	IPR015737	1
Serine/threonine-protein kinase, Checkpoint 1/Hal4	IPR015729	1
Serine/threonine-protein kinase, Polo-like	IPR015728	1
Serine/threonine protein kinase, striated muscle-specific	IPR015726	1
MLL Transcription Factor	IPR015722	1
P24 related	IPR015718	1
Talin related	IPR015710	1
Homeobox protein, Cdx	IPR015705	1
DNA-directed RNA pol I, largest subunit	IPR015699	1
Transducer of ErbB-2	IPR015676	1
Mitotic checkpoint serine/threonine protein kinase, Bub1	IPR015661	1
Heavy chain of Myosin	IPR015650	1
Tyrosyl-tRNA synthetase, class Ib, archaeal/eukaryotic cytosolic	IPR015624	1
Clathrin adaptor AP1, sigma subunit	IPR015604	1
Ras small GTPase, Rab21-related	IPR015601	1
Rab11-related	IPR015595	1
Ubiquitin-conjugating enzyme	IPR015581	1
Peptidase M1, puromycin-sensitive aminopeptidase	IPR015568	1
DNA mismatch repair protein MutS-homologue MSH6	IPR015536	1
Frizzled related	IPR015526	1
Ataxia-Telangiectasia Mutated	IPR015519	1
Cytidine deaminase	IPR015517	1
Coronin	IPR015505	1
Cortactin	IPR015503	1
RNA recognition motif-related	IPR015464	1
G2/mitotic-specific cyclin A	IPR015453	1
G2/mitotic-specific cyclin B3	IPR015452	1
Post Meiotic Segregation 2	IPR015434	1
Cyclin H	IPR015432	1
Histone H4 acetyltransferase, NuA4 complex, Eaf6	IPR015418	1
NADH-quinone oxidoreductase, chain G, C-terminal	IPR015405	1
Rabaptin, GTPase-Rab5 binding	IPR015390	1
Exon junction complex, Pym	IPR015362	1
XPC-binding domain	IPR015360	1
Maf1 regulator	IPR015257	1
Mitochondrial matrix Mmp37	IPR015222	1
Ubiquitin related modifier 1	IPR015221	1
Regulator of G protein signalling-like fold	IPR015212	1
SLIDE	IPR015195	1
ATPase, nucleosome remodelling ISWI, HAND domain	IPR015194	1
MIF4G-like, type 2	IPR015174	1
MIF4G-like, type 1	IPR015172	1
Clathrin adaptor, beta-adaptin, appendage, C-terminal subdomain	IPR015151	1
Domain of unknown function DUF1897	IPR015096	1
Ubiquinol-cytochrome C reductase complex, 6.4kDa protein	IPR015089	1
Zinc finger, DNA-directed DNA polymerase, family B, alpha	IPR015088	1
Domain of unknown function DUF1900	IPR015049	1
Mitogen-activated protein kinase kinase 1 interacting	IPR015019	1
Pre-mRNA processing factor 4 (PRP4) like	IPR014906	1
Replication protein A, C-terminal	IPR014892	1
RNA binding motif	IPR014886	1
Domain of unknown function DUF1794	IPR014878	1
Rgp1	IPR014848	1
Integrin beta subunit, cytoplasmic	IPR014836	1
tRNA methyltransferase complex GCD14 subunit	IPR014816	1
Ubiquitin-fold modifier-conjugating enzyme 1	IPR014806	1
Copper type II, ascorbate-dependent monooxygenase-like, C-terminal	IPR014784	1
Peptidase M1, membrane alanine aminopeptidase, N-terminal	IPR014782	1
Tetrapyrrole methylase, subdomain 2	IPR014776	1
UV excision repair protein Rad23, C-terminal	IPR014761	1
Adaptor protein Cbl, SH2-like	IPR014742	1
DNA topoisomerase I, catalytic core, alpha/beta subdomain, eukaryotic-type	IPR014727	1
DNA topoisomerase I, catalytic core, alpha-helical subdomain, eukaryotic-type	IPR014711	1
Monothiol glutaredoxin	IPR014434	1
Succinate dehydrogenase, cytochrome b560 subunit	IPR014361	1
Cobalamin (vitamin B12)-dependent enzyme, catalytic subdomain	IPR014348	1
Hydroxyisourate hydrolase	IPR014306	1
Arginase, subgroup	IPR014033	1
UDP-glucose/GDP-mannose dehydrogenase, dimerisation and substrate-binding domain	IPR014028	1
Glutaredoxin subgroup	IPR014025	1
Nebulin	IPR013998	1
Adenylate cyclase-associated CAP, N-terminal	IPR013992	1
AICARFT/IMPCHase bienzyme, transformylase domain	IPR013982	1
Oligosaccharide biosynthesis protein Alg14 like	IPR013969	1
Protein of unknown function DUF1777	IPR013957	1
Small-subunit processome, Utp13	IPR013934	1
TATA-binding protein interacting (TIP20)	IPR013932	1
Kinase binding protein CGI-121	IPR013926	1
Ribonuclease H2, subunit C	IPR013924	1
DNA repair protein Sae2/CtIP	IPR013882	1
Mo25-like	IPR013878	1
Cdc37, Hsp90 binding	IPR013874	1
Cdc37, C-terminal	IPR013873	1
NADH:ubiquinone oxidoreductase intermediate-associated protein 30	IPR013857	1
POU	IPR013847	1
GTP-binding protein LepA, C-terminal	IPR013842	1
ATPase, F0 complex subunit B, mitochondrial, metazoa	IPR013837	1
Pre-ATP-grasp fold	IPR013817	1
ATP-grasp fold, subdomain 1	IPR013815	1
GrpE nucleotide exchange factor, coiled-coil	IPR013805	1
RNA 3'-terminal phosphate cyclase/enolpyruvate transferase, alpha/beta	IPR013792	1
S100/CaBP-9k-type, calcium binding, subdomain	IPR013787	1
Acyl-CoA dehydrogenase/oxidase, N-terminal	IPR013786	1
Glycosyl hydrolase, family 13, all-beta	IPR013780	1
Multiprotein bridging factor 1, N-terminal	IPR013729	1
Ataxin-1/HBP1 module (AXH)	IPR013723	1
LisH dimerisation motif, subgroup	IPR013720	1
Domain of unknown function DUF1747, eukaryote	IPR013719	1
Signal recognition particle, SRP72 subunit, RNA-binding	IPR013699	1
Domain of unknown function DUF1744	IPR013697	1
MIRO-like	IPR013684	1
ATP-grasp fold, succinyl-CoA synthetase-type	IPR013650	1
26S proteasome regulatory subunit, C-terminal	IPR013586	1
Protocadherin	IPR013585	1
Phospholipase D/viral envelope	IPR013582	1
Plexin, cytoplasmic RasGAP domain	IPR013548	1
PUL	IPR013535	1
ABC-2 type transporter	IPR013525	1
DNA topoisomerase I, C-terminal, eukaryotic-type	IPR013499	1
DNA topoisomerase, type IA, central	IPR013497	1
Cytochrome c oxidase subunit IV, subgroup	IPR013288	1
YL1 nuclear, C-terminal	IPR013272	1
RNA polymerase III, subunit Rpc25	IPR013238	1
Serine/threonine phosphatase, PPP5	IPR013235	1
Proteinase inhibitor I29, cathepsin propeptide	IPR013201	1
Cytidine/deoxycytidylate deaminase, zinc-binding domain	IPR013171	1
mRNA splicing factor, Cwf18	IPR013169	1
Transcription factor TFIIB, cyclin-related	IPR013150	1
Ran binding protein-like, CRA domain	IPR013144	1
DOMON	IPR013050	1
Coatomer, gamma subunit, appendage, Ig-like subdomain	IPR013040	1
Protein of unknown function DUF933	IPR013029	1
SEP domain	IPR012989	1
NOSIC	IPR012976	1
NLE	IPR012972	1
BP28, C-terminal	IPR012954	1
BING4, C-terminal	IPR012952	1
Threonyl/alanyl tRNA synthetase, SAD	IPR012947	1
Tubulin binding cofactor C	IPR012945	1
Zinc finger, C3HC-like	IPR012935	1
TMPIT-like	IPR012926	1
Spen paralogue and orthologue SPOC, C-terminal	IPR012921	1
Protein of unknown function DUF1637	IPR012864	1
Abl-interactor, homeo-domain homologous region	IPR012849	1
Conserved hypothetical protein CHP02464	IPR012816	1
TGS-like	IPR012676	1
NUC153	IPR012580	1
NIPSNAP	IPR012577	1
DBP10CT	IPR012541	1
Renin receptor-like	IPR012493	1
HCNGP-like	IPR012479	1
Protein of unknown function DUF1650	IPR012446	1
Ribonucleotide reductase-related	IPR012348	1
Klarsicht/ANC-1/syne-1 homology	IPR012315	1
Peptidase M12B, GON-ADAMTSs	IPR012314	1
ATP dependent DNA ligase, C-terminal	IPR012309	1
Transcription factor TFIID, C-terminal/DNA glycosylase, N-terminal	IPR012294	1
RNA polymerase subunit, RPB6/omega	IPR012293	1
Dihydrofolate reductase	IPR012259	1
Isopentenyl-diphosphate delta-isomerase, type 1	IPR011876	1
ATPase, AAA-5	IPR011704	1
Glycosyl hydrolases 38, C-terminal	IPR011682	1
Protein of unknown function DUF1620	IPR011678	1
Fumble	IPR011602	1
Prefoldin alpha subunit	IPR011599	1
Ubiquinone biosynthesis-like protein	IPR011566	1
Shugoshin, C-terminal	IPR011515	1
Craniofacial development protein 1/Bucentaur	IPR011421	1
ATP12, ATPase F1F0-assembly protein	IPR011419	1
Translation initiation factor eIF-3b	IPR011400	1
Deoxyribose-phosphate aldolase	IPR011343	1
Restriction endonuclease, type II-like, core	IPR011335	1
Nitrogen regulatory PII-like, alpha/beta	IPR011322	1
Ribonuclease H1, N-terminal	IPR011320	1
DNA glycosylase	IPR011257	1
Cold shock protein	IPR011129	1
Two component regulator propeller	IPR011110	1
RNA-metabolising metallo-beta-lactamase	IPR011108	1
Exosome-associated factor Rrp47/DNA strand repair C1D	IPR011082	1
Predicted pyridoxal phosphate-dependent enzyme, YBL036C type	IPR011078	1
PP-loop	IPR011063	1
Peptidase S24/S26A/S26B/S26C, beta-ribbon domain	IPR011056	1
Cytochrome cd1-nitrite reductase-like, C-terminal haem d1	IPR011048	1
Pyruvate kinase, beta-barrel-like	IPR011037	1
DEATH-like	IPR011029	1
Arrestin-like, N-terminal	IPR011021	1
LEM-like fold	IPR011015	1
DNA breaking-rejoining enzyme, catalytic core	IPR011010	1
RuvA domain 2-like	IPR010994	1
Lambda repressor-like, DNA-binding	IPR010982	1
Longin	IPR010908	1
Sporulation stage II, protein E C-terminal	IPR010822	1
Rab5-interacting	IPR010742	1
Protein of unknown function DUF1308	IPR010733	1
Ribosomal protein L47, mitochondrial	IPR010729	1
Bicoid-interacting 3	IPR010675	1
Sugar transport	IPR010651	1
Ribosome associated membrane RAMP4	IPR010580	1
Caenorhabditis elegans ly-6-related	IPR010558	1
GINS complex, Psf3 component	IPR010492	1
Conserved oligomeric complex COG6	IPR010490	1
Ribosomal L11 methyltransferase	IPR010456	1
Protein of unknown function DUF1014	IPR010422	1
Embryo-specific 3	IPR010417	1
FRG1-like	IPR010414	1
Protein of unknown function DUF976, Caenorhabditis species	IPR010381	1
Tyrosyl-DNA phosphodiesterase	IPR010347	1
Dcp1-like decapping	IPR010334	1
Exocyst complex component Sec6	IPR010326	1
(Uracil-5)-methyltransferase	IPR010280	1
Ubiquinone biosynthesis O-methyltransferase	IPR010233	1
NADH-quinone oxidoreductase, chain I	IPR010226	1
NADH (or F420H2) dehydrogenase, subunit C	IPR010218	1
Dynactin subunit p22	IPR009991	1
NADH:ubiquinone oxidoreductase subunit B14.5a	IPR009947	1
Modifier of rudimentary, Modr	IPR009851	1
Splicing factor 3B subunit 5/RDS3 complex subunit 10	IPR009846	1
Protein of unknown function DUF1356	IPR009790	1
Protein of unknown function DUF1352	IPR009787	1
Translocon-associated, gamma subunit	IPR009779	1
Heat shock factor binding 1	IPR009643	1
Transmembrane receptor, eukaryota	IPR009637	1
Uncharacterised protein family UPF0240	IPR009622	1
Adipose-regulatory protein, Seipin	IPR009617	1
Strabismus	IPR009539	1
Protein of unknown function DUF1087	IPR009463	1
UDP-glucose:Glycoprotein Glucosyltransferase	IPR009448	1
Protein of unknown function DUF1075	IPR009432	1
NADH:ubiquinone oxidoreductase, subunit b14.5b	IPR009423	1
Nucleotide excision repair, TFIIH, subunit TTDA	IPR009400	1
GRIM-19	IPR009346	1
Mediator complex, subunit Med22	IPR009332	1
COG complex component, COG2	IPR009316	1
Transcription initiation Spt4	IPR009287	1
Calreticulin	IPR009169	1
BR22	IPR009149	1
DAPIT	IPR009125	1
GTP cyclohydrolase I, feedback regulatory protein	IPR009112	1
Regulator of chromosome condensation/beta-lactamase-inhibitor protein II	IPR009091	1
Transcription factor IIA, helical	IPR009083	1
Proteasome activator pa28, REG alpha/beta subunit	IPR009077	1
Putative DNA binding	IPR009061	1
ssDNA-binding transcriptional regulator	IPR009044	1
Growth factor, receptor	IPR009030	1
Signal recognition particle, SRP9/SRP14 subunit	IPR009018	1
GrpE nucleotide exchange factor, head	IPR009012	1
Alanine racemase/group IV decarboxylase, C-terminal	IPR009006	1
Actin cross-linking	IPR008999	1
TIMP-like, OB-fold	IPR008993	1
Lipase/lipooxygenase, PLAT/LH2	IPR008976	1
TRAF-like	IPR008974	1
Carbohydrate-binding domain family 9-like	IPR008960	1
Moesin	IPR008954	1
Tetraspanin, EC2 domain	IPR008952	1
ENTH/VHS	IPR008942	1
Ribosomal protein L7/L12, oligomerisation	IPR008932	1
Sarcoglycan alphaepsilon	IPR008908	1
P25-alpha	IPR008907	1
Eukaryotic translation initiation factor 3 subunit 8, N-terminal	IPR008905	1
YL1 nuclear	IPR008895	1
T-complex 11	IPR008862	1
Translocon-associated beta	IPR008856	1
Translocon-associated	IPR008855	1
Signal recognition particle, SRP9 subunit	IPR008832	1
Ribophorin II	IPR008814	1
Phytanoyl-CoA dioxygenase	IPR008775	1
NADH:ubiquinone oxidoreductase, ASHI subunit	IPR008699	1
Mitotic checkpoint	IPR008672	1
Eukaryotic rRNA processing	IPR008610	1
DNA N-6-adenine-methyltransferase	IPR008593	1
Uncharacterised protein family UPF0414	IPR008590	1
Protein of unknown function DUF846, eukaryotic	IPR008564	1
Protein of unknown function DUF814	IPR008532	1
Protein of unknown function DUF812	IPR008530	1
Protein of unknown function DUF800	IPR008518	1
Protein of unknown function DUF791	IPR008509	1
Tho complex subunit 7/Mft1p	IPR008501	1
Protein of unknown function DUF775	IPR008493	1
Protein of unknown function DUF766	IPR008485	1
Protein of unknown function DUF758	IPR008477	1
Protein of unknown function DUF757	IPR008476	1
DNA methyltransferase 1-associated 1	IPR008468	1
Breast carcinoma amplified sequence 2	IPR008409	1
Brain acid soluble protein 1	IPR008408	1
ATPase, V0 complex, subunit E	IPR008389	1
ARP23 complex 20kDa subunit	IPR008384	1
Prostanoid receptor	IPR008365	1
ATPase, P-type, ATPase-associated domain	IPR008250	1
ATPase, V1/A1 complex, subunit F	IPR008218	1
Ribosomal protein L34e	IPR008195	1
Maternal tudor protein	IPR008191	1
DeoxyUTP pyrophosphatase domain, subfamily 1,	IPR008181	1
Protein translocase SEC61 complex gamma subunit	IPR008158	1
Clathrin adaptor, gamma-adaptin, appendage	IPR008153	1
Guanylate kinase/L-type calcium channel	IPR008145	1
Ribosomal protein S29, mitochondrial	IPR008092	1
Parvalbumin	IPR008080	1
MCM protein 5	IPR008048	1
MCM protein 4	IPR008047	1
GMP phosphodiesterase, delta subunit	IPR008015	1
RNA polymerase I specific transcription initiation factor RRN3	IPR007991	1
SDA1	IPR007949	1
Mitochondrial distribution/morphology family 35/apoptosis	IPR007918	1
Uncharacterised protein family UPF0197	IPR007915	1
MoeZ/MoeB	IPR007901	1
Helix-turn-helix, Psq	IPR007889	1
UNC-50	IPR007881	1
Zinc finger, DPH-type	IPR007872	1
Peptidase M16, C-terminal	IPR007863	1
Saposin-like type B, 1	IPR007856	1
Methyltransferase small	IPR007848	1
MOFRL	IPR007835	1
Lanthionine synthetase C-like	IPR007822	1
Protein of unknown function DUF701, zinc-binding putative	IPR007808	1
NADH:ubiquinone oxidoreductase, 17.2kDa subunit	IPR007763	1
Cytochrome c oxidase copper chaperone	IPR007745	1
Ribosomal protein/NADH dehydrogenase domain	IPR007741	1
Ribosomal protein L49/IMG2	IPR007740	1
Heparan sulphate 2-O-sulfotransferase	IPR007734	1
Pre-SET domain	IPR007728	1
N-acetylglucosaminyl transferase component	IPR007720	1
Protein of unknown function DUF667	IPR007714	1
Signal peptidase 22kDa subunit	IPR007653	1
Der1-like	IPR007599	1
RFT1	IPR007594	1
GRASP55/65	IPR007583	1
RINT-1/TIP-1	IPR007528	1
Zinc finger, SWIM-type	IPR007527	1
Protein of unknown function DUF498	IPR007523	1
Protein of unknown function DUF544	IPR007518	1
Gar1 protein RNA-binding region	IPR007504	1
Protein-tyrosine phosphatase-like, PTPLA	IPR007482	1
Transferrin receptor-like, dimerisation	IPR007365	1
Tumor protein D52	IPR007327	1
Programmed cell death protein 2, C-terminal	IPR007320	1
Uncharacterised protein family UPF0363	IPR007317	1
TAP42-like protein	IPR007304	1
TIP41-like protein	IPR007303	1
Sof1-like protein	IPR007287	1
NOT2/NOT3/NOT5	IPR007282	1
Nucleotide-sugar transporter	IPR007271	1
Isoprenylcysteine carboxyl methyltransferase	IPR007269	1
Spc97/Spc98	IPR007259	1
Mpv17/PMP22	IPR007248	1
Glycosyl transferase, family 28, C-terminal	IPR007235	1
Nucleoporin interacting component Nup93/Nic96	IPR007231	1
Peptidase S59, nucleoporin	IPR007230	1
Peroxin 13, N-terminal	IPR007223	1
Cell differentiation, Rcd1-like	IPR007216	1
Uncharacterised protein family UPF0507, C-terminal	IPR007206	1
ARP2/3 complex, p21-Arc subunit	IPR007204	1
Nucleoporin, Nup133/Nup155-like, C-terminal	IPR007187	1
Protein of unknown function DUF382	IPR007180	1
Protein of unknown function DUF367	IPR007177	1
Sas10/Utp3/C1D	IPR007146	1
Small-subunit processome, Utp11	IPR007144	1
Vacuolar protein sorting-associated, VPS28	IPR007143	1
Autophagy-related protein 3	IPR007135	1
GPI ethanolamine phosphate transferase 1	IPR007070	1
Protein of unknown function DUF663	IPR007034	1
Ribosomal biogenesis regulatory protein	IPR007023	1
Survival motor neuron interacting protein 1	IPR007022	1
Surfeit locus 6	IPR007019	1
XAP5 protein	IPR007005	1
Amidohydrolase 2	IPR006992	1
Tweety	IPR006990	1
Protein of unknown function DUF647	IPR006968	1
Peroxin-3	IPR006966	1
Ribonuclease CAF1	IPR006941	1
Sec23/Sec24, helical domain	IPR006900	1
Sarcoglycan complex subunit protein	IPR006875	1
Erv1/Alr	IPR006863	1
ChaC-like protein	IPR006840	1
5-AMP-activated protein kinase, beta subunit, interaction domain	IPR006828	1
RNA polymerase II subunit A	IPR006811	1
ATPase, F0 complex, subunit G, mitochondrial	IPR006808	1
ETC complex I subunit	IPR006806	1
Pellino	IPR006800	1
PRELI/MSF1	IPR006797	1
Sedlin	IPR006722	1
Protein of unknown function DUF423	IPR006696	1
Fatty acid hydroxylase	IPR006694	1
Molybdopterin oxidoreductase	IPR006656	1
PUR-alpha/beta/gamma, DNA/RNA-binding	IPR006628	1
Beta-propeller repeat TECPR	IPR006624	1
Prolyl 4-hydroxylase, alpha subunit	IPR006620	1
Zinc finger, C2CH-type	IPR006612	1
CARP motif	IPR006599	1
CTLH, C-terminal LisH motif	IPR006595	1
LisH dimerisation motif	IPR006594	1
RNA polymerase Rbp10	IPR006591	1
TLDc	IPR006571	1
Splicing factor, CC1-like	IPR006509	1
HAD-superfamily hydrolase, subfamily IE	IPR006434	1
[truncated: 383 more rows]
