# Supplementary material for: An analysis of the transcriptome of Teladorsagia circumcincta: its biological and biotechnological implications
Source: BMC Genomics. 2012 Dec 7;13(Suppl 7):S10. doi: 10.1186/1471-2164-13-S7-S10 (PMC3521389; doi:10.1186/1471-2164-13-S7-S10)
Supplement: Additional File 13 — Top NR description of Teladorsagia circumcincta protein sequences. [file 1471-2164-13-S7-S10-S13.xls]

## Sheet: BLAST HITs-NR
An analysis of the transcriptome of Teladorsagia circumcincta : its biological and biotechnological implications
Ranjeeta Menon, Robin B. Gasser, Makedonka Mitreva and Shoba Ranganathan
Additional File 13: Top NR description of T. circumcincta protein sequences
Sequence ID	Top BLAST Hit	Hit Description	Score	E-Value
Contig7160	ref|NP_001026547.1|	embryonic ectoderm development [Gallus gallus] sp|Q5ZKH3|EED_CHICK RecName: Full=Polycomb protein EED emb|CAG31770.1| hypothetical protein [Gallus gallus]	1261	1e-137
Contig9925	ref|XP_002630288.1|	C. briggsae CBR-CCT-1 protein [Caenorhabditis briggsae] emb|CAP21934.1| C. briggsae CBR-CCT-1 protein [Caenorhabditis briggsae]	1257	1e-136
Contig11412	ref|NP_509083.1|	hypothetical protein K10C2.4 [Caenorhabditis elegans] gb|AAK39259.1| Hypothetical protein K10C2.4 [Caenorhabditis elegans]	1255	1e-136
Contig11412	ref|XP_002644884.1|	Hypothetical protein CBG05065 [Caenorhabditis briggsae] emb|CAP25644.1| Hypothetical protein CBG05065 [Caenorhabditis briggsae]	1245	1e-135
Contig14302	ref|NP_001022324.2|	hypothetical protein T07D4.2 [Caenorhabditis elegans] sp|Q22306|YW12_CAEEL RecName: Full=UPF0046 protein T07D4.2 emb|CAH04718.2| C. elegans protein T07D4.2b, confirmed by transcript evidence [Caenorhabditis elegans]	1240	1e-134
Contig14302	ref|NP_001076633.1|	hypothetical protein T07D4.2 [Caenorhabditis elegans] emb|CAL64000.2| C. elegans protein T07D4.2c, confirmed by transcript evidence [Caenorhabditis elegans]	1239	1e-134
Contig14302	ref|NP_001022323.2|	hypothetical protein T07D4.2 [Caenorhabditis elegans] emb|CAA90405.3| C. elegans protein T07D4.2a, partially confirmed by transcript evidence [Caenorhabditis elegans]	1238	1e-134
Contig9925	ref|NP_495722.1|	Chaperonin Containing TCP-1 family member (cct-1) [Caenorhabditis elegans] sp|P41988|TCPA_CAEEL RecName: Full=T-complex protein 1 subunit alpha; Short=TCP-1-alpha; AltName: Full=CCT-alpha emb|CAA91308.1| C. elegans protein T05C12.7, confirmed by transcrip	1232	1e-133
Contig9925	gb|AAB05072.1|	CCT-1 [Caenorhabditis elegans]	1224	1e-132
Contig9925	ref|XP_001900198.1|	T-complex protein 1, alpha subunit [Brugia malayi] gb|EDP30948.1| T-complex protein 1, alpha subunit, putative [Brugia malayi]	1206	1e-130
Contig1993	ref|XP_002643863.1|	C. briggsae CBR-HID-1 protein [Caenorhabditis briggsae] emb|CAP23252.1| C. briggsae CBR-HID-1 protein [Caenorhabditis briggsae]	1190	1e-128
Contig10810	ref|NP_001024588.1|	abnormal cell LINeage family member (lin-2) [Caenorhabditis elegans] emb|CAA63315.1| LIN-2B [Caenorhabditis elegans] emb|CAA90759.2| C. elegans protein F17E5.1b, partially confirmed by transcript evidence [Caenorhabditis elegans]	1158	1e-125
Contig10810	ref|NP_001024587.1|	abnormal cell LINeage family member (lin-2) [Caenorhabditis elegans] sp|P54936|LIN2_CAEEL RecName: Full=Protein lin-2; AltName: Full=Abnormal cell lineage protein 2 emb|CAA63314.1| LIN-2A [Caenorhabditis elegans] emb|CAA90760.2| C. elegans protein F17E5.1	1153	1e-124
Contig10810	ref|XP_002645254.1|	C. briggsae CBR-LIN-2 protein [Caenorhabditis briggsae] emb|CAP21632.1| C. briggsae CBR-LIN-2 protein [Caenorhabditis briggsae]	1150	1e-124
Contig7838	ref|NP_497714.2|	Protein PHosphatase family member (pph-6) [Caenorhabditis elegans] sp|Q09496|PPH6_CAEEL RecName: Full=Putative serine/threonine-protein phosphatase pph-6 emb|CAA87100.2| C. elegans protein C34C12.3, confirmed by transcript evidence [Caenorhabditis elegans	1143	1e-123
Contig7904	ref|XP_002645954.1|	C. briggsae CBR-GAS-1 protein [Caenorhabditis briggsae] emb|CAP27436.1| C. briggsae CBR-GAS-1 protein [Caenorhabditis briggsae]	1140	1e-123
Contig12998	ref|XP_002640908.1|	Hypothetical protein CBG00466 [Caenorhabditis briggsae] emb|CAP21760.1| Hypothetical protein CBG00466 [Caenorhabditis briggsae]	1132	1e-122
Contig956	emb|CAR63575.1|	hypothetical protein [Angiostrongylus cantonensis]	1126	1e-121
Contig8577	ref|NP_492146.1|	hypothetical protein F27D4.1 [Caenorhabditis elegans] sp|Q93615|ETFA_CAEEL RecName: Full=Probable electron transfer flavoprotein subunit alpha, mitochondrial; Short=Alpha-ETF; Flags: Precursor	1125	1e-121
Contig12998	ref|NP_497134.1|	hypothetical protein W05G11.6 [Caenorhabditis elegans] gb|AAC71149.1| Hypothetical protein W05G11.6a [Caenorhabditis elegans]	1123	1e-121
Contig12998	ref|NP_871634.1|	hypothetical protein W05G11.6 [Caenorhabditis elegans] gb|AAN65287.1| Hypothetical protein W05G11.6c [Caenorhabditis elegans]	1119	1e-120
Contig12998	ref|NP_871633.1|	hypothetical protein W05G11.6 [Caenorhabditis elegans] gb|AAN65286.1| Hypothetical protein W05G11.6b [Caenorhabditis elegans]	1118	1e-120
Contig10810	ref|XP_001898192.1|	Peripheral plasma membrane protein CASK [Brugia malayi] gb|EDP33171.1| Peripheral plasma membrane protein CASK, putative [Brugia malayi]	1106	1e-119
Contig8577	ref|XP_002638718.1|	Hypothetical protein CBG00301 [Caenorhabditis briggsae] emb|CAP21736.1| Hypothetical protein CBG00301 [Caenorhabditis briggsae]	1104	1e-118
Contig11412	gb|ACO15559.1|	Fumarylacetoacetase [Caligus clemensi]	1094	1e-117
Contig11412	ref|NP_955895.1|	fumarylacetoacetase [Danio rerio] gb|AAH44366.1| Fumarylacetoacetate hydrolase (fumarylacetoacetase) [Danio rerio] gb|AAH66733.3| Fumarylacetoacetate hydrolase (fumarylacetoacetase) [Danio rerio]	1094	1e-117
Contig4266;	ref|XP_002641974.1|	Hypothetical protein CBG16681 [Caenorhabditis briggsae] emb|CAP34591.1| Hypothetical protein CBG16681 [Caenorhabditis briggsae]	1091	1e-117
Contig9925	ref|XP_002610005.1|	hypothetical protein BRAFLDRAFT_62187 [Branchiostoma floridae] gb|EEN66015.1| hypothetical protein BRAFLDRAFT_62187 [Branchiostoma floridae]	1089	1e-117
Contig11412	gb|AAI65458.1|	Fah protein [Danio rerio]	1085	1e-116
Contig4498	ref|XP_002647082.1|	C. briggsae CBR-RPL-3 protein [Caenorhabditis briggsae] sp|Q9NBK4|RL3_CAEBR RecName: Full=60S ribosomal protein L3 emb|CAP24473.1| C. briggsae CBR-RPL-3 protein [Caenorhabditis briggsae]	1084	1e-116
Contig1079	ref|NP_499089.1|	aspartyl(D) tRNA Synthetase family member (drs-1) [Caenorhabditis elegans] sp|Q03577|SYDC_CAEEL RecName: Full=Aspartyl-tRNA synthetase, cytoplasmic; AltName: Full=Aspartate--tRNA ligase; Short=AspRS emb|CAA79536.1| C. elegans protein B0464.1, confirmed by	1071	1e-115
Contig5035	ref|XP_419265.2|	PREDICTED: hypothetical protein [Gallus gallus]	1063	1e-114
Contig11100	ref|NP_666312.1|	eukaryotic translation initiation factor 3, subunit C [Mus musculus] sp|Q8R1B4|EIF3C_MOUSE RecName: Full=Eukaryotic translation initiation factor 3 subunit C; Short=eIF3c; AltName: Full=Eukaryotic translation initiation factor 3 subunit 8; AltName: Full=e	1059	1e-113
Contig11100	ref|NP_001029790.1|	eukaryotic translation initiation factor 3, subunit C [Bos taurus] sp|Q3SYW6|EIF3C_BOVIN RecName: Full=Eukaryotic translation initiation factor 3 subunit C; Short=eIF3c; AltName: Full=Eukaryotic translation initiation factor 3 subunit 8; AltName: Full=eIF	1059	1e-113
Contig11100	gb|EDL17388.1|	eukaryotic translation initiation factor 3, subunit 8 [Mus musculus]	1059	1e-113
Contig11100	ref|XP_001478747.1|	PREDICTED: similar to Eukaryotic translation initiation factor 3, subunit 8 [Mus musculus]	1058	1e-113
Contig11100	ref|NP_001093131.1|	eukaryotic translation initiation factor 3, subunit C-like [Homo sapiens]	1058	1e-113
Contig3862;	ref|XP_002640134.1|	Hypothetical protein CBG12633 [Caenorhabditis briggsae] emb|CAP31581.1| Hypothetical protein CBG12633 [Caenorhabditis briggsae]	1052	1e-112
Contig3243	ref|XP_002634877.1|	C. briggsae CBR-SPL-1 protein [Caenorhabditis briggsae] emb|CAP29956.1| C. briggsae CBR-SPL-1 protein [Caenorhabditis briggsae]	1051	1e-112
Contig12797	ref|XP_002634530.1|	Hypothetical protein CBG08326 [Caenorhabditis briggsae] emb|CAP28172.1| Hypothetical protein CBG08326 [Caenorhabditis briggsae]	1046	1e-112
Contig8090	ref|XP_002639636.1|	C. briggsae CBR-PAS-4 protein [Caenorhabditis briggsae] emb|CAP31341.1| C. briggsae CBR-PAS-4 protein [Caenorhabditis briggsae]	1044	1e-112
Contig12797	ref|NP_500379.1|	hypothetical protein Y37E11B.5 [Caenorhabditis elegans] gb|AAD12825.1| Hypothetical protein Y37E11B.5 [Caenorhabditis elegans]	1039	1e-111
Contig1754	ref|NP_498808.2|	hypothetical protein C02F5.3 [Caenorhabditis elegans] sp|P34280|YKK3_CAEEL RecName: Full=Uncharacterized GTP-binding protein C02F5.3 gb|AAR25659.1| Hypothetical protein C02F5.3 [Caenorhabditis elegans]	1036	1e-111
Contig6426;	pir||T26963	hypothetical protein ZK1151.2a - Caenorhabditis elegans	1035	1e-110
Contig2980;	ref|NP_493694.2|	MItochondrial Solute Carrier family member (misc-1) [Caenorhabditis elegans] gb|AAB37890.2| Hypothetical protein B0432.4 [Caenorhabditis elegans]	1028	1e-110
Contig684	ref|XP_002637628.1|	Hypothetical protein CBG19373 [Caenorhabditis briggsae] emb|CAP36637.1| Hypothetical protein CBG19373 [Caenorhabditis briggsae]	1028	1e-109
Contig10986	ref|NP_496436.1|	Vacuolar H ATPase family member (vha-6) [Caenorhabditis elegans] dbj|BAB62292.1| VHA-6 [Caenorhabditis elegans]	1027	1e-109
Contig14423	ref|XP_002641827.1|	C. briggsae CBR-CEH-20 protein [Caenorhabditis briggsae] emb|CAP34444.1| C. briggsae CBR-CEH-20 protein [Caenorhabditis briggsae]	1023	1e-109
Contig14423	ref|NP_001022555.1|	Homeobox family member (ceh-20) [Caenorhabditis elegans] sp|P41779|HM20_CAEEL RecName: Full=Homeobox protein ceh-20 gb|AAC46471.1| Ceh-20 [Caenorhabditis elegans] gb|AAA81691.3| C. elegans homeobox protein 20, confirmed by transcript evidence [Caenorhabdi	1021	1e-109
Contig3977	ref|NP_508927.2|	DihydroPYrimidine Dehydrogenase family member (dpyd-1) [Caenorhabditis elegans] sp|Q18164|DPYD_CAEEL RecName: Full=Dihydropyrimidine dehydrogenase [NADP+]; Short=DHPDHase; Short=DPD; AltName: Full=Dihydrouracil dehydrogenase; AltName: Full=Dihydrothymine	1019	1e-109
Contig11260	ref|XP_002630605.1|	Hypothetical protein CBG02267 [Caenorhabditis briggsae] emb|CAP24221.1| Hypothetical protein CBG02267 [Caenorhabditis briggsae]	1018	1e-109
Contig10986	ref|XP_002631118.1|	C. briggsae CBR-VHA-6 protein [Caenorhabditis briggsae] emb|CAP23708.1| C. briggsae CBR-VHA-6 protein [Caenorhabditis briggsae]	1018	1e-108
Contig14302	ref|XP_002631364.1|	Hypothetical protein CBG03200 [Caenorhabditis briggsae] emb|CAP23461.1| Hypothetical protein CBG03200 [Caenorhabditis briggsae]	1017	1e-108
Contig11260	ref|NP_494886.1|	hypothetical protein R05F9.6 [Caenorhabditis elegans] gb|AAA83163.1| Hypothetical protein R05F9.6 [Caenorhabditis elegans]	1015	1e-108
Contig14125	ref|NP_495261.1|	hypothetical protein F13H8.7 [Caenorhabditis elegans] gb|AAK31488.1| Hypothetical protein F13H8.7 [Caenorhabditis elegans]	1013	1e-108
Contig3363	ref|NP_491993.1|	CRAL/TRIO and GOLD domain containing family member (ctg-1) [Caenorhabditis elegans] emb|CAB07482.1| C. elegans protein H06O01.3, confirmed by transcript evidence [Caenorhabditis elegans]	1012	1e-108
Contig14125	ref|XP_002630896.1|	Hypothetical protein CBG02618 [Caenorhabditis briggsae] emb|CAP23930.1| Hypothetical protein CBG02618 [Caenorhabditis briggsae]	1012	1e-108
Contig9951;	ref|NP_498909.1|	DumPY : shorter than wild-type family member (dpy-19) [Caenorhabditis elegans] sp|P34413|DPY19_CAEEL RecName: Full=Protein dumpy-19 gb|AAA65466.2| Dumpy : shorter than wild-type protein 19 [Caenorhabditis elegans]	1011	1e-107
Contig11706	ref|NP_491881.2|	NADH Ubiquinone Oxidoreductase family member (nuo-2) [Caenorhabditis elegans] gb|AAB52474.2| Hypothetical protein T10E9.7a [Caenorhabditis elegans]	1007	1e-107
Contig1355	ref|NP_510603.1|	hypothetical protein F59F4.1 [Caenorhabditis elegans] emb|CAB03158.1| C. elegans protein F59F4.1, partially confirmed by transcript evidence [Caenorhabditis elegans]	1004	1e-107
Contig9621	ref|XP_002630476.1|	Hypothetical protein CBG11211 [Caenorhabditis briggsae] emb|CAP30404.1| Hypothetical protein CBG11211 [Caenorhabditis briggsae]	1003	1e-107
Contig11706	ref|NP_871796.1|	NADH Ubiquinone Oxidoreductase family member (nuo-2) [Caenorhabditis elegans] gb|AAO21397.1| Hypothetical protein T10E9.7b [Caenorhabditis elegans]	1002	1e-107
Contig3714	ref|NP_501665.1|	hypothetical protein F59B8.2 [Caenorhabditis elegans] emb|CAA92778.1| C. elegans protein F59B8.2, confirmed by transcript evidence [Caenorhabditis elegans]	1000	1e-106
Contig9621	ref|NP_495445.2|	hypothetical protein ZK1127.5 [Caenorhabditis elegans] sp|Q23400|RCL1_CAEEL RecName: Full=Probable RNA 3'-terminal phosphate cyclase-like protein gb|AAB93426.2| Hypothetical protein ZK1127.5 [Caenorhabditis elegans]	999	1e-106
Contig9559	ref|XP_001895542.1|	Biotin/lipoate A/B protein ligase family protein [Brugia malayi] gb|EDP35608.1| Biotin/lipoate A/B protein ligase family protein [Brugia malayi]	996	1e-106
Contig12998	sp|Q05893|PPCK_ASCSU	RecName: Full=Phosphoenolpyruvate carboxykinase [GTP]; Short=PEPCK; AltName: Full=Phosphoenolpyruvate carboxylase gb|AAA29378.1| phosphoenolpyruvate carboxykinase [Ascaris suum]	996	1e-106
Contig6267	ref|XP_001897997.1|	anion exchange protein [Brugia malayi] gb|EDP32976.1| anion exchange protein [Brugia malayi]	995	1e-106
Contig8015	ref|NP_495986.3|	EATing: abnormal pharyngeal pumping family member (eat-3) [Caenorhabditis elegans] emb|CAA87771.3| C. elegans protein D2013.5, partially confirmed by transcript evidence [Caenorhabditis elegans]	993	1e-106
Contig11706	ref|XP_002640168.1|	C. briggsae CBR-NUO-2 protein [Caenorhabditis briggsae] emb|CAP31615.1| C. briggsae CBR-NUO-2 protein [Caenorhabditis briggsae]	991	1e-105
Contig5818	gb|AAA29169.1|	beta-tubulin [Haemonchus contortus]	989	1e-105
Contig9951;	ref|XP_002643028.1|	C. briggsae CBR-DPY-19 protein [Caenorhabditis briggsae] sp|A8Y3M2|DPY19_CAEBR RecName: Full=Protein dumpy-19 emb|CAP39491.1| C. briggsae CBR-DPY-19 protein [Caenorhabditis briggsae]	988	1e-105
Contig14423	ref|XP_001895336.1|	Homeobox protein ceh-20 [Brugia malayi] gb|EDP35817.1| Homeobox protein ceh-20, putative [Brugia malayi]	985	1e-105
Contig9702	ref|NP_491023.2|	CathePsin Z family member (cpz-1) [Caenorhabditis elegans] gb|AAB54210.2| Cathepsin z protein 1 [Caenorhabditis elegans] tpg|DAA01510.1| TPA_exp: cathepsin Z-like enzyme [Caenorhabditis elegans]	984	1e-105
Contig9702	ref|XP_002639503.1|	C. briggsae CBR-CPZ-1 protein [Caenorhabditis briggsae] emb|CAP24890.1| C. briggsae CBR-CPZ-1 protein [Caenorhabditis briggsae]	973	1e-103
Contig6313	ref|XP_414079.2|	PREDICTED: hypothetical protein [Gallus gallus]	972	1e-103
Contig9559	ref|XP_002643994.1|	Hypothetical protein CBG17375 [Caenorhabditis briggsae] emb|CAP35052.1| Hypothetical protein CBG17375 [Caenorhabditis briggsae]	967	1e-103
Contig8291	gb|AAT02163.1|	hypothetical protein L3ni56 isoform a [Dictyocaulus viviparus]	965	1e-103
Contig872	ref|NP_498595.1|	hypothetical protein T20H4.5 [Caenorhabditis elegans] sp|Q22619|NDUS8_CAEEL RecName: Full=Probable NADH dehydrogenase [ubiquinone] iron-sulfur protein 8, mitochondrial; AltName: Full=NADH-ubiquinone oxidoreductase 23 kDa subunit; AltName: Full=Complex I-2	960	1e-102
Contig9559	ref|NP_509886.1|	hypothetical protein F08G12.2 [Caenorhabditis elegans] emb|CAA91460.1| C. elegans protein F08G12.2, confirmed by transcript evidence [Caenorhabditis elegans]	959	1e-102
Contig11706	ref|XP_001892941.1|	NADH-ubiquinone oxidoreductase 30 kDa subunit, mitochondrial precursor [Brugia malayi] gb|EDP38212.1| NADH-ubiquinone oxidoreductase 30 kDa subunit, mitochondrial precursor, putative [Brugia malayi]	959	1e-102
Contig898	ref|XP_002639232.1|	Hypothetical protein CBG03788 [Caenorhabditis briggsae] sp|A8WWQ7|NUBP1_CAEBR RecName: Full=Cytosolic Fe-S cluster assembly factor NUBP1 homolog emb|CAP24619.1| Hypothetical protein CBG03788 [Caenorhabditis briggsae]	957	1e-102
Contig13365;	ref|NP_509362.1|	Dauer or Aging adult Overexpression family member (dao-3) [Caenorhabditis elegans] gb|AAC69100.2| Dauer or aging adult overexpression protein 3, confirmed by transcript evidence [Caenorhabditis elegans]	943	1e-100
Contig13365;	ref|XP_002645175.1|	C. briggsae CBR-DAO-3 protein [Caenorhabditis briggsae] emb|CAP34733.1| C. briggsae CBR-DAO-3 protein [Caenorhabditis briggsae]	940	1e-100
Contig13827	ref|XP_002644536.1|	C. briggsae CBR-DPY-23 protein [Caenorhabditis briggsae] emb|CAP32975.1| C. briggsae CBR-DPY-23 protein [Caenorhabditis briggsae]	931	7e-99
Contig10810	ref|XP_968349.2|	PREDICTED: similar to AGAP001683-PA [Tribolium castaneum]	930	2e-98
Contig13822;	gb|AAN11402.1|	secreted-protein 1 precursor [Ancylostoma ceylanicum]	929	2e-98
Contig13822;	gb|AAN11402.1|	secreted-protein 1 precursor [Ancylostoma ceylanicum]	929	2e-10
Contig13827	ref|NP_001024865.1|	DumPY : shorter than wild-type family member (dpy-23) [Caenorhabditis elegans] gb|AAP13778.1| Dumpy : shorter than wild-type protein 23, isoform b [Caenorhabditis elegans]	928	1e-98
Contig9088	ref|NP_501991.2|	hypothetical protein T25B9.1 [Caenorhabditis elegans] emb|CAA94376.2| C. elegans protein T25B9.1, partially confirmed by transcript evidence [Caenorhabditis elegans]	928	2e-98
Contig13827	gb|AAA27981.1|	clathrin-associated protein homologue [Caenorhabditis elegans]	927	2e-98
Contig13827	ref|NP_741770.1|	DumPY : shorter than wild-type family member (dpy-23) [Caenorhabditis elegans] sp|P35603|AP2M_CAEEL RecName: Full=AP-2 complex subunit mu; AltName: Full=Mu2-adaptin; AltName: Full=Plasma membrane adaptor AP-2 50 kDa protein; AltName: Full=Clathrin assembl	927	2e-98
Contig8057	ref|XP_002631183.1|	C. briggsae CBR-NUO-1 protein [Caenorhabditis briggsae] emb|CAP23643.1| C. briggsae CBR-NUO-1 protein [Caenorhabditis briggsae]	925	4e-98
Contig9621	ref|XP_001893478.1|	Probable RNA 3'-terminal phosphate cyclase-like protein, putative [Brugia malayi] gb|EDP37693.1| Probable RNA 3'-terminal phosphate cyclase-like protein, putative [Brugia malayi]	925	6e-98
Contig11920	ref|XP_001892620.1|	Vinculin family protein [Brugia malayi] gb|EDP38547.1| Vinculin family protein [Brugia malayi]	923	8e-98
Contig10174	ref|NP_494781.1|	hypothetical protein ZK430.7 [Caenorhabditis elegans] gb|AAA83580.1| Hypothetical protein ZK430.7 [Caenorhabditis elegans]	921	2e-97
Contig3914	ref|XP_002640154.1|	Hypothetical protein CBG12654 [Caenorhabditis briggsae] emb|CAP31601.1| Hypothetical protein CBG12654 [Caenorhabditis briggsae]	920	1e-97
Contig13827	ref|XP_001899245.1|	Dumpy : shorter than wild-type protein 23, isoform b [Brugia malayi] gb|EDP32053.1| Dumpy : shorter than wild-type protein 23, isoform b, putative [Brugia malayi]	920	1e-97
Contig4247	emb|CAR63530.1|	putative synaptic vesicle 2-related protein [Angiostrongylus cantonensis]	915	4e-97
Contig14125	ref|XP_319417.2|	AGAP010229-PA [Anopheles gambiae str. PEST] gb|EAA13946.2| AGAP010229-PA [Anopheles gambiae str. PEST]	912	1e-96
Contig13822;	gb|AAD13339.1|	ancylostoma-secreted protein 1 precursor [Ancylostoma duodenale]	912	2e-96
Contig13822;	gb|AAD31839.1|AF132291_1	ancylostoma-secreted protein 1 precursor [Ancylostoma caninum]	912	2e-96
Contig13822;	gb|AAD31839.1|AF132291_1	ancylostoma-secreted protein 1 precursor [Ancylostoma caninum]	912	8e-14
Contig13822;	gb|AAD13339.1|	ancylostoma-secreted protein 1 precursor [Ancylostoma duodenale]	912	2e-11
Contig14302	ref|XP_001892807.1|	Ser/Thr protein phosphatase family protein [Brugia malayi] gb|EDP38365.1| Ser/Thr protein phosphatase family protein [Brugia malayi]	910	6e-96
Contig12738;	ref|NP_496353.1|	hypothetical protein R03D7.1 [Caenorhabditis elegans] sp|Q09582|METH_CAEEL RecName: Full=Probable methionine synthase; AltName: Full=5-methyltetrahydrofolate--homocysteine methyltransferase; AltName: Full=Vitamin-B12 dependent methionine synthase; Short=M	909	3e-96
Contig13822;	gb|AAD13340.1|	ancylostoma secreted protein 1 precursor [Necator americanus]	909	3e-96
Contig13822;	gb|AAD13340.1|	ancylostoma secreted protein 1 precursor [Necator americanus]	909	8e-15
Contig9709	ref|NP_504751.1|	hypothetical protein K11C4.1 [Caenorhabditis elegans] gb|AAB18314.1| Hypothetical protein K11C4.1 [Caenorhabditis elegans]	908	5e-96
Contig9559	ref|XP_001503962.1|	PREDICTED: similar to WD repeat domain 57 (U5 snRNP specific) [Equus caballus]	907	8e-96
Contig9559	ref|XP_001503962.1|	PREDICTED: similar to WD repeat domain 57 (U5 snRNP specific) [Equus caballus]	907	2e-09
Contig11277;	ref|NP_494712.1|	proteasome Regulatory Particle, Non-ATPase-like family member (rpn-11) [Caenorhabditis elegans] sp|O76577|PSDE_CAEEL RecName: Full=26S proteasome non-ATPase regulatory subunit 14; AltName: Full=26S proteasome regulatory subunit rpn11 gb|AAC26287.1| Protea	906	5e-96
Contig9559	gb|ACI67262.1|	WD repeat-containing protein 57 [Salmo salar]	906	1e-95
Contig9559	gb|ACI67262.1|	WD repeat-containing protein 57 [Salmo salar]	906	5e-06
Contig11277;	ref|XP_002648004.1|	C. briggsae CBR-RPN-11 protein [Caenorhabditis briggsae] emb|CAP20675.1| C. briggsae CBR-RPN-11 protein [Caenorhabditis briggsae]	905	6e-96
Contig14125	ref|XP_001362401.1|	PREDICTED: similar to nicotinic acetylecholine receptor beta3 subunit [Monodelphis domestica]	905	9e-96
Contig13822;	sp|Q16937|ASP_ANCCA	RecName: Full=Ancylostoma secreted protein; Flags: Precursor gb|AAC47001.1| Ancylostoma Secreted Protein [Ancylostoma caninum] prf||2210335A Ancylosoma-secreted protein	904	1e-95
Contig12797	ref|XP_001894741.1|	dihydrouridine synthase domain containing protein [Brugia malayi] gb|EDP36417.1| dihydrouridine synthase domain containing protein [Brugia malayi]	904	2e-95
Contig13822;	sp|Q16937|ASP_ANCCA	RecName: Full=Ancylostoma secreted protein; Flags: Precursor gb|AAC47001.1| Ancylostoma Secreted Protein [Ancylostoma caninum] prf||2210335A Ancylosoma-secreted protein	904	8e-15
Contig5506	ref|XP_002642966.1|	Hypothetical protein CBG15250 [Caenorhabditis briggsae] emb|CAP33508.1| Hypothetical protein CBG15250 [Caenorhabditis briggsae]	900	3e-95
Contig14125	ref|NP_001094520.1|	beta-ureidopropionase [Bos taurus] gb|AAI51518.1| UPB1 protein [Bos taurus]	900	3e-95
Contig8577	gb|ABC61672.1|	cxpwmw03 [Periplaneta americana]	900	4e-95
Contig1428	ref|XP_002640929.1|	C. briggsae CBR-TUFM-1 protein [Caenorhabditis briggsae] emb|CAP21781.1| C. briggsae CBR-TUFM-1 protein [Caenorhabditis briggsae]	898	5e-95
Contig8577	ref|XP_001845211.1|	electron transfer flavoprotein subunit alpha, mitochondrial [Culex quinquefasciatus] gb|EDS39465.1| electron transfer flavoprotein subunit alpha, mitochondrial [Culex quinquefasciatus]	898	7e-95
Contig9709	ref|XP_002636853.1|	Hypothetical protein CBG09309 [Caenorhabditis briggsae] emb|CAP29257.1| Hypothetical protein CBG09309 [Caenorhabditis briggsae]	897	9e-95
Contig8577	ref|XP_002068713.1|	GK17923 [Drosophila willistoni] gb|EDW79699.1| GK17923 [Drosophila willistoni]	896	1e-94
Contig9088	ref|XP_001891823.1|	2-amino-3-ketobutyrate coenzyme A ligase, mitochondrial precursor [Brugia malayi] gb|EDP39378.1| 2-amino-3-ketobutyrate coenzyme A ligase, mitochondrial precursor, putative [Brugia malayi]	895	1e-94
Contig11260	ref|XP_001894605.1|	phosphoglucomutase [Brugia malayi] gb|EDP36564.1| phosphoglucomutase, putative [Brugia malayi]	894	2e-94
Contig12713	ref|XP_002632236.1|	C. briggsae CBR-ALH-6 protein [Caenorhabditis briggsae] emb|CAP27249.1| C. briggsae CBR-ALH-6 protein [Caenorhabditis briggsae]	894	2e-94
Contig12738;	ref|XP_002631481.1|	Hypothetical protein CBG20636 [Caenorhabditis briggsae] emb|CAP37612.1| Hypothetical protein CBG20636 [Caenorhabditis briggsae]	893	2e-94
Contig11823	ref|XP_001900977.1|	Tropomodulin family protein [Brugia malayi] gb|EDP29657.1| Tropomodulin family protein [Brugia malayi]	891	6e-94
Contig13840	ref|XP_002629818.1|	Hypothetical protein CBG01062 [Caenorhabditis briggsae] emb|CAP22201.1| Hypothetical protein CBG01062 [Caenorhabditis briggsae]	890	4e-94
Contig2425	emb|CAR63660.1|	hypothetical protein [Angiostrongylus cantonensis]	888	5e-94
Contig11920	ref|NP_505985.1|	HuMPback (dorsal lumps) family member (hmp-1) [Caenorhabditis elegans] sp|P90947|HMP1_CAEEL RecName: Full=Protein humpback-1 gb|AAB94551.1| HMP-1 [Caenorhabditis elegans] emb|CAB61019.1| C. elegans protein R13H4.4a, confirmed by transcript evidence [Caeno	886	1e-93
Contig11823	ref|XP_002639344.1|	C. briggsae CBR-TMD-1 protein [Caenorhabditis briggsae] emb|CAP24731.1| C. briggsae CBR-TMD-1 protein [Caenorhabditis briggsae]	886	3e-93
Contig11920	pir||T24221	hypothetical protein R13H4.4 - Caenorhabditis elegans	885	2e-93
Contig8430	emb|CAA96571.1|	parasite pepsinogen [Haemonchus contortus]	884	4e-93
Contig6609	ref|XP_001893633.1|	protein F10G7.1 [Brugia malayi] gb|EDP37531.1| protein F10G7.1, putative [Brugia malayi]	883	3e-93
Contig13840	ref|NP_001022509.1|	hypothetical protein ZK1307.1 [Caenorhabditis elegans] sp|Q09359|YS11_CAEEL RecName: Full=Uncharacterized protein ZK1307.1	883	3e-93
Contig11823	ref|NP_491735.1|	UNCoordinated family member (unc-94) [Caenorhabditis elegans] gb|AAL13319.1|U97193_11 Tropomodulin protein 1, isoform b [Caenorhabditis elegans]	881	1e-92
Contig11073	ref|XP_001900617.1|	Cell differentiation protein rcd1 [Brugia malayi] gb|EDP30372.1| Cell differentiation protein rcd1, putative [Brugia malayi]	880	8e-93
Contig11823	ref|NP_491734.1|	UNCoordinated family member (unc-94) [Caenorhabditis elegans] sp|O01479|TMOD_CAEEL RecName: Full=Tropomodulin; AltName: Full=Tmod-like protein; Short=cTmd1; AltName: Full=Uncoordinated protein 94 gb|AAB52440.3| Tropomodulin protein 1, isoform a [Caenorhab	880	1e-92
Contig9702	gb|AAC47348.1|	cysteine protease precursor [Onchocerca volvulus]	879	8e-93
Contig10174	ref|XP_002629959.1|	Hypothetical protein CBG03683 [Caenorhabditis briggsae] emb|CAP24522.1| Hypothetical protein CBG03683 [Caenorhabditis briggsae]	879	2e-92
Contig14453	ref|XP_001897195.1|	cyclophilin-type peptidyl-prolyl cis-trans isomerase-15, Bmcyp-15 [Brugia malayi] gb|EDP33965.1| cyclophilin-type peptidyl-prolyl cis-trans isomerase-15, Bmcyp-15 [Brugia malayi]	878	1e-92
Contig9702	gb|AAD30154.1|AF143817_1	cathepsin Z1 preproprotein [Toxocara canis]	876	2e-92
Contig11277;	ref|XP_001895575.1|	26S proteasome regulatory subunit rpn11 [Brugia malayi] gb|EDP35575.1| 26S proteasome regulatory subunit rpn11, putative [Brugia malayi]	876	2e-92
Contig9702	gb|AAT00789.1|	cathepsin Z precursor [Onchocerca volvulus]	875	2e-92
Contig6744	ref|NP_507861.1|	hypothetical protein Y60A3A.9 [Caenorhabditis elegans] emb|CAB60397.1| C. elegans protein Y60A3A.9, confirmed by transcript evidence [Caenorhabditis elegans]	874	2e-92
Contig11073	ref|XP_002642224.1|	Hypothetical protein CBG18198 [Caenorhabditis briggsae] emb|CAP35693.1| Hypothetical protein CBG18198 [Caenorhabditis briggsae]	874	4e-92
Contig5868	ref|XP_002635350.1|	Hypothetical protein CBG01521 [Caenorhabditis briggsae] emb|CAP22735.1| Hypothetical protein CBG01521 [Caenorhabditis briggsae]	874	5e-92
Contig11920	ref|NP_001122991.1|	HuMPback (dorsal lumps) family member (hmp-1) [Caenorhabditis elegans] emb|CAN86617.1| C. elegans protein R13H4.4b, confirmed by transcript evidence [Caenorhabditis elegans]	872	6e-92
Contig12951	ref|XP_002641885.1|	Hypothetical protein CBG16572 [Caenorhabditis briggsae] emb|CAP34502.1| Hypothetical protein CBG16572 [Caenorhabditis briggsae]	872	9e-92
Contig13176	ref|NP_493349.1|	Temporarily Assigned Gene name family member (tag-210) [Caenorhabditis elegans] sp|P91917|TG210_CAEEL RecName: Full=Putative GTP-binding protein tag-210 emb|CAB07131.1| C. elegans protein W08E3.3, confirmed by transcript evidence [Caenorhabditis elegans]	871	9e-92
Contig14453	ref|XP_002646154.1|	C. briggsae CBR-CYN-15 protein [Caenorhabditis briggsae] emb|CAP27940.1| C. briggsae CBR-CYN-15 protein [Caenorhabditis briggsae]	869	1e-91
Contig9909	ref|XP_002630800.1|	Hypothetical protein CBG02500 [Caenorhabditis briggsae] emb|CAP24026.1| Hypothetical protein CBG02500 [Caenorhabditis briggsae]	869	2e-91
Contig12951	ref|NP_498470.1|	hypothetical protein F37A4.5 [Caenorhabditis elegans] sp|P41883|YPT5_CAEEL RecName: Full=Uncharacterized protein F37A4.5 gb|AAA50633.1| Hypothetical protein F37A4.5 [Caenorhabditis elegans]	869	2e-91
Contig8430	gb|AAD39344.1|AF079402_1	pepsinogen [Haemonchus contortus]	867	4e-91
Contig9909	ref|NP_495141.1|	hypothetical protein K05F1.5 [Caenorhabditis elegans] gb|AAA68720.2| Hypothetical protein K05F1.5 [Caenorhabditis elegans]	865	5e-91
Contig13176	ref|XP_002646525.1|	C. briggsae CBR-TAG-210 protein [Caenorhabditis briggsae] emb|CAP37396.1| C. briggsae CBR-TAG-210 protein [Caenorhabditis briggsae]	864	5e-91
Contig3815	ref|NP_490843.1|	hypothetical protein K12C11.1 [Caenorhabditis elegans] gb|AAK18972.1| Hypothetical protein K12C11.1 [Caenorhabditis elegans]	864	6e-91
Contig2258	ref|XP_002643477.1|	Hypothetical protein CBG16139 [Caenorhabditis briggsae] emb|CAP34252.1| Hypothetical protein CBG16139 [Caenorhabditis briggsae]	863	5e-91
Contig10229	ref|XP_001901660.1|	vacuolar ATP synthase catalytic subunit A, osteoclast isoform, putative [Brugia malayi] gb|EDP29219.1| vacuolar ATP synthase catalytic subunit A, osteoclast isoform, putative [Brugia malayi]	863	5e-91
Contig14453	ref|NP_493378.1|	CYclophyliN family member (cyn-15) [Caenorhabditis elegans] emb|CAB60429.1| C. elegans protein Y87G2A.6, confirmed by transcript evidence [Caenorhabditis elegans]	862	7e-91
Contig7365	ref|XP_001892984.1|	Prp18 domain containing protein [Brugia malayi] gb|EDP38193.1| Prp18 domain containing protein [Brugia malayi]	860	3e-90
Contig10229	ref|XP_002637841.1|	C. briggsae CBR-VHA-13 protein [Caenorhabditis briggsae] sp|Q61VZ4|VATA_CAEBR RecName: Full=V-type proton ATPase catalytic subunit A; Short=V-ATPase subunit A; AltName: Full=Vacuolar proton pump subunit alpha; AltName: Full=V-ATPase 69 kDa subunit; AltNam	859	1e-90
Contig6732	ref|XP_002639316.1|	C. briggsae CBR-MCM-4 protein [Caenorhabditis briggsae] emb|CAP24703.1| C. briggsae CBR-MCM-4 protein [Caenorhabditis briggsae]	859	2e-90
Contig14272	ref|NP_001040648.2|	hypothetical protein F02E9.9 [Caenorhabditis elegans]	859	2e-90
Contig1178;	ref|XP_002641406.1|	Hypothetical protein CBG13269 [Caenorhabditis briggsae] emb|CAP32084.1| Hypothetical protein CBG13269 [Caenorhabditis briggsae]	858	1e-90
Contig4335	ref|XP_002639536.1|	C. briggsae CBR-FBP-1 protein [Caenorhabditis briggsae] emb|CAP24923.1| C. briggsae CBR-FBP-1 protein [Caenorhabditis briggsae]	858	2e-90
Contig14272	ref|NP_001040647.2|	hypothetical protein F02E9.9 [Caenorhabditis elegans] emb|CAB54212.3| C. elegans protein F02E9.9a, partially confirmed by transcript evidence [Caenorhabditis elegans]	857	4e-90
Contig6705	ref|XP_002644316.1|	C. briggsae CBR-TAG-312 protein [Caenorhabditis briggsae] sp|Q619T5|RASEF_CAEBR RecName: Full=RAS and EF-hand domain-containing protein homolog emb|CAP32754.1| C. briggsae CBR-TAG-312 protein [Caenorhabditis briggsae]	856	6e-90
Contig9088	ref|XP_001747716.1|	hypothetical protein [Monosiga brevicollis MX1] gb|EDQ87456.1| predicted protein [Monosiga brevicollis MX1]	853	1e-89
Contig9709	ref|XP_002641401.1|	Hypothetical protein CBG13263 [Caenorhabditis briggsae] emb|CAP32079.1| Hypothetical protein CBG13263 [Caenorhabditis briggsae]	853	1e-89
Contig11073	ref|NP_498048.2|	hypothetical protein C26E6.3 [Caenorhabditis elegans] gb|AAA21157.2| Hypothetical protein C26E6.3 [Caenorhabditis elegans]	852	1e-89
Contig12713	ref|NP_493946.1|	ALdehyde deHydrogenase family member (alh-6) [Caenorhabditis elegans] gb|AAB66116.3| Aldehyde dehydrogenase protein 6, isoform a [Caenorhabditis elegans]	852	1e-89
Contig12714	ref|XP_002637256.1|	Hypothetical protein CBG18935 [Caenorhabditis briggsae] emb|CAP36264.1| Hypothetical protein CBG18935 [Caenorhabditis briggsae]	850	2e-89
Contig11073	ref|XP_320477.4|	AGAP012050-PA [Anopheles gambiae str. PEST] gb|EAA00448.5| AGAP012050-PA [Anopheles gambiae str. PEST]	849	3e-89
Contig10229	ref|NP_506559.1|	Vacuolar H ATPase family member (vha-13) [Caenorhabditis elegans] sp|Q9XW92|VATA_CAEEL RecName: Full=V-type proton ATPase catalytic subunit A; Short=V-ATPase subunit A; AltName: Full=Vacuolar proton pump subunit alpha; AltName: Full=V-ATPase 69 kDa subuni	848	3e-89
Contig12713	ref|NP_001040782.1|	ALdehyde deHydrogenase family member (alh-6) [Caenorhabditis elegans]	848	3e-89
Contig12233;	gb|AAF00539.1|AF187690_1	kinase JNK-1 [Ancylostoma caninum]	847	2e-89
Contig12233;	sp|Q9U6D2|JNK1_ANCCA	RecName: Full=Stress-activated protein kinase JNK-1	847	2e-89
Contig10217	ref|XP_002637936.1|	Hypothetical protein CBG04748 [Caenorhabditis briggsae] emb|CAP25395.1| Hypothetical protein CBG04748 [Caenorhabditis briggsae]	847	7e-89
Contig13479	ref|NP_492354.1|	Proteasome Beta Subunit family member (pbs-7) [Caenorhabditis elegans] emb|CAB03081.1| C. elegans protein F39H11.5, confirmed by transcript evidence [Caenorhabditis elegans]	846	5e-89
Contig11073	ref|XP_623701.1|	PREDICTED: similar to rcd1 (required for cell differentiation) homolog 1 [Apis mellifera]	845	8e-89
Contig9896	ref|XP_001902553.1|	transitional endoplasmic reticulum ATPase TER94 [Brugia malayi] gb|EDP28598.1| transitional endoplasmic reticulum ATPase TER94, putative [Brugia malayi]	844	1e-88
Contig9088	dbj|BAE87987.1|	unnamed protein product [Macaca fascicularis]	842	2e-88
Contig9720	gb|AAW82658.1|	cyclophilin [Haemonchus contortus]	842	2e-88
Contig9088	ref|XP_001972441.1|	GG13887 [Drosophila erecta] gb|EDV51467.1| GG13887 [Drosophila erecta]	841	2e-88
Contig3423;	ref|XP_002648832.1|	Hypothetical protein CBG16947 [Caenorhabditis briggsae] emb|CAP34770.1| Hypothetical protein CBG16947 [Caenorhabditis briggsae]	841	4e-88
Contig12714	ref|NP_504638.1|	hypothetical protein T05H4.5 [Caenorhabditis elegans] gb|AAB66011.1| Hypothetical protein T05H4.5 [Caenorhabditis elegans]	838	5e-88
Contig14272	ref|XP_002640216.1|	Hypothetical protein CBG12727 [Caenorhabditis briggsae] emb|CAP31663.1| Hypothetical protein CBG12727 [Caenorhabditis briggsae]	838	7e-88
Contig10229	gb|AAA35578.1|	ATPase [Homo sapiens]	837	5e-88
Contig1114	ref|NP_500630.1|	Ribosomal Protein, Large subunit family member (rpl-20) [Caenorhabditis elegans] sp|O44480|RL18A_CAEEL RecName: Full=60S ribosomal protein L18a gb|AAB92041.2| Ribosomal protein, large subunit protein 20, confirmed by transcript evidence [Caenorhabditis el	836	5e-88
Contig658	ref|NP_508413.1|	Ribosomal Protein, Large subunit family member (rpl-11.2) [Caenorhabditis elegans] ref|XP_002644280.1| C. briggsae CBR-RPL-11.2 protein [Caenorhabditis briggsae] gb|AAA83599.1| Ribosomal protein, large subunit protein 11.2 [Caenorhabditis elegans] emb|CAP	834	1e-87
Contig9972;	emb|CAR64255.1|	protein RIO1 kinase [Trichostrongylus vitrinus]	834	1e-87
Contig8430	emb|CAE12199.1|	aspartyl protease precursor [Haemonchus contortus]	834	3e-87
Contig10217	ref|NP_495799.1|	hypothetical protein T13H5.4 [Caenorhabditis elegans] emb|CAA91420.2| C. elegans protein T13H5.4, confirmed by transcript evidence [Caenorhabditis elegans]	833	3e-87
Contig10229	sp|P31400|VATA_MANSE	RecName: Full=V-type proton ATPase catalytic subunit A; Short=V-ATPase subunit A; AltName: Full=Vacuolar proton pump subunit alpha; AltName: Full=V-ATPase 69 kDa subunit emb|CAA45537.1| H(+)-transporting ATPase [Manduca sexta]	831	2e-87
Contig14683	gb|ACO59962.1|	14-3-3 protein isoform 2 [Ancylostoma caninum]	831	2e-87
Contig13289	ref|XP_002642671.1|	C. briggsae CBR-COQ-5 protein [Caenorhabditis briggsae] emb|CAP31260.1| C. briggsae CBR-COQ-5 protein [Caenorhabditis briggsae]	831	4e-87
Contig13289	ref|NP_498704.1|	COenzyme Q (ubiquinone) biosynthesis family member (coq-5) [Caenorhabditis elegans] sp|P34666|COQ5_CAEEL RecName: Full=Ubiquinone biosynthesis methyltransferase coq-5, mitochondrial; Flags: Precursor gb|AAK93871.1|L14429_9 Coenzyme q (ubiquinone) biosynth	828	8e-87
Contig10990	ref|XP_002642352.1|	Hypothetical protein CBG18349 [Caenorhabditis briggsae] emb|CAP35822.1| Hypothetical protein CBG18349 [Caenorhabditis briggsae]	825	2e-86
Contig9376	ref|XP_002638552.1|	C. briggsae CBR-RPL-2 protein [Caenorhabditis briggsae] emb|CAP26039.1| C. briggsae CBR-RPL-2 protein [Caenorhabditis briggsae]	823	2e-86
Contig11920	ref|XP_002636557.1|	C. briggsae CBR-HMP-1 protein [Caenorhabditis briggsae] emb|CAP39752.1| C. briggsae CBR-HMP-1 protein [Caenorhabditis briggsae]	820	6e-86
Contig4515	gb|AAH16807.1|	HEBP2 protein [Homo sapiens] gb|AAH16806.1| HEBP2 protein [Homo sapiens]	817	7e-86
Contig14683	ref|NP_509939.1|	Fourteen-Three-Three family member (ftt-2) [Caenorhabditis elegans] sp|Q20655|14332_CAEEL RecName: Full=14-3-3-like protein 2 emb|CAA91474.1| C. elegans protein F52D10.3a, confirmed by transcript evidence [Caenorhabditis elegans]	817	8e-86
Contig3885	ref|NP_499156.1|	Enoyl-CoA Hydratase family member (ech-6) [Caenorhabditis elegans] sp|P34559|ECHM_CAEEL RecName: Full=Probable enoyl-CoA hydratase, mitochondrial emb|CAA81594.1| C. elegans protein T05G5.6, confirmed by transcript evidence [Caenorhabditis elegans]	817	1e-85
Contig9376	ref|NP_507940.1|	Ribosomal Protein, Large subunit family member (rpl-2) [Caenorhabditis elegans] sp|Q9XVF7|RL8_CAEEL RecName: Full=60S ribosomal protein L8 emb|CAB03792.1| C. elegans protein B0250.1, confirmed by transcript evidence [Caenorhabditis elegans]	817	1e-85
Contig10990	ref|NP_499340.1|	hypothetical protein Y39A1A.6 [Caenorhabditis elegans] emb|CAA21022.1| C. elegans protein Y39A1A.6, confirmed by transcript evidence [Caenorhabditis elegans]	817	1e-85
Contig14046;	ref|XP_002002383.1|	GI17354 [Drosophila mojavensis] gb|EDW11825.1| GI17354 [Drosophila mojavensis]	816	2e-85
Contig14046;	ref|XP_001961942.1|	GF15223 [Drosophila ananassae] ref|XP_001970290.1| GG10542 [Drosophila erecta] ref|XP_001987925.1| GH10840 [Drosophila grimshawi] ref|XP_002088792.1| GE18763 [Drosophila yakuba] gb|EDV31163.1| GF15223 [Drosophila ananassae] gb|EDV59349.1| GG10542 [Drosoph	816	2e-85
Contig14046;	ref|XP_002051552.1|	GJ16174 [Drosophila virilis] gb|EDW63707.1| GJ16174 [Drosophila virilis]	816	2e-85
Contig14046;	ref|XP_318756.2|	AGAP009700-PA [Anopheles gambiae str. PEST] gb|EAA14561.2| AGAP009700-PA [Anopheles gambiae str. PEST]	816	2e-85
Contig14683	gb|ACE74683.1|	14-3-3 protein [Caenorhabditis brenneri]	815	1e-85
Contig420	ref|NP_499308.1|	hypothetical protein D2045.5 [Caenorhabditis elegans] emb|CAA84694.1| C. elegans protein D2045.5, partially confirmed by transcript evidence [Caenorhabditis elegans]	815	3e-85
Contig14046;	ref|XP_002067152.1|	GK24839 [Drosophila willistoni] gb|EDW78138.1| GK24839 [Drosophila willistoni]	815	3e-85
Contig1783	ref|XP_001893872.1|	vacuolar ATP synthase subunit B [Brugia malayi] gb|EDP37286.1| vacuolar ATP synthase subunit B, putative [Brugia malayi]	814	2e-85
Contig9900	ref|NP_501256.1|	hypothetical protein F33D4.4 [Caenorhabditis elegans] gb|AAB88372.1| Hypothetical protein F33D4.4 [Caenorhabditis elegans]	814	4e-85
Contig14683	gb|AAY52455.1|	14-3-3 [Caenorhabditis remanei]	813	2e-85
Contig14683	ref|XP_002643936.1|	C. briggsae CBR-FTT-2 protein [Caenorhabditis briggsae] emb|CAP34994.1| C. briggsae CBR-FTT-2 protein [Caenorhabditis briggsae]	813	3e-85
Contig2028	ref|XP_001894987.1|	RE32166p [Brugia malayi] gb|EDP36158.1| RE32166p, putative [Brugia malayi]	812	5e-85
Contig10217	ref|XP_001895686.1|	hypothetical protein [Brugia malayi] gb|EDP35467.1| conserved hypothetical protein [Brugia malayi]	811	9e-85
Contig1520	ref|NP_496290.2|	hypothetical protein C14A4.11 [Caenorhabditis elegans] emb|CAA90115.2| C. elegans protein C14A4.11, confirmed by transcript evidence [Caenorhabditis elegans]	808	1e-84
Contig11277;	dbj|BAH71181.1|	ACYPI001186 [Acyrthosiphon pisum]	808	1e-84
Contig11277;	ref|XP_001951704.1|	PREDICTED: similar to 26S proteasome non-ATPase regulatory subunit 14 [Acyrthosiphon pisum]	808	1e-84
Contig12714	ref|XP_001902080.1|	diaphorase [Brugia malayi] gb|EDP29639.1| diaphorase, putative [Brugia malayi]	808	1e-84
Contig10174	ref|XP_001897159.1|	Sof1-like domain containing protein [Brugia malayi] gb|EDP33999.1| Sof1-like domain containing protein [Brugia malayi]	808	3e-84
Contig11069	emb|CAO00416.1|	C-type single domain activation associated secreted protein ASP3 precursor [Ostertagia ostertagi]	807	1e-84
Contig13679	ref|XP_002644007.1|	Hypothetical protein CBG17397 [Caenorhabditis briggsae] emb|CAP35065.1| Hypothetical protein CBG17397 [Caenorhabditis briggsae]	806	1e-84
Contig12565	ref|XP_002631484.1|	Hypothetical protein CBG20640 [Caenorhabditis briggsae] emb|CAP37615.1| Hypothetical protein CBG20640 [Caenorhabditis briggsae]	806	2e-84
Contig12565	ref|XP_002631561.1|	C. briggsae CBR-GLN-2 protein [Caenorhabditis briggsae] emb|CAP37693.1| C. briggsae CBR-GLN-2 protein [Caenorhabditis briggsae]	806	2e-84
Contig9065	ref|XP_002631372.1|	C. briggsae CBR-ENOL-1 protein [Caenorhabditis briggsae] emb|CAP23453.1| C. briggsae CBR-ENOL-1 protein [Caenorhabditis briggsae]	805	2e-84
Contig1996	ref|XP_002633391.1|	Hypothetical protein CBG06150 [Caenorhabditis briggsae] emb|CAP26242.1| Hypothetical protein CBG06150 [Caenorhabditis briggsae]	805	3e-84
Contig5289	ref|XP_002647020.1|	Hypothetical protein CBG24043 [Caenorhabditis briggsae] emb|CAP20747.1| Hypothetical protein CBG24043 [Caenorhabditis briggsae]	805	4e-84
Contig11706	gb|ACO12881.1|	NADH dehydrogenase iron-sulfur protein 3, mitochondrial precursor [Lepeophtheirus salmonis]	805	4e-84
Contig14423	ref|XP_318146.2|	AGAP004696-PA [Anopheles gambiae str. PEST] sp|Q7PMT1|EXD_ANOGA RecName: Full=Homeobox protein extradenticle gb|EAA13242.3| AGAP004696-PA [Anopheles gambiae str. PEST]	805	6e-84
Contig12568	ref|NP_498111.2|	ATP synthase subunit family member (atp-2) [Caenorhabditis elegans] sp|P46561|ATPB_CAEEL RecName: Full=ATP synthase subunit beta, mitochondrial; Flags: Precursor gb|AAA19068.2| Atp synthase subunit protein 2 [Caenorhabditis elegans]	804	2e-84
Contig9900	ref|XP_002633221.1|	Hypothetical protein CBG05940 [Caenorhabditis briggsae] emb|CAP26412.1| Hypothetical protein CBG05940 [Caenorhabditis briggsae]	803	7e-84
Contig4280	ref|NP_499913.1|	Sphingosine Phosphate Lyase family member (spl-1) [Caenorhabditis elegans] sp|Q9Y194|SGPL_CAEEL RecName: Full=Sphingosine-1-phosphate lyase; Short=SP-lyase; Short=SPL; AltName: Full=Sphingosine-1-phosphate aldolase gb|AAD44756.1|AF144639_1 sphingosine-1-p	803	8e-84
Contig12233;	ref|NP_001021270.1|	Jun N-terminal Kinase family member (jnk-1) [Caenorhabditis elegans] sp|Q8WQG9|JNK1_CAEEL RecName: Full=Stress-activated protein kinase jnk-1 dbj|BAA82640.1| JNK-1 [Caenorhabditis elegans] gb|AAA98724.2| Jun n-terminal kinase protein 1, isoform a [Caenorh	802	3e-84
Contig12233;	ref|NP_741434.2|	Jun N-terminal Kinase family member (jnk-1) [Caenorhabditis elegans] gb|AAL50324.1|U57054_2 Jun n-terminal kinase protein 1, isoform b [Caenorhabditis elegans]	802	4e-84
Contig13679	ref|NP_509875.1|	hypothetical protein C34F6.8 [Caenorhabditis elegans] emb|CAB03943.1| C. elegans protein C34F6.8, confirmed by transcript evidence [Caenorhabditis elegans]	802	4e-84
Contig12565	ref|NP_499208.1|	GLutamiNe synthetase (glutamate-ammonia ligase) family member (gln-2) [Caenorhabditis elegans] sp|P34497|GLNA_CAEEL RecName: Full=Probable glutamine synthetase; AltName: Full=Glutamate--ammonia ligase emb|CAA82655.1| C. elegans protein K03H1.1, confirmed	802	6e-84
Contig7847	ref|NP_498798.2|	hypothetical protein C30A5.3 [Caenorhabditis elegans] sp|P34349|YK83_CAEEL RecName: Full=Uncharacterized protein C30A5.3 gb|AAB59173.2| Hypothetical protein C30A5.3 [Caenorhabditis elegans]	802	7e-84
Contig9896	ref|NP_496273.1|	Cell Division Cycle related family member (cdc-48.1) [Caenorhabditis elegans] sp|P54811|TERA1_CAEEL RecName: Full=Transitional endoplasmic reticulum ATPase homolog 1; AltName: Full=Cell division cycle-related protein 48.1; AltName: Full=p97/CDC48 homolog	802	7e-84
Contig14423	ref|XP_001850112.1|	homeobox protein extradenticle [Culex quinquefasciatus] gb|EDS31447.1| homeobox protein extradenticle [Culex quinquefasciatus]	802	1e-83
Contig9896	ref|NP_496273.1|	Cell Division Cycle related family member (cdc-48.1) [Caenorhabditis elegans] sp|P54811|TERA1_CAEEL RecName: Full=Transitional endoplasmic reticulum ATPase homolog 1; AltName: Full=Cell division cycle-related protein 48.1; AltName: Full=p97/CDC48 homolog	802	1e-15
Contig9909	pir||T16567	hypothetical protein K05F1.4 - Caenorhabditis elegans	801	1e-83
Contig12233;	ref|XP_002633053.1|	C. briggsae CBR-JNK-1 protein [Caenorhabditis briggsae] emb|CAP26580.1| C. briggsae CBR-JNK-1 protein [Caenorhabditis briggsae]	800	6e-84
Contig12878	emb|CAR63548.1|	putative Ribosomal Protein [Angiostrongylus cantonensis]	800	1e-83
Contig957	ref|XP_002636834.1|	Hypothetical protein CBG09283 [Caenorhabditis briggsae] emb|CAP29276.1| Hypothetical protein CBG09283 [Caenorhabditis briggsae]	800	2e-83
Contig4126	ref|XP_002640827.1|	Hypothetical protein CBG15714 [Caenorhabditis briggsae] emb|CAP33890.1| Hypothetical protein CBG15714 [Caenorhabditis briggsae]	797	4e-83
Contig9951;	ref|XP_001900769.1|	Protein dpy-19 [Brugia malayi] gb|EDP30524.1| Protein dpy-19, putative [Brugia malayi]	797	7e-83
Contig12568	ref|XP_002642779.1|	C. briggsae CBR-ATP-2 protein [Caenorhabditis briggsae] emb|CAP38046.1| C. briggsae CBR-ATP-2 protein [Caenorhabditis briggsae]	796	2e-83
Contig2628	ref|NP_497625.3|	hypothetical protein Y71H2AM.1 [Caenorhabditis elegans] gb|AAK29978.4| Hypothetical protein Y71H2AM.1 [Caenorhabditis elegans]	795	4e-83
Contig14279	ref|XP_002640025.1|	Hypothetical protein CBG12497 [Caenorhabditis briggsae] emb|CAP31470.1| Hypothetical protein CBG12497 [Caenorhabditis briggsae]	794	7e-83
Contig9065	ref|NP_001022349.1|	ENOLase family member (enol-1) [Caenorhabditis elegans] emb|CAH10783.1| C. elegans protein T21B10.2c, confirmed by transcript evidence [Caenorhabditis elegans]	793	4e-83
Contig9065	ref|NP_495900.1|	ENOLase family member (enol-1) [Caenorhabditis elegans] sp|Q27527|ENO_CAEEL RecName: Full=Enolase; AltName: Full=2-phosphoglycerate dehydratase; AltName: Full=2-phospho-D-glycerate hydro-lyase emb|CAA92692.1| C. elegans protein T21B10.2a, confirmed by tra	792	5e-83
Contig6762	ref|NP_496448.1|	hypothetical protein W02B12.10 [Caenorhabditis elegans] sp|Q23126|TRMB_CAEEL RecName: Full=tRNA (guanine-N(7)-)-methyltransferase; AltName: Full=tRNA(m7G46)-methyltransferase emb|CAA91400.1| C. elegans protein W02B12.10, partially confirmed by transcript	792	8e-83
Contig9010	emb|CAR63544.1|	putative Ribosomal Protein [Angiostrongylus cantonensis]	791	1e-82
Contig5487	emb|CAR63711.1|	putative Ribosomal Protein [Angiostrongylus cantonensis]	790	1e-82
Contig12714	ref|XP_002594146.1|	hypothetical protein BRAFLDRAFT_120433 [Branchiostoma floridae] gb|EEN50157.1| hypothetical protein BRAFLDRAFT_120433 [Branchiostoma floridae]	790	2e-82
Contig9065	ref|NP_871916.1|	ENOLase family member (enol-1) [Caenorhabditis elegans] emb|CAD57704.1| C. elegans protein T21B10.2b, confirmed by transcript evidence [Caenorhabditis elegans]	789	1e-82
Contig8802	ref|XP_002639961.1|	Hypothetical protein CBG10781 [Caenorhabditis briggsae] emb|CAP30092.1| Hypothetical protein CBG10781 [Caenorhabditis briggsae]	788	1e-82
Contig12714	ref|XP_002189607.1|	PREDICTED: similar to cytochrome b5 reductase 3 [Taeniopygia guttata]	788	3e-82
Contig6381	ref|XP_002644717.1|	Hypothetical protein CBG14711 [Caenorhabditis briggsae] emb|CAP33156.1| Hypothetical protein CBG14711 [Caenorhabditis briggsae]	788	4e-82
Contig8802	ref|NP_492001.2|	hypothetical protein W01A8.4 [Caenorhabditis elegans] emb|CAA95851.2| C. elegans protein W01A8.4, confirmed by transcript evidence [Caenorhabditis elegans]	787	2e-82
Contig5801	emb|CAR63677.1|	putative SPErmatogenesis family member [Angiostrongylus cantonensis]	787	4e-82
Contig10467	ref|XP_001897596.1|	LIM protein [Brugia malayi] gb|EDP33480.1| LIM protein, putative [Brugia malayi]	786	5e-82
Contig13473	ref|NP_493982.1|	hypothetical protein H17B01.1 [Caenorhabditis elegans] gb|AAK31540.1| Hypothetical protein H17B01.1b [Caenorhabditis elegans]	786	7e-82
Contig10467	ref|XP_001897596.1|	LIM protein [Brugia malayi] gb|EDP33480.1| LIM protein, putative [Brugia malayi]	786	3e-12
Contig2087;	ref|NP_741117.1|	Chaperonin Containing TCP-1 family member (cct-5) [Caenorhabditis elegans] sp|P47209|TCPE_CAEEL RecName: Full=T-complex protein 1 subunit epsilon; Short=TCP-1-epsilon; AltName: Full=CCT-epsilon gb|AAA92843.1| CCT-5 [Caenorhabditis elegans]	785	4e-82
Contig702;	ref|XP_002637940.1|	C. briggsae CBR-CTG-2 protein [Caenorhabditis briggsae] emb|CAP25399.1| C. briggsae CBR-CTG-2 protein [Caenorhabditis briggsae]	784	7e-82
Contig12229	ref|XP_002640601.1|	C. briggsae CBR-NDX-1 protein [Caenorhabditis briggsae] emb|CAP28490.1| C. briggsae CBR-NDX-1 protein [Caenorhabditis briggsae]	784	1e-81
Contig13473	ref|NP_493981.1|	hypothetical protein H17B01.1 [Caenorhabditis elegans] gb|AAK31539.1| Hypothetical protein H17B01.1a [Caenorhabditis elegans]	784	1e-81
Contig7727	emb|CAR63570.1|	putative epsilon subunit of coatomer protein complex isoform 2 [Angiostrongylus cantonensis]	783	7e-82
Contig5249	ref|NP_501752.1|	FATty acid desaturase family member (fat-3) [Caenorhabditis elegans] emb|CAA94233.2| C. elegans protein W08D2.4, confirmed by transcript evidence [Caenorhabditis elegans]	783	1e-81
Contig1418	ref|NP_502028.1|	hypothetical protein ZK596.2 [Caenorhabditis elegans] emb|CAA93431.1| C. elegans protein ZK596.2, confirmed by transcript evidence [Caenorhabditis elegans]	782	1e-81
Contig9896	ref|NP_495705.1|	Cell Division Cycle related family member (cdc-48.2) [Caenorhabditis elegans] sp|P54812|TERA2_CAEEL RecName: Full=Transitional endoplasmic reticulum ATPase homolog 2; AltName: Full=Cell division cycle-related protein 48.2; AltName: Full=p97/CDC48 homolog	782	2e-81
Contig9896	ref|XP_002630310.1|	Hypothetical protein CBG00746 [Caenorhabditis briggsae] emb|CAP21912.1| Hypothetical protein CBG00746 [Caenorhabditis briggsae]	782	2e-81
Contig14279	ref|NP_492340.1|	hypothetical protein F43G9.10 [Caenorhabditis elegans] emb|CAB02103.1| C. elegans protein F43G9.10, confirmed by transcript evidence [Caenorhabditis elegans]	782	2e-81
Contig9896	ref|NP_495705.1|	Cell Division Cycle related family member (cdc-48.2) [Caenorhabditis elegans] sp|P54812|TERA2_CAEEL RecName: Full=Transitional endoplasmic reticulum ATPase homolog 2; AltName: Full=Cell division cycle-related protein 48.2; AltName: Full=p97/CDC48 homolog	782	1e-15
Contig9896	ref|XP_002630310.1|	Hypothetical protein CBG00746 [Caenorhabditis briggsae] emb|CAP21912.1| Hypothetical protein CBG00746 [Caenorhabditis briggsae]	782	2e-15
Contig628	emb|CAR63548.1|	putative Ribosomal Protein [Angiostrongylus cantonensis]	781	1e-81
Contig10467	ref|NP_508943.3|	UNCoordinated family member (unc-97) [Caenorhabditis elegans] sp|P50464|UNC97_CAEEL RecName: Full=LIM domain-containing protein unc-97; AltName: Full=Uncoordinated protein 97; AltName: Full=PINCH homolog gb|AAA82334.1| Uncoordinated protein 97, confirmed	781	2e-81
Contig12713	ref|XP_001892329.1|	Delta-1-pyrroline-5-carboxylate dehydrogenase, mitochondrial precursor [Brugia malayi] gb|EDP38849.1| Delta-1-pyrroline-5-carboxylate dehydrogenase, mitochondrial precursor, putative [Brugia malayi]	781	2e-81
Contig10467	ref|NP_508943.3|	UNCoordinated family member (unc-97) [Caenorhabditis elegans] sp|P50464|UNC97_CAEEL RecName: Full=LIM domain-containing protein unc-97; AltName: Full=Uncoordinated protein 97; AltName: Full=PINCH homolog gb|AAA82334.1| Uncoordinated protein 97, confirmed	781	2e-11
Contig10467	ref|XP_002644713.1|	C. briggsae CBR-UNC-97 protein [Caenorhabditis briggsae] emb|CAP33152.1| C. briggsae CBR-UNC-97 protein [Caenorhabditis briggsae]	780	2e-81
Contig12229	ref|NP_493209.1|	NuDiX family member (ndx-1) [Caenorhabditis elegans] sp|O45830|NDX1_CAEEL RecName: Full=Putative nudix hydrolase 1 emb|CAB04835.1| C. elegans protein T26E3.2, confirmed by transcript evidence [Caenorhabditis elegans]	780	4e-81
Contig10467	ref|XP_002644713.1|	C. briggsae CBR-UNC-97 protein [Caenorhabditis briggsae] emb|CAP33152.1| C. briggsae CBR-UNC-97 protein [Caenorhabditis briggsae]	780	3e-11
Contig1964	ref|XP_002646272.1|	Hypothetical protein CBG11977 [Caenorhabditis briggsae] emb|CAP31026.1| Hypothetical protein CBG11977 [Caenorhabditis briggsae]	779	4e-81
Contig5790	ref|XP_002633718.1|	C. briggsae CBR-RACK-1 protein [Caenorhabditis briggsae] emb|CAP24302.1| C. briggsae CBR-RACK-1 protein [Caenorhabditis briggsae]	778	2e-81
Contig4681	ref|XP_001894842.1|	Dual specificity phosphatase, catalytic domain containing protein [Brugia malayi] gb|EDP36294.1| Dual specificity phosphatase, catalytic domain containing protein [Brugia malayi]	778	1e-80
Contig5078	emb|CAC14005.1|	aspartic protease [Ostertagia ostertagi]	777	8e-81
Contig9376	gb|ACV20947.1|	large subunit ribosomal protein 2 [Koerneria sudhausi]	776	5e-81
Contig9896	ref|XP_002631265.1|	Hypothetical protein CBG03070 [Caenorhabditis briggsae] emb|CAP23560.1| Hypothetical protein CBG03070 [Caenorhabditis briggsae]	776	7e-81
Contig9896	ref|XP_002631265.1|	Hypothetical protein CBG03070 [Caenorhabditis briggsae] emb|CAP23560.1| Hypothetical protein CBG03070 [Caenorhabditis briggsae]	776	7e-16
Contig9376	gb|ACV20940.1|	large subunit ribosomal protein 2 [Myctolaimus sp. RS5442]	775	8e-81
Contig6017	ref|XP_002640293.1|	Hypothetical protein CBG12819 [Caenorhabditis briggsae] emb|CAP31740.1| Hypothetical protein CBG12819 [Caenorhabditis briggsae]	775	2e-80
Contig1083	ref|XP_002639541.1|	Hypothetical protein CBG04170 [Caenorhabditis briggsae] emb|CAP24928.1| Hypothetical protein CBG04170 [Caenorhabditis briggsae]	774	4e-80
Contig9376	gb|ACV20943.1|	large subunit ribosomal protein 2 [Acrostichus sp. RS5083]	773	1e-80
Contig10467	gb|ABB83610.1|	UNC-97-like protein [Heterodera glycines]	773	2e-80
Contig10802	emb|CAR63588.1|	hypothetical protein [Angiostrongylus cantonensis]	773	3e-80
Contig10467	gb|ABB83610.1|	UNC-97-like protein [Heterodera glycines]	773	2e-12
Contig10250	ref|XP_002636447.1|	C. briggsae CBR-ATP-5 protein [Caenorhabditis briggsae] emb|CAP39862.1| C. briggsae CBR-ATP-5 protein [Caenorhabditis briggsae]	770	2e-80
Contig6495	ref|XP_002641562.1|	Hypothetical protein CBG09861 [Caenorhabditis briggsae] emb|CAP29408.1| Hypothetical protein CBG09861 [Caenorhabditis briggsae]	770	3e-80
Contig10250	ref|NP_505829.1|	ATP synthase subunit family member (atp-5) [Caenorhabditis elegans] emb|CAA99772.1| C. elegans protein C06H2.1, confirmed by transcript evidence [Caenorhabditis elegans]	769	4e-80
Contig13473	ref|XP_002632208.1|	Hypothetical protein CBG07075 [Caenorhabditis briggsae] emb|CAP27277.1| Hypothetical protein CBG07075 [Caenorhabditis briggsae]	768	9e-80
Contig716	ref|NP_497663.1|	MEChanosensory abnormality family member (mec-12) [Caenorhabditis elegans] gb|AAB48241.1| alpha-tubulin MEC-12 [Caenorhabditis elegans] dbj|BAA32600.1| Alpha tubulin (tba-3) [Caenorhabditis elegans] gb|AAB54263.2| Mechanosensory abnormality protein 12 [Ca	765	7e-80
Contig13176	ref|XP_001901357.1|	GTP-binding protein W08E3.3 [Brugia malayi] gb|EDP30037.1| GTP-binding protein W08E3.3, putative [Brugia malayi]	765	2e-79
Contig9726	ref|XP_783803.2|	PREDICTED: similar to Psmc6 protein [Strongylocentrotus purpuratus] ref|XP_001193421.1| PREDICTED: similar to Psmc6 protein [Strongylocentrotus purpuratus]	764	9e-80
Contig11888	ref|XP_002636822.1|	C. briggsae CBR-RPT-2 protein [Caenorhabditis briggsae] emb|CAP29288.1| C. briggsae CBR-RPT-2 protein [Caenorhabditis briggsae]	764	1e-79
Contig1147	ref|XP_002641551.1|	Hypothetical protein CBG09850 [Caenorhabditis briggsae] emb|CAP29397.1| Hypothetical protein CBG09850 [Caenorhabditis briggsae]	764	2e-79
Contig2586	ref|XP_002634116.1|	C. briggsae CBR-SRS-1 protein [Caenorhabditis briggsae] emb|CAP22951.1| C. briggsae CBR-SRS-1 protein [Caenorhabditis briggsae]	764	2e-79
Contig9342	ref|XP_002644536.1|	C. briggsae CBR-DPY-23 protein [Caenorhabditis briggsae] emb|CAP32975.1| C. briggsae CBR-DPY-23 protein [Caenorhabditis briggsae]	764	2e-79
Contig9726	ref|XP_783803.2|	PREDICTED: similar to Psmc6 protein [Strongylocentrotus purpuratus] ref|XP_001193421.1| PREDICTED: similar to Psmc6 protein [Strongylocentrotus purpuratus]	764	2e-07
Contig11189	ref|XP_002646930.1|	Hypothetical protein CBG19635 [Caenorhabditis briggsae] emb|CAP36845.1| Hypothetical protein CBG19635 [Caenorhabditis briggsae]	763	1e-79
Contig555	ref|NP_502187.1|	hypothetical protein Y24F12A.2 [Caenorhabditis elegans]	763	3e-79
Contig9342	ref|NP_001024865.1|	DumPY : shorter than wild-type family member (dpy-23) [Caenorhabditis elegans] gb|AAP13778.1| Dumpy : shorter than wild-type protein 23, isoform b [Caenorhabditis elegans]	762	3e-79
Contig9726	ref|NP_001022113.1|	proteasome Regulatory Particle, ATPase-like family member (rpt-4) [Caenorhabditis elegans] sp|O17071|PRS10_CAEEL RecName: Full=Probable 26S protease regulatory subunit S10B; AltName: Full=Proteasome regulatory particle ATPase-like protein 4 gb|AAB70326.2|	761	2e-79
Contig9726	ref|NP_001022114.1|	proteasome Regulatory Particle, ATPase-like family member (rpt-4) [Caenorhabditis elegans] gb|AAV58871.1| Proteasome regulatory particle, atpase-like protein 4, isoform b [Caenorhabditis elegans]	761	2e-79
Contig8270	ref|NP_502196.1|	Methionyl tRNA Synthetase family member (mrs-1) [Caenorhabditis elegans] sp|Q20970|SYMC_CAEEL RecName: Full=Methionyl-tRNA synthetase, cytoplasmic; AltName: Full=Methionine--tRNA ligase; Short=MetRS emb|CAA97803.1| C. elegans protein F58B3.5, partially co	761	3e-79
Contig136	ref|XP_001898027.1|	Eukaryotic translation initiation factor 4E type 3 [Brugia malayi] gb|EDP33006.1| Eukaryotic translation initiation factor 4E type 3, putative [Brugia malayi]	761	5e-79
Contig10217	ref|XP_001950428.1|	PREDICTED: similar to Splicing factor 3A subunit 3 (Spliceosome-associated protein 61) (SAP 61) (SF3a60) [Acyrthosiphon pisum]	761	6e-79
Contig368;	ref|XP_001899244.1|	Twik (KCNK-like) family of potassium channels, alpha subunit 28 [Brugia malayi] gb|EDP32052.1| Twik (KCNK-like) family of potassium channels, alpha subunit 28 [Brugia malayi]	760	3e-79
Contig9342	ref|NP_741770.1|	DumPY : shorter than wild-type family member (dpy-23) [Caenorhabditis elegans] sp|P35603|AP2M_CAEEL RecName: Full=AP-2 complex subunit mu; AltName: Full=Mu2-adaptin; AltName: Full=Plasma membrane adaptor AP-2 50 kDa protein; AltName: Full=Clathrin assembl	760	4e-79
Contig9342	gb|AAA27981.1|	clathrin-associated protein homologue [Caenorhabditis elegans]	760	5e-79
Contig9726	ref|XP_002632145.1|	C. briggsae CBR-RPT-4 protein [Caenorhabditis briggsae] emb|CAP27340.1| C. briggsae CBR-RPT-4 protein [Caenorhabditis briggsae]	759	3e-79
Contig9342	ref|XP_001899245.1|	Dumpy : shorter than wild-type protein 23, isoform b [Brugia malayi] gb|EDP32053.1| Dumpy : shorter than wild-type protein 23, isoform b, putative [Brugia malayi]	759	7e-79
Contig9065	gb|ACA34974.1|	enolase [Steinernema glaseri]	758	4e-79
Contig9726	ref|XP_001603936.1|	PREDICTED: similar to 26S proteasome regulatory complex ATPase RPT4 [Nasonia vitripennis]	758	4e-79
Contig11888	ref|NP_504558.1|	proteasome Regulatory Particle, ATPase-like family member (rpt-2) [Caenorhabditis elegans] sp|O16368|PRS4_CAEEL RecName: Full=Probable 26S protease regulatory subunit 4 gb|AAB65906.1| Proteasome regulatory particle, atpase-like protein 2 [Caenorhabditis e	758	5e-79
Contig12371;	ref|XP_001234761.1|	PREDICTED: centrosomal protein 170kDa isoform 1 [Gallus gallus]	758	9e-79
Contig10217	ref|XP_782055.2|	PREDICTED: hypothetical protein [Strongylocentrotus purpuratus] ref|XP_001178477.1| PREDICTED: hypothetical protein [Strongylocentrotus purpuratus]	758	1e-78
Contig12371;	ref|XP_001234769.1|	PREDICTED: centrosomal protein 170kDa isoform 2 [Gallus gallus]	758	1e-78
Contig13176	ref|XP_001607760.1|	PREDICTED: similar to GTP binding protein [Nasonia vitripennis]	758	1e-78
Contig274	ref|XP_002643033.1|	C. briggsae CBR-ACO-2 protein [Caenorhabditis briggsae] emb|CAP39486.1| C. briggsae CBR-ACO-2 protein [Caenorhabditis briggsae]	757	5e-79
Contig3076	emb|CAG25499.1|	heat shock protein 20 [Ostertagia ostertagi]	756	7e-79
Contig14716;	ref|XP_002630855.1|	Hypothetical protein CBG02570 [Caenorhabditis briggsae] emb|CAP23971.1| Hypothetical protein CBG02570 [Caenorhabditis briggsae]	756	8e-79
Contig10297;	ref|NP_871953.1|	hypothetical protein T05H10.6 [Caenorhabditis elegans] emb|CAD59156.1| C. elegans protein T05H10.6b, confirmed by transcript evidence [Caenorhabditis elegans]	756	1e-78
Contig8333	ref|NP_504635.1|	GAstrulation Defective family member (gad-1) [Caenorhabditis elegans] sp|O16519|GAD1_CAEEL RecName: Full=Gastrulation defective protein 1 gb|AAB66019.1| Gastrulation defective protein 1, partially confirmed by transcript evidence [Caenorhabditis elegans]	756	2e-78
Contig10297;	ref|NP_495693.1|	hypothetical protein T05H10.6 [Caenorhabditis elegans] sp|P52899|ODPA_CAEEL RecName: Full=Probable pyruvate dehydrogenase E1 component subunit alpha, mitochondrial; Short=PDHE1-A; Flags: Precursor emb|CAA87793.1| C. elegans protein T05H10.6a, confirmed by	755	1e-78
Contig14543;	ref|NP_499392.1|	OXidative stress Induced family member (oxi-1) [Caenorhabditis elegans] emb|CAA19508.1| C. elegans protein Y39A1C.2, confirmed by transcript evidence [Caenorhabditis elegans]	755	2e-78
Contig8861	ref|XP_002639062.1|	Hypothetical protein CBG14873 [Caenorhabditis briggsae] emb|CAP33285.1| Hypothetical protein CBG14873 [Caenorhabditis briggsae]	754	2e-78
Contig14543;	ref|XP_002642307.1|	C. briggsae CBR-OXI-1 protein [Caenorhabditis briggsae] emb|CAP35776.1| C. briggsae CBR-OXI-1 protein [Caenorhabditis briggsae]	754	2e-78
Contig12797	ref|NP_001155091.1|	dihydrouridine synthase 3-like isoform 2 [Homo sapiens] gb|AAH04549.1| DUS3L protein [Homo sapiens] gb|EAW69144.1| dihydrouridine synthase 3-like (S. cerevisiae), isoform CRA_c [Homo sapiens]	754	4e-78
Contig12797	gb|EAW69141.1|	dihydrouridine synthase 3-like (S. cerevisiae), isoform CRA_a [Homo sapiens] gb|EAW69142.1| dihydrouridine synthase 3-like (S. cerevisiae), isoform CRA_a [Homo sapiens]	754	5e-78
Contig3657	emb|CAB97366.2|	putative cathepsin B.3 [Ostertagia ostertagi]	753	3e-78
Contig13176	ref|XP_797209.1|	PREDICTED: similar to GTP binding protein [Strongylocentrotus purpuratus] ref|XP_001177691.1| PREDICTED: similar to GTP binding protein [Strongylocentrotus purpuratus]	753	5e-78
Contig14716;	ref|NP_495209.1|	hypothetical protein R12C12.1 [Caenorhabditis elegans] gb|AAC46780.1| Hypothetical protein R12C12.1a [Caenorhabditis elegans]	751	3e-78
Contig14543;	ref|XP_001894660.1|	ubiquitin-protein ligase UBE3B [Brugia malayi] gb|EDP36491.1| ubiquitin-protein ligase UBE3B, putative [Brugia malayi]	751	4e-78
Contig2029	ref|XP_001893725.1|	GDP-L-fucose synthetase [Brugia malayi] gb|EDP37445.1| GDP-L-fucose synthetase, putative [Brugia malayi]	750	4e-78
Contig8861	ref|NP_491381.1|	hypothetical protein Y119C1B.4 [Caenorhabditis elegans] sp|Q95Y83|RM19_CAEEL RecName: Full=Probable 39S ribosomal protein L19, mitochondrial; Flags: Precursor gb|AAK39323.1| Hypothetical protein Y119C1B.4 [Caenorhabditis elegans]	750	8e-78
Contig12568	gb|ACZ13324.1|	ATP synthase beta chain [Bursaphelenchus xylophilus]	749	5e-78
Contig10297;	ref|XP_002629977.1|	Hypothetical protein CBG13339 [Caenorhabditis briggsae] emb|CAP32270.1| Hypothetical protein CBG13339 [Caenorhabditis briggsae]	749	7e-78
Contig11189	ref|NP_494441.1|	hypothetical protein Y25C1A.5 [Caenorhabditis elegans] gb|AAD12836.1| Hypothetical protein Y25C1A.5 [Caenorhabditis elegans]	748	7e-78
Contig4040	ref|NP_741215.1|	NADH Ubiquinone Oxidoreductase family member (nuo-4) [Caenorhabditis elegans] gb|AAA62532.1| Hypothetical protein K04G7.4a [Caenorhabditis elegans]	748	1e-77
Contig12565	ref|NP_503065.1|	GLutamiNe synthetase (glutamate-ammonia ligase) family member (gln-5) [Caenorhabditis elegans] emb|CAB02317.1| C. elegans protein F26D10.10, confirmed by transcript evidence [Caenorhabditis elegans]	748	1e-77
Contig14543;	dbj|BAA21847.2|	E6-AP ubiquitin-protein ligase [Caenorhabditis elegans]	748	1e-77
Contig8430	ref|XP_002637505.1|	C. briggsae CBR-ASP-2 protein [Caenorhabditis briggsae] emb|CAP36513.1| C. briggsae CBR-ASP-2 protein [Caenorhabditis briggsae]	748	2e-77
Contig8430	ref|XP_002637505.1|	C. briggsae CBR-ASP-2 protein [Caenorhabditis briggsae] emb|CAP36513.1| C. briggsae CBR-ASP-2 protein [Caenorhabditis briggsae]	748	4e-22
Contig6659	ref|NP_502129.1|	hypothetical protein B0035.5 [Caenorhabditis elegans] sp|Q27464|G6PD_CAEEL RecName: Full=Glucose-6-phosphate 1-dehydrogenase; Short=G6PD emb|CAA97412.1| C. elegans protein B0035.5, partially confirmed by transcript evidence [Caenorhabditis elegans]	747	1e-77
Contig9105	ref|NP_501167.1|	Ribosomal Protein, Small subunit family member (rps-8) [Caenorhabditis elegans] sp|P48156|RS8_CAEEL RecName: Full=40S ribosomal protein S8 gb|AAA81485.1| Ribosomal protein, small subunit protein 8 [Caenorhabditis elegans]	746	1e-77
Contig13371	ref|NP_492761.1|	hypothetical protein F25H2.5 [Caenorhabditis elegans] emb|CAB02101.1| C. elegans protein F25H2.5, confirmed by transcript evidence [Caenorhabditis elegans]	746	2e-77
Contig4910	ref|XP_002643756.1|	Hypothetical protein CBG01953 [Caenorhabditis briggsae] emb|CAP23145.1| Hypothetical protein CBG01953 [Caenorhabditis briggsae]	746	3e-77
Contig11260	ref|NP_001080172.1|	phosphoglucomutase 1 [Xenopus laevis] gb|AAH43876.1| Pgm2-prov protein [Xenopus laevis]	745	3e-77
Contig13679	ref|XP_001901251.1|	Isocitrate dehydrogenase [Brugia malayi] gb|EDP29931.1| Isocitrate dehydrogenase, putative [Brugia malayi]	744	2e-77
Contig5504;	ref|NP_496279.1|	Temporarily Assigned Gene name family member (tag-242) [Caenorhabditis elegans] sp|Q17949|DOHH_CAEEL RecName: Full=Deoxyhypusine hydroxylase; Short=DOHH; AltName: Full=Deoxyhypusine monooxygenase; AltName: Full=Deoxyhypusine dioxygenase emb|CAA90105.1| C.	744	4e-77
Contig11260	ref|XP_002129975.1|	PREDICTED: similar to phosphoglucomutase 1 [Ciona intestinalis]	744	4e-77
Contig8430	ref|NP_505384.2|	ASpartyl Protease family member (asp-2) [Caenorhabditis elegans] gb|AAO25989.1| Aspartyl protease protein 2, isoform a [Caenorhabditis elegans]	744	7e-77
Contig8430	ref|NP_505384.2|	ASpartyl Protease family member (asp-2) [Caenorhabditis elegans] gb|AAO25989.1| Aspartyl protease protein 2, isoform a [Caenorhabditis elegans]	744	2e-23
Contig6156;	gb|AAT28330.1|	catalase [Haemonchus contortus]	743	3e-77
Contig14716;	ref|NP_871932.1|	hypothetical protein R12C12.1 [Caenorhabditis elegans] gb|AAO38610.1| Hypothetical protein R12C12.1b [Caenorhabditis elegans]	742	3e-77
Contig12565	ref|NP_501733.1|	GLutamiNe synthetase (glutamate-ammonia ligase) family member (gln-6) [Caenorhabditis elegans] emb|CAB05127.1| C. elegans protein C28D4.3, confirmed by transcript evidence [Caenorhabditis elegans]	739	1e-76
Contig14227	ref|XP_002641126.1|	C. briggsae CBR-UCR-1 protein [Caenorhabditis briggsae] emb|CAP28799.1| C. briggsae CBR-UCR-1 protein [Caenorhabditis briggsae]	739	1e-76
Contig4761;	ref|XP_002640340.1|	Hypothetical protein CBG12889 [Caenorhabditis briggsae] emb|CAP31787.1| Hypothetical protein CBG12889 [Caenorhabditis briggsae]	739	2e-76
Contig13206	ref|XP_002638535.1|	C. briggsae CBR-SBT-1 protein [Caenorhabditis briggsae] emb|CAP26022.1| C. briggsae CBR-SBT-1 protein [Caenorhabditis briggsae]	739	2e-76
Contig11189	ref|XP_001896419.1|	coatomer beta subunit [Brugia malayi] gb|EDP34703.1| coatomer beta subunit, putative [Brugia malayi]	738	9e-77
Contig11660	gb|AAC31568.1|	putative zinc metallopeptidase [Haemonchus contortus]	738	2e-76
Contig12371;	ref|XP_001234780.1|	PREDICTED: centrosomal protein 170kDa isoform 3 [Gallus gallus]	738	2e-76
Contig6864	gb|ACI49200.1|	hypothetical protein Csp3_JD03.009 [Caenorhabditis sp. PS1010]	738	3e-76
Contig2505	emb|CAR63631.1|	putative proteasome Regulatory Particle [Angiostrongylus cantonensis]	737	1e-76
Contig4462	ref|XP_002632407.1|	Hypothetical protein CBG00431 [Caenorhabditis briggsae] emb|CAP21883.1| Hypothetical protein CBG00431 [Caenorhabditis briggsae]	736	3e-76
Contig4857	ref|XP_001901169.1|	Microsomal signal peptidase 21 kDa subunit [Brugia malayi] gb|EDP29849.1| Microsomal signal peptidase 21 kDa subunit, putative [Brugia malayi]	735	2e-76
Contig13807	gb|AAS47831.1|	metalloprotease IV [Ostertagia ostertagi]	735	3e-76
Contig6543	ref|XP_002642599.1|	C. briggsae CBR-RPL-9 protein [Caenorhabditis briggsae] emb|CAP28833.1| C. briggsae CBR-RPL-9 protein [Caenorhabditis briggsae]	734	3e-76
Contig12568	ref|XP_001900654.1|	ATP synthase beta chain, mitochondrial precursor [Brugia malayi] gb|EDP30409.1| ATP synthase beta chain, mitochondrial precursor, putative [Brugia malayi]	734	3e-76
Contig2375	ref|XP_002630234.1|	Hypothetical protein CBG00649 [Caenorhabditis briggsae] emb|CAP21988.1| Hypothetical protein CBG00649 [Caenorhabditis briggsae]	734	5e-76
Contig11362	ref|NP_001026426.1|	dipeptidylpeptidase IV [Gallus gallus] emb|CAG32562.1| hypothetical protein [Gallus gallus]	733	4e-76
Contig12166	ref|XP_002637723.1|	C. briggsae CBR-FIB-1 protein [Caenorhabditis briggsae] emb|CAP30723.1| C. briggsae CBR-FIB-1 protein [Caenorhabditis briggsae]	732	5e-76
Contig13371	ref|XP_002639796.1|	Hypothetical protein CBG02247 [Caenorhabditis briggsae] emb|CAP23326.1| Hypothetical protein CBG02247 [Caenorhabditis briggsae] gb|ACE00312.1| nucleoside diphosphate kinase [Caenorhabditis brenneri]	731	8e-76
Contig14173	ref|NP_741631.2|	hypothetical protein C55A6.10 [Caenorhabditis elegans] emb|CAD21703.2| C. elegans protein C55A6.10, partially confirmed by transcript evidence [Caenorhabditis elegans]	731	2e-75
Contig14504	ref|XP_419339.2|	PREDICTED: hypothetical protein [Gallus gallus]	730	1e-75
Contig12166	ref|NP_506691.1|	FIBrillarin family member (fib-1) [Caenorhabditis elegans] sp|Q22053|FBRL_CAEEL RecName: Full=rRNA 2'-O-methyltransferase fibrillarin emb|CAB01657.1| C. elegans protein T01C3.7, confirmed by transcript evidence [Caenorhabditis elegans]	729	1e-75
Contig13212	ref|NP_492624.2|	hypothetical protein F52F12.7 [Caenorhabditis elegans] sp|O17883|YX7O_CAEEL RecName: Full=Uncharacterized protein F52F12.7; Flags: Precursor emb|CAB05736.2| C. elegans protein F52F12.7, confirmed by transcript evidence [Caenorhabditis elegans]	729	3e-75
Contig10174	gb|ACN10805.1|	WD repeat and SOF domain-containing protein 1 [Salmo salar]	729	4e-75
Contig9105	ref|XP_002633134.1|	C. briggsae CBR-RPS-8 protein [Caenorhabditis briggsae] emb|CAP26499.1| C. briggsae CBR-RPS-8 protein [Caenorhabditis briggsae]	727	2e-75
Contig9072	ref|XP_002631258.1|	C. briggsae CBR-DAP-3 protein [Caenorhabditis briggsae] emb|CAP23567.1| C. briggsae CBR-DAP-3 protein [Caenorhabditis briggsae]	727	5e-75
Contig12951	ref|XP_001895575.1|	26S proteasome regulatory subunit rpn11 [Brugia malayi] gb|EDP35575.1| 26S proteasome regulatory subunit rpn11, putative [Brugia malayi]	727	5e-75
Contig13206	ref|NP_508020.1|	Seven B Two (mammalian 7BT prohormone convertase chaperone) homolog family member (sbt-1) [Caenorhabditis elegans] emb|CAB07408.1| C. elegans protein T03D8.3, confirmed by transcript evidence [Caenorhabditis elegans]	727	5e-75
Contig527	ref|NP_496351.1|	TuBulin, Alpha family member (tba-4) [Caenorhabditis elegans]	726	2e-75
Contig5934;	ref|XP_002188243.1|	PREDICTED: similar to zinc and ring finger protein 1 [Taeniopygia guttata]	726	2e-75
Contig11888	ref|XP_001901972.1|	Probable 26S protease regulatory subunit 4 [Brugia malayi] gb|EDP29531.1| Probable 26S protease regulatory subunit 4, putative [Brugia malayi]	726	2e-75
Contig5481	ref|NP_508413.1|	Ribosomal Protein, Large subunit family member (rpl-11.2) [Caenorhabditis elegans] ref|XP_002644280.1| C. briggsae CBR-RPL-11.2 protein [Caenorhabditis briggsae] gb|AAA83599.1| Ribosomal protein, large subunit protein 11.2 [Caenorhabditis elegans] emb|CAP	726	3e-75
Contig10174	gb|ACI32997.1|	WD repeat and SOF domain-containing protein 1 [Salmo salar]	726	1e-74
Contig12899	ref|XP_002641974.1|	Hypothetical protein CBG16681 [Caenorhabditis briggsae] emb|CAP34591.1| Hypothetical protein CBG16681 [Caenorhabditis briggsae]	725	4e-75
Contig11157	ref|NP_001024703.1|	TropoNin T family member (tnt-2) [Caenorhabditis elegans] gb|AAP68941.1| Troponin t protein 2, isoform a, confirmed by transcript evidence [Caenorhabditis elegans]	725	6e-75
Contig12899	ref|XP_002641974.1|	Hypothetical protein CBG16681 [Caenorhabditis briggsae] emb|CAP34591.1| Hypothetical protein CBG16681 [Caenorhabditis briggsae]	725	4e-14
Contig12899	ref|XP_002641974.1|	Hypothetical protein CBG16681 [Caenorhabditis briggsae] emb|CAP34591.1| Hypothetical protein CBG16681 [Caenorhabditis briggsae]	725	5e-09
Contig11157	ref|NP_001024704.1|	TropoNin T family member (tnt-2) [Caenorhabditis elegans] gb|AAP68942.2| Troponin t protein 2, isoform b, confirmed by transcript evidence [Caenorhabditis elegans]	724	8e-75
Contig9359	ref|NP_741692.1|	TetraSPanin family member (tsp-13) [Caenorhabditis elegans] emb|CAC51071.1| C. elegans protein Y39B6A.6, partially confirmed by transcript evidence [Caenorhabditis elegans]	724	2e-74
Contig7772	emb|CAR63694.1|	hypothetical protein [Angiostrongylus cantonensis]	723	8e-75
Contig12811	ref|XP_002642176.1|	Hypothetical protein CBG18143 [Caenorhabditis briggsae] emb|CAP35645.1| Hypothetical protein CBG18143 [Caenorhabditis briggsae]	723	1e-74
Contig13908	ref|XP_002432829.1|	zinc finger protein DHHC domain containing protein, putative [Pediculus humanus corporis] gb|EEB20091.1| zinc finger protein DHHC domain containing protein, putative [Pediculus humanus corporis]	723	2e-74
Contig10411	ref|NP_495985.1|	Temporarily Assigned Gene name family member (tag-175) [Caenorhabditis elegans] sp|O62126|TM41_CAEEL RecName: Full=Transmembrane protein 41 homolog emb|CAA87776.1| C. elegans protein D2013.10, partially confirmed by transcript evidence [Caenorhabditis ele	722	1e-74
Contig11157	pir||T16441	hypothetical protein F53A9.10 - Caenorhabditis elegans	722	1e-74
Contig1930	ref|XP_001893833.1|	eukaryotic translation initiation factor 2 subunit 2 [Brugia malayi] gb|EDP37332.1| eukaryotic translation initiation factor 2 subunit 2, putative [Brugia malayi]	722	2e-74
Contig6576	ref|XP_002641913.1|	Hypothetical protein CBG16608 [Caenorhabditis briggsae] emb|CAP34530.1| Hypothetical protein CBG16608 [Caenorhabditis briggsae]	722	2e-74
Contig9072	ref|NP_496280.1|	mammalian cell Death Associated Protein related family member (dap-3) [Caenorhabditis elegans] gb|AAD20727.1| unknown [Caenorhabditis elegans] emb|CAB60994.1| C. elegans protein C14A4.2, confirmed by transcript evidence [Caenorhabditis elegans]	722	2e-74
Contig12166	ref|XP_001902496.1|	Fibrillarin [Brugia malayi] gb|EDP28654.1| Fibrillarin, putative [Brugia malayi]	721	9e-75
Contig9072	pir||T19244	hypothetical protein C14A4.2 - Caenorhabditis elegans	721	2e-74
Contig11157	ref|XP_002644878.1|	C. briggsae CBR-MUP-2 protein [Caenorhabditis briggsae] emb|CAP25638.1| C. briggsae CBR-MUP-2 protein [Caenorhabditis briggsae]	721	2e-74
Contig11602;	ref|XP_001893326.1|	Dehydrogenases, short chain protein 30 [Brugia malayi] gb|EDP37824.1| Dehydrogenases, short chain protein 30, putative [Brugia malayi]	721	3e-74
Contig6084	ref|XP_002640826.1|	Hypothetical protein CBG15713 [Caenorhabditis briggsae] emb|CAP33889.1| Hypothetical protein CBG15713 [Caenorhabditis briggsae]	720	1e-74
Contig6436	ref|XP_002631175.1|	Hypothetical protein CBG02961 [Caenorhabditis briggsae] emb|CAP23651.1| Hypothetical protein CBG02961 [Caenorhabditis briggsae]	720	2e-74
Contig1882	ref|NP_499625.2|	hypothetical protein Y49E10.20 [Caenorhabditis elegans] emb|CAB11566.3| C. elegans protein Y49E10.20, confirmed by transcript evidence [Caenorhabditis elegans]	720	4e-74
Contig13256	emb|CAC14005.1|	aspartic protease [Ostertagia ostertagi]	720	6e-74
Contig14279	ref|XP_001895436.1|	Micro-fibrillar-associated protein 1 C-terminus containing protein [Brugia malayi] gb|EDP35722.1| Micro-fibrillar-associated protein 1 C-terminus containing protein [Brugia malayi]	719	3e-74
Contig11157	ref|NP_509076.1|	MUscle Positioning family member (mup-2) [Caenorhabditis elegans] sp|Q27371|TNNT_CAEEL RecName: Full=Troponin T gb|AAA83615.1| Muscle positioning protein 2 [Caenorhabditis elegans] gb|AAA86906.1| troponin T [Caenorhabditis elegans]	719	4e-74
Contig13256	ref|NP_509142.1|	ASpartyl Protease family member (asp-3) [Caenorhabditis elegans] sp|P55956|ASP3_CAEEL RecName: Full=Aspartic protease 3; Flags: Precursor gb|AAK39240.1| Aspartyl protease protein 3 [Caenorhabditis elegans]	719	7e-74
Contig13256	ref|XP_002644941.1|	C. briggsae CBR-ASP-3 protein [Caenorhabditis briggsae] emb|CAP30177.1| C. briggsae CBR-ASP-3 protein [Caenorhabditis briggsae]	719	7e-74
Contig7901;	ref|XP_415841.1|	PREDICTED: similar to SWS1 isoform 2 [Gallus gallus] ref|XP_001234540.1| PREDICTED: similar to SWS1 isoform 1 [Gallus gallus]	718	2e-74
Contig13289	ref|XP_001896724.1|	Ubiquinone biosynthesis methyltransferase ZK652.9 [Brugia malayi] gb|EDP34425.1| Ubiquinone biosynthesis methyltransferase ZK652.9, putative [Brugia malayi]	718	5e-74
Contig10559	ref|XP_002646691.1|	Hypothetical protein CBG13068 [Caenorhabditis briggsae] emb|CAP31927.1| Hypothetical protein CBG13068 [Caenorhabditis briggsae]	718	6e-74
Contig12951	ref|NP_494712.1|	proteasome Regulatory Particle, Non-ATPase-like family member (rpn-11) [Caenorhabditis elegans] sp|O76577|PSDE_CAEEL RecName: Full=26S proteasome non-ATPase regulatory subunit 14; AltName: Full=26S proteasome regulatory subunit rpn11 gb|AAC26287.1| Protea	717	7e-74
Contig12899	ref|NP_498775.2|	hypothetical protein C14B9.2 [Caenorhabditis elegans] sp|P34329|PDIA4_CAEEL RecName: Full=Probable protein disulfide-isomerase A4; AltName: Full=ERp-72 homolog; Flags: Precursor gb|AAM22024.1|L15188_3 Hypothetical protein C14B9.2 [Caenorhabditis elegans]	716	5e-74
Contig10185	ref|XP_002646194.1|	C. briggsae CBR-STL-1 protein [Caenorhabditis briggsae] emb|CAP21092.1| C. briggsae CBR-STL-1 protein [Caenorhabditis briggsae]	716	6e-74
Contig12899	ref|NP_498775.2|	hypothetical protein C14B9.2 [Caenorhabditis elegans] sp|P34329|PDIA4_CAEEL RecName: Full=Probable protein disulfide-isomerase A4; AltName: Full=ERp-72 homolog; Flags: Precursor gb|AAM22024.1|L15188_3 Hypothetical protein C14B9.2 [Caenorhabditis elegans]	716	5e-14
Contig12899	ref|NP_498775.2|	hypothetical protein C14B9.2 [Caenorhabditis elegans] sp|P34329|PDIA4_CAEEL RecName: Full=Probable protein disulfide-isomerase A4; AltName: Full=ERp-72 homolog; Flags: Precursor gb|AAM22024.1|L15188_3 Hypothetical protein C14B9.2 [Caenorhabditis elegans]	716	3e-09
Contig7377	ref|XP_002644841.1|	C. briggsae CBR-HSP-43 protein [Caenorhabditis briggsae] emb|CAP25600.1| C. briggsae CBR-HSP-43 protein [Caenorhabditis briggsae]	715	8e-74
Contig13908	gb|EDL80681.1|	rCG30982, isoform CRA_a [Rattus norvegicus]	715	2e-73
Contig9403	ref|XP_002643447.1|	Hypothetical protein CBG16082 [Caenorhabditis briggsae] emb|CAP34282.1| Hypothetical protein CBG16082 [Caenorhabditis briggsae]	714	5e-74
Contig9403	ref|NP_509614.1|	GLoBin family member (glb-17) [Caenorhabditis elegans] emb|CAA86423.1| Hypothetical protein F49E2.4a [Caenorhabditis elegans]	714	5e-74
Contig12568	ref|XP_002432207.1|	ATP synthase subunit beta, putative [Pediculus humanus corporis] gb|EEB19469.1| ATP synthase subunit beta, putative [Pediculus humanus corporis]	714	5e-74
Contig1923	ref|XP_002641406.1|	Hypothetical protein CBG13269 [Caenorhabditis briggsae] emb|CAP32084.1| Hypothetical protein CBG13269 [Caenorhabditis briggsae]	714	1e-73
Contig8222	ref|NP_498264.1|	Dipeptidyl Peptidase Four (IV) family member (dpf-4) [Caenorhabditis elegans] gb|AAC46639.1| Dipeptidyl peptidase four (iv) family protein 4 [Caenorhabditis elegans]	714	1e-73
Contig13908	gb|AAI45717.1|	Zdhhc18 protein [Mus musculus] gb|AAI45715.1| Zdhhc18 protein [Mus musculus]	714	3e-73
Contig1566	ref|NP_502203.1|	hypothetical protein ZK809.3 [Caenorhabditis elegans] emb|CAA92637.1| C. elegans protein ZK809.3, confirmed by transcript evidence [Caenorhabditis elegans]	713	1e-73
Contig4711	ref|NP_740966.1|	hypothetical protein C24H12.4 [Caenorhabditis elegans] gb|AAB71200.2| Hypothetical protein C24H12.4a [Caenorhabditis elegans]	713	2e-73
Contig9974	ref|XP_002637336.1|	Hypothetical protein CBG19031 [Caenorhabditis briggsae] emb|CAP36344.1| Hypothetical protein CBG19031 [Caenorhabditis briggsae]	713	2e-73
Contig13212	ref|XP_002639272.1|	Hypothetical protein CBG03834 [Caenorhabditis briggsae] emb|CAP24659.1| Hypothetical protein CBG03834 [Caenorhabditis briggsae]	713	3e-73
Contig9403	emb|CBH29663.1|	Hypothetical protein F49E2.4b [Caenorhabditis elegans]	712	1e-73
Contig12951	ref|XP_566594.1|	multidrug resistance protein [Cryptococcus neoformans var. neoformans JEC21] ref|XP_778200.1| hypothetical protein CNBA2000 [Cryptococcus neoformans var. neoformans B-3501A] gb|EAL23553.1| hypothetical protein CNBA2000 [Cryptococcus neoformans var. neofor	712	3e-73
Contig13908	gb|AAU89704.1|	DHHC-containing protein 18 [Mus musculus] gb|EDL30055.1| zinc finger, DHHC domain containing 18 [Mus musculus]	712	4e-73
Contig9974	ref|NP_504740.2|	hypothetical protein T15B7.2 [Caenorhabditis elegans] gb|AAB69975.2| Hypothetical protein T15B7.2 [Caenorhabditis elegans]	711	2e-73
Contig12100	ref|NP_506060.2|	hypothetical protein ZK836.2 [Caenorhabditis elegans] sp|Q23629|DHTK1_CAEEL RecName: Full=Probable 2-oxoglutarate dehydrogenase E1 component DHKTD1 homolog, mitochondrial; Flags: Precursor	711	2e-73
Contig11888	ref|XP_002613460.1|	hypothetical protein BRAFLDRAFT_119863 [Branchiostoma floridae] gb|EEN69469.1| hypothetical protein BRAFLDRAFT_119863 [Branchiostoma floridae]	710	1e-73
Contig14227	ref|NP_498202.1|	Ubiquinol-Cytochrome c oxidoReductase complex family member (ucr-1) [Caenorhabditis elegans] sp|P98080|UCR1_CAEEL RecName: Full=Cytochrome b-c1 complex subunit 1, mitochondrial; AltName: Full=Ubiquinol-cytochrome-c reductase complex core protein 1 gb|AAB5	710	3e-73
Contig9299	ref|XP_002639582.1|	C. briggsae CBR-TRAP-1 protein [Caenorhabditis briggsae] emb|CAP24969.1| C. briggsae CBR-TRAP-1 protein [Caenorhabditis briggsae]	710	4e-73
Contig13908	ref|XP_854957.1|	PREDICTED: similar to Zinc finger DHHC domain containing protein 18 [Canis familiaris]	710	8e-73
Contig7211;	ref|XP_002631669.1|	C. briggsae CBR-MOG-4 protein [Caenorhabditis briggsae] emb|CAP37802.1| C. briggsae CBR-MOG-4 protein [Caenorhabditis briggsae]	709	2e-73
Contig11888	emb|CAX73881.1|	Proteasome 26S subunit subunit 4 ATPase [Schistosoma japonicum] emb|CAX73882.1| Proteasome 26S subunit subunit 4 ATPase [Schistosoma japonicum]	709	2e-73
Contig10297;	ref|XP_001896631.1|	probable pyruvate dehydrogenase E1 component alpha subunit, mitochondrial [Brugia malayi] gb|EDP34554.1| probable pyruvate dehydrogenase E1 component alpha subunit, mitochondrial, putative [Brugia malayi]	709	3e-73
Contig2981	ref|XP_001894537.1|	Protein kinase domain containing protein [Brugia malayi] gb|EDP36617.1| Protein kinase domain containing protein [Brugia malayi]	709	5e-73
Contig12811	pir||S44654	ZK353.1 protein - Caenorhabditis elegans	709	5e-73
Contig12036	ref|NP_002889.1|	RNA binding motif, single stranded interacting protein 2 [Homo sapiens] sp|Q15434|RBMS2_HUMAN RecName: Full=RNA-binding motif, single-stranded-interacting protein 2; AltName: Full=Suppressor of CDC2 with RNA-binding motif 3 dbj|BAA05842.1| SCR3 [Homo sapi	707	4e-73
Contig12036	ref|XP_001115284.1|	PREDICTED: similar to RNA binding motif, single stranded interacting protein 2 [Macaca mulatta]	707	4e-73
Contig12036	ref|XP_001168729.1|	PREDICTED: RNA binding motif, single stranded interacting protein 2 [Pan troglodytes]	707	4e-73
Contig2379	ref|NP_001041068.1|	hypothetical protein ZK822.5 [Caenorhabditis elegans] emb|CAJ90496.1| C. elegans protein ZK822.5b, confirmed by transcript evidence [Caenorhabditis elegans]	707	7e-73
Contig14024	ref|NP_495796.1|	RNase H family member (rnh-2) [Caenorhabditis elegans] sp|Q9U6P6|RNH2A_CAEEL RecName: Full=Ribonuclease H2 subunit A; Short=RNase H2 subunit A; AltName: Full=Ribonuclease HI subunit A; AltName: Full=Ribonuclease HI large subunit; Short=RNase HI large subu	706	1e-72
Contig11741	ref|NP_491027.1|	hypothetical protein F32B5.1 [Caenorhabditis elegans] gb|AAB54206.2| Hypothetical protein F32B5.1 [Caenorhabditis elegans]	705	8e-73
Contig11741	ref|NP_491057.1|	hypothetical protein W10C8.5 [Caenorhabditis elegans] gb|AAK21503.1| Hypothetical protein W10C8.5 [Caenorhabditis elegans]	705	8e-73
Contig12100	ref|XP_002636692.1|	Hypothetical protein CBG23406 [Caenorhabditis briggsae] emb|CAP39616.1| Hypothetical protein CBG23406 [Caenorhabditis briggsae]	705	9e-73
Contig5505	ref|NP_496879.1|	yeast BUB homolog family member (bub-3) [Caenorhabditis elegans] emb|CAA21698.1| C. elegans protein Y54G9A.6, confirmed by transcript evidence [Caenorhabditis elegans]	705	1e-72
Contig9359	ref|XP_002647777.1|	C. briggsae CBR-TSP-13 protein [Caenorhabditis briggsae] emb|CAP37529.1| C. briggsae CBR-TSP-13 protein [Caenorhabditis briggsae]	705	2e-72
Contig10559	ref|NP_495470.1|	hypothetical protein F10E7.5 [Caenorhabditis elegans] gb|AAA82424.1| Hypothetical protein F10E7.5 [Caenorhabditis elegans]	704	2e-72
Contig14630;	ref|XP_001899060.1|	acetyltransferase, GNAT family protein [Brugia malayi] gb|EDP31868.1| acetyltransferase, GNAT family protein [Brugia malayi]	704	2e-72
Contig2500	ref|NP_498738.2|	ACOnitase family member (aco-2) [Caenorhabditis elegans] gb|AAN63393.1| Aconitase protein 2, isoform c [Caenorhabditis elegans]	702	1e-72
Contig9870	ref|XP_001899995.1|	fizzy-related protein [Brugia malayi] gb|EDP31225.1| fizzy-related protein, putative [Brugia malayi]	702	1e-72
Contig5102	ref|XP_002630821.1|	Hypothetical protein CBG02523 [Caenorhabditis briggsae] emb|CAP24005.1| Hypothetical protein CBG02523 [Caenorhabditis briggsae]	702	3e-72
Contig12878	ref|XP_002646297.1|	C. briggsae CBR-RPL-13 protein [Caenorhabditis briggsae] emb|CAP31051.1| C. briggsae CBR-RPL-13 protein [Caenorhabditis briggsae]	701	3e-72
Contig8643	ref|NP_493649.2|	TREhalase family member (tre-5) [Caenorhabditis elegans] gb|AAK31441.2| Trehalase protein 5 [Caenorhabditis elegans] emb|CAD54512.1| trehalase [Caenorhabditis elegans]	701	4e-72
Contig8643	ref|XP_002632141.1|	C. briggsae CBR-TRE-5 protein [Caenorhabditis briggsae] emb|CAP27345.1| C. briggsae CBR-TRE-5 protein [Caenorhabditis briggsae]	701	4e-72
Contig12811	ref|NP_498859.1|	hypothetical protein ZK353.9 [Caenorhabditis elegans] sp|Q95ZI6|YOJ9_CAEEL RecName: Full=UPF0424 protein ZK353.9 gb|AAK68622.1|L15313_10 Hypothetical protein ZK353.9 [Caenorhabditis elegans]	701	4e-72
Contig14024	ref|XP_002637939.1|	C. briggsae CBR-RNH-2 protein [Caenorhabditis briggsae] emb|CAP25398.1| C. briggsae CBR-RNH-2 protein [Caenorhabditis briggsae]	701	4e-72
Contig4609	ref|NP_496337.1|	CYclophyliN family member (cyn-4) [Caenorhabditis elegans] sp|P52012|CYP4_CAEEL RecName: Full=Peptidyl-prolyl cis-trans isomerase 4; Short=PPIase; Short=Rotamase; AltName: Full=Cyclophilin-4; AltName: Full=Cyclophilin mog-6; AltName: Full=Masculinisation	701	5e-72
Contig976	ref|XP_002639403.1|	C. briggsae CBR-EIF-3.I protein [Caenorhabditis briggsae] sp|A8WVX8|EIF3I_CAEBR RecName: Full=Eukaryotic translation initiation factor 3 subunit I; Short=eIF3i emb|CAP24790.1| C. briggsae CBR-EIF-3.I protein [Caenorhabditis briggsae]	700	3e-72
Contig2132	ref|XP_002646151.1|	C. briggsae CBR-UBC-14 protein [Caenorhabditis briggsae] emb|CAP27937.1| C. briggsae CBR-UBC-14 protein [Caenorhabditis briggsae]	699	3e-72
Contig7564	ref|NP_502794.1|	Ribosomal Protein, Small subunit family member (rps-18) [Caenorhabditis elegans] emb|CAB16517.1| C. elegans protein Y57G11C.16, confirmed by transcript evidence [Caenorhabditis elegans]	699	3e-72
Contig7410;	ref|XP_001898811.1|	GTP-binding protein SAR1 [Brugia malayi] gb|EDP31619.1| GTP-binding protein SAR1, putative [Brugia malayi]	698	4e-72
Contig13210	emb|CAR63589.1|	hypothetical protein [Angiostrongylus cantonensis]	698	4e-72
Contig1110	ref|NP_493025.1|	Drosophila MAGonashi homolog family member (mag-1) [Caenorhabditis elegans] sp|P49029|MGN_CAEEL RecName: Full=Protein mago nashi homolog; AltName: Full=Ce-mago emb|CAB03239.1| C. elegans protein R09B3.5, confirmed by transcript evidence [Caenorhabditis el	697	6e-72
Contig11823	pdb|1PGV|A	Chain A, Structural Genomics Of Caenorhabditis Elegans: Tropomodulin C-Terminal Domain	696	2e-71
Contig14103	ref|NP_499133.1|	UBiquitin Conjugating enzyme family member (ubc-7) [Caenorhabditis elegans] sp|P34477|UBC7_CAEEL RecName: Full=Probable ubiquitin-conjugating enzyme E2 7; AltName: Full=Ubiquitin-protein ligase 7; AltName: Full=Ubiquitin carrier protein 7 pdb|1PZV|A Chain	695	1e-71
Contig2652	ref|XP_002629663.1|	C. briggsae CBR-SDHB-1 protein [Caenorhabditis briggsae] emb|CAP22357.1| C. briggsae CBR-SDHB-1 protein [Caenorhabditis briggsae]	694	1e-71
Contig11741	ref|XP_002639594.1|	Hypothetical protein CBG04232 [Caenorhabditis briggsae] emb|CAP24981.1| Hypothetical protein CBG04232 [Caenorhabditis briggsae]	694	2e-71
Contig14630;	ref|NP_491173.1|	P300/CBP Associated Factor homolog family member (pcaf-1) [Caenorhabditis elegans] gb|AAF60658.1| P300/cbp associated factor homolog protein 1 [Caenorhabditis elegans]	693	4e-71
Contig295	ref|XP_002632198.1|	Hypothetical protein CBG07064 [Caenorhabditis briggsae] emb|CAP27287.1| Hypothetical protein CBG07064 [Caenorhabditis briggsae]	692	2e-71
Contig2030	ref|NP_492498.1|	hypothetical protein F16A11.2 [Caenorhabditis elegans] sp|P90838|YT6J_CAEEL RecName: Full=UPF0027 protein F16A11.2 emb|CAB04121.2| C. elegans protein F16A11.2, partially confirmed by transcript evidence [Caenorhabditis elegans]	692	2e-71
Contig1187	ref|NP_498584.1|	Ribosomal Protein, Large subunit family member (rpl-6) [Caenorhabditis elegans] sp|P47991|RL6_CAEEL RecName: Full=60S ribosomal protein L6 gb|AAK29850.1| Ribosomal protein, large subunit protein 6, confirmed by transcript evidence [Caenorhabditis elegans]	692	3e-71
Contig9720	ref|XP_002632397.1|	C. briggsae CBR-CYN-13 protein [Caenorhabditis briggsae] emb|CAP21873.1| C. briggsae CBR-CYN-13 protein [Caenorhabditis briggsae]	692	4e-71
Contig10185	ref|NP_492517.2|	STomatin-Like family member (stl-1) [Caenorhabditis elegans] emb|CAB03018.2| C. elegans protein F30A10.5, partially confirmed by transcript evidence [Caenorhabditis elegans]	692	4e-71
Contig10319	ref|XP_002643655.1|	Hypothetical protein CBG16407 [Caenorhabditis briggsae] emb|CAP34072.1| Hypothetical protein CBG16407 [Caenorhabditis briggsae]	692	4e-71
Contig1757	emb|CAB16487.2|	C. elegans protein Y53C12A.3, confirmed by transcript evidence [Caenorhabditis elegans]	692	5e-71
Contig1729	ref|NP_001012559.1|	nucleoporin 50kDa [Gallus gallus] emb|CAH65061.1| hypothetical protein [Gallus gallus]	691	3e-71
Contig14436	ref|XP_001897798.1|	Ubiquitin-conjugating enzyme E2 H [Brugia malayi] gb|EDP33401.1| Ubiquitin-conjugating enzyme E2 H, putative [Brugia malayi]	691	3e-71
Contig9709	gb|AAP94888.1|	P34 [Ascaris suum]	691	7e-71
Contig843	ref|NP_497570.1|	hypothetical protein Y54F10AM.8 [Caenorhabditis elegans] sp|Q9BL07|PLBL3_CAEEL RecName: Full=Putative phospholipase B-like 3; AltName: Full=Lamina ancestor homolog 3; AltName: Full=LAMA-like protein 3; Flags: Precursor gb|AAK29943.1| Hypothetical protein	690	4e-71
Contig202	ref|NP_506580.1|	Temporarily Assigned Gene name family member (tag-114) [Caenorhabditis elegans] emb|CAB01167.1| C. elegans protein F23B12.6, confirmed by transcript evidence [Caenorhabditis elegans]	690	7e-71
Contig10319	ref|NP_510625.2|	hypothetical protein T27A8.1 [Caenorhabditis elegans] emb|CAA92226.2| C. elegans protein T27A8.1, partially confirmed by transcript evidence [Caenorhabditis elegans]	690	7e-71
Contig14103	ref|XP_002641703.1|	C. briggsae CBR-UBC-7 protein [Caenorhabditis briggsae] emb|CAP29552.1| C. briggsae CBR-UBC-7 protein [Caenorhabditis briggsae]	689	4e-71
Contig12036	ref|XP_538236.2|	PREDICTED: similar to RNA binding motif, single stranded interacting protein 2 isoform 1 [Canis familiaris]	689	5e-71
Contig12826	ref|NP_499768.2|	Nematode AStacin protease family member (nas-1) [Caenorhabditis elegans] sp|O62243|NAS1_CAEEL RecName: Full=Zinc metalloproteinase nas-1; AltName: Full=Nematode astacin 1; Flags: Precursor emb|CAB07610.2| C. elegans protein F45G2.1, confirmed by transcrip	689	7e-71
Contig10802	ref|NP_001041003.1|	hypothetical protein Y105C5A.8 [Caenorhabditis elegans] emb|CAJ76959.1| C. elegans protein Y105C5A.8a, partially confirmed by transcript evidence [Caenorhabditis elegans]	689	2e-70
Contig1756	ref|XP_002647117.1|	C. briggsae CBR-MEC-12 protein [Caenorhabditis briggsae] emb|CAP37356.1| C. briggsae CBR-MEC-12 protein [Caenorhabditis briggsae]	688	6e-71
Contig12036	ref|XP_857653.1|	PREDICTED: similar to RNA binding motif, single stranded interacting protein 2 isoform 5 [Canis familiaris]	688	6e-71
Contig9299	ref|NP_491076.1|	TRanslocon-Associated Protein family member (trap-1) [Caenorhabditis elegans] gb|AAK66027.1|AC024852_4 Hypothetical protein Y71F9AM.6 [Caenorhabditis elegans]	688	2e-70
Contig12475	emb|CAA96571.1|	parasite pepsinogen [Haemonchus contortus]	688	2e-70
Contig239	ref|NP_496492.1|	hypothetical protein C47D12.2 [Caenorhabditis elegans] emb|CAA93767.1| C. elegans protein C47D12.2, confirmed by transcript evidence [Caenorhabditis elegans]	687	9e-71
Contig3336	ref|XP_002642971.1|	C. briggsae CBR-ORAI-1 protein [Caenorhabditis briggsae] sp|Q616J1|ORAI_CAEBR RecName: Full=Protein orai; AltName: Full=Store-operated calcium channel emb|CAP33503.1| C. briggsae CBR-ORAI-1 protein [Caenorhabditis briggsae]	687	1e-70
Contig7063	pdb|1TW9|A	Chain A, Glutathione Transferase-2, Apo Form, From The Nematode Heligmosomoides Polygyrus pdb|1TW9|B Chain B, Glutathione Transferase-2, Apo Form, From The Nematode Heligmosomoides Polygyrus pdb|1TW9|C Chain C, Glutathione Transferase-2, Apo Form, From Th	687	1e-70
Contig12826	ref|XP_002642817.1|	C. briggsae CBR-NAS-1 protein [Caenorhabditis briggsae] emb|CAP38008.1| C. briggsae CBR-NAS-1 protein [Caenorhabditis briggsae]	687	1e-70
Contig4999	emb|CAR63531.1|	putative Prion-like-(Q/N-rich)-domain-bearing protein [Angiostrongylus cantonensis]	686	1e-70
Contig6411	ref|NP_495494.1|	MAO-C-like dehydratase domain family member (maoc-1) [Caenorhabditis elegans] gb|AAA68358.1| Mao-c-like dehydratase domain protein 1, confirmed by transcript evidence [Caenorhabditis elegans]	686	1e-70
Contig645;	ref|NP_501176.1|	hypothetical protein T12B3.3 [Caenorhabditis elegans] gb|AAD14735.1| Hypothetical protein T12B3.3 [Caenorhabditis elegans]	686	3e-70
Contig9870	ref|XP_002648545.1|	C. briggsae CBR-FZR-1 protein [Caenorhabditis briggsae] emb|CAP21370.1| C. briggsae CBR-FZR-1 protein [Caenorhabditis briggsae]	685	1e-70
Contig9900	ref|XP_001902384.1|	Fatty acid desaturase family protein [Brugia malayi] gb|EDP28769.1| Fatty acid desaturase family protein [Brugia malayi]	684	5e-70
Contig10986	ref|XP_001900303.1|	V-type ATPase 116kDa subunit family protein [Brugia malayi] gb|EDP31053.1| V-type ATPase 116kDa subunit family protein [Brugia malayi]	684	6e-70
Contig2308;	ref|XP_002630192.1|	C. briggsae CBR-GSP-2 protein [Caenorhabditis briggsae] sp|Q627N3|GLC7B_CAEBR RecName: Full=Serine/threonine-protein phosphatase PP1-beta; AltName: Full=Glc seven-like phosphatase 2 emb|CAP22030.1| C. briggsae CBR-GSP-2 protein [Caenorhabditis briggsae]	683	2e-70
Contig12166	ref|XP_002168049.1|	PREDICTED: similar to predicted protein, partial [Hydra magnipapillata]	683	2e-70
Contig10986	ref|XP_001900751.1|	vacuolar proton pump [Brugia malayi] gb|EDP30506.1| vacuolar proton pump, putative [Brugia malayi]	683	9e-70
Contig10986	ref|NP_001023021.1|	UNCoordinated family member (unc-32) [Caenorhabditis elegans] gb|AAG41436.1|AF320903_1 UNC-32E vacuolar proton pump 101 kDa subunit variant [Caenorhabditis elegans] emb|CAD30452.1| C. elegans protein ZK637.8e, confirmed by transcript evidence [Caenorhabdi	683	9e-70
Contig12878	ref|NP_001021017.1|	Ribosomal Protein, Large subunit family member (rpl-13) [Caenorhabditis elegans] sp|P91128|RL13_CAEEL RecName: Full=60S ribosomal protein L13 gb|AAB42322.1| Ribosomal protein, large subunit protein 13, isoform a, confirmed by transcript evidence [Caenorha	681	6e-70
Contig11602;	pir||T34378	hypothetical protein T25G12.7 - Caenorhabditis elegans	681	2e-69
Contig9247	ref|XP_002640791.1|	C. briggsae CBR-IFFB-1 protein [Caenorhabditis briggsae] emb|CAP33854.1| C. briggsae CBR-IFFB-1 protein [Caenorhabditis briggsae]	680	5e-70
Contig13679	gb|AAX26279.2|	SJCHGC05125 protein [Schistosoma japonicum]	680	5e-70
Contig14453	ref|XP_002573591.1|	peptidyl-prolyl cis-trans isomerase-like [Schistosoma mansoni] emb|CAZ29823.1| peptidyl-prolyl cis-trans isomerase-like [Schistosoma mansoni]	680	9e-70
Contig11660	gb|ACB13196.1|	metalloproteinase [Necator americanus]	680	1e-69
Contig11660	gb|AAQ75756.1|	zinc metallopeptidase 6 [Ancylostoma ceylanicum]	680	1e-69
Contig14630;	ref|XP_002639120.1|	C. briggsae CBR-PCAF-1 protein [Caenorhabditis briggsae] emb|CAP33343.1| C. briggsae CBR-PCAF-1 protein [Caenorhabditis briggsae]	680	1e-69
Contig13679	ref|XP_002601551.1|	hypothetical protein BRAFLDRAFT_115608 [Branchiostoma floridae] gb|EEN57563.1| hypothetical protein BRAFLDRAFT_115608 [Branchiostoma floridae]	679	7e-70
Contig14453	ref|XP_424751.1|	PREDICTED: similar to Peptidylprolyl isomerase domain and WD repeat containing 1 [Gallus gallus]	679	1e-69
Contig11602;	ref|NP_510793.2|	DeHydrogenases, Short chain family member (dhs-30) [Caenorhabditis elegans] gb|AAU05548.1| Dehydrogenases, short chain protein 30 [Caenorhabditis elegans]	679	3e-69
Contig11602;	ref|XP_002643345.1|	C. briggsae CBR-DHS-30 protein [Caenorhabditis briggsae] emb|CAP34385.1| C. briggsae CBR-DHS-30 protein [Caenorhabditis briggsae]	679	3e-69
Contig10411	ref|XP_002629848.1|	C. briggsae CBR-TAG-175 protein [Caenorhabditis briggsae] emb|CAP37294.1| C. briggsae CBR-TAG-175 protein [Caenorhabditis briggsae]	678	2e-69
Contig12166	ref|XP_309401.4|	AGAP011244-PA [Anopheles gambiae str. PEST] gb|EAA05232.4| AGAP011244-PA [Anopheles gambiae str. PEST]	677	1e-69
Contig9105	ref|XP_001893693.1|	40S ribosomal protein S8 [Brugia malayi] gb|EDP37469.1| 40S ribosomal protein S8, putative [Brugia malayi]	676	2e-69
Contig9870	ref|NP_496075.1|	FiZzy Related family member (fzr-1) [Caenorhabditis elegans]	676	2e-69
Contig9720	ref|NP_503034.1|	CYclophyliN family member (cyn-13) [Caenorhabditis elegans] emb|CAB55151.1| C. elegans protein Y116A8C.34, confirmed by transcript evidence [Caenorhabditis elegans]	675	3e-69
Contig3554	ref|XP_001895644.1|	60S ribosomal protein L15 [Brugia malayi] gb|EDP35512.1| 60S ribosomal protein L15, putative [Brugia malayi]	674	3e-69
Contig6484	ref|XP_001897286.1|	60S ribosomal protein L18 [Brugia malayi] gb|EDP33873.1| 60S ribosomal protein L18, putative [Brugia malayi]	674	3e-69
Contig11660	gb|AAG29103.2|AF273084_1	zinc metallopeptidase 1 [Ancylostoma caninum]	674	6e-69
Contig361	ref|NP_505435.1|	hypothetical protein F36D4.2 [Caenorhabditis elegans] gb|AAA93486.1| Hypothetical protein F36D4.2 [Caenorhabditis elegans]	673	5e-69
Contig5160	ref|XP_002638688.1|	Hypothetical protein CBG11883 [Caenorhabditis briggsae] emb|CAP30954.1| Hypothetical protein CBG11883 [Caenorhabditis briggsae]	673	5e-69
Contig12122	ref|XP_002633716.1|	C. briggsae CBR-GTA-1 protein [Caenorhabditis briggsae] emb|CAP24300.1| C. briggsae CBR-GTA-1 protein [Caenorhabditis briggsae]	673	5e-69
Contig12475	gb|AAD39344.1|AF079402_1	pepsinogen [Haemonchus contortus]	673	8e-69
Contig10297;	sp|P26268|ODPT_ASCSU	RecName: Full=Pyruvate dehydrogenase E1 component subunit alpha type II, mitochondrial; Short=PDHE1-A; Flags: Precursor gb|AAA29377.1| pyruvate dehydrogenase type II alpha subunit [Ascaris suum]	672	6e-69
Contig11741	ref|NP_507054.1|	hypothetical protein F44G3.2 [Caenorhabditis elegans] emb|CAB05517.1| C. elegans protein F44G3.2, confirmed by transcript evidence [Caenorhabditis elegans]	672	6e-69
Contig4954	ref|XP_002640028.1|	Hypothetical protein CBG12500 [Caenorhabditis briggsae] emb|CAP31473.1| Hypothetical protein CBG12500 [Caenorhabditis briggsae]	671	6e-69
Contig10570	gb|AAO49799.1|	arginine kinase [Heterodera glycines]	671	6e-69
Contig11196	ref|XP_002642264.1|	Hypothetical protein CBG18252 [Caenorhabditis briggsae] emb|CAP35733.1| Hypothetical protein CBG18252 [Caenorhabditis briggsae]	671	6e-69
Contig11741	gb|ACF74767.1|	arginine kinase [Bursaphelenchus xylophilus]	671	9e-69
Contig2778	ref|XP_002639585.1|	Hypothetical protein CBG04223 [Caenorhabditis briggsae] emb|CAP24972.1| Hypothetical protein CBG04223 [Caenorhabditis briggsae]	669	8e-69
Contig2222;	gb|ABJ97284.1|	major sperm protein [Dictyocaulus viviparus] gb|AAB27962.2| major sperm protein [Dictyocaulus viviparus] gb|ABW37698.1| major sperm protein variant 2 [Dictyocaulus viviparus]	669	9e-69
Contig9709	ref|XP_001894030.1|	Protein kinase domain containing protein [Brugia malayi] gb|EDP37125.1| Protein kinase domain containing protein [Brugia malayi]	669	2e-68
Contig12080	ref|NP_001021564.1|	hypothetical protein K10C3.5 [Caenorhabditis elegans] emb|CAB05774.2| C. elegans protein K10C3.5a, partially confirmed by transcript evidence [Caenorhabditis elegans]	668	1e-68
Contig12243	gb|ACV21039.1|	large subunit ribosomal protein 23 [Koerneria sudhausi]	668	1e-68
Contig517	ref|XP_002640715.1|	C. briggsae CBR-VPS-28 protein [Caenorhabditis briggsae] emb|CAP36936.1| C. briggsae CBR-VPS-28 protein [Caenorhabditis briggsae]	668	2e-68
Contig3340	ref|NP_496100.1|	hypothetical protein Y53C12B.1 [Caenorhabditis elegans] emb|CAB16490.1| C. elegans protein Y53C12B.1, partially confirmed by transcript evidence [Caenorhabditis elegans]	668	3e-68
Contig11660	ref|XP_002645291.1|	Hypothetical protein CBG00200 [Caenorhabditis briggsae] emb|CAP21670.1| Hypothetical protein CBG00200 [Caenorhabditis briggsae]	668	3e-68
Contig13365;	ref|XP_002019868.1|	GL11980 [Drosophila persimilis] gb|EDW38502.1| GL11980 [Drosophila persimilis]	668	3e-68
Contig13365;	ref|XP_001360009.2|	GA13173 [Drosophila pseudoobscura pseudoobscura] gb|EAL29161.2| GA13173 [Drosophila pseudoobscura pseudoobscura]	668	3e-68
Contig6551	ref|NP_490849.4|	SET (trithorax/polycomb) domain containing family member (set-29) [Caenorhabditis elegans] gb|AAK09076.4| Hypothetical protein Y92H12BR.6 [Caenorhabditis elegans]	668	4e-68
Contig2573;	ref|XP_002641537.1|	Hypothetical protein CBG09836 [Caenorhabditis briggsae] emb|CAP29383.1| Hypothetical protein CBG09836 [Caenorhabditis briggsae]	667	1e-68
Contig10570	ref|NP_509217.2|	hypothetical protein F46H5.3 [Caenorhabditis elegans] sp|Q10454|KARG1_CAEEL RecName: Full=Probable arginine kinase F46H5.3; Short=AK gb|AAB37022.2| Hypothetical protein F46H5.3a [Caenorhabditis elegans]	666	2e-68
Contig10570	ref|XP_002645008.1|	Hypothetical protein CBG11000 [Caenorhabditis briggsae] emb|CAP30246.1| Hypothetical protein CBG11000 [Caenorhabditis briggsae]	666	2e-68
Contig10570	ref|NP_872253.1|	hypothetical protein F46H5.3 [Caenorhabditis elegans] gb|AAO21426.1| Hypothetical protein F46H5.3b [Caenorhabditis elegans]	666	2e-68
Contig12488	ref|NP_506690.1|	Ribosomal Protein, Small subunit family member (rps-16) [Caenorhabditis elegans] sp|Q22054|RS16_CAEEL RecName: Full=40S ribosomal protein S16 emb|CAB01658.1| C. elegans protein T01C3.6, confirmed by transcript evidence [Caenorhabditis elegans]	666	2e-68
Contig12488	ref|XP_002637724.1|	C. briggsae CBR-RPS-16 protein [Caenorhabditis briggsae] emb|CAP30724.1| C. briggsae CBR-RPS-16 protein [Caenorhabditis briggsae] gb|ACE74675.1| ribosomal protein S16 [Caenorhabditis brenneri]	666	2e-68
Contig12122	ref|NP_501862.1|	GABA TransAminase family member (gta-1) [Caenorhabditis elegans] sp|Q21217|GABT_CAEEL RecName: Full=Probable 4-aminobutyrate aminotransferase, mitochondrial; AltName: Full=Gamma-amino-N-butyrate transaminase; Short=GABA transaminase; AltName: Full=GABA am	666	3e-68
Contig5557	ref|NP_505638.1|	RO (Ro) ribonucleoProtein family member (rop-1) [Caenorhabditis elegans] sp|Q27274|RO60_CAEEL RecName: Full=60 kDa SS-A/Ro ribonucleoprotein homolog gb|AAC41575.1| Ro ribonucleoprotein autoantigen [Caenorhabditis elegans] gb|AAA96949.1| ribonucleoprotein	665	5e-68
Contig9247	ref|NP_497536.2|	Initiation Factor Five B (eIF5B) family member (iffb-1) [Caenorhabditis elegans] gb|AAK68893.2|AC026301_6 Initiation factor five b (eif5b) protein 1, partially confirmed by transcript evidence [Caenorhabditis elegans] gb|ABI49097.1| eukaryotic translation	663	4e-68
Contig13469	ref|NP_501921.1|	G Protein, Alpha subunit family member (gpa-7) [Caenorhabditis elegans] sp|Q21917|GPA7_CAEEL RecName: Full=Guanine nucleotide-binding protein alpha-7 subunit emb|CAA94612.1| C. elegans protein R10H10.5, confirmed by transcript evidence [Caenorhabditis ele	663	4e-68
Contig13469	ref|XP_002634571.1|	C. briggsae CBR-GPA-7 protein [Caenorhabditis briggsae] sp|Q61MQ8|GPA7_CAEBR RecName: Full=Guanine nucleotide-binding protein alpha-7 subunit gb|AAW02906.1| gpa-7 [Caenorhabditis briggsae] emb|CAP28213.1| C. briggsae CBR-GPA-7 protein [Caenorhabditis brig	663	5e-68
Contig4588	ref|XP_002633184.1|	Hypothetical protein CBG05897 [Caenorhabditis briggsae] emb|CAP26449.1| Hypothetical protein CBG05897 [Caenorhabditis briggsae]	663	1e-67
Contig13365;	ref|XP_002596786.1|	hypothetical protein BRAFLDRAFT_120483 [Branchiostoma floridae] gb|EEN52798.1| hypothetical protein BRAFLDRAFT_120483 [Branchiostoma floridae]	663	1e-67
Contig11196	ref|NP_499813.1|	hypothetical protein T12D8.6 [Caenorhabditis elegans] emb|CAB03346.1| C. elegans protein T12D8.6, confirmed by transcript evidence [Caenorhabditis elegans]	662	6e-68
Contig12243	gb|ACV21038.1|	large subunit ribosomal protein 23 [Rhabditoides inermis]	662	6e-68
Contig5511	ref|NP_499192.1|	Temporarily Assigned Gene name family member (tag-76) [Caenorhabditis elegans]	661	8e-68
Contig6007	ref|NP_503114.1|	fatty acid ELOngation family member (elo-2) [Caenorhabditis elegans] emb|CAB02921.1| C. elegans protein F11E6.5, confirmed by transcript evidence [Caenorhabditis elegans]	661	9e-68
Contig13479	ref|XP_002639630.1|	C. briggsae CBR-PBS-7 protein [Caenorhabditis briggsae] emb|CAP31335.1| C. briggsae CBR-PBS-7 protein [Caenorhabditis briggsae]	661	1e-67
Contig12243	ref|NP_498231.1|	Ribosomal Protein, Large subunit family member (rpl-23) [Caenorhabditis elegans] ref|XP_002641149.1| C. briggsae CBR-RPL-23 protein [Caenorhabditis briggsae] sp|P48158|RL23_CAEEL RecName: Full=60S ribosomal protein L23 gb|AAK18857.1| Ribosomal protein, la	660	1e-67
Contig12243	gb|ABR87218.1|	large subunit ribosomal protein 23 [Pristionchus sp. 14 RS5230]	660	1e-67
Contig12243	ref|XP_001900778.1|	60S ribosomal protein L23 [Brugia malayi] gb|EDP30533.1| 60S ribosomal protein L23, putative [Brugia malayi]	660	1e-67
Contig10990	ref|XP_001902306.1|	RE06857p [Brugia malayi] gb|EDP28849.1| RE06857p, putative [Brugia malayi]	660	2e-67
Contig12371;	ref|XP_001513982.1|	PREDICTED: similar to KARP-1-binding protein 1 (KAB1) [Ornithorhynchus anatinus]	660	2e-67
Contig12738;	ref|XP_001696420.1|	cobalamin-dependent methionine synthase [Chlamydomonas reinhardtii] gb|EDP08397.1| cobalamin-dependent methionine synthase [Chlamydomonas reinhardtii]	660	2e-67
Contig13641	ref|XP_002634173.1|	C. briggsae CBR-HOE-1 protein [Caenorhabditis briggsae] emb|CAP22894.1| C. briggsae CBR-HOE-1 protein [Caenorhabditis briggsae]	660	2e-67
Contig1050	ref|NP_001022509.1|	hypothetical protein ZK1307.1 [Caenorhabditis elegans] sp|Q09359|YS11_CAEEL RecName: Full=Uncharacterized protein ZK1307.1	659	2e-67
Contig9105	gb|ABR87485.1|	small subunit ribosomal protein 8 [Koerneria sp. RS1982]	659	2e-67
Contig10830	emb|CAR63664.1|	putative Dynein Heavy Chain family member [Angiostrongylus cantonensis]	659	2e-67
Contig12371;	ref|XP_001377826.1|	PREDICTED: similar to KARP-1-binding protein 1 (KAB1) [Monodelphis domestica]	659	3e-67
Contig8828	ref|XP_002642105.1|	Hypothetical protein CBG18046 [Caenorhabditis briggsae] emb|CAP35573.1| Hypothetical protein CBG18046 [Caenorhabditis briggsae]	659	9e-67
Contig4555	ref|NP_499987.2|	hypothetical protein F56B3.8 [Caenorhabditis elegans] gb|AAK29833.2| Hypothetical protein F56B3.8 [Caenorhabditis elegans]	658	2e-67
Contig8590	pir||T15803	hypothetical protein C44B7.10 - Caenorhabditis elegans	657	2e-67
Contig4926	emb|CAM84573.1|	intestinal prolyl carboxypeptidase 1 [Haemonchus contortus]	657	9e-67
Contig1924	ref|NP_491004.1|	Fructose-1,6-BiPhosphatase family member (fbp-1) [Caenorhabditis elegans] emb|CAB69047.1| fructose-1,6-bisphosphatase [Caenorhabditis elegans] gb|AAF39910.1| Fructose-1,6-biphosphatase protein 1 [Caenorhabditis elegans]	656	3e-67
Contig8590	ref|NP_495409.3|	hypothetical protein C44B7.10 [Caenorhabditis elegans] gb|AAN63431.1| Hypothetical protein C44B7.10 [Caenorhabditis elegans]	656	3e-67
Contig7542	ref|XP_002630056.1|	C. briggsae CBR-PCN-1 protein [Caenorhabditis briggsae] emb|CAP32191.1| C. briggsae CBR-PCN-1 protein [Caenorhabditis briggsae]	655	4e-67
Contig13272;	ref|XP_002639893.1|	Hypothetical protein CBG08215 [Caenorhabditis briggsae] emb|CAP28087.1| Hypothetical protein CBG08215 [Caenorhabditis briggsae]	655	4e-67
Contig13479	ref|XP_001901133.1|	Proteasome A-type and B-type family protein [Brugia malayi] gb|EDP29813.1| Proteasome A-type and B-type family protein [Brugia malayi]	655	7e-67
Contig12738;	emb|CAL53105.1|	cobalamin-dependent methionine synthase (ISS) [Ostreococcus tauri]	655	8e-67
Contig12738;	ref|XP_001417046.1|	B12 dependent methionine synthase [Ostreococcus lucimarinus CCE9901] gb|ABO95339.1| B12 dependent methionine synthase [Ostreococcus lucimarinus CCE9901]	655	8e-67
Contig13206	ref|XP_001896992.1|	7B2 [Brugia malayi] gb|AAZ83722.1| chaperone 7B2 precursor [Brugia malayi] gb|EDP34171.1| 7B2, putative [Brugia malayi]	655	1e-66
Contig4374	ref|NP_001024374.1|	Heat Shock Protein family member (hsp-25) [Caenorhabditis elegans] gb|AAA68804.1| Heat shock protein protein 25, isoform a [Caenorhabditis elegans]	654	6e-67
Contig9748	ref|XP_001902415.1|	RNA-metabolising metallo-beta-lactamase family protein [Brugia malayi] gb|EDP28737.1| RNA-metabolising metallo-beta-lactamase family protein [Brugia malayi]	654	1e-66
Contig13289	ref|XP_001355085.1|	GA15370 [Drosophila pseudoobscura pseudoobscura] gb|EAL32141.1| GA15370 [Drosophila pseudoobscura pseudoobscura]	654	1e-66
Contig8590	ref|XP_002630445.1|	Hypothetical protein CBG11178 [Caenorhabditis briggsae] emb|CAP30373.1| Hypothetical protein CBG11178 [Caenorhabditis briggsae]	653	6e-67
Contig7598	ref|XP_002634958.1|	Hypothetical protein CBG13493 [Caenorhabditis briggsae] emb|CAP32281.1| Hypothetical protein CBG13493 [Caenorhabditis briggsae]	653	1e-66
Contig13289	ref|XP_002024434.1|	GL15869 [Drosophila persimilis] gb|EDW29875.1| GL15869 [Drosophila persimilis]	653	2e-66
Contig8828	ref|NP_497919.1|	hypothetical protein M88.2 [Caenorhabditis elegans] emb|CAA84334.2| C. elegans protein M88.2, confirmed by transcript evidence [Caenorhabditis elegans]	653	4e-66
Contig1526	ref|NP_492378.1|	hypothetical protein F36A2.3 [Caenorhabditis elegans]	652	8e-67
Contig8922	ref|NP_508988.2|	TBC (Tre-2/Bub2/Cdc16) domain family member (tbc-16) [Caenorhabditis elegans] gb|AAC69111.3| Hypothetical protein F49E10.1 [Caenorhabditis elegans]	652	1e-66
Contig9010	ref|XP_001898252.1|	60S ribosomal protein L19 [Brugia malayi] gb|EDP33231.1| 60S ribosomal protein L19, putative [Brugia malayi]	652	2e-66
Contig3827	gb|AAH81561.1|	H3 histone, family 3A [Homo sapiens]	651	1e-66
Contig14436	ref|XP_001602213.1|	PREDICTED: similar to ubiquitin-conjugating enzyme h isoform 1 [Nasonia vitripennis]	651	2e-66
Contig4800	sp|Q95PP1|API_OSTOS	RecName: Full=Aspartyl protease inhibitor; Flags: Precursor emb|CAD10783.1| aspartyl protease inhibitor [Ostertagia ostertagi]	650	2e-66
Contig14436	ref|XP_395791.2|	PREDICTED: similar to Ubiquitin-conjugating enzyme E2 H (Ubiquitin-protein ligase H) (Ubiquitin carrier protein H) (UBCH2) (E2-20K) [Apis mellifera]	650	2e-66
Contig10295	ref|NP_505920.1|	hypothetical protein C55A6.6 [Caenorhabditis elegans] emb|CAB02866.1| C. elegans protein C55A6.6, confirmed by transcript evidence [Caenorhabditis elegans]	650	4e-66
Contig14436	ref|XP_001865141.1|	ubiquitin-conjugating enzyme E2 H [Culex quinquefasciatus] gb|EDS41219.1| ubiquitin-conjugating enzyme E2 H [Culex quinquefasciatus]	649	2e-66
Contig1453	ref|NP_496210.2|	hypothetical protein F54B3.3 [Caenorhabditis elegans] emb|CAA88471.2| C. elegans protein F54B3.3, confirmed by transcript evidence [Caenorhabditis elegans]	649	3e-66
Contig2931	ref|XP_001898252.1|	60S ribosomal protein L19 [Brugia malayi] gb|EDP33231.1| 60S ribosomal protein L19, putative [Brugia malayi]	649	3e-66
Contig10185	ref|XP_001894815.1|	SD03319p [Brugia malayi] gb|EDP36337.1| SD03319p, putative [Brugia malayi]	649	4e-66
Contig11583	ref|NP_504559.1|	AdaPtin, Small chain (clathrin associated complex) family member (aps-1) [Caenorhabditis elegans] ref|XP_002636821.1| C. briggsae CBR-APS-1 protein [Caenorhabditis briggsae] gb|AAB65902.1| Adaptin, small chain (clathrin associated complex) protein 1 [Caen	648	2e-66
Contig6896	ref|XP_001892891.1|	cullin homolog 3 [Brugia malayi] gb|EDP38272.1| cullin homolog 3, putative [Brugia malayi]	648	3e-66
Contig7069	ref|NP_001041162.1|	Bacterially Un-Swollen (M. nematophilum resistant) family member (bus-19) [Caenorhabditis elegans] emb|CAB01241.2| C. elegans protein T07F10.4a, confirmed by transcript evidence [Caenorhabditis elegans]	648	3e-66
Contig7697	ref|NP_001023176.1|	hypothetical protein F33D4.8 [Caenorhabditis elegans] sp|Q688C0|RT24_CAEEL RecName: Full=28S ribosomal protein S24, mitochondrial; Short=S24mt; Short=MRP-S24; Flags: Precursor gb|AAU05573.1| Hypothetical protein F33D4.8 [Caenorhabditis elegans]	648	3e-66
Contig11362	ref|XP_001512879.1|	PREDICTED: similar to dipeptidylpeptidase 4 [Ornithorhynchus anatinus]	648	3e-66
Contig14143	ref|XP_002648989.1|	C. briggsae CBR-GRS-1 protein [Caenorhabditis briggsae] emb|CAP38159.1| C. briggsae CBR-GRS-1 protein [Caenorhabditis briggsae]	648	3e-66
Contig14436	ref|XP_001656897.1|	ubiquitin-conjugating enzyme h [Aedes aegypti] gb|EAT34103.1| ubiquitin-conjugating enzyme h [Aedes aegypti]	648	3e-66
Contig13495;	ref|NP_001006558.1|	glycogenin 1 [Gallus gallus] emb|CAG32043.1| hypothetical protein [Gallus gallus]	648	4e-66
Contig8643	ref|NP_505959.1|	TREhalase family member (tre-3) [Caenorhabditis elegans] emb|CAB01250.1| C. elegans protein W05E10.4, confirmed by transcript evidence [Caenorhabditis elegans] emb|CAD54509.1| trehalase [Caenorhabditis elegans]	648	6e-66
Contig1464	ref|XP_002646072.1|	C. briggsae CBR-PBS-2 protein [Caenorhabditis briggsae] emb|CAP27858.1| C. briggsae CBR-PBS-2 protein [Caenorhabditis briggsae]	647	3e-66
Contig11362	ref|XP_001374223.1|	PREDICTED: similar to dipeptidyl peptidase IV [Monodelphis domestica]	647	3e-66
Contig11362	ref|NP_001034279.1|	dipeptidylpeptidase IV [Macaca mulatta] gb|ABC55719.1| dipeptidylpeptidase IV [Macaca mulatta]	647	4e-66
Contig11362	ref|NP_001126341.1|	dipeptidyl-peptidase 4 [Pongo abelii] emb|CAH92293.1| hypothetical protein [Pongo abelii]	647	4e-66
Contig13469	ref|XP_001899567.1|	guanine nucleotide-binding protein alpha-7 subunit [Brugia malayi] gb|EDP32375.1| guanine nucleotide-binding protein alpha-7 subunit, putative [Brugia malayi]	647	4e-66
Contig14143	ref|NP_871640.1|	Glycyl tRNA Synthetase family member (grs-1) [Caenorhabditis elegans] gb|AAN65294.1| Glycyl trna synthetase protein 1, isoform b [Caenorhabditis elegans]	647	4e-66
Contig14143	pir||T16843	hypothetical protein T10F2.1 - Caenorhabditis elegans	647	4e-66
Contig10295	ref|XP_002636543.1|	Hypothetical protein CBG23230 [Caenorhabditis briggsae] emb|CAP39766.1| Hypothetical protein CBG23230 [Caenorhabditis briggsae]	647	9e-66
Contig13256	emb|CAC28136.1|	aspartic protease Asp1 [Ostertagia ostertagi]	647	2e-65
Contig9870	ref|XP_001601463.1|	PREDICTED: similar to GA15568-PA [Nasonia vitripennis]	646	4e-66
Contig13272;	ref|NP_492210.2|	hypothetical protein K04G2.2 [Caenorhabditis elegans] emb|CAB00039.2| C. elegans protein K04G2.2, confirmed by transcript evidence [Caenorhabditis elegans]	646	4e-66
Contig7963	ref|NP_502029.1|	hypothetical protein ZK593.1 [Caenorhabditis elegans] emb|CAA93424.2| C. elegans protein ZK593.1, confirmed by transcript evidence [Caenorhabditis elegans]	646	6e-66
Contig14543;	ref|XP_864141.1|	PREDICTED: similar to ubiquitin protein ligase E3B isoform a isoform 4 [Canis familiaris]	646	7e-66
Contig4267	gb|ACV21039.1|	large subunit ribosomal protein 23 [Koerneria sudhausi]	645	6e-66
Contig13659	ref|XP_002644843.1|	Hypothetical protein CBG05011 [Caenorhabditis briggsae] emb|CAP25602.1| Hypothetical protein CBG05011 [Caenorhabditis briggsae]	645	6e-66
Contig14143	ref|NP_498093.1|	Glycyl tRNA Synthetase family member (grs-1) [Caenorhabditis elegans] sp|Q10039|SYG_CAEEL RecName: Full=Glycyl-tRNA synthetase; AltName: Full=Glycine--tRNA ligase; Short=GlyRS gb|AAK21465.2| Glycyl trna synthetase protein 1, isoform a [Caenorhabditis eleg	645	7e-66
Contig9870	ref|XP_623291.1|	PREDICTED: similar to retina aberrant in pattern CG3000-PA, isoform A isoform 1 [Apis mellifera]	644	8e-66
Contig11069	gb|AAV83999.1|	24 kDa excretory/secretory protein [Haemonchus contortus]	644	8e-66
Contig12303	ref|NP_491338.2|	TU elongation Factor (EF-Tu), Mitochondrial family member (tufm-2) [Caenorhabditis elegans] dbj|BAA31345.1| mitochondrial elongation factor Tu homologue [Caenorhabditis elegans] gb|AAN84843.1| Tu elongation factor (ef-tu), mitochondrial protein 2 [Caenorh	644	9e-66
Contig7993	ref|NP_495564.2|	Serpentine Receptor, class O (opsin) family member (sro-1) [Caenorhabditis elegans] gb|AAB93339.2| Serpentine receptor, class o (opsin) protein 1 [Caenorhabditis elegans]	643	1e-65
Contig8988	ref|XP_002631313.1|	C. briggsae CBR-ALH-8 protein [Caenorhabditis briggsae] emb|CAP23512.1| C. briggsae CBR-ALH-8 protein [Caenorhabditis briggsae]	642	1e-65
Contig8988	ref|NP_001022078.1|	ALdehyde deHydrogenase family member (alh-8) [Caenorhabditis elegans] sp|P52713|MMSA_CAEEL RecName: Full=Probable methylmalonate-semialdehyde dehydrogenase [acylating], mitochondrial; Short=MMSDH; Short=Malonate-semialdehyde dehydrogenase [acylating]; Fla	642	1e-65
Contig2270	ref|XP_002642217.1|	C. briggsae CBR-MMAB-1 protein [Caenorhabditis briggsae] emb|CAP35686.1| C. briggsae CBR-MMAB-1 protein [Caenorhabditis briggsae]	641	2e-65
Contig11479	ref|NP_490770.1|	hypothetical protein Y18H1A.4 [Caenorhabditis elegans] gb|AAK21514.2| Hypothetical protein Y18H1A.4 [Caenorhabditis elegans]	641	2e-65
Contig13641	ref|NP_001023109.1|	Homolog Of ELAC2 (cancer susceptibility locus) family member (hoe-1) [Caenorhabditis elegans] sp|O44476|RNZ_CAEEL RecName: Full=Ribonuclease Z; Short=RNase Z; AltName: Full=tRNase Z; AltName: Full=tRNA 3 endonuclease; AltName: Full=Homolog of ELAC2 protei	641	3e-65
Contig11602;	ref|NP_510795.1|	hypothetical protein T25G12.2 [Caenorhabditis elegans] gb|AAC69018.1| Hypothetical protein T25G12.2 [Caenorhabditis elegans]	641	7e-65
Contig11583	ref|XP_001896201.1|	adapter-related protein complex 1 sigma 1B subunit [Brugia malayi] gb|EDP34955.1| adapter-related protein complex 1 sigma 1B subunit, putative [Brugia malayi]	640	2e-65
Contig2534	ref|XP_002640510.1|	Hypothetical protein CBG13650 [Caenorhabditis briggsae] emb|CAP32417.1| Hypothetical protein CBG13650 [Caenorhabditis briggsae]	640	4e-65
Contig13641	ref|NP_001023110.1|	Homolog Of ELAC2 (cancer susceptibility locus) family member (hoe-1) [Caenorhabditis elegans] gb|AAT27250.1| Homolog of elac2 (cancer susceptibility locus) protein 1, isoform b, partially confirmed by transcript evidence [Caenorhabditis elegans]	640	4e-65
Contig10411	ref|XP_002597489.1|	hypothetical protein BRAFLDRAFT_222910 [Branchiostoma floridae] gb|EEN53501.1| hypothetical protein BRAFLDRAFT_222910 [Branchiostoma floridae]	640	6e-65
Contig11069	gb|AAC47714.1|	24 kDa excretory/secretory protein [Haemonchus contortus]	639	4e-65
Contig10295	ref|NP_505919.3|	hypothetical protein C55A6.3 [Caenorhabditis elegans] emb|CAB02863.3| C. elegans protein C55A6.3, partially confirmed by transcript evidence [Caenorhabditis elegans]	639	6e-65
Contig14365	ref|XP_002634018.1|	C. briggsae CBR-ISP-1 protein [Caenorhabditis briggsae] emb|CAP23049.1| C. briggsae CBR-ISP-1 protein [Caenorhabditis briggsae]	638	3e-65
Contig1616	ref|NP_001021838.1|	Glucose-6-Phosphate Isomerase family member (gpi-1) [Caenorhabditis elegans] emb|CAE54920.1| C. elegans protein Y87G2A.8b, confirmed by transcript evidence [Caenorhabditis elegans]	638	4e-65
Contig4542	ref|XP_002639122.1|	Hypothetical protein CBG14941 [Caenorhabditis briggsae] emb|CAP33345.1| Hypothetical protein CBG14941 [Caenorhabditis briggsae]	638	4e-65
Contig6594	emb|CAD20737.1|	thioredoxin peroxidase [Ostertagia ostertagi]	638	4e-65
Contig8922	ref|XP_002644763.1|	Hypothetical protein CBG14774 [Caenorhabditis briggsae] emb|CAP33202.1| Hypothetical protein CBG14774 [Caenorhabditis briggsae]	638	5e-65
Contig8194	ref|NP_505420.1|	hypothetical protein K07B1.7 [Caenorhabditis elegans] gb|AAL08042.1|AF003384_10 Hypothetical protein K07B1.7b [Caenorhabditis elegans]	638	6e-65
Contig13473	ref|XP_001898546.1|	Sugar transporter family protein [Brugia malayi] gb|EDP32612.1| Sugar transporter family protein [Brugia malayi]	638	8e-65
Contig2714	ref|XP_002641207.1|	Hypothetical protein CBG09068 [Caenorhabditis briggsae] emb|CAP28718.1| Hypothetical protein CBG09068 [Caenorhabditis briggsae]	638	1e-64
Contig12165	ref|XP_002645687.1|	C. briggsae CBR-ALG-1 protein [Caenorhabditis briggsae] emb|CAP27703.1| C. briggsae CBR-ALG-1 protein [Caenorhabditis briggsae]	637	4e-65
Contig12080	ref|XP_002639279.1|	Hypothetical protein CBG03843 [Caenorhabditis briggsae] emb|CAP24666.1| Hypothetical protein CBG03843 [Caenorhabditis briggsae]	637	5e-65
Contig13362	ref|NP_495786.1|	hypothetical protein F22B5.10 [Caenorhabditis elegans] emb|CAA90361.1| C. elegans protein F22B5.10, confirmed by transcript evidence [Caenorhabditis elegans]	637	8e-65
Contig977	ref|XP_001894893.1|	MiaB-like tRNA modifying enzyme, archaeal-type family protein [Brugia malayi] gb|EDP36257.1| MiaB-like tRNA modifying enzyme, archaeal-type family protein [Brugia malayi]	637	1e-64
Contig10802	ref|XP_002632476.1|	Hypothetical protein CBG13710 [Caenorhabditis briggsae] emb|CAP32462.1| Hypothetical protein CBG13710 [Caenorhabditis briggsae]	637	2e-64
Contig12165	ref|NP_510322.2|	Argonaute (plant)-Like Gene family member (alg-1) [Caenorhabditis elegans]	636	6e-65
Contig12165	gb|ABA18180.1|	argonaute-like [Caenorhabditis elegans]	636	6e-65
Contig4720	ref|XP_417287.1|	PREDICTED: hypothetical protein [Gallus gallus]	636	7e-65
Contig8264	ref|NP_506561.1|	CYclophyliN family member (cyn-1) [Caenorhabditis elegans] sp|P52009|CYP1_CAEEL RecName: Full=Peptidyl-prolyl cis-trans isomerase 1; Short=PPIase; Short=Rotamase; AltName: Full=Cyclophilin-1 gb|AAC47116.1| cyclophilin-1 [Caenorhabditis elegans] emb|CAA220	636	7e-65
Contig13357	ref|NP_491955.1|	hypothetical protein K02F2.2 [Caenorhabditis elegans] sp|P27604|SAHH_CAEEL RecName: Full=Adenosylhomocysteinase; Short=AdoHcyase; AltName: Full=S-adenosyl-L-homocysteine hydrolase; AltName: Full=Protein dumpy-14 gb|AAA28062.1| S-adenosylhomocysteine hydro	635	8e-65
Contig9247	ref|XP_001900638.1|	Elongation factor Tu GTP binding domain containing protein [Brugia malayi] gb|EDP30393.1| Elongation factor Tu GTP binding domain containing protein [Brugia malayi]	635	9e-65
Contig9150	ref|XP_001902459.1|	brahma associated protein 60 kDa [Brugia malayi] gb|EDP28690.1| brahma associated protein 60 kDa, putative [Brugia malayi]	635	1e-64
Contig5257	ref|XP_001902677.1|	5'-nucleotidase, cytosolic III [Brugia malayi] gb|EDP28474.1| 5'-nucleotidase, cytosolic III, putative [Brugia malayi]	635	3e-64
Contig4558	ref|NP_001022566.1|	RaBPHilin family member (rbf-1) [Caenorhabditis elegans] gb|AAL32217.1|U00032_8 Rabphilin protein 1, isoform b [Caenorhabditis elegans]	634	1e-64
Contig3305	ref|NP_492076.1|	hypothetical protein F52A8.6 [Caenorhabditis elegans]	634	2e-64
Contig11221;	ref|NP_001024823.1|	Nematode Kynurenine AminoTransferase family member (nkat-3) [Caenorhabditis elegans] emb|CAI46593.1| C. elegans protein R03A10.4b, partially confirmed by transcript evidence [Caenorhabditis elegans]	634	2e-64
Contig11221;	ref|NP_001024822.1|	Nematode Kynurenine AminoTransferase family member (nkat-3) [Caenorhabditis elegans] emb|CAA93673.2| C. elegans protein R03A10.4a, partially confirmed by transcript evidence [Caenorhabditis elegans]	634	2e-64
Contig9621	ref|XP_314471.2|	AGAP010498-PA [Anopheles gambiae str. PEST] gb|EAA09976.2| AGAP010498-PA [Anopheles gambiae str. PEST]	634	4e-64
Contig7188	ref|XP_002639838.1|	Hypothetical protein CBG12186 [Caenorhabditis briggsae] emb|CAP31237.1| Hypothetical protein CBG12186 [Caenorhabditis briggsae]	633	1e-64
Contig13357	ref|XP_002640240.1|	Hypothetical protein CBG12756 [Caenorhabditis briggsae] emb|CAP31687.1| Hypothetical protein CBG12756 [Caenorhabditis briggsae]	633	1e-64
Contig12303	dbj|BAF30981.1|	mitochondrial elongation factor Tu2 precousor [Caenorhabditis briggsae]	633	2e-64
Contig9621	ref|NP_001134606.1|	RNA 3-terminal phosphate cyclase-like protein [Salmo salar] gb|ACI68178.1| RNA 3-terminal phosphate cyclase-like protein [Salmo salar]	632	7e-64
Contig7950	ref|XP_002642268.1|	C. briggsae CBR-ACT-5 protein [Caenorhabditis briggsae] emb|CAP35737.1| C. briggsae CBR-ACT-5 protein [Caenorhabditis briggsae]	631	3e-64
Contig6930	ref|NP_498534.2|	ectopic membrane RuFfLes in embryo family member (rfl-1) [Caenorhabditis elegans] sp|Q19360|UBA3_CAEEL RecName: Full=NEDD8-activating enzyme E1 catalytic subunit; AltName: Full=Ubiquitin-activating enzyme 3 homolog; AltName: Full=Ectopic membrane ruffles	631	4e-64
Contig9010	ref|NP_491608.1|	Ribosomal Protein, Large subunit family member (rpl-19) [Caenorhabditis elegans] sp|O02639|RL19_CAEEL RecName: Full=60S ribosomal protein L19 gb|AAB53979.1| Ribosomal protein, large subunit protein 19 [Caenorhabditis elegans]	631	4e-64
Contig13659	ref|NP_741810.1|	hypothetical protein C14F11.1 [Caenorhabditis elegans] gb|AAA80361.1| Hypothetical protein C14F11.1a [Caenorhabditis elegans]	630	3e-64
Contig4375	emb|CAD23183.1|	ancylostoma-secreted protein-like protein [Ostertagia ostertagi]	630	4e-64
Contig12165	ref|XP_001894256.1|	argonaute 2 [Brugia malayi] gb|EDP36908.1| argonaute 2, putative [Brugia malayi]	630	4e-64
Contig9010	ref|XP_002640009.1|	C. briggsae CBR-RPL-19 protein [Caenorhabditis briggsae] emb|CAP31454.2| C. briggsae CBR-RPL-19 protein [Caenorhabditis briggsae]	630	6e-64
Contig10171	ref|NP_509242.1|	hypothetical protein C07D8.6 [Caenorhabditis elegans] pdb|1QWK|A Chain A, Structural Genomics Of Caenorhabditis Elegans: Hypothetical 35.2 Kda Protein (Aldose Reductase Family Member) gb|AAB37976.1| Hypothetical protein C07D8.6 [Caenorhabditis elegans]	630	6e-64
Contig9105	gb|ACY69893.1|	ribosomal protein S8e [Cimex lectularius]	629	5e-64
Contig12899	ref|XP_001900589.1|	probable protein disulfide-isomerase [Brugia malayi] gb|EDP30803.1| probable protein disulfide-isomerase, putative [Brugia malayi]	629	7e-64
Contig339	emb|CAZ65484.1|	C. elegans protein F02H6.5c, confirmed by transcript evidence [Caenorhabditis elegans]	629	8e-64
Contig12899	ref|XP_001900589.1|	probable protein disulfide-isomerase [Brugia malayi] gb|EDP30803.1| probable protein disulfide-isomerase, putative [Brugia malayi]	629	4e-11
Contig12899	ref|XP_001900589.1|	probable protein disulfide-isomerase [Brugia malayi] gb|EDP30803.1| probable protein disulfide-isomerase, putative [Brugia malayi]	629	3e-10
Contig12571	emb|CAR63535.1|	putative transcription factor yin yang 2 [Angiostrongylus cantonensis]	628	7e-64
Contig877	ref|XP_002634210.1|	Hypothetical protein CBG01779 [Caenorhabditis briggsae] emb|CAP22857.1| Hypothetical protein CBG01779 [Caenorhabditis briggsae]	627	7e-64
Contig3816	ref|XP_002634096.1|	Hypothetical protein CBG01646 [Caenorhabditis briggsae] sp|A8WR63|CTU1_CAEBR RecName: Full=Cytoplasmic tRNA 2-thiolation protein 1; AltName: Full=Cytoplasmic tRNA adenylyltransferase 1; AltName: Full=Thiolation of uridine in tRNA protein 1 emb|CAP22971.1|	627	7e-64
Contig10877;	ref|XP_002642775.1|	C. briggsae CBR-NEX-1 protein [Caenorhabditis briggsae] emb|CAP38050.1| C. briggsae CBR-NEX-1 protein [Caenorhabditis briggsae]	627	2e-63
Contig12488	ref|XP_001894284.1|	40S ribosomal protein S16 [Brugia malayi] gb|EDP36865.1| 40S ribosomal protein S16, putative [Brugia malayi]	626	1e-63
Contig14335	gb|AAF86584.1|	cathepsin L cysteine protease [Haemonchus contortus]	626	1e-63
Contig8164	gb|ACO15781.1|	Hypothetical protein F40G9.17 [Caenorhabditis elegans]	626	2e-63
Contig926	ref|NP_510033.2|	hypothetical protein M153.2 [Caenorhabditis elegans]	625	2e-63
Contig10877;	ref|NP_498109.1|	anNEXin family member (nex-1) [Caenorhabditis elegans] gb|AAB52702.1| Annexin family protein 1 [Caenorhabditis elegans] gb|AAA99775.1| NEX1 annexin [Caenorhabditis elegans]	625	5e-63
Contig10570	gb|AAP41028.1|	arginine kinase [Heterodera glycines]	624	2e-63
Contig13095;	ref|NP_492849.3|	CalPoNin family member (cpn-4) [Caenorhabditis elegans] pir||T37200 hypothetical protein F49D11.8 - Caenorhabditis elegans gb|AAB96713.3| Calponin protein 4, confirmed by transcript evidence [Caenorhabditis elegans]	624	2e-63
Contig5433	emb|CAJ43810.1|	astacin-like metalloprotease [Haemonchus contortus]	623	2e-63
Contig14365	ref|NP_501361.1|	Iron-Sulfur Protein family member (isp-1) [Caenorhabditis elegans] gb|AAB92071.1| Iron-sulfur protein protein 1 [Caenorhabditis elegans]	623	2e-63
Contig11221;	ref|XP_002645938.1|	C. briggsae CBR-NKAT-3 protein [Caenorhabditis briggsae] emb|CAP27452.1| C. briggsae CBR-NKAT-3 protein [Caenorhabditis briggsae]	623	3e-63
Contig11262;	ref|NP_498556.1|	hypothetical protein B0280.3 [Caenorhabditis elegans] sp|P41994|RPIA_CAEEL RecName: Full=Probable-ribose 5-phosphate isomerase; AltName: Full=Phosphoriboisomerase gb|AAA19091.1| Hypothetical protein B0280.3 [Caenorhabditis elegans]	623	3e-63
Contig14272	pir||T20512	hypothetical protein F02E9.6 - Caenorhabditis elegans	623	5e-63
Contig1562	ref|XP_002631322.1|	C. briggsae CBR-TRS-1 protein [Caenorhabditis briggsae] emb|CAP23504.1| C. briggsae CBR-TRS-1 protein [Caenorhabditis briggsae]	622	2e-63
Contig8643	ref|XP_002636587.1|	C. briggsae CBR-TRE-3 protein [Caenorhabditis briggsae] emb|CAP39722.1| C. briggsae CBR-TRE-3 protein [Caenorhabditis briggsae]	622	6e-63
Contig7658	gb|ACD86921.1|	ARX-6 [Caenorhabditis brenneri]	621	4e-63
Contig1057	ref|XP_001896636.1|	metallopeptidase family M24 containing protein [Brugia malayi] gb|EDP34514.1| metallopeptidase family M24 containing protein [Brugia malayi]	621	5e-63
Contig8323	emb|CAR63585.1|	putative MAD-Like family member [Angiostrongylus cantonensis]	621	6e-63
Contig12713	ref|XP_001952392.1|	PREDICTED: similar to pyrroline-5-carboxylate dehydrogenase [Acyrthosiphon pisum]	621	7e-63
Contig7191	emb|CAR63688.1|	putative Heat Shock Protein [Angiostrongylus cantonensis]	620	4e-63
Contig14335	gb|AAM55195.1|AF412313_1	cathepsin L cysteine protease [Haemonchus contortus] gb|AAL14224.1| cathepsin L [Haemonchus contortus]	620	5e-63
Contig205	gb|ACS66689.1|	RNA polymerase II B subunit [Caenorhabditis brenneri]	619	6e-63
Contig13362	ref|XP_001894705.1|	hypothetical protein [Brugia malayi] gb|EDP36440.1| conserved hypothetical protein [Brugia malayi]	618	1e-62
Contig727	ref|XP_002637561.1|	Hypothetical protein CBG19294 [Caenorhabditis briggsae] emb|CAP36569.1| Hypothetical protein CBG19294 [Caenorhabditis briggsae]	618	2e-62
Contig14173	ref|XP_002636541.1|	Hypothetical protein CBG23228 [Caenorhabditis briggsae] emb|CAP39768.1| Hypothetical protein CBG23228 [Caenorhabditis briggsae]	618	3e-62
Contig119	ref|XP_002635040.1|	C. briggsae CBR-PBS-1 protein [Caenorhabditis briggsae] emb|CAP32364.1| C. briggsae CBR-PBS-1 protein [Caenorhabditis briggsae]	616	1e-62
Contig3897	ref|XP_002636877.1|	Hypothetical protein CBG09336 [Caenorhabditis briggsae] emb|CAP29233.1| Hypothetical protein CBG09336 [Caenorhabditis briggsae]	616	1e-62
Contig14279	ref|XP_395869.3|	PREDICTED: similar to CG1017-PA [Apis mellifera]	616	3e-62
Contig1618	ref|NP_497831.1|	CCDC (human Coiled Coil Domain Containing) homolog family member (ccdc-55) [Caenorhabditis elegans] sp|Q09252|CCD55_CAEEL RecName: Full=Coiled-coil domain-containing protein 55 homolog emb|CAA86744.1| C. elegans protein C16C10.6, confirmed by transcript e	616	6e-62
Contig6627	ref|XP_002641343.1|	C. briggsae CBR-DPY-18 protein [Caenorhabditis briggsae] emb|CAJ98658.1| prolyl 4-hydroxylase [Caenorhabditis briggsae] emb|CAP32021.1| C. briggsae CBR-DPY-18 protein [Caenorhabditis briggsae]	615	2e-62
Contig14524	ref|XP_002632604.1|	Hypothetical protein CBG21508 [Caenorhabditis briggsae] emb|CAP38285.1| Hypothetical protein CBG21508 [Caenorhabditis briggsae]	615	2e-62
Contig12190	ref|NP_490725.2|	hypothetical protein R119.2 [Caenorhabditis elegans] gb|AAC16431.2| Hypothetical protein R119.2 [Caenorhabditis elegans]	615	3e-62
Contig9951;	ref|XP_785579.1|	PREDICTED: similar to KIAA0877-like [Strongylocentrotus purpuratus] ref|XP_001187578.1| PREDICTED: similar to KIAA0877-like [Strongylocentrotus purpuratus]	615	9e-62
Contig7750	ref|NP_509871.2|	Heparan SulphoTransferase family member (hst-2) [Caenorhabditis elegans] sp|O17645|HST2_CAEEL RecName: Full=Heparan sulfate 2-O-sulfotransferase hst-2; Short=Heparan sulfotransferase 2; AltName: Full=HS2ST1 homolog emb|CAB03945.2| C. elegans protein C34F6	614	2e-62
Contig7325	ref|NP_001023126.1|	Cleavage and Polyadenylation Specificity Factor family member (cpsf-4) [Caenorhabditis elegans] emb|CAE45045.1| C. elegans protein F11A10.8, confirmed by transcript evidence [Caenorhabditis elegans]	614	3e-62
Contig8610	ref|XP_001369944.1|	PREDICTED: similar to splicing factor 3b, subunit 1 [Monodelphis domestica]	614	3e-62
Contig11262;	ref|XP_002641901.1|	Hypothetical protein CBG16597 [Caenorhabditis briggsae] emb|CAP34518.1| Hypothetical protein CBG16597 [Caenorhabditis briggsae]	614	3e-62
Contig13095;	ref|XP_002646548.1|	C. briggsae CBR-CPN-4 protein [Caenorhabditis briggsae] emb|CAP37419.1| C. briggsae CBR-CPN-4 protein [Caenorhabditis briggsae]	614	3e-62
Contig9748	ref|NP_495706.2|	hypothetical protein F10B5.8 [Caenorhabditis elegans]	614	5e-62
Contig1441	ref|NP_492120.1|	Methylmalonyl-CoA Epimerase family member (mce-1) [Caenorhabditis elegans] emb|CAA98118.1| C. elegans protein D2030.5, confirmed by transcript evidence [Caenorhabditis elegans] gb|AAT92095.1| mitochondrial methylmalonyl-CoA epimerase [Caenorhabditis elega	613	3e-62
Contig8610	ref|XP_002192675.1|	PREDICTED: splicing factor 3b, subunit 1, 155kDa [Taeniopygia guttata]	613	3e-62
Contig8610	ref|XP_421912.2|	PREDICTED: similar to splicing factor 3b, subunit 1 [Gallus gallus]	613	3e-62
Contig10411	ref|XP_001892769.1|	KIAA0033 [Brugia malayi] gb|EDP38394.1| KIAA0033, putative [Brugia malayi]	613	7e-62
Contig14524	ref|NP_502793.1|	hypothetical protein Y57G11C.15 [Caenorhabditis elegans] emb|CAB16516.1| C. elegans protein Y57G11C.15, confirmed by transcript evidence [Caenorhabditis elegans]	612	3e-62
Contig14541	ref|XP_002198343.1|	PREDICTED: ADP-ribosylation factor-like 6 interacting protein [Taeniopygia guttata]	612	4e-62
Contig13855	ref|NP_001022935.1|	hypothetical protein Y71D11A.3 [Caenorhabditis elegans] sp|Q8T8B9|ACMSD_CAEEL RecName: Full=2-amino-3-carboxymuconate-6-semialdehyde decarboxylase dbj|BAB86940.1| 2-amino-3-carboxylmuconate-6-semialdehyde decarboxylase [Caenorhabditis elegans] gb|AAN39661	611	5e-62
Contig14541	gb|ACI49170.1|	hypothetical protein Csp3_JD01.002 [Caenorhabditis sp. PS1010]	611	6e-62
Contig12190	ref|XP_002638890.1|	Hypothetical protein CBG22114 [Caenorhabditis briggsae] emb|CAP38769.1| Hypothetical protein CBG22114 [Caenorhabditis briggsae]	611	8e-62
Contig13855	ref|NP_497336.3|	hypothetical protein Y71D11A.3 [Caenorhabditis elegans] gb|AAK85508.1|AC006816_3 Hypothetical protein Y71D11A.3a [Caenorhabditis elegans]	610	6e-62
Contig8610	ref|XP_516006.2|	PREDICTED: splicing factor 3b, subunit 1 [Pan troglodytes]	610	7e-62
Contig8610	ref|XP_870122.2|	PREDICTED: similar to splicing factor 3b, subunit 1 isoform 2 [Bos taurus]	610	7e-62
Contig12077	gb|AAA65224.1|	polyadenylate-binding protein [Caenorhabditis elegans]	610	7e-62
Contig14541	ref|XP_001509637.1|	PREDICTED: similar to hCG1994130 [Ornithorhynchus anatinus]	610	7e-62
Contig1536	ref|XP_002637424.1|	Hypothetical protein CBG19133 [Caenorhabditis briggsae] emb|CAP36432.1| Hypothetical protein CBG19133 [Caenorhabditis briggsae]	610	8e-62
Contig11026	ref|XP_002631151.1|	Hypothetical protein CBG02935 [Caenorhabditis briggsae] emb|CAP23675.1| Hypothetical protein CBG02935 [Caenorhabditis briggsae]	610	1e-61
Contig12811	ref|XP_001900448.1|	HT014 [Brugia malayi] gb|EDP30662.1| HT014, putative [Brugia malayi]	610	1e-61
Contig11196	ref|XP_001895665.1|	myosin [Brugia malayi] gb|EDP35490.1| myosin, putative [Brugia malayi]	609	8e-62
Contig12077	ref|NP_001021709.1|	PolyA Binding protein family member (pab-1) [Caenorhabditis elegans] emb|CAA21572.1| C. elegans protein Y106G6H.2a, confirmed by transcript evidence [Caenorhabditis elegans]	609	8e-62
Contig14524	ref|XP_001899170.1|	probable transport protein Sec61 alpha subunit [Brugia malayi] gb|EDP31978.1| probable transport protein Sec61 alpha subunit, putative [Brugia malayi]	609	8e-62
Contig14541	ref|XP_862159.1|	PREDICTED: similar to ARL-6 interacting protein-1 (Aip-1) isoform 8 [Canis familiaris]	609	8e-62
Contig14541	gb|EAW50259.1|	hCG1994130, isoform CRA_d [Homo sapiens]	609	9e-62
Contig7992	ref|NP_498593.1|	hypothetical protein R151.10 [Caenorhabditis elegans] gb|AAD37862.1|AF143147_1 R151.8A protein [Caenorhabditis elegans] gb|AAK29860.1| Hypothetical protein R151.10 [Caenorhabditis elegans]	609	2e-61
Contig9720	ref|XP_001901888.1|	cyclophilin-type peptidyl-prolyl cis-trans isomerase-13, Bmcyp-13 [Brugia malayi] gb|EDP29447.1| cyclophilin-type peptidyl-prolyl cis-trans isomerase-13, Bmcyp-13 [Brugia malayi]	609	2e-61
Contig14335	gb|ABW25047.1|	cathepsin L-like protease [Strongylus vulgaris]	608	1e-61
Contig14335	gb|ABW25046.1|	cathepsin L-like protease [Strongylus vulgaris]	608	1e-61
Contig9683	ref|NP_496489.1|	proteasome Regulatory Particle, Non-ATPase-like family member (rpn-12) [Caenorhabditis elegans] sp|Q23449|PSMD8_CAEEL RecName: Full=26S proteasome non-ATPase regulatory subunit 8; AltName: Full=26S proteasome regulatory subunit rpn-12 emb|CAA93778.1| C. e	608	2e-61
Contig8643	ref|XP_001902903.1|	Trehalase protein 5 [Brugia malayi] gb|EDP28249.1| Trehalase protein 5, putative [Brugia malayi]	608	3e-61
Contig10678	ref|XP_002630035.1|	C. briggsae CBR-LACT-2 protein [Caenorhabditis briggsae] emb|CAP32212.1| C. briggsae CBR-LACT-2 protein [Caenorhabditis briggsae]	607	1e-61
Contig12077	ref|XP_002639761.1|	C. briggsae CBR-PAB-1 protein [Caenorhabditis briggsae] emb|CAP23361.1| C. briggsae CBR-PAB-1 protein [Caenorhabditis briggsae]	607	1e-61
Contig2788;	sp|Q27665|K6PF_HAECO	RecName: Full=6-phosphofructokinase; Short=Phosphofructokinase; AltName: Full=Phosphohexokinase gb|AAA29181.1| ADP:D-fructose-6-phosphate 1-phosphotransferase [Haemonchus contortus]	607	2e-61
Contig12077	ref|NP_510260.1|	PolyA Binding protein family member (pab-2) [Caenorhabditis elegans] emb|CAA90444.1| C. elegans protein F18H3.3a, confirmed by transcript evidence [Caenorhabditis elegans]	607	2e-61
Contig14143	ref|XP_001896091.1|	glycyl-tRNA synthetase [Brugia malayi] gb|EDP35064.1| glycyl-tRNA synthetase, putative [Brugia malayi]	607	2e-61
Contig9951;	ref|XP_002596833.1|	hypothetical protein BRAFLDRAFT_269194 [Branchiostoma floridae] gb|EEN52845.1| hypothetical protein BRAFLDRAFT_269194 [Branchiostoma floridae]	607	7e-61
Contig14103	ref|XP_001895113.1|	ubiquitin-conjugating enzyme E2-19 kDa [Brugia malayi] gb|EDP36029.1| ubiquitin-conjugating enzyme E2-19 kDa, putative [Brugia malayi]	606	2e-61
Contig8818	ref|XP_002631564.1|	Hypothetical protein CBG20740 [Caenorhabditis briggsae] emb|CAP37696.1| Hypothetical protein CBG20740 [Caenorhabditis briggsae]	606	3e-61
Contig14615	ref|XP_002639760.1|	Hypothetical protein CBG02206 [Caenorhabditis briggsae] emb|CAP23362.1| Hypothetical protein CBG02206 [Caenorhabditis briggsae]	606	3e-61
Contig8818	ref|NP_496925.1|	hypothetical protein Y39G8B.1 [Caenorhabditis elegans] emb|CAB54385.1| C. elegans protein Y39G8B.1a, confirmed by transcript evidence [Caenorhabditis elegans]	605	3e-61
Contig11828	ref|NP_503357.1|	hypothetical protein Y50D4C.2 [Caenorhabditis elegans] gb|AAK68507.1|AC025722_2 Hypothetical protein Y50D4C.2 [Caenorhabditis elegans]	605	3e-61
Contig12303	pir||H87753	protein C43E11.4 [imported] - Caenorhabditis elegans	605	3e-61
Contig13371	gb|ABO26651.1|	nucleoside diphosphate kinase B [Haliotis discus discus]	605	3e-61
Contig10171	ref|XP_002645025.1|	Hypothetical protein CBG11027 [Caenorhabditis briggsae] emb|CAP30263.1| Hypothetical protein CBG11027 [Caenorhabditis briggsae]	605	5e-61
Contig11196	gb|AAB47548.1|	similar to nonmuscle myosin essential light chain encoded by GenBank Accession Number U25057 [Toxocara canis]	604	3e-61
Contig11583	ref|XP_971073.1|	PREDICTED: similar to adaptin [Tribolium castaneum] gb|EEZ98327.1| hypothetical protein TcasGA2_TC000781 [Tribolium castaneum]	604	4e-61
Contig11828	ref|NP_741507.1|	hypothetical protein H24K24.3 [Caenorhabditis elegans] sp|Q17335|ADHX_CAEEL RecName: Full=Alcohol dehydrogenase class-3; AltName: Full=Alcohol dehydrogenase class-III; AltName: Full=S-(hydroxymethyl)glutathione dehydrogenase; AltName: Full=Glutathione-dep	604	4e-61
Contig11828	ref|NP_001024016.1|	hypothetical protein H24K24.3 [Caenorhabditis elegans] gb|AAL32231.1|AC006663_4 Hypothetical protein H24K24.3b [Caenorhabditis elegans]	604	4e-61
Contig8590	ref|XP_001900057.1|	Acetyl-CoA hydrolase/transferase family protein [Brugia malayi] gb|EDP31287.1| Acetyl-CoA hydrolase/transferase family protein [Brugia malayi]	603	4e-61
Contig10604	ref|XP_001032265.1|	Ubiquitin family protein [Tetrahymena thermophila] gb|EAR84602.1| Ubiquitin family protein [Tetrahymena thermophila SB210]	603	4e-61
Contig10604	ref|XP_001032265.1|	Ubiquitin family protein [Tetrahymena thermophila] gb|EAR84602.1| Ubiquitin family protein [Tetrahymena thermophila SB210]	603	4e-61
Contig12077	ref|XP_002645756.1|	C. briggsae CBR-PAB-2 protein [Caenorhabditis briggsae] emb|CAP27634.1| C. briggsae CBR-PAB-2 protein [Caenorhabditis briggsae]	603	4e-61
Contig10604	ref|XP_001032265.1|	Ubiquitin family protein [Tetrahymena thermophila] gb|EAR84602.1| Ubiquitin family protein [Tetrahymena thermophila SB210]	603	1e-31
Contig10604	ref|XP_001032265.1|	Ubiquitin family protein [Tetrahymena thermophila] gb|EAR84602.1| Ubiquitin family protein [Tetrahymena thermophila SB210]	603	5e-17
Contig13272;	ref|XP_001895535.1|	MGC83647 protein [Brugia malayi] gb|EDP35619.1| MGC83647 protein, putative [Brugia malayi]	602	6e-61
Contig14103	ref|NP_001103772.1|	ubiquitin conjugating enzyme isoform 2 [Bombyx mori] gb|ABD36370.1| ubiquitin conjugating enzyme isoform 2 [Bombyx mori]	602	6e-61
Contig14138	ref|XP_002637266.1|	Hypothetical protein CBG18949 [Caenorhabditis briggsae] emb|CAP36274.1| Hypothetical protein CBG18949 [Caenorhabditis briggsae]	602	8e-61
Contig9299	ref|XP_001901355.1|	translocon-associated protein alpha [Brugia malayi] gb|EDP30035.1| translocon-associated protein alpha, putative [Brugia malayi]	602	1e-60
Contig14103	ref|NP_001040284.1|	ubiquitin conjugating enzyme isoform 1 [Bombyx mori] gb|ABD36369.1| ubiquitin conjugating enzyme isoform 1 [Bombyx mori]	601	8e-61
Contig13463	dbj|BAF62082.1|	inositol-1(or 4)-monophosphatase [Caenorhabditis elegans]	601	9e-61
Contig9900	gb|ACO11978.1|	Sphingolipid delta4-desaturase DES1 [Lepeophtheirus salmonis]	601	2e-60
Contig14630;	ref|XP_002613760.1|	hypothetical protein BRAFLDRAFT_84516 [Branchiostoma floridae] gb|EEN69769.1| hypothetical protein BRAFLDRAFT_84516 [Branchiostoma floridae]	601	2e-60
Contig6274	ref|XP_002285634.1|	PREDICTED: hypothetical protein [Vitis vinifera]	600	9e-61
Contig9900	ref|XP_002429195.1|	dihydroceramide desaturase, putative [Pediculus humanus corporis] gb|EEB16457.1| dihydroceramide desaturase, putative [Pediculus humanus corporis]	600	3e-60
Contig11583	ref|XP_001607148.1|	PREDICTED: similar to clathrin coat assembly protein ap19 [Nasonia vitripennis]	599	1e-60
Contig12303	ref|XP_002639831.1|	C. briggsae CBR-TUFM-2 protein [Caenorhabditis briggsae] emb|CAP31244.1| C. briggsae CBR-TUFM-2 protein [Caenorhabditis briggsae]	599	1e-60
Contig9683	ref|XP_002631070.1|	C. briggsae CBR-RPN-12 protein [Caenorhabditis briggsae] emb|CAP23756.1| C. briggsae CBR-RPN-12 protein [Caenorhabditis briggsae]	599	2e-60
Contig14615	ref|NP_492726.1|	hypothetical protein Y106G6H.1 [Caenorhabditis elegans] emb|CAB63336.1| C. elegans protein Y106G6H.1, confirmed by transcript evidence [Caenorhabditis elegans]	599	2e-60
Contig11976	ref|NP_499585.1|	OSMotic avoidance abnormal family member (osm-12) [Caenorhabditis elegans] emb|CAA22100.1| C. elegans protein Y75B8A.12, partially confirmed by transcript evidence [Caenorhabditis elegans]	599	3e-60
Contig11583	gb|ACZ28265.1|	clathrin coat assembly protein ap19 [Simulium nigrimanum]	598	2e-60
Contig13463	ref|NP_001122453.1|	abnormal ThermoTaXis family member (ttx-7) [Caenorhabditis elegans] sp|Q19420|IMPA1_CAEEL RecName: Full=Inositol monophosphatase ttx-7; AltName: Full=Inositol-1(or 4)-monophosphatase; Short=IMPase; Short=IMP; AltName: Full=Abnormal thermotaxis protein 7 e	598	2e-60
Contig13855	ref|XP_002640980.1|	Hypothetical protein CBG11728 [Caenorhabditis briggsae] emb|CAP30849.1| Hypothetical protein CBG11728 [Caenorhabditis briggsae]	598	2e-60
Contig14335	gb|AAL14223.1|	cathepsin L [Dictyocaulus viviparus]	598	2e-60
Contig736	ref|NP_490865.3|	hypothetical protein Y92H12A.2 [Caenorhabditis elegans] gb|AAK29730.3| Hypothetical protein Y92H12A.2 [Caenorhabditis elegans]	597	2e-60
Contig7066	ref|NP_001023201.1|	hypothetical protein F42G8.10 [Caenorhabditis elegans] gb|AAB92069.1| Hypothetical protein F42G8.10a [Caenorhabditis elegans]	597	2e-60
Contig10219	ref|XP_001893993.1|	Flavoprotein [Brugia malayi] ref|XP_001895998.1| Flavoprotein [Brugia malayi] gb|EDP35153.1| Flavoprotein [Brugia malayi] gb|EDP37172.1| Flavoprotein [Brugia malayi]	597	2e-60
Contig10604	ref|XP_001018495.1|	Ubiquitin family protein [Tetrahymena thermophila] gb|EAR98250.1| Ubiquitin family protein [Tetrahymena thermophila SB210]	597	2e-60
Contig10604	ref|XP_001018495.1|	Ubiquitin family protein [Tetrahymena thermophila] gb|EAR98250.1| Ubiquitin family protein [Tetrahymena thermophila SB210]	597	2e-60
Contig10604	ref|XP_001018495.1|	Ubiquitin family protein [Tetrahymena thermophila] gb|EAR98250.1| Ubiquitin family protein [Tetrahymena thermophila SB210]	597	2e-60
Contig12396;	ref|NP_001021830.1|	ABC Transporter, Mitochondrial family member (abtm-1) [Caenorhabditis elegans]	597	2e-60
Contig13210	ref|XP_001902017.1|	NSF attachment protein [Brugia malayi] gb|EDP29576.1| NSF attachment protein, putative [Brugia malayi]	597	2e-60
Contig11276	ref|XP_002633541.1|	C. briggsae CBR-DNJ-11 protein [Caenorhabditis briggsae] emb|CAP25893.1| C. briggsae CBR-DNJ-11 protein [Caenorhabditis briggsae]	597	3e-60
Contig11479	ref|XP_002638795.1|	Hypothetical protein CBG05150 [Caenorhabditis briggsae] emb|CAP25667.1| Hypothetical protein CBG05150 [Caenorhabditis briggsae]	597	3e-60
Contig10604	ref|XP_001018495.1|	Ubiquitin family protein [Tetrahymena thermophila] gb|EAR98250.1| Ubiquitin family protein [Tetrahymena thermophila SB210]	597	7e-31
Contig10604	ref|XP_001018495.1|	Ubiquitin family protein [Tetrahymena thermophila] gb|EAR98250.1| Ubiquitin family protein [Tetrahymena thermophila SB210]	597	1e-16
Contig253	tpg|DAA05876.1|	TPA: TPA_inf: eukaryotic translation elongation factor 1A [Ancylostoma caninum]	596	3e-60
Contig3598	ref|XP_001892147.1|	N-terminal acetyltransferase complex ARD1 subunit homolog, putative [Brugia malayi] gb|EDP39035.1| N-terminal acetyltransferase complex ARD1 subunit homolog, putative [Brugia malayi]	596	3e-60
Contig11828	ref|XP_002647703.1|	Hypothetical protein CBG17892 [Caenorhabditis briggsae] emb|CAP35434.1| Hypothetical protein CBG17892 [Caenorhabditis briggsae]	596	3e-60
Contig12396;	gb|AAQ06433.1|	ABC7 protein [Caenorhabditis elegans]	596	3e-60
Contig1175;	ref|XP_002006613.1|	GI21154 [Drosophila mojavensis] gb|EDW10548.1| GI21154 [Drosophila mojavensis]	596	4e-60
Contig12878	ref|XP_001901016.1|	60S ribosomal protein L13 [Brugia malayi] gb|EDP29696.1| 60S ribosomal protein L13, putative [Brugia malayi]	596	5e-60
Contig11026	ref|NP_496412.1|	hypothetical protein C47G2.3 [Caenorhabditis elegans] sp|Q9NAQ9|TIM22_CAEEL RecName: Full=Mitochondrial import inner membrane translocase subunit tim-22 emb|CAB97233.1| C. elegans protein C47G2.3, confirmed by transcript evidence [Caenorhabditis elegans]	596	6e-60
Contig11976	ref|XP_002643114.1|	C. briggsae CBR-OSM-12 protein [Caenorhabditis briggsae] emb|CAP39404.1| C. briggsae CBR-OSM-12 protein [Caenorhabditis briggsae]	596	6e-60
Contig6857	ref|XP_002646366.1|	C. briggsae CBR-CPN-3 protein [Caenorhabditis briggsae] emb|CAP31120.1| C. briggsae CBR-CPN-3 protein [Caenorhabditis briggsae]	595	4e-60
Contig10678	ref|NP_496176.1|	beta-LACTamase domain containing family member (lact-2) [Caenorhabditis elegans] sp|Q09621|LACT2_CAEEL RecName: Full=Beta-lactamase domain-containing protein 2 emb|CAA88435.1| C. elegans protein ZK945.1, confirmed by transcript evidence [Caenorhabditis el	595	4e-60
Contig12488	gb|ACD65104.1|	putative 40S ribosomal protein RPS16 [Novocrania anomala]	595	4e-60
Contig13371	ref|XP_001901495.1|	Nucleoside diphosphate kinase [Brugia malayi] gb|EDP30175.1| Nucleoside diphosphate kinase, putative [Brugia malayi]	595	4e-60
Contig9150	ref|NP_499250.1|	Temporarily Assigned Gene name family member (tag-246) [Caenorhabditis elegans] emb|CAA87424.1| C. elegans protein ZK1128.5, confirmed by transcript evidence [Caenorhabditis elegans]	595	5e-60
Contig11221;	ref|XP_002631981.1|	Hypothetical protein CBG10259 [Caenorhabditis briggsae] emb|CAP29731.1| Hypothetical protein CBG10259 [Caenorhabditis briggsae]	595	6e-60
Contig1281	ref|NP_494935.1|	hypothetical protein C27A2.1 [Caenorhabditis elegans] gb|AAK31464.1| Hypothetical protein C27A2.1 [Caenorhabditis elegans]	595	7e-60
Contig10467	gb|EEZ97250.1|	hypothetical protein TcasGA2_TC011050 [Tribolium castaneum]	595	7e-60
Contig10411	ref|XP_001865866.1|	conserved hypothetical protein [Culex quinquefasciatus] gb|EDS42363.1| conserved hypothetical protein [Culex quinquefasciatus]	595	8e-60
Contig14279	ref|XP_002430490.1|	Microfibrillar-associated protein, putative [Pediculus humanus corporis] gb|EEB17752.1| Microfibrillar-associated protein, putative [Pediculus humanus corporis]	595	8e-60
Contig10467	gb|EEZ97250.1|	hypothetical protein TcasGA2_TC011050 [Tribolium castaneum]	595	8e-08
Contig14716;	emb|CAG08109.1|	unnamed protein product [Tetraodon nigroviridis]	594	5e-60
Contig13371	ref|XP_002123476.1|	PREDICTED: similar to Nucleoside diphosphate kinase B (NDP kinase B) (NDK B) (P18) [Ciona intestinalis]	594	6e-60
Contig13362	ref|XP_002630212.1|	Hypothetical protein CBG00622 [Caenorhabditis briggsae] emb|CAP22010.1| Hypothetical protein CBG00622 [Caenorhabditis briggsae]	594	7e-60
Contig105	ref|NP_490726.1|	hypothetical protein R119.3 [Caenorhabditis elegans] gb|AAC16429.3| Hypothetical protein R119.3 [Caenorhabditis elegans]	593	8e-60
Contig14075	gb|AAF81283.1|	glutathione S-transferase [Haemonchus contortus]	593	9e-60
Contig1831	ref|NP_001021052.1|	UDP-GALactose 4-Epimerase family member (gale-1) [Caenorhabditis elegans] emb|CAI79146.1| C. elegans protein C47B2.6b, confirmed by transcript evidence [Caenorhabditis elegans]	592	8e-60
Contig12488	ref|NP_611685.1|	ribosomal protein S16 [Drosophila melanogaster] ref|XP_001974507.1| GG21057 [Drosophila erecta] ref|XP_002039923.1| GM15924 [Drosophila sechellia] ref|XP_002092092.1| GE13998 [Drosophila yakuba] ref|XP_002082634.1| GD11679 [Drosophila simulans] sp|Q9W237|	592	8e-60
Contig10604	ref|NP_001153331.1|	ubiquitin C-like [Nasonia vitripennis]	592	9e-60
Contig10604	ref|NP_001153331.1|	ubiquitin C-like [Nasonia vitripennis]	592	9e-60
Contig10604	ref|NP_001153331.1|	ubiquitin C-like [Nasonia vitripennis]	592	9e-60
Contig10604	ref|NP_001153331.1|	ubiquitin C-like [Nasonia vitripennis]	592	9e-60
Contig10604	ref|NP_001153331.1|	ubiquitin C-like [Nasonia vitripennis]	592	9e-60
Contig10604	ref|NP_001153331.1|	ubiquitin C-like [Nasonia vitripennis]	592	9e-60
Contig10604	ref|NP_001153331.1|	ubiquitin C-like [Nasonia vitripennis]	592	9e-60
Contig1133	ref|NP_506065.2|	MYOsin heavy chain structural genes family member (myo-3) [Caenorhabditis elegans] sp|P12844|MYO3_CAEEL RecName: Full=Myosin-3; AltName: Full=Myosin heavy chain A; Short=MHC A emb|CAA30856.1| myosin heavy chain 3 [Caenorhabditis elegans] emb|CAB01576.2| C	592	1e-59
Contig5734	emb|CAA12343.1|	cyclin dependent kinase 1 [Sphaerechinus granularis]	592	1e-59
Contig10604	ref|NP_001153331.1|	ubiquitin C-like [Nasonia vitripennis]	592	1e-34
Contig10604	ref|NP_001153331.1|	ubiquitin C-like [Nasonia vitripennis]	592	5e-17
Contig3882	ref|XP_002631212.1|	C. briggsae CBR-ECH-4 protein [Caenorhabditis briggsae] emb|CAP23614.1| C. briggsae CBR-ECH-4 protein [Caenorhabditis briggsae]	591	1e-59
Contig9150	ref|XP_002641572.1|	C. briggsae CBR-TAG-246 protein [Caenorhabditis briggsae] emb|CAP29418.1| C. briggsae CBR-TAG-246 protein [Caenorhabditis briggsae]	591	1e-59
Contig10604	emb|CAA50268.1|	ubiquitin [Geodia cydonium]	591	1e-59
Contig10604	emb|CAA50268.1|	ubiquitin [Geodia cydonium]	591	1e-59
Contig10604	emb|CAA50268.1|	ubiquitin [Geodia cydonium]	591	1e-59
Contig10604	ref|XP_002065865.1|	GK20481 [Drosophila willistoni] gb|EDW76851.1| GK20481 [Drosophila willistoni]	591	1e-59
Contig10604	ref|XP_002065865.1|	GK20481 [Drosophila willistoni] gb|EDW76851.1| GK20481 [Drosophila willistoni]	591	1e-59
Contig10604	ref|XP_002065865.1|	GK20481 [Drosophila willistoni] gb|EDW76851.1| GK20481 [Drosophila willistoni]	591	1e-59
Contig10604	ref|XP_002065865.1|	GK20481 [Drosophila willistoni] gb|EDW76851.1| GK20481 [Drosophila willistoni]	591	1e-59
Contig10604	ref|XP_002065865.1|	GK20481 [Drosophila willistoni] gb|EDW76851.1| GK20481 [Drosophila willistoni]	591	1e-59
Contig10604	ref|XP_002065865.1|	GK20481 [Drosophila willistoni] gb|EDW76851.1| GK20481 [Drosophila willistoni]	591	1e-59
Contig10604	ref|XP_002065865.1|	GK20481 [Drosophila willistoni] gb|EDW76851.1| GK20481 [Drosophila willistoni]	591	1e-59
Contig10776	ref|XP_002639536.1|	C. briggsae CBR-FBP-1 protein [Caenorhabditis briggsae] emb|CAP24923.1| C. briggsae CBR-FBP-1 protein [Caenorhabditis briggsae]	591	1e-59
Contig12396;	ref|XP_002639401.1|	C. briggsae CBR-ABTM-1 protein [Caenorhabditis briggsae] emb|CAP24788.1| C. briggsae CBR-ABTM-1 protein [Caenorhabditis briggsae]	591	1e-59
Contig12712	ref|NP_741529.1|	hypothetical protein C37H5.6 [Caenorhabditis elegans] gb|AAM29668.1|U88315_11 Hypothetical protein C37H5.6a [Caenorhabditis elegans]	591	1e-59
Contig803	ref|NP_495687.1|	APurinic/apyrimidinic endoNuclease family member (apn-1) [Caenorhabditis elegans] sp|Q10002|APN1_CAEEL RecName: Full=DNA-(apurinic or apyrimidinic site) lyase; AltName: Full=Apurinic-apyrimidinic endonuclease; Short=AP endonuclease emb|CAA87789.2| C. eleg	591	2e-59
Contig3783;	ref|XP_002646170.1|	C. briggsae CBR-TAF-5 protein [Caenorhabditis briggsae] emb|CAP20503.1| C. briggsae CBR-TAF-5 protein [Caenorhabditis briggsae]	591	2e-59
Contig9010	gb|ABC86326.1|	IP15818p [Drosophila melanogaster]	591	2e-59
Contig10604	emb|CAA50268.1|	ubiquitin [Geodia cydonium]	591	2e-59
Contig10604	emb|CAA50268.1|	ubiquitin [Geodia cydonium]	591	2e-59
Contig10604	emb|CAA50268.1|	ubiquitin [Geodia cydonium]	591	1e-34
Contig10604	ref|XP_002065865.1|	GK20481 [Drosophila willistoni] gb|EDW76851.1| GK20481 [Drosophila willistoni]	591	1e-34
Contig10604	ref|XP_002065865.1|	GK20481 [Drosophila willistoni] gb|EDW76851.1| GK20481 [Drosophila willistoni]	591	8e-17
Contig10604	emb|CAA50268.1|	ubiquitin [Geodia cydonium]	591	3e-16
Contig11189	ref|NP_001133821.1|	Coatomer subunit beta [Salmo salar] gb|ACI33956.1| Coatomer subunit beta [Salmo salar]	590	1e-59
Contig10185	ref|NP_001004808.1|	stomatin (EPB72)-like 2 [Xenopus (Silurana) tropicalis] gb|AAH74573.1| MGC69303 protein [Xenopus (Silurana) tropicalis] emb|CAJ83745.1| stomatin (EPB72)-like 2 [Xenopus tropicalis]	590	2e-59
Contig11189	ref|XP_001367107.1|	PREDICTED: hypothetical protein [Monodelphis domestica]	590	2e-59
Contig12712	ref|NP_741530.1|	hypothetical protein C37H5.6 [Caenorhabditis elegans] sp|P91134|PURA_CAEEL RecName: Full=Probable adenylosuccinate synthetase; Short=AMPSase; Short=AdSS; AltName: Full=IMP--aspartate ligase gb|AAB42370.2| Hypothetical protein C37H5.6b [Caenorhabditis eleg	590	2e-59
Contig2972	ref|NP_505789.1|	hypothetical protein F17C11.12 [Caenorhabditis elegans]	590	5e-59
Contig10358	ref|NP_499801.1|	hypothetical protein Y76A2B.5 [Caenorhabditis elegans] emb|CAA21746.1| C. elegans protein Y76A2B.5, confirmed by transcript evidence [Caenorhabditis elegans]	589	2e-59
Contig10860;	ref|NP_501400.1|	hypothetical protein F35H10.10 [Caenorhabditis elegans] gb|AAB51198.1| CELF35-1 [Caenorhabditis elegans] gb|AAA81683.2| Hypothetical protein F35H10.10 [Caenorhabditis elegans]	589	2e-59
Contig3390	ref|NP_495015.1|	NuDiX family member (ndx-6) [Caenorhabditis elegans] sp|Q09297|NDX6_CAEEL RecName: Full=Putative nudix hydrolase 6 gb|AAC46768.2| Nudix family protein 6, confirmed by transcript evidence [Caenorhabditis elegans]	589	3e-59
Contig14138	ref|NP_504649.1|	hypothetical protein W01A11.2 [Caenorhabditis elegans] gb|AAB04969.1| Hypothetical protein W01A11.2 [Caenorhabditis elegans]	589	3e-59
Contig9085;	emb|CAR63694.1|	hypothetical protein [Angiostrongylus cantonensis]	588	2e-59
Contig14716;	ref|NP_001080141.1|	glycine dehydrogenase (decarboxylating) [Xenopus laevis] gb|AAH42245.1| Gldc-prov protein [Xenopus laevis]	588	2e-59
Contig12569	gb|AAY54262.1|	DNA licensing factor [Caenorhabditis remanei]	588	3e-59
Contig13807	gb|AAK62032.1|	metalloprotease 1 precursor [Ancylostoma caninum]	588	4e-59
Contig8975	ref|NP_006370.1|	semaphorin 3C precursor [Homo sapiens] sp|Q99985|SEM3C_HUMAN RecName: Full=Semaphorin-3C; AltName: Full=Semaphorin-E; Short=Sema E; Flags: Precursor dbj|BAA32398.1| semaphorin E [Homo sapiens] gb|AAH30690.1| Sema domain, immunoglobulin domain (Ig), short	587	3e-59
Contig10870	ref|XP_002643134.1|	Hypothetical protein CBG15311 [Caenorhabditis briggsae] emb|CAP33644.1| Hypothetical protein CBG15311 [Caenorhabditis briggsae]	587	3e-59
Contig11421	ref|XP_002647559.1|	C. briggsae CBR-NUO-5 protein [Caenorhabditis briggsae] emb|CAP26923.1| C. briggsae CBR-NUO-5 protein [Caenorhabditis briggsae]	587	3e-59
Contig13128	ref|NP_491930.1|	DiHydroOrotate Dehydrogenas family member (dhod-1) [Caenorhabditis elegans] gb|AAK21481.1| Hypothetical protein W02D3.2 [Caenorhabditis elegans]	587	3e-59
Contig13344	ref|NP_490974.1|	hypothetical protein F23C8.6 [Caenorhabditis elegans] gb|AAD03134.1| Hypothetical protein F23C8.6 [Caenorhabditis elegans]	587	3e-59
Contig13344	ref|XP_002639396.1|	Hypothetical protein CBG03984 [Caenorhabditis briggsae] emb|CAP24783.1| Hypothetical protein CBG03984 [Caenorhabditis briggsae]	587	3e-59
Contig14630;	ref|XP_784879.2|	PREDICTED: similar to GCN5 [Strongylocentrotus purpuratus] ref|XP_001187391.1| PREDICTED: similar to GCN5 [Strongylocentrotus purpuratus]	587	1e-58
Contig8556	ref|XP_002632069.1|	Hypothetical protein CBG20456 [Caenorhabditis briggsae] sp|Q60TI7|CDO_CAEBR RecName: Full=Cysteine dioxygenase; Short=CDO emb|CAP37450.1| Hypothetical protein CBG20456 [Caenorhabditis briggsae]	586	4e-59
Contig10870	ref|NP_499799.1|	fatty Acid CoA Synthetase family member (acs-14) [Caenorhabditis elegans] emb|CAA21744.1| C. elegans protein Y76A2B.3, confirmed by transcript evidence [Caenorhabditis elegans]	586	4e-59
Contig11221;	ref|XP_002631947.1|	Hypothetical protein CBG10206 [Caenorhabditis briggsae] emb|CAP29765.1| Hypothetical protein CBG10206 [Caenorhabditis briggsae]	586	6e-59
Contig13807	gb|AAN11401.1|	metalloprotease 1 precursor [Ancylostoma ceylanicum]	586	7e-59
Contig1052;	ref|NP_001122531.1|	hypothetical protein Y105E8A.23 [Caenorhabditis elegans] emb|CAD21670.3| C. elegans protein Y105E8A.23a, partially confirmed by transcript evidence [Caenorhabditis elegans]	585	5e-59
Contig8975	ref|XP_527801.2|	PREDICTED: semaphorin 3C isoform 5 [Pan troglodytes]	585	5e-59
Contig8975	ref|XP_001159686.1|	PREDICTED: semaphorin 3C isoform 1 [Pan troglodytes]	585	5e-59
Contig10185	ref|NP_001089635.1|	hypothetical protein LOC734695 [Xenopus laevis] gb|AAH99338.1| MGC116533 protein [Xenopus laevis]	585	1e-58
Contig10358	ref|XP_002643136.1|	Hypothetical protein CBG15313 [Caenorhabditis briggsae] emb|CAP33646.1| Hypothetical protein CBG15313 [Caenorhabditis briggsae]	584	7e-59
Contig12165	ref|NP_871992.1|	Argonaute (plant)-Like Gene family member (alg-2) [Caenorhabditis elegans] gb|AAB66187.2| Argonaute (plant)-like gene protein 2, isoform a [Caenorhabditis elegans]	584	7e-59
Contig10860;	ref|XP_002634053.1|	Hypothetical protein CBG01593 [Caenorhabditis briggsae] emb|CAP23014.1| Hypothetical protein CBG01593 [Caenorhabditis briggsae]	584	8e-59
Contig13659	gb|ACO10233.1|	Aspartate aminotransferase, mitochondrial precursor [Caligus rogercresseyi]	584	8e-59
Contig87	ref|NP_498410.1|	Temporarily Assigned Gene name family member (tag-170) [Caenorhabditis elegans] sp|Q11183|TXND9_CAEEL RecName: Full=Thioredoxin domain-containing protein 9 homolog gb|AAB53824.1| Hypothetical protein C05D11.3 [Caenorhabditis elegans]	583	8e-59
Contig14524	ref|XP_001085071.1|	PREDICTED: similar to dehydrogenase E1 and transketolase domain containing protein 1 [Macaca mulatta]	583	8e-59
Contig3162	pir||T16241	hypothetical protein F33G12.2 - Caenorhabditis elegans	583	9e-59
Contig10776	ref|NP_491004.1|	Fructose-1,6-BiPhosphatase family member (fbp-1) [Caenorhabditis elegans] emb|CAB69047.1| fructose-1,6-bisphosphatase [Caenorhabditis elegans] gb|AAF39910.1| Fructose-1,6-biphosphatase protein 1 [Caenorhabditis elegans]	583	9e-59
Contig10559	ref|XP_001893949.1|	ribosomal protein L10 domain containing protein [Brugia malayi] gb|EDP37214.1| ribosomal protein L10 domain containing protein [Brugia malayi]	583	2e-58
Contig8975	ref|NP_001124906.1|	sema domain, immunoglobulin domain (Ig), short basic domain, secreted, (semaphorin) 3C precursor [Pongo abelii] sp|Q5RE75|SEM3C_PONAB RecName: Full=Semaphorin-3C; Flags: Precursor emb|CAH89932.1| hypothetical protein [Pongo abelii]	582	1e-58
Contig944	ref|NP_500728.1|	hypothetical protein C24D10.6 [Caenorhabditis elegans] gb|AAB88317.1| Hypothetical protein C24D10.6 [Caenorhabditis elegans]	582	2e-58
Contig8123	ref|XP_002631560.1|	Hypothetical protein CBG20736 [Caenorhabditis briggsae] emb|CAP37692.1| Hypothetical protein CBG20736 [Caenorhabditis briggsae]	582	2e-58
Contig629	ref|XP_001902984.1|	retinoblastoma-binding protein. [Brugia malayi] gb|EDP28166.1| retinoblastoma-binding protein., putative [Brugia malayi]	581	2e-58
Contig13256	dbj|BAB20092.1|	pepsinogen A [Rana catesbeiana]	581	8e-58
Contig1720	ref|XP_002643252.1|	C. briggsae CBR-TRAP-2 protein [Caenorhabditis briggsae] emb|CAP28013.1| C. briggsae CBR-TRAP-2 protein [Caenorhabditis briggsae]	580	2e-58
Contig8975	dbj|BAG65151.1|	unnamed protein product [Homo sapiens]	580	2e-58
Contig12712	ref|XP_002635522.1|	Hypothetical protein CBG08829 [Caenorhabditis briggsae] emb|CAP28586.1| Hypothetical protein CBG08829 [Caenorhabditis briggsae]	580	2e-58
Contig3455	ref|XP_002647135.1|	Hypothetical protein CBG16432 [Caenorhabditis briggsae] emb|CAP34402.1| Hypothetical protein CBG16432 [Caenorhabditis briggsae]	580	3e-58
Contig12569	ref|XP_002646785.1|	C. briggsae CBR-MCM-2 protein [Caenorhabditis briggsae] emb|CAP35888.1| C. briggsae CBR-MCM-2 protein [Caenorhabditis briggsae]	579	2e-58
Contig8184	ref|XP_001900952.1|	G10 protein homolog [Brugia malayi] gb|EDP30252.1| G10 protein homolog, putative [Brugia malayi]	579	3e-58
Contig14524	ref|XP_001661042.1|	preprotein translocase secy subunit (sec61) [Aedes aegypti] gb|EAT37275.1| preprotein translocase secy subunit (sec61) [Aedes aegypti]	579	3e-58
Contig10295	ref|XP_002635249.1|	Hypothetical protein CBG11493 [Caenorhabditis briggsae] emb|CAP30475.1| Hypothetical protein CBG11493 [Caenorhabditis briggsae]	579	6e-58
Contig13128	ref|XP_002639452.1|	Hypothetical protein CBG04047 [Caenorhabditis briggsae] emb|CAP24839.1| Hypothetical protein CBG04047 [Caenorhabditis briggsae]	578	4e-58
Contig11276	ref|NP_501006.1|	DNaJ domain (prokaryotic heat shock protein) family member (dnj-11) [Caenorhabditis elegans] gb|AAB09157.1| Dnaj domain (prokaryotic heat shock protein) protein 11 [Caenorhabditis elegans]	578	5e-58
Contig14482;	ref|NP_509242.1|	hypothetical protein C07D8.6 [Caenorhabditis elegans] pdb|1QWK|A Chain A, Structural Genomics Of Caenorhabditis Elegans: Hypothetical 35.2 Kda Protein (Aldose Reductase Family Member) gb|AAB37976.1| Hypothetical protein C07D8.6 [Caenorhabditis elegans]	578	5e-58
Contig4903	ref|XP_002640829.1|	C. briggsae CBR-ADS-1 protein [Caenorhabditis briggsae] emb|CAP33892.1| C. briggsae CBR-ADS-1 protein [Caenorhabditis briggsae]	577	4e-58
Contig8556	ref|NP_508168.1|	hypothetical protein F56F10.3 [Caenorhabditis elegans] sp|Q20893|CDO1_CAEEL RecName: Full=Cysteine dioxygenase 1; Short=CDO gb|AAB36852.2| Hypothetical protein F56F10.3 [Caenorhabditis elegans]	577	4e-58
Contig8818	ref|NP_496924.1|	hypothetical protein Y39G8B.1 [Caenorhabditis elegans] emb|CAB60335.1| C. elegans protein Y39G8B.1b, confirmed by transcript evidence [Caenorhabditis elegans]	577	7e-58
Contig12878	gb|ABZ04227.1|	ribosomal protein rpl13 [Lineus viridis]	577	8e-58
Contig7218	ref|NP_496059.2|	UDP-GlucuronosylTransferase family member (ugt-58) [Caenorhabditis elegans] sp|Q20086|UGT58_CAEEL RecName: Full=Putative UDP-glucuronosyltransferase ugt-58; Short=UDPGT 58; Flags: Precursor emb|CAA85328.2| C. elegans protein F35H8.6, confirmed by transcri	577	1e-57
Contig12475	emb|CAE12199.1|	aspartyl protease precursor [Haemonchus contortus]	577	1e-57
Contig14272	ref|XP_787905.2|	PREDICTED: similar to Dipeptidylpeptidase 3 [Strongylocentrotus purpuratus] ref|XP_001175545.1| PREDICTED: similar to Dipeptidylpeptidase 3 [Strongylocentrotus purpuratus]	577	1e-57
Contig11988	emb|CAA88285.2|	Hypothetical protein C32A3.2 [Caenorhabditis elegans]	576	5e-58
Contig10171	ref|XP_001897743.1|	oxidoreductase, aldo/keto reductase family protein [Brugia malayi] gb|EDP33423.1| oxidoreductase, aldo/keto reductase family protein [Brugia malayi]	576	1e-57
Contig5429	ref|XP_001902366.1|	RIKEN cDNA 5730509K17 gene [Brugia malayi] gb|EDP28781.1| RIKEN cDNA 5730509K17 gene, putative [Brugia malayi]	576	2e-57
Contig3139	emb|CBI28706.1|	unnamed protein product [Vitis vinifera]	575	7e-58
Contig65	ref|XP_002630755.1|	C. briggsae CBR-LYS-8 protein [Caenorhabditis briggsae] emb|CAP24070.1| C. briggsae CBR-LYS-8 protein [Caenorhabditis briggsae]	575	9e-58
Contig13032	gb|ABZ04257.1|	ribosomal protein rps5 [Lineus viridis]	575	9e-58
Contig13032	ref|NP_033121.2|	ribosomal protein S5 [Mus musculus] emb|CAA73041.1| 5S ribosomal protein [Mus musculus] dbj|BAB21953.1| unnamed protein product [Mus musculus] dbj|BAB26424.1| unnamed protein product [Mus musculus] dbj|BAB27113.1| unnamed protein product [Mus musculus] db	574	1e-57
Contig13032	gb|EDL75778.1|	ribosomal protein S5, isoform CRA_b [Rattus norvegicus] gb|EDL75779.1| ribosomal protein S5, isoform CRA_b [Rattus norvegicus] gb|EDL75780.1| ribosomal protein S5, isoform CRA_b [Rattus norvegicus] gb|AAI58719.1| Rps5 protein [Rattus norvegicus]	574	1e-57
Contig13032	gb|AAX43400.1|	ribosomal protein S5 [synthetic construct]	574	1e-57
Contig13032	ref|NP_001000.2|	ribosomal protein S5 [Homo sapiens] ref|NP_001015531.1| ribosomal protein S5 [Bos taurus] ref|XP_533568.1| PREDICTED: similar to ribosomal protein S5 isoform 1 [Canis familiaris] ref|XP_861863.1| PREDICTED: similar to ribosomal protein S5 isoform 5 [Canis	574	1e-57
Contig13659	gb|ACO10550.1|	Aspartate aminotransferase, mitochondrial precursor [Caligus rogercresseyi]	574	1e-57
Contig11646	ref|NP_505523.1|	hypothetical protein F46B6.4 [Caenorhabditis elegans] emb|CAA94821.1| C. elegans protein F46B6.4, partially confirmed by transcript evidence [Caenorhabditis elegans]	574	2e-57
Contig5520	ref|XP_002638695.1|	Hypothetical protein CBG11892 [Caenorhabditis briggsae] emb|CAP30961.1| Hypothetical protein CBG11892 [Caenorhabditis briggsae]	573	1e-57
Contig13357	ref|NP_001089027.1|	adenosylhomocysteinase A [Xenopus laevis] sp|P51893|SAHHA_XENLA RecName: Full=Adenosylhomocysteinase A; Short=AdoHcyase A; AltName: Full=S-adenosyl-L-homocysteine hydrolase A gb|AAA65963.1| adenine homocysteine hydrolase [Xenopus laevis] gb|AAH60432.1| LO	573	1e-57
Contig2078	ref|XP_002639885.1|	Hypothetical protein CBG08205 [Caenorhabditis briggsae] emb|CAP28079.1| Hypothetical protein CBG08205 [Caenorhabditis briggsae]	572	2e-57
Contig4960	ref|NP_492119.1|	hypothetical protein D2030.4 [Caenorhabditis elegans] sp|P90789|NDUB7_CAEEL RecName: Full=NADH dehydrogenase [ubiquinone] 1 beta subcomplex subunit 7 emb|CAA98116.1| C. elegans protein D2030.4, confirmed by transcript evidence [Caenorhabditis elegans]	572	2e-57
Contig7404	ref|XP_002641356.1|	Hypothetical protein CBG13210 [Caenorhabditis briggsae] emb|CAP32034.1| Hypothetical protein CBG13210 [Caenorhabditis briggsae]	572	3e-57
Contig10295	ref|NP_506406.1|	hypothetical protein F20G2.1 [Caenorhabditis elegans] emb|CAB02086.1| C. elegans protein F20G2.1, partially confirmed by transcript evidence [Caenorhabditis elegans]	572	4e-57
Contig9313	ref|XP_002643249.1|	Hypothetical protein CBG08117 [Caenorhabditis briggsae] emb|CAP28010.1| Hypothetical protein CBG08117 [Caenorhabditis briggsae]	572	7e-57
Contig1827	ref|NP_492601.1|	Cytochrome C Oxidase family member (cco-1) [Caenorhabditis elegans] emb|CAB03002.1| C. elegans protein F26E4.9, confirmed by transcript evidence [Caenorhabditis elegans]	571	2e-57
Contig6972	ref|NP_498869.1|	proteasome Regulatory Particle, Non-ATPase-like family member (rpn-3) [Caenorhabditis elegans] sp|Q04908|PSMD3_CAEEL RecName: Full=26S proteasome non-ATPase regulatory subunit 3; AltName: Full=26S proteasome regulatory subunit rpn-3 gb|AAA27966.1| Proteas	570	3e-57
Contig12396;	ref|XP_001897525.1|	ABC transporter [Brugia malayi] gb|EDP33647.1| ABC transporter, putative [Brugia malayi]	570	3e-57
Contig13124	ref|XP_002630079.1|	Hypothetical protein CBG13458 [Caenorhabditis briggsae] emb|CAP32168.1| Hypothetical protein CBG13458 [Caenorhabditis briggsae]	570	3e-57
Contig13867	ref|NP_495545.3|	hypothetical protein F43E2.7 [Caenorhabditis elegans] gb|AAC71129.3| Hypothetical protein F43E2.7a [Caenorhabditis elegans]	570	4e-57
Contig10081	emb|CAO00416.1|	C-type single domain activation associated secreted protein ASP3 precursor [Ostertagia ostertagi]	570	6e-57
Contig13124	gb|AAC46708.1|	Hypothetical protein K07E1.1 [Caenorhabditis elegans]	569	3e-57
Contig9085;	ref|XP_002644811.1|	C. briggsae CBR-HSP-3 protein [Caenorhabditis briggsae] sp|P19208|HSP7C_CAEBR RecName: Full=Heat shock 70 kDa protein C; Flags: Precursor emb|CAP33250.1| C. briggsae CBR-HSP-3 protein [Caenorhabditis briggsae]	569	4e-57
Contig13357	ref|NP_954688.1|	S-adenosylhomocysteine hydrolase [Danio rerio] gb|AAH44200.1| S-adenosylhomocysteine hydrolase [Danio rerio] gb|AAQ97740.1| S-adenosylhomocysteine hydrolase [Danio rerio] gb|AAI64526.1| Ahcy protein [Danio rerio]	569	4e-57
Contig13659	ref|XP_002187671.1|	PREDICTED: similar to aspartate aminotransferase [Taeniopygia guttata]	569	4e-57
Contig6412	ref|XP_001892903.1|	cytokine inducible SH2-containing protein 5 [Brugia malayi] gb|EDP38264.1| cytokine inducible SH2-containing protein 5, putative [Brugia malayi]	569	5e-57
Contig10228	ref|XP_002643394.1|	Hypothetical protein CBG16008 [Caenorhabditis briggsae] emb|CAP34336.1| Hypothetical protein CBG16008 [Caenorhabditis briggsae]	568	5e-57
Contig11988	ref|XP_002641478.1|	Hypothetical protein CBG09769 [Caenorhabditis briggsae] emb|CAP29324.1| Hypothetical protein CBG09769 [Caenorhabditis briggsae]	568	5e-57
Contig13357	ref|NP_001037894.1|	S-adenosylhomocysteine hydrolase [Xenopus (Silurana) tropicalis] emb|CAJ82626.1| S-adenosylhomocysteine hydrolase [Xenopus tropicalis] gb|AAI35906.1| S-adenosylhomocysteine hydrolase [Xenopus tropicalis]	568	5e-57
Contig371	ref|NP_491030.1|	DNaJ domain (prokaryotic heat shock protein) family member (dnj-30) [Caenorhabditis elegans] gb|AAK93866.1|AC024201_7 Dnaj domain (prokaryotic heat shock protein) protein 30, partially confirmed by transcript evidence [Caenorhabditis elegans]	568	6e-57
Contig13362	ref|XP_624879.1|	PREDICTED: similar to CG10470-PA [Apis mellifera]	568	9e-57
Contig3912	ref|XP_001897828.1|	Dolichyl-diphosphooligosaccharide--protein glycosyltransferase 48 kDasubunit precursor [Brugia malayi] gb|EDP33305.1| Dolichyl-diphosphooligosaccharide--protein glycosyltransferase 48 kDasubunit precursor, putative [Brugia malayi]	567	6e-57
Contig7746	gb|ACJ65168.1|	Hypothetical protein K11C4.5b [Caenorhabditis elegans]	567	6e-57
Contig13124	ref|NP_494804.2|	hypothetical protein K07E1.1 [Caenorhabditis elegans]	567	6e-57
Contig13362	ref|XP_001604599.1|	PREDICTED: similar to conserved hypothetical protein [Nasonia vitripennis]	567	1e-56
Contig4584	ref|XP_002630114.1|	C. briggsae CBR-PYR-1 protein [Caenorhabditis briggsae] emb|CAP22109.1| C. briggsae CBR-PYR-1 protein [Caenorhabditis briggsae]	566	8e-57
Contig12949	ref|XP_001898240.1|	XPA-binding protein 2 [Brugia malayi] gb|EDP33219.1| XPA-binding protein 2, putative [Brugia malayi]	566	9e-57
Contig6735	ref|NP_500198.1|	TRanslocon-Associated Protein family member (trap-3) [Caenorhabditis elegans] gb|AAK68443.1|AC025715_5 C. elegans TRAP-3 protein [Caenorhabditis elegans]	565	1e-56
Contig6764;	ref|NP_509438.1|	MEChanosensory abnormality family member (mec-10) [Caenorhabditis elegans] sp|P34886|MEC10_CAEEL RecName: Full=Degenerin mec-10; AltName: Full=Mechanosensory abnormality protein 10 gb|AAA17404.1| mec-10 degenerin [Caenorhabditis elegans] gb|AAB07694.1| Me	565	1e-56
Contig7844	ref|NP_499156.1|	Enoyl-CoA Hydratase family member (ech-6) [Caenorhabditis elegans] sp|P34559|ECHM_CAEEL RecName: Full=Probable enoyl-CoA hydratase, mitochondrial emb|CAA81594.1| C. elegans protein T05G5.6, confirmed by transcript evidence [Caenorhabditis elegans]	565	1e-56
Contig8590	ref|XP_001657212.1|	4-Hydroxybutyrate CoA-transferase, putative [Aedes aegypti] gb|EAT44921.1| 4-Hydroxybutyrate CoA-transferase, putative [Aedes aegypti]	564	1e-56
Contig9085;	ref|NP_509019.1|	Heat Shock Protein family member (hsp-3) [Caenorhabditis elegans] sp|P27420|HSP7C_CAEEL RecName: Full=Heat shock 70 kDa protein C; Flags: Precursor gb|AAB52671.1| Heat shock protein protein 3 [Caenorhabditis elegans]	564	1e-56
Contig9085;	gb|AAA28074.1|	BiP, heat shock protein 3 [Caenorhabditis elegans]	564	2e-56
Contig9929;	ref|XP_002641247.1|	Hypothetical protein CBG09115 [Caenorhabditis briggsae] emb|CAP28678.1| Hypothetical protein CBG09115 [Caenorhabditis briggsae]	564	2e-56
Contig3861	sp|P0C5E6|MED8_CAEBR	RecName: Full=Mediator of RNA polymerase II transcription subunit 8; AltName: Full=Mediator complex subunit 8	564	3e-56
Contig642	ref|NP_498642.1|	FUMarase family member (fum-1) [Caenorhabditis elegans] sp|O17214|FUMH_CAEEL RecName: Full=Probable fumarate hydratase, mitochondrial; Short=Fumarase; Flags: Precursor gb|AAB70982.1| Fumarase protein 1, isoform a [Caenorhabditis elegans]	563	2e-56
Contig2167	ref|NP_493559.1|	hypothetical protein K05C4.2 [Caenorhabditis elegans] sp|Q9XUU9|JAGN_CAEEL RecName: Full=Protein jagunal homolog emb|CAB04568.1| C. elegans protein K05C4.2, confirmed by transcript evidence [Caenorhabditis elegans]	563	2e-56
Contig4159	ref|XP_001894758.1|	lysyl-tRNA synthetase [Brugia malayi] gb|EDP36395.1| lysyl-tRNA synthetase, putative [Brugia malayi]	563	2e-56
Contig4564	ref|XP_002632633.1|	Hypothetical protein CBG21548 [Caenorhabditis briggsae] emb|CAP38314.1| Hypothetical protein CBG21548 [Caenorhabditis briggsae]	563	2e-56
Contig10598	ref|NP_741117.1|	Chaperonin Containing TCP-1 family member (cct-5) [Caenorhabditis elegans] sp|P47209|TCPE_CAEEL RecName: Full=T-complex protein 1 subunit epsilon; Short=TCP-1-epsilon; AltName: Full=CCT-epsilon gb|AAA92843.1| CCT-5 [Caenorhabditis elegans]	563	2e-56
Contig14075	pdb|2ON5|A	Chain A, Structure Of Nagst-2 pdb|2ON5|B Chain B, Structure Of Nagst-2 pdb|2ON5|C Chain C, Structure Of Nagst-2 pdb|2ON5|D Chain D, Structure Of Nagst-2 pdb|2ON5|E Chain E, Structure Of Nagst-2 pdb|2ON5|F Chain F, Structure Of Nagst-2 pdb|2ON5|G Chain G,	563	2e-56
Contig4911;	ref|XP_002648488.1|	C. briggsae CBR-PBS-6 protein [Caenorhabditis briggsae] emb|CAP21312.1| C. briggsae CBR-PBS-6 protein [Caenorhabditis briggsae]	562	2e-56
Contig13449;	ref|NP_509544.1|	hypothetical protein B0563.7 [Caenorhabditis elegans] sp|Q11083|YT67_CAEEL RecName: Full=Uncharacterized calcium-binding protein B0563.7 gb|AAA68320.1| Hypothetical protein B0563.7 [Caenorhabditis elegans]	562	2e-56
Contig6367	ref|XP_002640076.1|	Hypothetical protein CBG12561 [Caenorhabditis briggsae] emb|CAP31522.1| Hypothetical protein CBG12561 [Caenorhabditis briggsae]	562	3e-56
Contig7594;	gb|ABD39381.1|	putative galectin protein 10 [Angiostrongylus cantonensis]	562	3e-56
Contig14358	sp|P51535|GLB2_NIPBR	RecName: Full=Myoglobin; AltName: Full=Globin, body wall isoform gb|AAA65539.1| globin [Nippostrongylus brasiliensis]	562	3e-56
Contig11646	ref|XP_002637627.1|	Hypothetical protein CBG19372 [Caenorhabditis briggsae] emb|CAP36636.1| Hypothetical protein CBG19372 [Caenorhabditis briggsae]	562	4e-56
Contig10081	gb|AAV83999.1|	24 kDa excretory/secretory protein [Haemonchus contortus]	562	5e-56
Contig10813	ref|NP_496786.2|	hypothetical protein F29C12.3 [Caenorhabditis elegans]	562	6e-56
Contig9313	ref|NP_508153.1|	hypothetical protein T04G9.4 [Caenorhabditis elegans] gb|AAA82460.1| Hypothetical protein T04G9.4 [Caenorhabditis elegans]	562	9e-56
Contig2885;	gb|AAM82167.1|	gamma-butyrobetaine,2-oxoglutarate dioxygenase [Angiostrongylus cantonensis]	561	3e-56
Contig9929;	ref|NP_741194.1|	hypothetical protein C16A3.10 [Caenorhabditis elegans] sp|Q18040|OAT_CAEEL RecName: Full=Probable ornithine aminotransferase, mitochondrial; AltName: Full=Ornithine--oxo-acid aminotransferase; Flags: Precursor gb|AAD31050.2|U41534_10 Hypothetical protein	561	3e-56
Contig10598	ref|NP_497915.3|	Chaperonin Containing TCP-1 family member (cct-5) [Caenorhabditis elegans] emb|CAD01079.1| C. elegans protein C07G2.3b, confirmed by transcript evidence [Caenorhabditis elegans]	561	3e-56
Contig13214	emb|CAA63071.1|	intermediate filament protein [Ascaris suum]	561	3e-56
Contig3265	ref|NP_497457.1|	hypothetical protein Y39A3CL.4 [Caenorhabditis elegans] gb|AAK68886.1|AC024763_5 Hypothetical protein Y39A3CL.4b [Caenorhabditis elegans]	561	4e-56
Contig14604	ref|XP_001896288.1|	mbt repeat family protein [Brugia malayi] gb|EDP34865.1| mbt repeat family protein [Brugia malayi]	561	7e-56
Contig4993	ref|XP_002636413.1|	Hypothetical protein CBG23066 [Caenorhabditis briggsae] emb|CAP39896.1| Hypothetical protein CBG23066 [Caenorhabditis briggsae]	560	4e-56
Contig9085;	gb|AAK85149.2|	heat shock protein 70 [Trichinella spiralis]	560	4e-56
Contig10598	ref|XP_002642110.1|	C. briggsae CBR-CCT-5 protein [Caenorhabditis briggsae] emb|CAP35578.1| C. briggsae CBR-CCT-5 protein [Caenorhabditis briggsae]	560	4e-56
Contig8058	ref|XP_001894211.1|	Hypothetical zinc finger protein ZK686.4 in chromosome III, putative [Brugia malayi] gb|EDP36947.1| Hypothetical zinc finger protein ZK686.4 in chromosome III, putative [Brugia malayi]	560	1e-55
Contig11837	ref|XP_001894688.1|	Protein-tyrosine phosphatase containing protein [Brugia malayi] gb|EDP36478.1| Protein-tyrosine phosphatase containing protein [Brugia malayi]	560	1e-55
Contig7631	emb|CAB98251.1|	c3orf1 hypothetical protein, M5-14 alternatively spliced product, similar to (AE003703)140up gene product [Drosophila melanogaster] [Homo sapiens]	559	5e-56
Contig10437	ref|NP_502080.1|	hypothetical protein T05E11.3 [Caenorhabditis elegans] emb|CAA92973.1| C. elegans protein T05E11.3, confirmed by transcript evidence [Caenorhabditis elegans]	559	5e-56
Contig9862	sp|P39698|RS19S_ASCSU	RecName: Full=40S ribosomal protein S19S emb|CAA82999.1| ribosomal protein S19S [Ascaris suum]	559	6e-56
Contig9929;	ref|NP_741193.1|	hypothetical protein C16A3.10 [Caenorhabditis elegans] gb|AAM22027.1|U41534_2 Hypothetical protein C16A3.10b [Caenorhabditis elegans]	559	6e-56
Contig13463	ref|XP_001901244.1|	Inositol-1 [Brugia malayi] ref|XP_001901245.1| Inositol-1 [Brugia malayi] gb|EDP29924.1| Inositol-1, putative [Brugia malayi] gb|EDP29925.1| Inositol-1, putative [Brugia malayi]	559	8e-56
Contig4082	ref|NP_500797.1|	fatty acid ELOngation family member (elo-6) [Caenorhabditis elegans] gb|AAK29807.1| Fatty acid elongation protein 6 [Caenorhabditis elegans]	559	1e-55
Contig10081	gb|AAC47714.1|	24 kDa excretory/secretory protein [Haemonchus contortus]	559	1e-55
Contig10171	ref|XP_002643130.1|	Hypothetical protein CBG15305 [Caenorhabditis briggsae] emb|CAP33640.1| Hypothetical protein CBG15305 [Caenorhabditis briggsae]	559	1e-55
Contig12827	ref|NP_492794.2|	hypothetical protein C34B2.3 [Caenorhabditis elegans] gb|AAB97535.2| Hypothetical protein C34B2.3 [Caenorhabditis elegans]	559	1e-55
Contig8828	ref|XP_001896988.1|	UTP--ammonia ligase [Brugia malayi] gb|EDP34167.1| UTP--ammonia ligase, putative [Brugia malayi]	559	3e-55
Contig10228	ref|NP_510603.1|	hypothetical protein F59F4.1 [Caenorhabditis elegans] emb|CAB03158.1| C. elegans protein F59F4.1, partially confirmed by transcript evidence [Caenorhabditis elegans]	558	7e-56
Contig13449;	ref|XP_002645274.1|	Hypothetical protein CBG00175 [Caenorhabditis briggsae] emb|CAP21653.1| Hypothetical protein CBG00175 [Caenorhabditis briggsae]	558	7e-56
Contig3527;	ref|XP_001899890.1|	Putative arsenical pump-driving ATPase [Brugia malayi] sp|A8Q3T2|ASNA_BRUMA RecName: Full=ATPase ASNA1 homolog; AltName: Full=Arsenite-stimulated ATPase; AltName: Full=Arsenical pump-driving ATPase homolog gb|EDP31120.1| Putative arsenical pump-driving AT	557	8e-56
Contig6497	emb|CAQ43040.1|	surface associated antigen 1 precursor [Teladorsagia circumcincta]	557	1e-55
Contig8802	ref|XP_001895194.1|	hypothetical protein [Brugia malayi] gb|EDP35958.1| conserved hypothetical protein [Brugia malayi]	557	1e-55
Contig9247	ref|XP_392101.3|	PREDICTED: similar to eIF5B CG10840-PB [Apis mellifera]	557	1e-55
Contig1412	dbj|BAB84191.1|	flavoprotein subunit of succinate dehydrogenase [Ascaris suum]	556	1e-55
Contig2284	emb|CAA96571.1|	parasite pepsinogen [Haemonchus contortus]	556	1e-55
Contig4821	ref|XP_002630350.1|	Hypothetical protein CBG04280 [Caenorhabditis briggsae] emb|CAP25021.1| Hypothetical protein CBG04280 [Caenorhabditis briggsae]	556	1e-55
Contig8294	ref|NP_493578.1|	Ubiquitin E2 (conjugating enzyme) variant family member (uev-1) [Caenorhabditis elegans] emb|CAB07383.1| C. elegans protein F39B2.2, confirmed by transcript evidence [Caenorhabditis elegans]	556	1e-55
Contig9247	ref|XP_973325.1|	PREDICTED: similar to AGAP004824-PA [Tribolium castaneum] gb|EFA01842.1| hypothetical protein TcasGA2_TC007444 [Tribolium castaneum]	556	1e-55
Contig9862	ref|XP_001895225.1|	40S ribosomal protein S19S [Brugia malayi] gb|EDP35927.1| 40S ribosomal protein S19S, putative [Brugia malayi]	556	1e-55
Contig10038	gb|ACH46259.1|	putative H3 histone family 3B variant 1 [Taeniopygia guttata]	556	1e-55
Contig12569	ref|NP_001022416.1|	yeast MCM (licensing factor) related family member (mcm-2) [Caenorhabditis elegans] emb|CAA19452.1| C. elegans protein Y17G7B.5a, partially confirmed by transcript evidence [Caenorhabditis elegans]	556	1e-55
Contig13956	ref|XP_002634443.1|	Hypothetical protein CBG04457 [Caenorhabditis briggsae] emb|CAP25154.1| Hypothetical protein CBG04457 [Caenorhabditis briggsae]	556	1e-55
Contig10813	ref|XP_002631029.1|	Hypothetical protein CBG02786 [Caenorhabditis briggsae] emb|CAP23797.1| Hypothetical protein CBG02786 [Caenorhabditis briggsae]	556	3e-55
Contig13195	ref|XP_002642710.1|	C. briggsae CBR-MCM-5 protein [Caenorhabditis briggsae] emb|CAP31299.1| C. briggsae CBR-MCM-5 protein [Caenorhabditis briggsae]	555	2e-55
Contig12827	ref|XP_002640264.1|	Hypothetical protein CBG12789 [Caenorhabditis briggsae] emb|CAP31711.1| Hypothetical protein CBG12789 [Caenorhabditis briggsae]	555	3e-55
Contig8922	gb|EFB20812.1|	hypothetical protein PANDA_010754 [Ailuropoda melanoleuca]	554	2e-55
Contig8922	ref|XP_002196198.1|	PREDICTED: similar to TBC1 domain family, member 16 isoform 1 [Taeniopygia guttata]	554	2e-55
Contig8922	ref|XP_002196210.1|	PREDICTED: similar to TBC1 domain family, member 16 isoform 2 [Taeniopygia guttata]	554	2e-55
Contig10437	ref|XP_002633285.1|	Hypothetical protein CBG06014 [Caenorhabditis briggsae] emb|CAP26348.1| Hypothetical protein CBG06014 [Caenorhabditis briggsae]	554	2e-55
Contig13495;	ref|XP_002190614.1|	PREDICTED: glycogenin [Taeniopygia guttata]	554	3e-55
Contig10038	emb|CAB64685.1|	putative H3 histone [Asellus aquaticus]	552	3e-55
Contig13807	emb|CAD28559.2|	metalloprotease I [Ostertagia ostertagi]	552	5e-55
Contig9176	ref|XP_002640161.1|	Hypothetical protein CBG12662 [Caenorhabditis briggsae] emb|CAP31608.1| Hypothetical protein CBG12662 [Caenorhabditis briggsae]	552	1e-54
Contig2130	ref|NP_502054.2|	ALdehyde deHydrogenase family member (alh-3) [Caenorhabditis elegans]	551	4e-55
Contig6698	ref|XP_001086333.1|	PREDICTED: similar to microtubule-associated proteins 1A/1B light chain 3 [Macaca mulatta]	551	5e-55
Contig13214	ref|XP_001900185.1|	cytoplasmic intermediate filament protein [Brugia malayi] gb|EDP30935.1| cytoplasmic intermediate filament protein, putative [Brugia malayi]	551	5e-55
Contig5814;	ref|NP_498415.2|	LEThal family member (let-721) [Caenorhabditis elegans] sp|Q11190|ETFD_CAEEL RecName: Full=Electron transfer flavoprotein-ubiquinone oxidoreductase, mitochondrial; Short=ETF-ubiquinone oxidoreductase; Short=ETF-QO; AltName: Full=Electron-transferring-flav	551	7e-55
Contig12827	ref|NP_491697.1|	hypothetical protein F33D11.7 [Caenorhabditis elegans] gb|AAB96700.1| Hypothetical protein F33D11.7 [Caenorhabditis elegans]	551	8e-55
Contig14604	ref|NP_492050.3|	abnormal cell LINeage family member (lin-61) [Caenorhabditis elegans]	551	1e-54
Contig5399	gb|ACD86935.1|	ubiquitin/60s ribosomal protein L40 fusion [Caenorhabditis brenneri] gb|ACS66688.1| putative ubiquitin family protein [Caenorhabditis brenneri]	550	7e-55
Contig9748	ref|XP_002630309.1|	Hypothetical protein CBG00745 [Caenorhabditis briggsae] emb|CAP21913.1| Hypothetical protein CBG00745 [Caenorhabditis briggsae]	550	1e-54
Contig9315	ref|XP_002631355.1|	C. briggsae CBR-NAS-25 protein [Caenorhabditis briggsae] emb|CAP23470.1| C. briggsae CBR-NAS-25 protein [Caenorhabditis briggsae]	550	2e-54
Contig11421	ref|NP_503733.1|	NADH Ubiquinone Oxidoreductase family member (nuo-5) [Caenorhabditis elegans] gb|AAF60575.1| Nadh ubiquinone oxidoreductase protein 5, isoform a [Caenorhabditis elegans]	549	7e-55
Contig9928;	ref|XP_001891576.1|	Notch signaling pathway homolog protein 1 [Brugia malayi] gb|EDP39616.1| Notch signaling pathway homolog protein 1, putative [Brugia malayi]	549	8e-55
Contig12811	ref|XP_001845469.1|	thioredoxin family Trp26 [Culex quinquefasciatus] gb|EDS40502.1| thioredoxin family Trp26 [Culex quinquefasciatus]	549	2e-54
Contig14604	ref|NP_001122501.1|	abnormal cell LINeage family member (lin-61) [Caenorhabditis elegans]	549	2e-54
Contig9928;	ref|XP_001891695.1|	Notch signaling pathway homolog protein 1 [Brugia malayi] gb|EDP39503.1| Notch signaling pathway homolog protein 1, putative [Brugia malayi]	548	1e-54
Contig281	ref|XP_001118095.1|	PREDICTED: similar to 40S ribosomal protein S7 (S8) [Macaca mulatta]	547	1e-54
Contig9862	ref|XP_001902917.1|	40S ribosomal protein S19S [Brugia malayi] gb|EDP28235.1| 40S ribosomal protein S19S, putative [Brugia malayi]	547	1e-54
Contig13195	ref|NP_497858.1|	yeast MCM (licensing factor) related family member (mcm-5) [Caenorhabditis elegans] sp|Q21902|MCM5_CAEEL RecName: Full=DNA replication licensing factor mcm-5 emb|CAA90765.1| C. elegans protein R10E4.4, confirmed by transcript evidence [Caenorhabditis eleg	547	1e-54
Contig9683	ref|XP_001900412.1|	26S proteasome non-ATPase regulatory subunit Nin1/mts3 family protein [Brugia malayi] gb|EDP30626.1| 26S proteasome non-ATPase regulatory subunit Nin1/mts3 family protein [Brugia malayi]	547	2e-54
Contig13867	ref|XP_002646753.1|	Hypothetical protein CBG13150 [Caenorhabditis briggsae] emb|CAP31989.1| Hypothetical protein CBG13150 [Caenorhabditis briggsae]	547	2e-54
Contig13473	ref|NP_503413.2|	hypothetical protein R09B5.11 [Caenorhabditis elegans] gb|AAB94218.2| Hypothetical protein R09B5.11 [Caenorhabditis elegans]	547	3e-54
Contig14213	ref|XP_422777.2|	PREDICTED: hypothetical protein [Gallus gallus]	547	3e-54
Contig14604	ref|XP_002632456.1|	C. briggsae CBR-LIN-61 protein [Caenorhabditis briggsae] emb|CAP32442.1| C. briggsae CBR-LIN-61 protein [Caenorhabditis briggsae]	547	3e-54
Contig2799	ref|XP_002634331.1|	C. briggsae CBR-IMP-3 protein [Caenorhabditis briggsae] emb|CAP35271.1| C. briggsae CBR-IMP-3 protein [Caenorhabditis briggsae]	546	2e-54
Contig13956	ref|NP_503322.1|	hypothetical protein R09E12.3 [Caenorhabditis elegans] gb|AAG24172.1| Hypothetical protein R09E12.3 [Caenorhabditis elegans]	546	2e-54
Contig2059	ref|XP_002636958.1|	Hypothetical protein CBG09435 [Caenorhabditis briggsae] emb|CAP29152.1| Hypothetical protein CBG09435 [Caenorhabditis briggsae]	545	2e-54
Contig6787	ref|NP_500741.2|	TropoNin I family member (tni-4) [Caenorhabditis elegans] sp|O44572|TNNI4_CAEEL RecName: Full=Troponin I 4; Short=TnI 4; Short=CeTNI-4 gb|AAB94188.2| Troponin i protein 4 [Caenorhabditis elegans] dbj|BAD89381.1| troponin I 4 [Caenorhabditis elegans]	545	2e-54
Contig9556;	ref|XP_002642021.1|	C. briggsae CBR-COQ-8 protein [Caenorhabditis briggsae] emb|CAP35488.1| C. briggsae CBR-COQ-8 protein [Caenorhabditis briggsae]	545	3e-54
Contig8988	ref|XP_001093055.1|	PREDICTED: similar to aldehyde dehydrogenase 6A1 precursor isoform 1 [Macaca mulatta]	544	3e-54
Contig8988	ref|NP_001124798.1|	aldehyde dehydrogenase 6A1 [Pongo abelii] emb|CAH89744.1| hypothetical protein [Pongo abelii]	544	3e-54
Contig10830	ref|NP_491363.1|	Dynein Heavy Chain family member (dhc-1) [Caenorhabditis elegans] sp|Q19020|DYHC_CAEEL RecName: Full=Dynein heavy chain, cytoplasmic; AltName: Full=Dynein heavy chain, cytosolic; Short=DYHC gb|AAC37251.1| dynein heavy chain [Caenorhabditis elegans] gb|AAK	544	3e-54
Contig12123	ref|NP_497618.1|	hypothetical protein Y71H2AM.5 [Caenorhabditis elegans] gb|AAK29974.1| Hypothetical protein Y71H2AM.5 [Caenorhabditis elegans]	544	3e-54
Contig13833;	gb|AAY21389.1|	COPII-coated vesicle component SEC-23 [Haemonchus contortus]	544	3e-54
Contig9315	ref|NP_495880.1|	Nematode AStacin protease family member (nas-25) [Caenorhabditis elegans] sp|Q20459|NAS25_CAEEL RecName: Full=Zinc metalloproteinase nas-25; AltName: Full=Nematode astacin 25; Flags: Precursor emb|CAA91045.3| C. elegans protein F46C5.3, confirmed by trans	544	1e-53
Contig7714;	ref|XP_002648981.1|	Hypothetical protein CBG21312 [Caenorhabditis briggsae] emb|CAP38151.1| Hypothetical protein CBG21312 [Caenorhabditis briggsae]	543	3e-54
Contig643	ref|NP_498595.1|	hypothetical protein T20H4.5 [Caenorhabditis elegans] sp|Q22619|NDUS8_CAEEL RecName: Full=Probable NADH dehydrogenase [ubiquinone] iron-sulfur protein 8, mitochondrial; AltName: Full=NADH-ubiquinone oxidoreductase 23 kDa subunit; AltName: Full=Complex I-2	543	4e-54
Contig2993	gb|AAB53231.1|	prohibitin-like molecule TC-PRO-1 [Toxocara canis]	543	4e-54
Contig8988	ref|XP_522903.2|	PREDICTED: aldehyde dehydrogenase 6A1 isoform 2 [Pan troglodytes]	543	4e-54
Contig9929;	ref|XP_001640743.1|	predicted protein [Nematostella vectensis] gb|EDO48680.1| predicted protein [Nematostella vectensis]	543	4e-54
Contig2444	ref|XP_002634961.1|	Hypothetical protein CBG13497 [Caenorhabditis briggsae] emb|CAP32284.1| Hypothetical protein CBG13497 [Caenorhabditis briggsae]	542	5e-54
Contig7185	ref|NP_500720.1|	IsoValeryl-CoA Dehydrogenase family member (ivd-1) [Caenorhabditis elegans] gb|AAB92016.1| Hypothetical protein C02B10.1 [Caenorhabditis elegans] gb|AAD21088.1| isovaleryl-CoA dehydrogenase precursor [Caenorhabditis elegans]	542	5e-54
Contig9705	ref|XP_002644216.1|	Hypothetical protein CBG17210 [Caenorhabditis briggsae] emb|CAP34923.1| Hypothetical protein CBG17210 [Caenorhabditis briggsae]	542	5e-54
Contig12123	ref|XP_002641523.1|	Hypothetical protein CBG09819 [Caenorhabditis briggsae] emb|CAP29369.1| Hypothetical protein CBG09819 [Caenorhabditis briggsae]	542	6e-54
Contig2250	ref|XP_002631061.1|	Hypothetical protein CBG02826 [Caenorhabditis briggsae] emb|CAP23765.3| Hypothetical protein CBG02826 [Caenorhabditis briggsae]	541	6e-54
Contig9862	sp|P24494|RS19G_ASCSU	RecName: Full=40S ribosomal protein S19G; AltName: Full=Eliminated protein NO. 1 pir||A39106 ribosomal protein S19.e - common roundworm gb|AAA29369.1| eliminated protein No. 1 [Ascaris lumbricoides]	541	6e-54
Contig6571	ref|XP_002641526.1|	C. briggsae CBR-APB-1 protein [Caenorhabditis briggsae] emb|CAP29372.1| C. briggsae CBR-APB-1 protein [Caenorhabditis briggsae]	541	7e-54
Contig8776	ref|XP_002635475.1|	Hypothetical protein CBG08770 [Caenorhabditis briggsae] emb|CAP28539.1| Hypothetical protein CBG08770 [Caenorhabditis briggsae]	541	7e-54
Contig11088	ref|XP_002644617.1|	C. briggsae CBR-CALU-1 protein [Caenorhabditis briggsae] emb|CAP33056.1| C. briggsae CBR-CALU-1 protein [Caenorhabditis briggsae]	541	7e-54
Contig11150	ref|XP_002642221.1|	Hypothetical protein CBG18195 [Caenorhabditis briggsae] emb|CAP35690.1| Hypothetical protein CBG18195 [Caenorhabditis briggsae]	541	8e-54
Contig14075	gb|ACA30414.2|	cytosolic glutathione S-transferase 1 [Oesophagostomum dentatum] gb|ACA30416.2| cytosolic glutathione S-transferase 1 [Oesophagostomum dentatum]	541	9e-54
Contig12475	ref|XP_002637505.1|	C. briggsae CBR-ASP-2 protein [Caenorhabditis briggsae] emb|CAP36513.1| C. briggsae CBR-ASP-2 protein [Caenorhabditis briggsae]	541	2e-53
Contig12475	ref|XP_002637505.1|	C. briggsae CBR-ASP-2 protein [Caenorhabditis briggsae] emb|CAP36513.1| C. briggsae CBR-ASP-2 protein [Caenorhabditis briggsae]	541	2e-10
Contig9783	ref|XP_002637628.1|	Hypothetical protein CBG19373 [Caenorhabditis briggsae] emb|CAP36637.1| Hypothetical protein CBG19373 [Caenorhabditis briggsae]	540	9e-54
Contig11088	ref|NP_001024806.1|	CALUmenin (calcium-binding protein) homolog family member (calu-1) [Caenorhabditis elegans] gb|AAB04578.1| Hypothetical protein M03F4.7a [Caenorhabditis elegans] gb|AAF34189.1| calumenin-like protein [Caenorhabditis elegans]	540	9e-54
Contig13272;	ref|XP_001863677.1|	conserved hypothetical protein [Culex quinquefasciatus] gb|EDS38935.1| conserved hypothetical protein [Culex quinquefasciatus]	540	1e-53
Contig10559	ref|XP_001092057.1|	PREDICTED: similar to ribosomal protein P0-like protein [Macaca mulatta]	540	2e-53
Contig9705	ref|NP_509733.1|	hypothetical protein R07E3.4 [Caenorhabditis elegans] emb|CAA89069.1| C. elegans protein R07E3.4, partially confirmed by transcript evidence [Caenorhabditis elegans]	539	1e-53
Contig10219	ref|NP_506341.1|	hypothetical protein F25H9.6 [Caenorhabditis elegans] emb|CAB02993.1| C. elegans protein F25H9.6, confirmed by transcript evidence [Caenorhabditis elegans]	539	1e-53
Contig10830	ref|XP_002639843.1|	C. briggsae CBR-DHC-1 protein [Caenorhabditis briggsae] emb|CAP31232.1| C. briggsae CBR-DHC-1 protein [Caenorhabditis briggsae]	539	1e-53
Contig1347	ref|NP_496968.1|	hypothetical protein Y48B6A.12 [Caenorhabditis elegans] emb|CAB54452.1| C. elegans protein Y48B6A.12, partially confirmed by transcript evidence [Caenorhabditis elegans]	538	1e-53
Contig13117	gb|ACZ13335.1|	60S ribosomal protein L5 [Bursaphelenchus xylophilus]	538	2e-53
Contig10559	ref|XP_002076278.1|	GD15262 [Drosophila simulans] gb|EDX15503.1| GD15262 [Drosophila simulans]	538	4e-53
Contig430	gb|ABU41004.1|	isocitrate dehydrogenase 1 [Anser anser]	537	2e-53
Contig2530	ref|XP_002642936.1|	C. briggsae CBR-MDH-1 protein [Caenorhabditis briggsae] emb|CAP33538.1| C. briggsae CBR-MDH-1 protein [Caenorhabditis briggsae]	537	2e-53
Contig3752;	ref|XP_001898996.1|	ER lumen protein retaining receptor [Brugia malayi] gb|EDP31804.1| ER lumen protein retaining receptor, putative [Brugia malayi]	537	2e-53
Contig5549	ref|XP_002639128.1|	C. briggsae CBR-SPG-7 protein [Caenorhabditis briggsae] emb|CAP33351.1| C. briggsae CBR-SPG-7 protein [Caenorhabditis briggsae]	537	2e-53
Contig7084	gb|ACG69807.1|	putative cytochrome c [Haemonchus contortus] gb|ACG69808.1| putative cytochrome c [Haemonchus contortus]	537	2e-53
Contig9862	emb|CAA53231.1|	ribosomal protein S19 [Ascaris suum]	537	2e-53
Contig13675	emb|CAR63656.1|	putative Wnt-4 protein precursor [Angiostrongylus cantonensis]	537	2e-53
Contig14545;	ref|XP_001900871.1|	CHD4 protein [Brugia malayi] gb|EDP30342.1| CHD4 protein, putative [Brugia malayi]	537	2e-53
Contig12100	gb|ACE75226.1|	dehydrogenase E1 and transketolase domain-containing protein [Glyptapanteles flavicoxis]	537	3e-53
Contig10758	emb|CAP45649.1|	precursor transthyretin like protein 1 [Ostertagia ostertagi]	536	2e-53
Contig8602;	ref|XP_002647979.1|	Hypothetical protein CBG23896 [Caenorhabditis briggsae] emb|CAP20634.1| Hypothetical protein CBG23896 [Caenorhabditis briggsae]	536	3e-53
Contig9150	ref|NP_491329.2|	hypothetical protein C18E3.2 [Caenorhabditis elegans] gb|AAB52943.2| Hypothetical protein C18E3.2 [Caenorhabditis elegans]	536	3e-53
Contig13272;	ref|XP_001603457.1|	PREDICTED: similar to conserved hypothetical protein [Nasonia vitripennis]	536	3e-53
Contig241	ref|NP_001040856.1|	PAPS (adenosine 3'-phosphate 5'-phosphosulfate) Transporter family member (pst-2) [Caenorhabditis elegans] gb|ABD94100.1| Hypothetical protein F54E7.1b [Caenorhabditis elegans]	535	4e-53
Contig3471	gb|ABF06547.1|	CYP4BE1 [Ips paraconfusus]	535	4e-53
Contig4343	gb|AAS47831.1|	metalloprotease IV [Ostertagia ostertagi]	535	4e-53
Contig10123;	ref|XP_002640829.1|	C. briggsae CBR-ADS-1 protein [Caenorhabditis briggsae] emb|CAP33892.1| C. briggsae CBR-ADS-1 protein [Caenorhabditis briggsae]	535	4e-53
Contig1790	ref|XP_002647685.1|	Hypothetical protein CBG17873 [Caenorhabditis briggsae] emb|CAP35416.1| Hypothetical protein CBG17873 [Caenorhabditis briggsae]	535	5e-53
Contig8794	ref|XP_002644570.1|	Hypothetical protein CBG14512 [Caenorhabditis briggsae] emb|CAP33009.1| Hypothetical protein CBG14512 [Caenorhabditis briggsae]	535	7e-53
Contig10660	ref|NP_498691.1|	hypothetical protein ZK686.3 [Caenorhabditis elegans] sp|P34669|YO13_CAEEL RecName: Full=Uncharacterized protein ZK686.3 gb|AAA28222.1| Hypothetical protein ZK686.3 [Caenorhabditis elegans]	534	4e-53
Contig13468	gb|ABR87144.1|	large subunit ribosomal protein 1 [Koerneria sp. RS1982]	534	4e-53
Contig14365	ref|XP_001607363.1|	PREDICTED: similar to Rieske iron-sulfur protein 1 [Nasonia vitripennis]	534	4e-53
Contig9928;	pir||D88486	protein F20H11.2 [imported] - Caenorhabditis elegans	534	5e-53
Contig10444	ref|NP_508136.1|	hypothetical protein T19D7.4 [Caenorhabditis elegans] gb|AAK39294.1| Hypothetical protein T19D7.4 [Caenorhabditis elegans]	534	5e-53
Contig2570	ref|XP_002646296.1|	Hypothetical protein CBG12002 [Caenorhabditis briggsae] emb|CAP31050.1| Hypothetical protein CBG12002 [Caenorhabditis briggsae]	533	5e-53
Contig9928;	ref|NP_498455.1|	Notch Signaling pathway Homolog family member (nsh-1) [Caenorhabditis elegans] gb|AAD34660.1|AF002197_5 Notch signaling pathway homolog protein 1 [Caenorhabditis elegans]	533	6e-53
Contig10038	ref|XP_002595193.1|	hypothetical protein BRAFLDRAFT_129781 [Branchiostoma floridae] gb|EEN51205.1| hypothetical protein BRAFLDRAFT_129781 [Branchiostoma floridae]	532	7e-53
Contig3757	ref|XP_001899310.1|	Phosphate carrier protein, mitochondrial precursor [Brugia malayi] gb|EDP32118.1| Phosphate carrier protein, mitochondrial precursor, putative [Brugia malayi]	532	8e-53
Contig7197	ref|NP_499802.2|	hypothetical protein Y76A2B.6 [Caenorhabditis elegans]	532	8e-53
Contig10038	ref|XP_002611004.1|	hypothetical protein BRAFLDRAFT_128327 [Branchiostoma floridae] gb|EEN67014.1| hypothetical protein BRAFLDRAFT_128327 [Branchiostoma floridae]	532	8e-53
Contig12100	ref|XP_001607444.1|	PREDICTED: similar to 2-oxoglutarate dehydrogenase [Nasonia vitripennis]	532	9e-53
Contig11859	gb|AAT28330.1|	catalase [Haemonchus contortus]	532	1e-52
Contig5654	ref|NP_493273.1|	PeRoXisome assembly factor family member (prx-11) [Caenorhabditis elegans] emb|CAB16857.1| C. elegans protein C47B2.8, partially confirmed by transcript evidence [Caenorhabditis elegans]	531	9e-53
Contig9279	ref|XP_002644436.1|	C. briggsae CBR-TTR-48 protein [Caenorhabditis briggsae] emb|CAP32875.1| C. briggsae CBR-TTR-48 protein [Caenorhabditis briggsae]	531	1e-52
Contig10444	ref|XP_002643263.1|	Hypothetical protein CBG08133 [Caenorhabditis briggsae] emb|CAP28024.1| Hypothetical protein CBG08133 [Caenorhabditis briggsae]	531	1e-52
Contig13214	ref|NP_495137.1|	Intermediate Filament, B family member (ifb-1) [Caenorhabditis elegans] gb|AAA93408.1| Intermediate filament, b protein 1, isoform a [Caenorhabditis elegans]	531	1e-52
Contig2204	gb|ACI49194.1|	hypothetical protein Csp3_JD03.003 [Caenorhabditis sp. PS1010]	531	2e-52
Contig10038	ref|XP_002422632.1|	histone H3, putative [Pediculus humanus corporis] ref|XP_002422650.1| histone H3, putative [Pediculus humanus corporis] gb|EEB09894.1| histone H3, putative [Pediculus humanus corporis] gb|EEB09912.1| histone H3, putative [Pediculus humanus corporis]	530	1e-52
Contig11150	ref|NP_498045.2|	hypothetical protein C26E6.6 [Caenorhabditis elegans] sp|P49404|RM03_CAEEL RecName: Full=Putative 39S ribosomal protein L3, mitochondrial gb|AAA21160.3| Hypothetical protein C26E6.6 [Caenorhabditis elegans]	530	1e-52
Contig12066	gb|AAS47831.1|	metalloprotease IV [Ostertagia ostertagi]	530	1e-52
Contig13468	gb|ABR87140.1|	large subunit ribosomal protein 1 [Pristionchus americanus]	530	1e-52
Contig8794	ref|NP_001041229.1|	hypothetical protein C46C11.1 [Caenorhabditis elegans]	530	3e-52
Contig14004	ref|XP_002631347.1|	Hypothetical protein CBG03178 [Caenorhabditis briggsae] emb|CAP23478.1| Hypothetical protein CBG03178 [Caenorhabditis briggsae]	530	4e-52
Contig13214	sp|P23731|IFEB_ASCSU	RecName: Full=Intermediate filament protein B; Short=IF-B pir||S06954 intermediate filament protein B - common roundworm	529	1e-52
Contig7712;	ref|XP_002629799.1|	Hypothetical protein CBG01042 [Caenorhabditis briggsae] sp|Q626C1|PNO1_CAEBR RecName: Full=RNA-binding protein pno-1 emb|CAP22220.1| Hypothetical protein CBG01042 [Caenorhabditis briggsae]	529	2e-52
Contig11166;	sp|P51547|SODE_HAECO	RecName: Full=Extracellular superoxide dismutase [Cu-Zn]; Short=EC-SOD; Flags: Precursor emb|CAA93449.1| extracellular superoxide dismutase [Haemonchus contortus]	529	2e-52
Contig13214	emb|CAA60047.1|	cytoplasmic intermediate filament protein [Ascaris lumbricoides]	529	2e-52
Contig13468	gb|ABR87126.1|	large subunit ribosomal protein 1 [Pristionchus pacificus]	529	2e-52
Contig8794	ref|NP_001041228.1|	hypothetical protein C46C11.1 [Caenorhabditis elegans] gb|AAK68253.1|AC006619_1 Hypothetical protein C46C11.1 [Caenorhabditis elegans]	529	4e-52
Contig9176	ref|NP_491887.1|	hypothetical protein F57B10.8 [Caenorhabditis elegans] gb|AAB96725.1| Hypothetical protein F57B10.8 [Caenorhabditis elegans]	529	6e-52
Contig9313	ref|XP_002636777.1|	Hypothetical protein CBG23511 [Caenorhabditis briggsae] emb|CAP39531.1| Hypothetical protein CBG23511 [Caenorhabditis briggsae]	529	7e-52
Contig982	gb|AAC38987.1|	P-glycoprotein [Haemonchus contortus]	528	2e-52
Contig1123;	ref|NP_508412.1|	Vacuolar H ATPase family member (vha-15) [Caenorhabditis elegans] sp|Q22494|VATH2_CAEEL RecName: Full=Probable V-type proton ATPase subunit H 2; Short=V-ATPase subunit H 2; AltName: Full=Vacuolar proton pump subunit H 2 gb|AAA91266.1| Vacuolar h atpase pr	528	2e-52
Contig1402	ref|NP_741296.1|	hypothetical protein K11H12.8 [Caenorhabditis elegans] gb|AAC24402.1| Hypothetical protein K11H12.8a [Caenorhabditis elegans]	528	2e-52
Contig5773	ref|XP_002643679.1|	C. briggsae CBR-MLC-2.2 protein [Caenorhabditis briggsae] ref|XP_002643680.1| C. briggsae CBR-MLC-1 protein [Caenorhabditis briggsae] emb|CAP23068.1| C. briggsae CBR-MLC-2.2 protein [Caenorhabditis briggsae] emb|CAP23069.1| C. briggsae CBR-MLC-1 protein [	528	2e-52
Contig6660	ref|XP_002630056.1|	C. briggsae CBR-PCN-1 protein [Caenorhabditis briggsae] emb|CAP32191.1| C. briggsae CBR-PCN-1 protein [Caenorhabditis briggsae]	528	2e-52
Contig7284;	ref|NP_498626.2|	hypothetical protein F08F8.2 [Caenorhabditis elegans] gb|AAA68386.2| Hypothetical protein F08F8.2 [Caenorhabditis elegans]	528	2e-52
Contig10123;	ref|NP_497185.1|	Alkyl-Dihydroxyacetonephosphate Synthase family member (ads-1) [Caenorhabditis elegans] sp|O45218|ADAS_CAEEL RecName: Full=Alkyldihydroxyacetonephosphate synthase; Short=Alkyl-DHAP synthase; AltName: Full=Alkylglycerone-phosphate synthase gb|AAK68514.1|AC	528	2e-52
Contig10219	ref|XP_002647606.1|	Hypothetical protein CBG06697 [Caenorhabditis briggsae] emb|CAP26970.1| Hypothetical protein CBG06697 [Caenorhabditis briggsae]	528	2e-52
Contig13468	gb|ABR87130.1|	large subunit ribosomal protein 1 [Pristionchus uniformis]	528	2e-52
Contig13468	gb|ABR87138.1|	large subunit ribosomal protein 1 [Pristionchus sp. 10 RS5133]	528	2e-52
Contig14545;	gb|ACA62216.1|	Mi-2 [Drosophila melanogaster]	528	2e-52
Contig13188	ref|XP_002642039.1|	Hypothetical protein CBG17976 [Caenorhabditis briggsae] emb|CAP35506.1| Hypothetical protein CBG17976 [Caenorhabditis briggsae]	528	3e-52
Contig13188	ref|NP_497997.1|	hypothetical protein F26A1.8 [Caenorhabditis elegans] gb|AAA68248.1| Hypothetical protein F26A1.8 [Caenorhabditis elegans]	528	3e-52
Contig14004	ref|XP_002630680.1|	C. briggsae CBR-PHO-1 protein [Caenorhabditis briggsae] emb|CAP24146.1| C. briggsae CBR-PHO-1 protein [Caenorhabditis briggsae]	528	6e-52
Contig6250	emb|CAR63644.1|	hypothetical protein [Angiostrongylus cantonensis]	527	3e-52
Contig14545;	gb|ACA62201.1|	Mi-2 [Drosophila melanogaster]	527	3e-52
Contig14545;	gb|ACA62224.1|	Mi-2 [Drosophila melanogaster]	527	3e-52
Contig14545;	gb|ACA62199.1|	Mi-2 [Drosophila melanogaster] gb|ACA62200.1| Mi-2 [Drosophila melanogaster] gb|ACA62202.1| Mi-2 [Drosophila melanogaster] gb|ACA62203.1| Mi-2 [Drosophila melanogaster] gb|ACA62204.1| Mi-2 [Drosophila melanogaster] gb|ACA62205.1| Mi-2 [Drosophila melanoga	527	3e-52
Contig9279	ref|NP_508666.1|	TransThyretin-Related family domain family member (ttr-48) [Caenorhabditis elegans] gb|AAA80425.1| Hypothetical protein ZC64.2 [Caenorhabditis elegans]	527	4e-52
Contig10015	ref|XP_001892618.1|	Acyltransferase family protein [Brugia malayi] gb|EDP38556.1| Acyltransferase family protein [Brugia malayi]	527	6e-52
Contig12475	ref|XP_002635088.1|	C. briggsae CBR-ASP-6 protein [Caenorhabditis briggsae] emb|CAP30637.1| C. briggsae CBR-ASP-6 protein [Caenorhabditis briggsae]	527	6e-52
Contig14004	ref|NP_495875.2|	hypothetical protein F07H5.9 [Caenorhabditis elegans] emb|CAA92657.2| C. elegans protein F07H5.9a, partially confirmed by transcript evidence [Caenorhabditis elegans]	527	9e-52
Contig5085;	ref|XP_001894435.1|	Ser/Thr protein phosphatase family protein [Brugia malayi] gb|EDP36725.1| Ser/Thr protein phosphatase family protein [Brugia malayi]	526	4e-52
Contig6675	ref|NP_491318.2|	hypothetical protein R12E2.12 [Caenorhabditis elegans] gb|AAC17033.2| Hypothetical protein R12E2.12 [Caenorhabditis elegans]	526	4e-52
Contig9592	ref|XP_002630896.1|	Hypothetical protein CBG02618 [Caenorhabditis briggsae] emb|CAP23930.1| Hypothetical protein CBG02618 [Caenorhabditis briggsae]	526	4e-52
Contig9592	ref|NP_495261.1|	hypothetical protein F13H8.7 [Caenorhabditis elegans] gb|AAK31488.1| Hypothetical protein F13H8.7 [Caenorhabditis elegans]	526	4e-52
Contig13476	ref|NP_740944.1|	Ribosomal Protein, Small subunit family member (rps-20) [Caenorhabditis elegans] emb|CAD21665.1| C. elegans protein Y105E8A.16, confirmed by transcript evidence [Caenorhabditis elegans]	526	4e-52
Contig14482;	ref|XP_001897743.1|	oxidoreductase, aldo/keto reductase family protein [Brugia malayi] gb|EDP33423.1| oxidoreductase, aldo/keto reductase family protein [Brugia malayi]	526	4e-52
Contig5538	ref|NP_493554.1|	hypothetical protein Y54E5A.6 [Caenorhabditis elegans] emb|CAA21662.1| C. elegans protein Y54E5A.6, partially confirmed by transcript evidence [Caenorhabditis elegans]	526	6e-52
Contig1501	ref|XP_002640295.1|	Hypothetical protein CBG12821 [Caenorhabditis briggsae] emb|CAP31742.1| Hypothetical protein CBG12821 [Caenorhabditis briggsae]	525	5e-52
Contig5937	ref|XP_002643207.1|	Hypothetical protein CBG08070 [Caenorhabditis briggsae] emb|CAP27968.1| Hypothetical protein CBG08070 [Caenorhabditis briggsae]	525	5e-52
Contig9556;	ref|NP_498014.2|	COenzyme Q (ubiquinone) biosynthesis family member (coq-8) [Caenorhabditis elegans] sp|Q18486|COQ8_CAEEL RecName: Full=Ubiquinone biosynthesis protein coq-8 gb|AAA62560.2| Coenzyme q (ubiquinone) biosynthesis protein 8 [Caenorhabditis elegans]	525	5e-52
Contig14358	sp|P27613|GLBH_TRICO	RecName: Full=Globin-like host-protective antigen; Flags: Precursor gb|AAA30102.1| globin-like, host-protective antigen [Trichostrongylus colubriformis]	525	5e-52
Contig12100	ref|XP_002000807.1|	GI22321 [Drosophila mojavensis] gb|EDW16268.1| GI22321 [Drosophila mojavensis]	525	7e-52
Contig9858;	ref|NP_506603.2|	hypothetical protein C53A5.13 [Caenorhabditis elegans] emb|CAB03993.3| C. elegans protein C53A5.13, partially confirmed by transcript evidence [Caenorhabditis elegans]	524	6e-52
Contig11020	ref|NP_740995.1|	hypothetical protein C17G10.9 [Caenorhabditis elegans] sp|Q95QW0|EIF3L_CAEEL RecName: Full=Eukaryotic translation initiation factor 3 subunit L; Short=eIF3l gb|AAK68188.1|U28739_11 Hypothetical protein C17G10.9a [Caenorhabditis elegans]	524	6e-52
Contig11020	ref|NP_740994.1|	hypothetical protein C17G10.9 [Caenorhabditis elegans] gb|AAM54207.1|U28739_12 Hypothetical protein C17G10.9b [Caenorhabditis elegans]	524	6e-52
Contig8220	ref|XP_002648175.1|	Hypothetical protein CBG24261 [Caenorhabditis briggsae] emb|CAP20913.1| Hypothetical protein CBG24261 [Caenorhabditis briggsae]	524	7e-52
Contig11828	gb|ACD61704.1|	alcohol dehydrogenase 3 [Chironomus riparius]	524	7e-52
Contig13682	ref|NP_493394.1|	hypothetical protein W09C5.8 [Caenorhabditis elegans] emb|CAB63334.1| C. elegans protein W09C5.8, confirmed by transcript evidence [Caenorhabditis elegans]	523	7e-52
Contig3918	pir||T15990	hypothetical protein F09E10.7 - Caenorhabditis elegans	523	8e-52
Contig8262;	ref|NP_498223.2|	Regulator of CalciNeurin family member (rcn-1) [Caenorhabditis elegans] sp|P53806|RCANL_CAEEL RecName: Full=Calcipressin-like protein; AltName: Full=Down syndrome candidate region 1-like protein gb|AAF01683.1|AF176115_1 Down Syndrome candidate region 1-li	523	8e-52
Contig9150	ref|XP_002639829.1|	Hypothetical protein CBG12176 [Caenorhabditis briggsae] emb|CAP31246.1| Hypothetical protein CBG12176 [Caenorhabditis briggsae]	523	9e-52
Contig11020	ref|XP_002632106.1|	Hypothetical protein CBG06959 [Caenorhabditis briggsae] sp|A8X419|EIF3L_CAEBR RecName: Full=Eukaryotic translation initiation factor 3 subunit L; Short=eIF3l emb|CAP27379.1| Hypothetical protein CBG06959 [Caenorhabditis briggsae]	523	9e-52
Contig3691	ref|NP_501908.2|	hypothetical protein Y43C5B.3 [Caenorhabditis elegans]	523	1e-51
Contig12303	dbj|BAF30979.1|	mitochondrial elongation factor Tu2 precursor [Ascaris suum]	523	1e-51
Contig10538	ref|XP_002639371.1|	Hypothetical protein CBG03955 [Caenorhabditis briggsae] emb|CAP24758.1| Hypothetical protein CBG03955 [Caenorhabditis briggsae]	522	9e-52
Contig11491;	ref|XP_001894227.1|	prolyl oligopeptidase family protein [Brugia malayi] gb|EDP36937.1| prolyl oligopeptidase family protein [Brugia malayi]	522	1e-51
Contig2491	ref|NP_494563.1|	hypothetical protein Y49F6B.2 [Caenorhabditis elegans] gb|AAF60729.1| Hypothetical protein Y49F6B.2 [Caenorhabditis elegans]	522	2e-51
Contig2736;	ref|NP_001024566.1|	MEChanosensory abnormality family member (mec-2) [Caenorhabditis elegans] gb|AAM54192.1|U41021_5 Mechanosensory abnormality protein 2, isoform b, confirmed by transcript evidence [Caenorhabditis elegans]	521	1e-51
Contig6645	ref|XP_002631698.1|	C. briggsae CBR-ELO-9 protein [Caenorhabditis briggsae] emb|CAP37831.1| C. briggsae CBR-ELO-9 protein [Caenorhabditis briggsae]	521	1e-51
Contig9783	ref|NP_001023936.1|	hypothetical protein F46B6.6 [Caenorhabditis elegans] emb|CAA94822.2| C. elegans protein F46B6.6a, partially confirmed by transcript evidence [Caenorhabditis elegans]	521	1e-51
Contig11757	ref|NP_500191.3|	ParaPleGiN AAA protease family member (ppgn-1) [Caenorhabditis elegans] dbj|BAE96353.1| paraplegin [Caenorhabditis elegans] gb|ABJ99062.1| Paraplegin aaa protease family protein 1 [Caenorhabditis elegans]	521	1e-51
Contig13476	ref|XP_002640636.1|	C. briggsae CBR-RPS-20 protein [Caenorhabditis briggsae] emb|CAP28525.1| C. briggsae CBR-RPS-20 protein [Caenorhabditis briggsae]	521	1e-51
Contig637	ref|XP_002634984.1|	Hypothetical protein CBG13522 [Caenorhabditis briggsae] emb|CAP32308.1| Hypothetical protein CBG13522 [Caenorhabditis briggsae]	521	2e-51
Contig11632	ref|NP_001116316.1|	im:7150765 [Danio rerio] ref|XP_001924033.1| PREDICTED: im:7150765 [Danio rerio]	521	2e-51
Contig3295;	ref|XP_002068774.1|	GK17956 [Drosophila willistoni] gb|EDW79760.1| GK17956 [Drosophila willistoni]	521	5e-51
Contig9313	ref|NP_506135.1|	hypothetical protein T28H10.1 [Caenorhabditis elegans] emb|CAA99933.1| C. elegans protein T28H10.1, partially confirmed by transcript evidence [Caenorhabditis elegans]	521	5e-51
Contig899	ref|NP_498415.2|	LEThal family member (let-721) [Caenorhabditis elegans] sp|Q11190|ETFD_CAEEL RecName: Full=Electron transfer flavoprotein-ubiquinone oxidoreductase, mitochondrial; Short=ETF-ubiquinone oxidoreductase; Short=ETF-QO; AltName: Full=Electron-transferring-flav	520	2e-51
Contig2484	ref|NP_502054.2|	ALdehyde deHydrogenase family member (alh-3) [Caenorhabditis elegans]	520	2e-51
Contig3726	ref|NP_495906.2|	CALmodulin related genes family member (cal-2) [Caenorhabditis elegans] emb|CAA93852.2| C. elegans protein C18E9.1, confirmed by transcript evidence [Caenorhabditis elegans] emb|CAD54672.1| calmodulin-like protein [Caenorhabditis elegans]	520	2e-51
Contig5795	ref|XP_002640280.1|	Hypothetical protein CBG12806 [Caenorhabditis briggsae] emb|CAP31727.1| Hypothetical protein CBG12806 [Caenorhabditis briggsae]	520	2e-51
Contig8776	ref|NP_504243.2|	hypothetical protein Y61A9LA.1 [Caenorhabditis elegans] gb|AAF60845.2| Hypothetical protein Y61A9LA.1 [Caenorhabditis elegans]	520	2e-51
Contig10660	gb|ACI49257.1|	hypothetical protein Csp3_JD07.007 [Caenorhabditis sp. PS1010]	520	2e-51
Contig11020	pir||T34105	hypothetical protein C17G10.8 - Caenorhabditis elegans	520	2e-51
Contig12712	ref|XP_001901607.1|	adss-prov protein [Brugia malayi] gb|EDP29166.1| adss-prov protein, putative [Brugia malayi]	520	2e-51
Contig13833;	ref|XP_002638488.1|	C. briggsae CBR-SEC-23 protein [Caenorhabditis briggsae] emb|CAP31812.1| C. briggsae CBR-SEC-23 protein [Caenorhabditis briggsae]	520	2e-51
Contig14365	gb|ACI90391.1|	ubiquinol-cytochrome c reductase-like protein [Philodina roseola]	520	2e-51
Contig6521	ref|NP_502428.1|	hypothetical protein C27D8.1 [Caenorhabditis elegans]	520	4e-51
Contig9315	ref|XP_002647705.1|	C. briggsae CBR-NAS-32 protein [Caenorhabditis briggsae] emb|CAP35436.1| C. briggsae CBR-NAS-32 protein [Caenorhabditis briggsae]	520	7e-51
Contig9727	ref|XP_002629759.1|	Hypothetical protein CBG00995 [Caenorhabditis briggsae] emb|CAP22260.1| Hypothetical protein CBG00995 [Caenorhabditis briggsae]	520	1e-50
Contig10660	ref|XP_002642649.1|	Hypothetical protein CBG00031 [Caenorhabditis briggsae] emb|CAP21566.1| Hypothetical protein CBG00031 [Caenorhabditis briggsae]	519	2e-51
Contig14460	ref|XP_001895028.1|	cytoplasmic polyadenylation element binding protein 4 [Brugia malayi] gb|EDP36125.1| cytoplasmic polyadenylation element binding protein 4, putative [Brugia malayi]	519	2e-51
Contig4647	ref|NP_741696.1|	hypothetical protein Y39B6A.3 [Caenorhabditis elegans] emb|CAC51075.1| C. elegans protein Y39B6A.3a, confirmed by transcript evidence [Caenorhabditis elegans]	519	3e-51
Contig13833;	ref|XP_001901956.1|	putative Sec23 protein [Brugia malayi] gb|EDP29515.1| putative Sec23 protein [Brugia malayi]	519	3e-51
Contig9720	sp|P0C1I2|PPIE_RHIOR	RecName: Full=Peptidyl-prolyl cis-trans isomerase E; Short=PPIase E; Short=Rotamase E; AltName: Full=Cyclophilin E	519	4e-51
Contig11632	gb|AAI67417.1|	Unknown (protein for IMAGE:7555086) [Xenopus tropicalis]	519	4e-51
Contig11632	ref|NP_001120891.1|	cullin 4B [Xenopus (Silurana) tropicalis] gb|AAI66184.1| Cul4b protein [Xenopus tropicalis]	519	4e-51
Contig14004	ref|NP_494983.1|	intestinal acid PHOsphatase family member (pho-1) [Caenorhabditis elegans] gb|AAA83593.1| Intestinal acid phosphatase protein 1 [Caenorhabditis elegans]	519	7e-51
Contig1733	ref|XP_002642299.1|	C. briggsae CBR-UNC-119 protein [Caenorhabditis briggsae] sp|Q17297|UN119_CAEBR RecName: Full=Protein unc-119; AltName: Full=Uncoordinated protein 119 emb|CAP35768.1| C. briggsae CBR-UNC-119 protein [Caenorhabditis briggsae]	518	3e-51
Contig12471	ref|XP_002634052.1|	C. briggsae CBR-VHA-5 protein [Caenorhabditis briggsae] emb|CAP23015.1| C. briggsae CBR-VHA-5 protein [Caenorhabditis briggsae]	518	3e-51
Contig13833;	ref|XP_001901955.1|	putative Sec23 protein [Brugia malayi] gb|EDP29514.1| putative Sec23 protein [Brugia malayi]	518	3e-51
Contig13188	ref|XP_002642040.1|	Hypothetical protein CBG17977 [Caenorhabditis briggsae] emb|CAP35507.1| Hypothetical protein CBG17977 [Caenorhabditis briggsae]	518	4e-51
Contig14075	pdb|2ON7|A	Chain A, Structure Of Nagst-1 pdb|2ON7|B Chain B, Structure Of Nagst-1 pdb|2ON7|C Chain C, Structure Of Nagst-1 pdb|2ON7|D Chain D, Structure Of Nagst-1	518	4e-51
Contig8702	ref|NP_498250.3|	POLQ (DNA polymerase theta) homolog family member (polq-1) [Caenorhabditis elegans]	518	6e-51
Contig8702	gb|ABJ99064.1|	Hypothetical protein W03A3.2 [Caenorhabditis elegans]	518	6e-51
Contig1170	ref|NP_493617.2|	hypothetical protein F33H2.6 [Caenorhabditis elegans] emb|CAB04261.2| C. elegans protein F33H2.6, confirmed by transcript evidence [Caenorhabditis elegans]	517	4e-51
Contig2526;	sp|P25802|CYSP1_OSTOS	RecName: Full=Cathepsin B-like cysteine proteinase 1; Flags: Precursor	517	4e-51
Contig9513	ref|XP_001898144.1|	Probable protein disulfide isomerase A6 precursor [Brugia malayi] gb|EDP33123.1| Probable protein disulfide isomerase A6 precursor, putative [Brugia malayi]	517	4e-51
Contig9929;	ref|XP_002114709.1|	hypothetical protein TRIADDRAFT_28327 [Trichoplax adhaerens] gb|EDV22843.1| hypothetical protein TRIADDRAFT_28327 [Trichoplax adhaerens]	517	4e-51
Contig13682	ref|XP_002640704.1|	Hypothetical protein CBG19770 [Caenorhabditis briggsae] emb|CAP36947.1| Hypothetical protein CBG19770 [Caenorhabditis briggsae]	517	4e-51
Contig2784	ref|NP_498121.1|	yeast HAP (HydroxylAminoPurine sensitivity) related family member (hap-1) [Caenorhabditis elegans] gb|AAG00041.1| Yeast ham (hydroxylaminopurine sensitivity) related protein 1 [Caenorhabditis elegans] gb|AAL14111.1| HAM-1-like protein [Caenorhabditis eleg	517	5e-51
Contig14482;	ref|XP_002643130.1|	Hypothetical protein CBG15305 [Caenorhabditis briggsae] emb|CAP33640.1| Hypothetical protein CBG15305 [Caenorhabditis briggsae]	517	5e-51
Contig10776	ref|XP_001007592.1|	fructose-1,6-bisphosphatase family protein [Tetrahymena thermophila] gb|EAR87347.1| fructose-1,6-bisphosphatase family protein [Tetrahymena thermophila SB210]	516	5e-51
Contig2757	ref|NP_497275.1|	hypothetical protein K02F3.10 [Caenorhabditis elegans] gb|AAK21418.1| Hypothetical protein K02F3.10 [Caenorhabditis elegans]	516	7e-51
Contig11632	ref|NP_001090088.1|	hypothetical protein LOC735163 [Xenopus laevis] gb|AAI00245.1| MGC115611 protein [Xenopus laevis]	516	8e-51
Contig14330;	ref|XP_002647589.1|	Hypothetical protein CBG06677 [Caenorhabditis briggsae] emb|CAP26953.1| Hypothetical protein CBG06677 [Caenorhabditis briggsae]	516	8e-51
Contig6177	ref|XP_001892945.1|	exosome complex exonuclease RRP40 [Brugia malayi] gb|EDP38216.1| exosome complex exonuclease RRP40, putative [Brugia malayi]	516	9e-51
Contig12089	ref|NP_741697.2|	Protein PHosphatase family member (pph-5) [Caenorhabditis elegans] emb|CAC51076.2| C. elegans protein Y39B6A.2, partially confirmed by transcript evidence [Caenorhabditis elegans]	515	7e-51
Contig12089	ref|XP_002647771.1|	C. briggsae CBR-PPH-5 protein [Caenorhabditis briggsae] emb|CAP37523.1| C. briggsae CBR-PPH-5 protein [Caenorhabditis briggsae]	515	7e-51
Contig12338	ref|XP_002642201.1|	C. briggsae CBR-ARX-3 protein [Caenorhabditis briggsae] emb|CAP35670.1| C. briggsae CBR-ARX-3 protein [Caenorhabditis briggsae]	515	8e-51
Contig11632	ref|XP_420335.2|	PREDICTED: similar to Cullin-4B (CUL-4B) [Gallus gallus]	515	1e-50
Contig6304	ref|NP_509338.2|	TropoNin T family member (tnt-3) [Caenorhabditis elegans] gb|AAT92083.1| Troponin t protein 3, isoform b, partially confirmed by transcript evidence [Caenorhabditis elegans]	515	2e-50
Contig11286	emb|CAR63569.1|	putative elongation factor 1-beta/1-delta 1 [Angiostrongylus cantonensis]	514	9e-51
Contig9858;	ref|XP_002637797.1|	Hypothetical protein CBG04582 [Caenorhabditis briggsae] emb|CAP25256.1| Hypothetical protein CBG04582 [Caenorhabditis briggsae]	514	1e-50
Contig10819	ref|XP_002636570.1|	C. briggsae CBR-PYC-1 protein [Caenorhabditis briggsae] emb|CAP39739.1| C. briggsae CBR-PYC-1 protein [Caenorhabditis briggsae]	514	1e-50
Contig14365	gb|ACI90372.1|	ubiquinol-cytochrome c reductase-like protein [Philodina roseola]	514	1e-50
Contig453	ref|XP_001900008.1|	Immunoglobulin I-set domain containing protein [Brugia malayi] gb|EDP31238.1| Immunoglobulin I-set domain containing protein [Brugia malayi]	513	1e-50
Contig3557	ref|NP_496090.1|	hypothetical protein ZK1320.9 [Caenorhabditis elegans] emb|CAA87047.1| C. elegans protein ZK1320.9, confirmed by transcript evidence [Caenorhabditis elegans]	513	1e-50
Contig12080	ref|XP_001895089.1|	Elongation factor Tu GTP binding domain containing protein [Brugia malayi] gb|EDP36068.1| Elongation factor Tu GTP binding domain containing protein [Brugia malayi]	513	1e-50
Contig13311	ref|XP_002636806.1|	Hypothetical protein CBG09248 [Caenorhabditis briggsae] emb|CAP29303.1| Hypothetical protein CBG09248 [Caenorhabditis briggsae]	513	1e-50
Contig3828	ref|XP_002646790.1|	Hypothetical protein CBG18441 [Caenorhabditis briggsae] emb|CAP35893.1| Hypothetical protein CBG18441 [Caenorhabditis briggsae]	513	2e-50
Contig5692;	ref|NP_501804.1|	Seryl tRNA Synthetase family member (srs-2) [Caenorhabditis elegans] sp|Q18678|SYSC_CAEEL RecName: Full=Probable seryl-tRNA synthetase, cytoplasmic; AltName: Full=Seryl-tRNA(Ser/Sec) synthetase; AltName: Full=Serine--tRNA ligase; Short=SerRS emb|CAA93105.	512	1e-50
Contig6939	ref|NP_508165.2|	hypothetical protein F39H12.3 [Caenorhabditis elegans] gb|AAA83605.2| Hypothetical protein F39H12.3 [Caenorhabditis elegans]	512	1e-50
Contig8777;	sp|P51535|GLB2_NIPBR	RecName: Full=Myoglobin; AltName: Full=Globin, body wall isoform gb|AAA65539.1| globin [Nippostrongylus brasiliensis]	512	1e-50
Contig1625	ref|NP_491262.2|	hypothetical protein T20F5.3 [Caenorhabditis elegans] sp|P91478|RRFM_CAEEL RecName: Full=Probable ribosome-recycling factor, mitochondrial; Short=RRF; AltName: Full=Ribosome-releasing factor, mitochondrial; Flags: Precursor gb|AAB37664.2| Hypothetical pro	512	2e-50
Contig10776	ref|XP_001898868.1|	fructose-1,6-bisphosphatase [Brugia malayi] gb|EDP31676.1| fructose-1,6-bisphosphatase, putative [Brugia malayi]	512	2e-50
Contig12089	ref|XP_001894648.1|	serine/threonine protein phosphatase 5 [Brugia malayi] gb|EDP36514.1| serine/threonine protein phosphatase 5, putative [Brugia malayi]	512	2e-50
Contig12396;	ref|XP_001363756.1|	PREDICTED: similar to ATP-binding cassette, sub-family B (MDR/TAP), member 7, [Monodelphis domestica]	512	2e-50
Contig13188	ref|NP_497994.1|	hypothetical protein F26A1.6 [Caenorhabditis elegans] gb|AAA68244.1| Hypothetical protein F26A1.6 [Caenorhabditis elegans]	512	2e-50
Contig14330;	ref|NP_506356.3|	hypothetical protein C56A3.6 [Caenorhabditis elegans] emb|CAB01132.3| C. elegans protein C56A3.6, partially confirmed by transcript evidence [Caenorhabditis elegans]	512	2e-50
Contig58	gb|AAO85518.1|AF496634_1	putative serine/threonine phosphatase [Oesophagostomum dentatum] gb|AAO85519.1|AF496635_1 putative serine/threonine phosphatase [Oesophagostomum dentatum]	511	2e-50
Contig414	ref|NP_492728.1|	Ribosomal Protein, Large subunit family member (rpl-30) [Caenorhabditis elegans] emb|CAA21573.1| C. elegans protein Y106G6H.3, partially confirmed by transcript evidence [Caenorhabditis elegans]	511	2e-50
Contig2760	ref|NP_001022988.1|	related to yeast Vacuolar Protein Sorting factor family member (vps-29) [Caenorhabditis elegans] emb|CAD90185.1| C. elegans protein ZK1128.8b, confirmed by transcript evidence [Caenorhabditis elegans]	511	2e-50
Contig4978	emb|CAX14039.1|	trinucleotide repeat containing 6B [Homo sapiens] emb|CAX15150.1| trinucleotide repeat containing 6B [Homo sapiens]	511	2e-50
Contig9928;	ref|XP_002642935.1|	C. briggsae CBR-NSH-1 protein [Caenorhabditis briggsae] emb|CAP33539.1| C. briggsae CBR-NSH-1 protein [Caenorhabditis briggsae]	511	2e-50
Contig13210	ref|NP_505099.2|	SNAP (Soluble NSF Attachment Protein) homolog family member (snap-1) [Caenorhabditis elegans] gb|AAA96287.3| Snap (soluble nsf attachment protein) homolog protein 1 [Caenorhabditis elegans]	511	2e-50
Contig13476	gb|ABR87523.1|	small subunit ribosomal protein 20 [Koerneria sp. RS1982]	511	2e-50
Contig13833;	ref|NP_507877.1|	yeast SEC homolog family member (sec-23) [Caenorhabditis elegans] emb|CAB60476.2| C. elegans protein Y113G7A.3, confirmed by transcript evidence [Caenorhabditis elegans]	511	2e-50
Contig14350	ref|NP_507525.1|	hypothetical protein Y59A8B.6 [Caenorhabditis elegans] emb|CAC14407.3| C. elegans protein Y59A8B.6, confirmed by transcript evidence [Caenorhabditis elegans]	511	2e-50
Contig14358	sp|P51536|GLBC_NIPBR	RecName: Full=Globin, cuticular isoform; Flags: Precursor gb|AAA65540.1| globin [Nippostrongylus brasiliensis]	511	2e-50
Contig6131	ref|XP_001846512.1|	deoxycytidylate deaminase [Culex quinquefasciatus] gb|EDS43804.1| deoxycytidylate deaminase [Culex quinquefasciatus]	511	3e-50
Contig12190	ref|XP_001899815.1|	metallopeptidase family M24 containing protein [Brugia malayi] gb|EDP31331.1| metallopeptidase family M24 containing protein [Brugia malayi]	511	4e-50
Contig9313	ref|XP_001897657.1|	aminoadipate-semialdehyde dehydrogenase-phosphopantetheinyl transferase [Brugia malayi] gb|EDP33541.1| aminoadipate-semialdehyde dehydrogenase-phosphopantetheinyl transferase, putative [Brugia malayi]	511	7e-50
Contig40	ref|NP_496375.1|	Ribosomal Protein, Large subunit family member (rpl-41) [Caenorhabditis elegans] ref|XP_002631184.1| C. briggsae CBR-RPL-41 protein [Caenorhabditis briggsae] sp|P48166|RL44_CAEEL RecName: Full=60S ribosomal protein L44; AltName: Full=L41 gb|AAG50234.1|AF3	510	2e-50
Contig13128	ref|XP_002604903.1|	hypothetical protein BRAFLDRAFT_264353 [Branchiostoma floridae] gb|EEN60913.1| hypothetical protein BRAFLDRAFT_264353 [Branchiostoma floridae]	510	2e-50
Contig8602;	ref|NP_507243.2|	hypothetical protein W06H3.3 [Caenorhabditis elegans]	510	3e-50
Contig10819	ref|NP_505977.1|	PYruvate Carboxylase family member (pyc-1) [Caenorhabditis elegans] sp|O17732|PYC1_CAEEL RecName: Full=Pyruvate carboxylase 1; AltName: Full=Pyruvic carboxylase 1; Short=PCB 1 gb|AAF60326.1|AF237467_1 pyruvate carboxylase [Caenorhabditis elegans] emb|CAB0	510	3e-50
Contig13297	ref|XP_002639025.1|	C. briggsae CBR-RPS-10 protein [Caenorhabditis briggsae] emb|CAP38905.1| C. briggsae CBR-RPS-10 protein [Caenorhabditis briggsae]	510	3e-50
Contig14075	gb|AAT37718.1|	glutathione S-transferase [Ancylostoma caninum]	510	3e-50
Contig9315	ref|NP_503351.2|	Nematode AStacin protease family member (nas-32) [Caenorhabditis elegans] sp|O16977|NAS32_CAEEL RecName: Full=Zinc metalloproteinase nas-32; AltName: Full=Nematode astacin 32; Flags: Precursor gb|AAB69905.3| Nematode astacin protease protein 32 [Caenorhab	510	9e-50
Contig13128	ref|XP_002193429.1|	PREDICTED: dihydroorotate dehydrogenase [Taeniopygia guttata]	509	3e-50
Contig13476	ref|XP_001896968.1|	40S ribosomal protein S20 (S22) [Brugia malayi] gb|EDP34196.1| 40S ribosomal protein S20 (S22), putative [Brugia malayi]	509	3e-50
Contig4678	ref|XP_002629957.1|	C. briggsae CBR-TAG-231 protein [Caenorhabditis briggsae] emb|CAP24520.1| C. briggsae CBR-TAG-231 protein [Caenorhabditis briggsae]	509	4e-50
Contig13188	ref|XP_002646241.1|	Hypothetical protein CBG11935 [Caenorhabditis briggsae] emb|CAP30995.1| Hypothetical protein CBG11935 [Caenorhabditis briggsae]	509	4e-50
Contig14482;	ref|XP_002645025.1|	Hypothetical protein CBG11027 [Caenorhabditis briggsae] emb|CAP30263.1| Hypothetical protein CBG11027 [Caenorhabditis briggsae]	509	4e-50
Contig14727	ref|NP_490761.2|	hypothetical protein Y65B4A.6 [Caenorhabditis elegans] gb|AAK29954.2| Hypothetical protein Y65B4A.6 [Caenorhabditis elegans]	509	4e-50
Contig14727	ref|NP_491703.1|	hypothetical protein F33D11.10 [Caenorhabditis elegans] gb|AAB96704.1| Hypothetical protein F33D11.10 [Caenorhabditis elegans]	509	4e-50
Contig13117	ref|XP_002630158.1|	C. briggsae CBR-RPL-5 protein [Caenorhabditis briggsae] emb|CAP22065.1| C. briggsae CBR-RPL-5 protein [Caenorhabditis briggsae]	508	4e-50
Contig13117	sp|Q627R7|RL5_CAEBR	RecName: Full=60S ribosomal protein L5	508	4e-50
Contig13297	ref|NP_491398.1|	Ribosomal Protein, Small subunit family member (rps-10) [Caenorhabditis elegans] gb|AAK18912.1| Ribosomal protein, small subunit protein 10 [Caenorhabditis elegans]	508	4e-50
Contig8609	emb|CAC14005.1|	aspartic protease [Ostertagia ostertagi]	508	5e-50
Contig10612	ref|XP_002630755.1|	C. briggsae CBR-LYS-8 protein [Caenorhabditis briggsae] emb|CAP24070.1| C. briggsae CBR-LYS-8 protein [Caenorhabditis briggsae]	508	8e-50
Contig5533	ref|XP_002641501.1|	Hypothetical protein CBG09795 [Caenorhabditis briggsae] emb|CAP29347.1| Hypothetical protein CBG09795 [Caenorhabditis briggsae]	507	5e-50
Contig13465	ref|XP_002644330.1|	C. briggsae CBR-SPC-1 protein [Caenorhabditis briggsae] emb|CAP32768.1| C. briggsae CBR-SPC-1 protein [Caenorhabditis briggsae]	507	5e-50
Contig4430;	ref|NP_495983.1|	WD40 and FYVE domain protein family member (wdfy-2) [Caenorhabditis elegans] sp|Q18964|WDFY2_CAEEL RecName: Full=WD repeat and FYVE domain-containing protein 2 emb|CAA87770.1| C. elegans protein D2013.2, confirmed by transcript evidence [Caenorhabditis el	507	6e-50
Contig12338	ref|NP_499570.1|	ARp2/3 compleX component family member (arx-3) [Caenorhabditis elegans] emb|CAB54510.1| C. elegans protein Y79H2A.6, confirmed by transcript evidence [Caenorhabditis elegans]	507	7e-50
Contig12720	ref|NP_500157.2|	Cleavage and Polyadenylation Specificity Factor family member (cpsf-1) [Caenorhabditis elegans] sp|Q9N4C2|CPSF1_CAEEL RecName: Full=Probable cleavage and polyadenylation specificity factor subunit 1; AltName: Full=Cleavage and polyadenylation specificity	507	7e-50
Contig11479	ref|XP_001895630.1|	phosphoglycerate mutase family protein [Brugia malayi] gb|EDP35521.1| phosphoglycerate mutase family protein [Brugia malayi]	507	8e-50
Contig10655	ref|NP_507943.1|	hypothetical protein B0250.5 [Caenorhabditis elegans] sp|Q9XTI0|3HIDH_CAEEL RecName: Full=Probable 3-hydroxyisobutyrate dehydrogenase, mitochondrial; Short=HIBADH	506	7e-50
Contig2781	emb|CAD23183.1|	ancylostoma-secreted protein-like protein [Ostertagia ostertagi]	506	8e-50
Contig6254	ref|XP_002640472.1|	C. briggsae CBR-RPS-6 protein [Caenorhabditis briggsae] emb|CAP32379.1| C. briggsae CBR-RPS-6 protein [Caenorhabditis briggsae]	506	8e-50
Contig5334	ref|NP_504048.1|	hypothetical protein R08F11.7 [Caenorhabditis elegans] gb|AAB54249.1| Hypothetical protein R08F11.7 [Caenorhabditis elegans]	506	1e-49
Contig1443	ref|XP_002642952.1|	Hypothetical protein CBG15235 [Caenorhabditis briggsae] emb|CAP33521.1| Hypothetical protein CBG15235 [Caenorhabditis briggsae]	505	9e-50
Contig13465	ref|NP_508537.1|	SPeCtrin family member (spc-1) [Caenorhabditis elegans] gb|AAB53876.1| Spectrin protein 1 [Caenorhabditis elegans]	505	9e-50
Contig8786	ref|NP_501886.1|	THymidine Kinase family member (thk-1) [Caenorhabditis elegans] emb|CAA19501.1| C. elegans protein Y43C5A.5, confirmed by transcript evidence [Caenorhabditis elegans] gb|AAR98639.1| thyymidine kinase (29.6 kD) (thk-1) [Caenorhabditis elegans]	505	1e-49
Contig350	ref|NP_492318.1|	hypothetical protein T01H8.2 [Caenorhabditis elegans] emb|CAB02298.1| C. elegans protein T01H8.2, confirmed by transcript evidence [Caenorhabditis elegans]	505	2e-49
Contig4575	ref|NP_501361.1|	Iron-Sulfur Protein family member (isp-1) [Caenorhabditis elegans] gb|AAB92071.1| Iron-sulfur protein protein 1 [Caenorhabditis elegans]	504	1e-49
Contig6503	ref|NP_498111.2|	ATP synthase subunit family member (atp-2) [Caenorhabditis elegans] sp|P46561|ATPB_CAEEL RecName: Full=ATP synthase subunit beta, mitochondrial; Flags: Precursor gb|AAA19068.2| Atp synthase subunit protein 2 [Caenorhabditis elegans]	504	1e-49
Contig6525	ref|NP_001123113.1|	Cysteine PRotease related family member (cpr-6) [Caenorhabditis elegans] gb|ABS19475.1| Cysteine protease related protein 6, isoform c [Caenorhabditis elegans]	504	1e-49
Contig9513	ref|XP_001602967.1|	PREDICTED: similar to protein disulfide isomerase [Nasonia vitripennis]	504	1e-49
Contig10598	ref|XP_001900958.1|	T-complex protein 1, epsilon subunit [Brugia malayi] gb|EDP30258.1| T-complex protein 1, epsilon subunit, putative [Brugia malayi]	504	1e-49
Contig14350	ref|XP_002638558.1|	Hypothetical protein CBG05596 [Caenorhabditis briggsae] emb|CAP26045.1| Hypothetical protein CBG05596 [Caenorhabditis briggsae]	504	1e-49
Contig14727	ref|XP_002639425.1|	Hypothetical protein CBG04018 [Caenorhabditis briggsae] emb|CAP24812.1| Hypothetical protein CBG04018 [Caenorhabditis briggsae]	504	1e-49
Contig11069	emb|CAO00417.1|	two-domain activation associated secreted protein ASP4 precursor [Ostertagia ostertagi]	504	2e-49
Contig7823	ref|XP_002634246.1|	Hypothetical protein CBG01816 [Caenorhabditis briggsae] emb|CAP22821.1| Hypothetical protein CBG01816 [Caenorhabditis briggsae]	504	3e-49
Contig10081	gb|AAK35184.1|AF352699_1	activation associated secreted protein-like protein [Cooperia punctata]	504	3e-49
Contig520	ref|NP_501283.1|	yeast SEC homolog family member (sec-10) [Caenorhabditis elegans] sp|Q18406|EXOC5_CAEEL RecName: Full=Exocyst complex component 5; AltName: Full=Exocyst complex component Sec10 gb|AAA82266.1| Hypothetical protein C33H5.9 [Caenorhabditis elegans]	503	2e-49
Contig605	ref|XP_002637842.1|	Hypothetical protein CBG04633 [Caenorhabditis briggsae] emb|CAP25301.1| Hypothetical protein CBG04633 [Caenorhabditis briggsae]	503	2e-49
Contig4786;	ref|XP_001898644.1|	NLI interacting factor-like phosphatase family protein [Brugia malayi] gb|EDP32508.1| NLI interacting factor-like phosphatase family protein [Brugia malayi]	503	2e-49
Contig10655	ref|XP_002130423.1|	PREDICTED: similar to 3-hydroxyisobutyrate dehydrogenase, mitochondrial precursor (HIBADH) [Ciona intestinalis]	503	2e-49
Contig10776	ref|XP_001607969.1|	PREDICTED: similar to CG31692-PB [Nasonia vitripennis]	503	2e-49
Contig14727	ref|XP_002638790.1|	Hypothetical protein CBG05145 [Caenorhabditis briggsae] emb|CAP25672.1| Hypothetical protein CBG05145 [Caenorhabditis briggsae]	503	2e-49
Contig6822	ref|XP_002635107.1|	Hypothetical protein CBG11327 [Caenorhabditis briggsae] emb|CAP30618.1| Hypothetical protein CBG11327 [Caenorhabditis briggsae]	503	4e-49
Contig14604	ref|XP_002629879.1|	Hypothetical protein CBG21916 [Caenorhabditis briggsae] emb|CAP38646.1| Hypothetical protein CBG21916 [Caenorhabditis briggsae]	503	4e-49
Contig5	ref|NP_493695.1|	hypothetical protein B0432.3 [Caenorhabditis elegans] sp|P90993|RM41_CAEEL RecName: Full=39S ribosomal protein L41, mitochondrial; Short=L41mt; Short=MRP-L41; Flags: Precursor gb|AAB37899.1| Hypothetical protein B0432.3 [Caenorhabditis elegans]	502	2e-49
Contig9451	ref|XP_002633235.1|	Hypothetical protein CBG05956 [Caenorhabditis briggsae] emb|CAP26398.1| Hypothetical protein CBG05956 [Caenorhabditis briggsae]	502	2e-49
Contig9513	ref|XP_972053.2|	PREDICTED: similar to protein disulfide-isomerase A6 [Tribolium castaneum]	502	2e-49
Contig9513	gb|EFA11123.1|	hypothetical protein TcasGA2_TC004723 [Tribolium castaneum]	502	2e-49
Contig2134	ref|XP_002634987.1|	Hypothetical protein CBG13527 [Caenorhabditis briggsae] emb|CAP32311.1| Hypothetical protein CBG13527 [Caenorhabditis briggsae]	502	3e-49
Contig13807	emb|CAD19995.2|	metalloprotease III [Ostertagia ostertagi]	502	3e-49
Contig7345	gb|ABP52061.1|	ribosomal protein s4a [Ancylostoma caninum]	501	3e-49
Contig12720	ref|XP_002645115.1|	Hypothetical protein CBG16808 [Caenorhabditis briggsae] emb|CAP34673.1| Hypothetical protein CBG16808 [Caenorhabditis briggsae]	501	3e-49
Contig13195	ref|XP_001896354.1|	DNA replication licensing factor MCM5 [Brugia malayi] gb|EDP34804.1| DNA replication licensing factor MCM5, putative [Brugia malayi]	500	3e-49
Contig10655	ref|XP_002638557.1|	Hypothetical protein CBG05595 [Caenorhabditis briggsae] emb|CAP26044.1| Hypothetical protein CBG05595 [Caenorhabditis briggsae]	500	4e-49
Contig14358	gb|AAL56426.1|AF370721_1	cuticle globin [Syngamus trachea]	500	4e-49
Contig1237	emb|CAO00416.1|	C-type single domain activation associated secreted protein ASP3 precursor [Ostertagia ostertagi]	500	5e-49
Contig8072	ref|NP_491343.1|	Cell Division Cycle related family member (cdc-6) [Caenorhabditis elegans] gb|AAB37629.1| Cell division cycle related protein 6 [Caenorhabditis elegans]	500	5e-49
Contig14024	gb|AAY67993.1|	ribonuclease HI large subunit [Oxyuranus scutellatus scutellatus]	500	7e-49
Contig10081	gb|AAK35183.1|AF352698_1	activation associated secreted protein-like protein [Cooperia punctata]	500	8e-49
Contig9454	ref|NP_496073.1|	hypothetical protein ZK1307.8 [Caenorhabditis elegans]	500	9e-49
Contig14004	ref|NP_494984.5|	intestinal acid PHOsphatase family member (pho-4) [Caenorhabditis elegans] gb|AAA80132.5| Intestinal acid phosphatase protein 4 [Caenorhabditis elegans]	500	1e-48
Contig1941	ref|XP_002638595.1|	Hypothetical protein CBG05645 [Caenorhabditis briggsae] emb|CAP26082.1| Hypothetical protein CBG05645 [Caenorhabditis briggsae]	499	5e-49
Contig2301	gb|ACU15746.1|	unknown [Glycine max]	499	5e-49
Contig9024	ref|XP_002648488.1|	C. briggsae CBR-PBS-6 protein [Caenorhabditis briggsae] emb|CAP21312.1| C. briggsae CBR-PBS-6 protein [Caenorhabditis briggsae]	499	5e-49
Contig9513	ref|XP_002002212.1|	GI13846 [Drosophila mojavensis] gb|EDW11654.1| GI13846 [Drosophila mojavensis]	499	5e-49
Contig14188	gb|ABF69515.1|	ribosomal protein L27a [Nippostrongylus brasiliensis]	499	5e-49
Contig11694;	ref|NP_501368.1|	hypothetical protein B0218.1 [Caenorhabditis elegans] gb|AAB00667.1| Hypothetical protein B0218.1a [Caenorhabditis elegans]	499	7e-49
Contig9340	ref|XP_002639922.1|	Hypothetical protein CBG08254 [Caenorhabditis briggsae] emb|CAP28116.1| Hypothetical protein CBG08254 [Caenorhabditis briggsae]	499	8e-49
Contig2339	ref|NP_001022067.1|	hypothetical protein F01D5.7 [Caenorhabditis elegans] emb|CAE46664.1| C. elegans protein F01D5.7b, partially confirmed by transcript evidence [Caenorhabditis elegans]	499	1e-48
Contig14173	ref|XP_394347.3|	PREDICTED: similar to Protein C12orf4 [Apis mellifera]	499	2e-48
Contig6589	ref|XP_002634991.1|	Hypothetical protein CBG13531 [Caenorhabditis briggsae] emb|CAP32315.1| Hypothetical protein CBG13531 [Caenorhabditis briggsae]	498	6e-49
Contig10655	ref|XP_002609563.1|	hypothetical protein BRAFLDRAFT_270300 [Branchiostoma floridae] gb|EEN65573.1| hypothetical protein BRAFLDRAFT_270300 [Branchiostoma floridae]	498	6e-49
Contig5631	ref|NP_492346.2|	hypothetical protein F39H2.3 [Caenorhabditis elegans]	498	1e-48
Contig8329;	ref|NP_499783.1|	Cyclin-Dependent Kinase family member (cdk-5) [Caenorhabditis elegans] gb|AAD37121.1|AF129111_1 cell division protein kinase 5 [Caenorhabditis elegans] emb|CAB04875.1| C. elegans protein T27E9.3, confirmed by transcript evidence [Caenorhabditis elegans]	497	7e-49
Contig9592	ref|XP_002059828.1|	GJ15027 [Drosophila virilis] gb|EDW57165.1| GJ15027 [Drosophila virilis]	497	8e-49
Contig10214;	ref|XP_001900420.1|	Meiotic recombination protein DMC1/LIM15 homolog [Brugia malayi] gb|EDP30634.1| Meiotic recombination protein DMC1/LIM15 homolog, putative [Brugia malayi]	497	8e-49
Contig14350	ref|XP_001891604.1|	U5 snRNP-associated 102 kDa protein [Brugia malayi] gb|EDP39598.1| U5 snRNP-associated 102 kDa protein, putative [Brugia malayi]	497	8e-49
Contig11694;	ref|NP_872095.1|	hypothetical protein B0218.1 [Caenorhabditis elegans] gb|AAO38681.1| Hypothetical protein B0218.1b [Caenorhabditis elegans]	497	1e-48
Contig12660	ref|NP_508891.1|	hypothetical protein Y34B4A.9 [Caenorhabditis elegans] gb|AAK84603.1|AC024755_9 Hypothetical protein Y34B4A.9 [Caenorhabditis elegans]	497	1e-48
Contig7557	ref|XP_001898240.1|	XPA-binding protein 2 [Brugia malayi] gb|EDP33219.1| XPA-binding protein 2, putative [Brugia malayi]	496	1e-48
Contig9592	ref|XP_002071843.1|	GK10205 [Drosophila willistoni] gb|EDW82829.1| GK10205 [Drosophila willistoni]	496	1e-48
Contig11317;	ref|XP_002641199.1|	Hypothetical protein CBG09060 [Caenorhabditis briggsae] emb|CAP28726.1| Hypothetical protein CBG09060 [Caenorhabditis briggsae]	496	1e-48
Contig13734	ref|NP_501684.1|	hypothetical protein C33A12.7 [Caenorhabditis elegans] emb|CAA92800.1| C. elegans protein C33A12.7, confirmed by transcript evidence [Caenorhabditis elegans]	496	1e-48
Contig13823;	ref|NP_001021094.1|	UNCoordinated family member (unc-87) [Caenorhabditis elegans] gb|AAT68897.1| Uncoordinated protein 87, isoform c [Caenorhabditis elegans]	496	1e-48
Contig13823;	ref|XP_002640255.1|	C. briggsae CBR-UNC-87 protein [Caenorhabditis briggsae] emb|CAP31702.1| C. briggsae CBR-UNC-87 protein [Caenorhabditis briggsae]	496	1e-48
Contig14024	gb|AAH99334.1|	Unknown (protein for MGC:116529) [Xenopus laevis]	496	2e-48
Contig14024	gb|AAH73515.1|	LOC443655 protein [Xenopus laevis]	496	2e-48
Contig13823;	ref|NP_001021094.1|	UNCoordinated family member (unc-87) [Caenorhabditis elegans] gb|AAT68897.1| Uncoordinated protein 87, isoform c [Caenorhabditis elegans]	496	2e-23
Contig13823;	ref|XP_002640255.1|	C. briggsae CBR-UNC-87 protein [Caenorhabditis briggsae] emb|CAP31702.1| C. briggsae CBR-UNC-87 protein [Caenorhabditis briggsae]	496	2e-23
Contig13823;	ref|XP_002640255.1|	C. briggsae CBR-UNC-87 protein [Caenorhabditis briggsae] emb|CAP31702.1| C. briggsae CBR-UNC-87 protein [Caenorhabditis briggsae]	496	1e-17
Contig13823;	ref|NP_001021094.1|	UNCoordinated family member (unc-87) [Caenorhabditis elegans] gb|AAT68897.1| Uncoordinated protein 87, isoform c [Caenorhabditis elegans]	496	2e-17
Contig9451	ref|NP_502029.1|	hypothetical protein ZK593.1 [Caenorhabditis elegans] emb|CAA93424.2| C. elegans protein ZK593.1, confirmed by transcript evidence [Caenorhabditis elegans]	495	1e-48
Contig11317;	ref|NP_001021240.1|	hypothetical protein F01F1.12 [Caenorhabditis elegans] sp|P46563|ALF2_CAEEL RecName: Full=Fructose-bisphosphate aldolase 2; AltName: Full=Aldolase CE-2; Short=CE2 gb|AAC46646.1| Hypothetical protein F01F1.12a [Caenorhabditis elegans] dbj|BAA12092.1| aldol	495	1e-48
Contig13117	ref|XP_001897856.1|	60S ribosomal protein L5 [Brugia malayi] gb|EDP32835.1| 60S ribosomal protein L5, putative [Brugia malayi]	495	1e-48
Contig13823;	ref|NP_001021092.1|	UNCoordinated family member (unc-87) [Caenorhabditis elegans] sp|P37806|UNC87_CAEEL RecName: Full=Protein unc-87; AltName: Full=Uncoordinated protein 87 gb|AAA81902.1| one of two alternatively spliced products [Caenorhabditis elegans] gb|AAC78234.1| Uncoo	495	1e-48
Contig13823;	gb|AAA81900.1|	uses second of two potential start sites [Caenorhabditis elegans] gb|AAA81903.1| uses the second of two potential start codons; second of two alternatively spliced products [Caenorhabditis elegans]	495	1e-48
Contig13823;	ref|NP_001021093.1|	UNCoordinated family member (unc-87) [Caenorhabditis elegans] gb|AAK68303.1|AF106590_5 Uncoordinated protein 87, isoform b [Caenorhabditis elegans] gb|AAA81899.1| uses first of two potential start sites [Caenorhabditis elegans] gb|AAA81901.1| uses the fir	495	1e-48
Contig14727	ref|XP_001479951.1|	PREDICTED: similar to Chain C, Structure Of The Human Exon Junction Complex With A Trapped Dead-Box Helicase Bound To Rna [Mus musculus]	495	1e-48
Contig3238	ref|NP_001041276.1|	hypothetical protein PDB1.1 [Caenorhabditis elegans] gb|AAA81718.3| Hypothetical protein PDB1.1a [Caenorhabditis elegans]	495	2e-48
Contig7460	ref|NP_491316.1|	EGG sterile (unfertilizable) family member (egg-5) [Caenorhabditis elegans] gb|AAC17031.1| Hypothetical protein R12E2.10 [Caenorhabditis elegans]	495	2e-48
Contig9592	ref|XP_001362401.1|	PREDICTED: similar to nicotinic acetylecholine receptor beta3 subunit [Monodelphis domestica]	495	2e-48
Contig9454	ref|XP_002629732.1|	Hypothetical protein CBG00964 [Caenorhabditis briggsae] emb|CAP22287.1| Hypothetical protein CBG00964 [Caenorhabditis briggsae]	495	3e-48
Contig9974	ref|XP_001897913.1|	Protein tyrosine phosphatase-like protein, PTPLA containing protein [Brugia malayi] gb|EDP32892.1| Protein tyrosine phosphatase-like protein, PTPLA containing protein [Brugia malayi]	495	3e-48
Contig13823;	ref|NP_001021092.1|	UNCoordinated family member (unc-87) [Caenorhabditis elegans] sp|P37806|UNC87_CAEEL RecName: Full=Protein unc-87; AltName: Full=Uncoordinated protein 87 gb|AAA81902.1| one of two alternatively spliced products [Caenorhabditis elegans] gb|AAC78234.1| Uncoo	495	2e-23
Contig13823;	gb|AAA81900.1|	uses second of two potential start sites [Caenorhabditis elegans] gb|AAA81903.1| uses the second of two potential start codons; second of two alternatively spliced products [Caenorhabditis elegans]	495	2e-23
Contig13823;	ref|NP_001021093.1|	UNCoordinated family member (unc-87) [Caenorhabditis elegans] gb|AAK68303.1|AF106590_5 Uncoordinated protein 87, isoform b [Caenorhabditis elegans] gb|AAA81899.1| uses first of two potential start sites [Caenorhabditis elegans] gb|AAA81901.1| uses the fir	495	2e-23
Contig13823;	gb|AAA81900.1|	uses second of two potential start sites [Caenorhabditis elegans] gb|AAA81903.1| uses the second of two potential start codons; second of two alternatively spliced products [Caenorhabditis elegans]	495	1e-17
Contig13823;	ref|NP_001021093.1|	UNCoordinated family member (unc-87) [Caenorhabditis elegans] gb|AAK68303.1|AF106590_5 Uncoordinated protein 87, isoform b [Caenorhabditis elegans] gb|AAA81899.1| uses first of two potential start sites [Caenorhabditis elegans] gb|AAA81901.1| uses the fir	495	1e-17
Contig13823;	ref|NP_001021092.1|	UNCoordinated family member (unc-87) [Caenorhabditis elegans] sp|P37806|UNC87_CAEEL RecName: Full=Protein unc-87; AltName: Full=Uncoordinated protein 87 gb|AAA81902.1| one of two alternatively spliced products [Caenorhabditis elegans] gb|AAC78234.1| Uncoo	495	2e-17
Contig1788	gb|AAL56427.1|AF370722_1	intracellular globin [Syngamus trachea]	494	2e-48
Contig5409	gb|ACI49113.1|	hypothetical protein Cbre_JD14.001 [Caenorhabditis brenneri]	494	2e-48
Contig7536	ref|XP_001032265.1|	Ubiquitin family protein [Tetrahymena thermophila] gb|EAR84602.1| Ubiquitin family protein [Tetrahymena thermophila SB210]	494	2e-48
Contig8227	ref|XP_002639545.1|	Hypothetical protein CBG04174 [Caenorhabditis briggsae] emb|CAP24932.1| Hypothetical protein CBG04174 [Caenorhabditis briggsae]	494	2e-48
Contig10214;	emb|CAG04495.1|	unnamed protein product [Tetraodon nigroviridis]	494	2e-48
Contig10214;	ref|NP_034189.1|	DMC1 dosage suppressor of mck1 homolog [Mus musculus] sp|Q61880|DMC1_MOUSE RecName: Full=Meiotic recombination protein DMC1/LIM15 homolog dbj|BAA09590.1| MmLim15 protein [Mus musculus] dbj|BAA10969.1| DMC1 homologue [Mus musculus] gb|AAI16768.1| DMC1 dosa	494	2e-48
Contig10868	ref|NP_495992.1|	Succinate DeHydrogenase complex subunit B family member (sdhb-1) [Caenorhabditis elegans] sp|Q09545|DHSB_CAEEL RecName: Full=Succinate dehydrogenase [ubiquinone] iron-sulfur subunit, mitochondrial; AltName: Full=Iron-sulfur subunit of complex II; Short=Ip	494	2e-48
Contig10870	ref|XP_001363547.1|	PREDICTED: similar to long-chain acyl-CoA synthetase [Monodelphis domestica]	494	2e-48
Contig12618	ref|XP_002637181.1|	C. briggsae CBR-PAS-2 protein [Caenorhabditis briggsae] emb|CAP28928.1| C. briggsae CBR-PAS-2 protein [Caenorhabditis briggsae]	494	2e-48
Contig12949	ref|XP_002646274.1|	Hypothetical protein CBG11979 [Caenorhabditis briggsae] emb|CAP31028.1| Hypothetical protein CBG11979 [Caenorhabditis briggsae]	494	2e-48
Contig14142	ref|XP_002643477.1|	Hypothetical protein CBG16139 [Caenorhabditis briggsae] emb|CAP34252.1| Hypothetical protein CBG16139 [Caenorhabditis briggsae]	494	2e-48
Contig5987	ref|NP_500892.1|	hypothetical protein K02B2.3 [Caenorhabditis elegans] gb|AAK39248.1| Hypothetical protein K02B2.3 [Caenorhabditis elegans]	493	2e-48
Contig6866	ref|NP_491520.2|	Proteasome Alpha Subunit family member (pas-3) [Caenorhabditis elegans] sp|Q9N599|PSA4_CAEEL RecName: Full=Proteasome subunit alpha type-4; AltName: Full=Proteasome subunit alpha 3 gb|AAF60416.2| Proteasome alpha subunit protein 3 [Caenorhabditis elegans]	493	2e-48
Contig10868	ref|XP_002629663.1|	C. briggsae CBR-SDHB-1 protein [Caenorhabditis briggsae] emb|CAP22357.1| C. briggsae CBR-SDHB-1 protein [Caenorhabditis briggsae]	493	2e-48
Contig12471	ref|NP_501399.1|	Vacuolar H ATPase family member (vha-5) [Caenorhabditis elegans] gb|AAA81682.1| Vacuolar h atpase protein 5 [Caenorhabditis elegans] dbj|BAB62291.1| VHA-5 [Caenorhabditis elegans]	493	2e-48
Contig13071	ref|NP_508952.2|	hypothetical protein T22B7.3 [Caenorhabditis elegans] ref|XP_002644722.1| Hypothetical protein CBG14718 [Caenorhabditis briggsae] gb|AAB04595.2| Hypothetical protein T22B7.3 [Caenorhabditis elegans] emb|CAP33161.1| Hypothetical protein CBG14718 [Caenorhab	493	2e-48
Contig10214;	ref|XP_002195715.1|	PREDICTED: DMC1 dosage suppressor of mck1 homolog, meiosis-specific homologous recombination (yeast) [Taeniopygia guttata]	493	3e-48
Contig9683	ref|XP_001900601.1|	26S proteasome non-ATPase regulatory subunit Nin1/mts3 family protein [Brugia malayi] gb|EDP30815.1| 26S proteasome non-ATPase regulatory subunit Nin1/mts3 family protein [Brugia malayi]	493	4e-48
Contig14173	ref|XP_790292.2|	PREDICTED: similar to MGC139467 protein [Strongylocentrotus purpuratus] ref|XP_001180787.1| PREDICTED: similar to MGC139467 protein [Strongylocentrotus purpuratus]	493	1e-47
Contig835;	ref|XP_001897743.1|	oxidoreductase, aldo/keto reductase family protein [Brugia malayi] gb|EDP33423.1| oxidoreductase, aldo/keto reductase family protein [Brugia malayi]	492	3e-48
Contig2919	ref|XP_002641770.1|	C. briggsae CBR-EMB-9 protein [Caenorhabditis briggsae] emb|CAP29619.1| C. briggsae CBR-EMB-9 protein [Caenorhabditis briggsae]	492	3e-48
Contig4242	ref|XP_001900247.1|	beta-NAC-like protein [Brugia malayi] gb|EDP30997.1| beta-NAC-like protein, putative [Brugia malayi]	492	3e-48
Contig7642	ref|NP_491370.1|	Eukaryotic Initiation Factor family member (eif-3.H) [Caenorhabditis elegans] sp|O01974|EIF3H_CAEEL RecName: Full=Eukaryotic translation initiation factor 3 subunit H; Short=eIF3h gb|AAC48137.2| Eukaryotic initiation factor protein 3.H, partially confirme	492	3e-48
Contig8377	ref|XP_002641541.1|	Hypothetical protein CBG09840 [Caenorhabditis briggsae] emb|CAP29387.1| Hypothetical protein CBG09840 [Caenorhabditis briggsae]	492	3e-48
Contig10214;	ref|NP_001124039.1|	DMC1 dosage suppressor of mck1 homolog [Rattus norvegicus] gb|EDM15796.1| rCG59573, isoform CRA_b [Rattus norvegicus]	492	3e-48
Contig11207	ref|NP_502542.1|	Ribosomal Protein, Large subunit family member (rpl-12) [Caenorhabditis elegans] ref|XP_002634236.1| C. briggsae CBR-RPL-12 protein [Caenorhabditis briggsae] sp|P61865|RL12_CAEBR RecName: Full=60S ribosomal protein L12 sp|P61866|RL12_CAEEL RecName: Full=6	492	3e-48
Contig11572	ref|XP_001902359.1|	oxidoreductase, zinc-binding dehydrogenase family protein [Brugia malayi] gb|EDP28802.1| oxidoreductase, zinc-binding dehydrogenase family protein [Brugia malayi]	492	3e-48
Contig12949	ref|NP_491250.1|	hypothetical protein C50F2.3 [Caenorhabditis elegans] gb|AAB37794.1| Hypothetical protein C50F2.3 [Caenorhabditis elegans]	492	3e-48
Contig9683	ref|XP_001900602.1|	26S proteasome non-ATPase regulatory subunit Nin1/mts3 family protein [Brugia malayi] gb|EDP30816.1| 26S proteasome non-ATPase regulatory subunit Nin1/mts3 family protein [Brugia malayi]	492	4e-48
Contig12080	ref|NP_001021565.1|	hypothetical protein K10C3.5 [Caenorhabditis elegans] emb|CAI79209.1| C. elegans protein K10C3.5b, partially confirmed by transcript evidence [Caenorhabditis elegans]	492	4e-48
Contig12649	ref|NP_505112.1|	hypothetical protein F20D6.11 [Caenorhabditis elegans] gb|AAB37054.2| Hypothetical protein F20D6.11 [Caenorhabditis elegans]	492	4e-48
Contig13867	ref|XP_001900043.1|	mitochondrial carrier homolog 2 [Brugia malayi] gb|EDP31273.1| mitochondrial carrier homolog 2, putative [Brugia malayi]	492	5e-48
Contig9727	ref|NP_001021940.1|	hypothetical protein C08H9.3 [Caenorhabditis elegans] sp|P52887|ALG8_CAEEL RecName: Full=Probable dolichyl pyrophosphate Glc1Man9GlcNAc2 alpha-1,3-glucosyltransferase; AltName: Full=Dolichyl-P-Glc:Glc1Man9GlcNAc2-PP-dolichyl glucosyltransferase; AltName:	492	2e-47
Contig1990	ref|NP_500504.1|	RNP (RRM RNA binding domain) containing family member (rnp-2) [Caenorhabditis elegans] gb|AAA98032.2| Rnp (rrm rna binding domain) containing protein 2, confirmed by transcript evidence [Caenorhabditis elegans]	491	4e-48
Contig8102	ref|NP_741237.1|	CaLPain family member (clp-1) [Caenorhabditis elegans] gb|AAM15551.1|L25598_5 Calpain family protein 1, isoform d [Caenorhabditis elegans]	491	4e-48
Contig10002	ref|XP_001899812.1|	hypothetical protein Bm1_41765 [Brugia malayi] gb|EDP31328.1| hypothetical protein Bm1_41765 [Brugia malayi]	491	4e-48
Contig10868	dbj|BAA23717.1|	iron-sulfur subunit of mitochondrial succinate dehydrogenase [Caenorhabditis elegans]	491	4e-48
Contig10868	sp|A8WPF0|DHSB_CAEBR	RecName: Full=Succinate dehydrogenase [ubiquinone] iron-sulfur subunit, mitochondrial; AltName: Full=Iron-sulfur subunit of complex II; Short=Ip; Flags: Precursor	491	4e-48
Contig10870	ref|XP_001491142.2|	PREDICTED: acyl-CoA synthetase long-chain family member 1 [Equus caballus]	491	4e-48
Contig12949	ref|XP_968085.1|	PREDICTED: similar to XPA-binding protein 2 [Tribolium castaneum]	491	4e-48
Contig14665	ref|NP_001040918.1|	hypothetical protein C34D4.4 [Caenorhabditis elegans] sp|Q18449|YC2L_CAEEL RecName: Full=Uncharacterized FAM18-like protein C34D4.4 gb|AAB00701.1| Hypothetical protein C34D4.4a [Caenorhabditis elegans]	491	4e-48
Contig13128	ref|NP_001006131.1|	dihydroorotate dehydrogenase [Gallus gallus] emb|CAG32663.1| hypothetical protein [Gallus gallus]	491	5e-48
Contig5236	emb|CAI46625.2|	C. elegans protein Y41E3.18, partially confirmed by transcript evidence [Caenorhabditis elegans]	491	7e-48
Contig10612	ref|NP_505642.1|	LYSozyme family member (lys-1) [Caenorhabditis elegans] emb|CAA16323.1| C. elegans protein Y22F5A.4, confirmed by transcript evidence [Caenorhabditis elegans]	491	9e-48
Contig6799	ref|NP_507205.2|	O-ACyltransferase homolog family member (oac-53) [Caenorhabditis elegans]	491	1e-47
Contig1770	ref|NP_504558.1|	proteasome Regulatory Particle, ATPase-like family member (rpt-2) [Caenorhabditis elegans] sp|O16368|PRS4_CAEEL RecName: Full=Probable 26S protease regulatory subunit 4 gb|AAB65906.1| Proteasome regulatory particle, atpase-like protein 2 [Caenorhabditis e	490	5e-48
Contig12618	ref|NP_505750.1|	Proteasome Alpha Subunit family member (pas-2) [Caenorhabditis elegans] sp|Q27488|PSA2_CAEEL RecName: Full=Proteasome subunit alpha type-2; Short=Proteasome subunit alpha 2 emb|CAA98441.1| C. elegans protein D1054.2, confirmed by transcript evidence [Caen	490	5e-48
Contig10437	ref|XP_001899398.1|	Endoplasmin precursor [Brugia malayi] gb|EDP32206.1| Endoplasmin precursor, putative [Brugia malayi]	490	6e-48
Contig11572	ref|NP_502269.1|	hypothetical protein ZK829.7 [Caenorhabditis elegans] emb|CAA98080.1| C. elegans protein ZK829.7, confirmed by transcript evidence [Caenorhabditis elegans]	490	6e-48
Contig10612	ref|XP_002637073.1|	C. briggsae CBR-LYS-1 protein [Caenorhabditis briggsae] emb|CAP29036.1| C. briggsae CBR-LYS-1 protein [Caenorhabditis briggsae]	490	1e-47
Contig10828	ref|NP_499770.1|	hypothetical protein F45G2.3 [Caenorhabditis elegans] emb|CAB07612.2| C. elegans protein F45G2.3, confirmed by transcript evidence [Caenorhabditis elegans]	490	2e-47
Contig12949	ref|XP_002432456.1|	XPA-binding protein, putative [Pediculus humanus corporis] gb|EEB19718.1| XPA-binding protein, putative [Pediculus humanus corporis]	489	6e-48
Contig9024	ref|NP_498806.1|	Proteasome Beta Subunit family member (pbs-6) [Caenorhabditis elegans] sp|P34286|PSB1_CAEEL RecName: Full=Proteasome subunit beta type-1; AltName: Full=Proteasome subunit beta 6 gb|AAG50223.1|AF303265_1 proteasome component C5 [Caenorhabditis elegans] gb|	489	7e-48
Contig13210	ref|XP_002635122.1|	C. briggsae CBR-SNAP-1 protein [Caenorhabditis briggsae] emb|CAP30603.1| C. briggsae CBR-SNAP-1 protein [Caenorhabditis briggsae]	489	7e-48
Contig13465	ref|XP_001897022.1|	Spectrin alpha chain [Brugia malayi] gb|EDP34100.1| Spectrin alpha chain, putative [Brugia malayi]	489	7e-48
Contig7513	ref|XP_002640706.1|	C. briggsae CBR-RPL-31 protein [Caenorhabditis briggsae] emb|CAP36945.1| C. briggsae CBR-RPL-31 protein [Caenorhabditis briggsae]	489	8e-48
Contig13855	ref|XP_001369772.1|	PREDICTED: hypothetical protein [Monodelphis domestica]	489	8e-48
Contig14142	ref|NP_509584.1|	hypothetical protein B0272.3 [Caenorhabditis elegans] sp|P41938|HCDH2_CAEEL RecName: Full=Probable 3-hydroxyacyl-CoA dehydrogenase B0272.3 emb|CAA86312.1| C. elegans protein B0272.3, confirmed by transcript evidence [Caenorhabditis elegans]	489	8e-48
Contig14795	ref|XP_001604234.1|	PREDICTED: similar to CG2852-PA [Nasonia vitripennis]	488	9e-48
Contig4816	ref|XP_002637049.1|	Hypothetical protein CBG09544 [Caenorhabditis briggsae] emb|CAP29060.1| Hypothetical protein CBG09544 [Caenorhabditis briggsae]	488	1e-47
Contig11196	ref|XP_002407055.1|	nonmuscle myosin essential light chain [Ixodes scapularis] gb|EEC01730.1| nonmuscle myosin essential light chain [Ixodes scapularis]	488	1e-47
Contig12122	ref|XP_001896871.1|	4-aminobutyrate aminotransferase, mitochondrial precursor, putative [Brugia malayi] gb|EDP34282.1| 4-aminobutyrate aminotransferase, mitochondrial precursor, putative [Brugia malayi]	488	1e-47
Contig14665	ref|NP_001040919.1|	hypothetical protein C34D4.4 [Caenorhabditis elegans] gb|ABJ99069.1| Hypothetical protein C34D4.4b [Caenorhabditis elegans]	488	1e-47
Contig10870	emb|CAH89436.1|	hypothetical protein [Pongo abelii]	487	1e-47
Contig14665	ref|XP_002633093.1|	Hypothetical protein CBG05781 [Caenorhabditis briggsae] emb|CAP26540.1| Hypothetical protein CBG05781 [Caenorhabditis briggsae]	487	1e-47
Contig14765	ref|XP_002637723.1|	C. briggsae CBR-FIB-1 protein [Caenorhabditis briggsae] emb|CAP30723.1| C. briggsae CBR-FIB-1 protein [Caenorhabditis briggsae]	487	1e-47
Contig14765	ref|NP_506691.1|	FIBrillarin family member (fib-1) [Caenorhabditis elegans] sp|Q22053|FBRL_CAEEL RecName: Full=rRNA 2'-O-methyltransferase fibrillarin emb|CAB01657.1| C. elegans protein T01C3.7, confirmed by transcript evidence [Caenorhabditis elegans]	487	1e-47
Contig13965;	ref|NP_001076704.1|	hypothetical protein T12A7.2 [Caenorhabditis elegans]	487	2e-47
Contig1270	ref|NP_001006490.1|	nudix-type motif 14 [Gallus gallus] emb|CAG32226.1| hypothetical protein [Gallus gallus]	486	1e-47
Contig9293	ref|NP_502036.1|	hypothetical protein ZK593.8 [Caenorhabditis elegans] sp|Q23544|FICD_CAEEL RecName: Full=Adenosine monophosphate-protein transferase FICD homolog emb|CAA93429.2| C. elegans protein ZK593.8, confirmed by transcript evidence [Caenorhabditis elegans]	486	2e-47
Contig10678	ref|XP_001899871.1|	Hypothetical 52.5 kDa protein ZK945.1 in chromosome II, putative [Brugia malayi] gb|EDP31101.1| Hypothetical 52.5 kDa protein ZK945.1 in chromosome II, putative [Brugia malayi]	486	2e-47
Contig11694;	ref|XP_002634024.1|	Hypothetical protein CBG01557 [Caenorhabditis briggsae] emb|CAP23043.1| Hypothetical protein CBG01557 [Caenorhabditis briggsae]	486	2e-47
Contig12910	ref|NP_001035558.1|	prostaglandin E receptor 3, subtype EP3 [Gallus gallus] gb|ABF13295.1| prostaglandin E receptor 3 precursor [Gallus gallus]	486	2e-47
Contig14358	gb|AAL56427.1|AF370722_1	intracellular globin [Syngamus trachea]	486	2e-47
Contig14795	ref|NP_493624.1|	CYclophyliN family member (cyn-5) [Caenorhabditis elegans] sp|P52013|CYP5_CAEEL RecName: Full=Peptidyl-prolyl cis-trans isomerase 5; Short=PPIase; Short=Rotamase; AltName: Full=Cyclophilin-5; Flags: Precursor emb|CAB07192.1| C. elegans protein F31C3.1, co	486	2e-47
Contig7130	gb|ABD39381.1|	putative galectin protein 10 [Angiostrongylus cantonensis]	486	3e-47
Contig9974	ref|XP_002131038.1|	PREDICTED: similar to protein tyrosine phosphatase-like (proline instead of catalytic arginine), member b [Ciona intestinalis]	486	3e-47
Contig4434	ref|XP_426439.1|	PREDICTED: similar to Rho GTPase activating protein 5 isoform 2 [Gallus gallus]	485	2e-47
Contig8089	ref|XP_001892438.1|	60S ribosomal protein L23a [Brugia malayi] gb|EDP38725.1| 60S ribosomal protein L23a, putative [Brugia malayi]	485	2e-47
Contig9293	ref|XP_002633242.1|	Hypothetical protein CBG05963 [Caenorhabditis briggsae] sp|A8X181|FICD_CAEBR RecName: Full=Adenosine monophosphate-protein transferase FICD homolog emb|CAP26391.1| Hypothetical protein CBG05963 [Caenorhabditis briggsae]	485	2e-47
Contig9330	ref|NP_505798.2|	Temporarily Assigned Gene name family member (tag-318) [Caenorhabditis elegans] emb|CAA96630.2| C. elegans protein F17C11.8, confirmed by transcript evidence [Caenorhabditis elegans]	485	2e-47
Contig10682	ref|NP_499089.1|	aspartyl(D) tRNA Synthetase family member (drs-1) [Caenorhabditis elegans] sp|Q03577|SYDC_CAEEL RecName: Full=Aspartyl-tRNA synthetase, cytoplasmic; AltName: Full=Aspartate--tRNA ligase; Short=AspRS emb|CAA79536.1| C. elegans protein B0464.1, confirmed by	485	2e-47
Contig10812	ref|NP_493553.1|	hypothetical protein Y54E5A.5 [Caenorhabditis elegans] emb|CAA21658.1| C. elegans protein Y54E5A.5, confirmed by transcript evidence [Caenorhabditis elegans]	485	2e-47
Contig12116	sp|P29190|PPCK_HAECO	RecName: Full=Phosphoenolpyruvate carboxykinase [GTP]; Short=PEPCK; AltName: Full=Phosphoenolpyruvate carboxylase gb|AAA29180.1| phosphoenolpyruvate carboxykinase [Haemonchus contortus]	485	2e-47
Contig12471	ref|XP_001900751.1|	vacuolar proton pump [Brugia malayi] gb|EDP30506.1| vacuolar proton pump, putative [Brugia malayi]	485	2e-47
Contig12618	ref|XP_001895669.1|	proteasome subunit alpha type 2 [Brugia malayi] gb|EDP35494.1| proteasome subunit alpha type 2, putative [Brugia malayi]	485	2e-47
Contig13734	ref|XP_002633934.1|	Hypothetical protein CBG20009 [Caenorhabditis briggsae] emb|CAP37142.1| Hypothetical protein CBG20009 [Caenorhabditis briggsae]	484	2e-47
Contig14795	gb|AAC47126.1|	cyclophilin isoform 5 [Caenorhabditis elegans]	484	2e-47
Contig6708	ref|XP_419272.2|	PREDICTED: hypothetical protein [Gallus gallus]	484	3e-47
Contig9119	gb|AAU87825.2|	Hypothetical protein C54E4.5 [Caenorhabditis elegans]	484	3e-47
Contig10538	ref|XP_001892906.1|	programmed cell death protein 6 [Brugia malayi] gb|EDP38259.1| programmed cell death protein 6, putative [Brugia malayi]	484	3e-47
Contig14526	ref|XP_002630255.1|	C. briggsae CBR-CCT-4 protein [Caenorhabditis briggsae] emb|CAP21967.1| C. briggsae CBR-CCT-4 protein [Caenorhabditis briggsae]	484	3e-47
Contig9299	ref|XP_002427097.1|	translocon-associated protein subunit alpha precursor, putative [Pediculus humanus corporis] gb|EEB14359.1| translocon-associated protein subunit alpha precursor, putative [Pediculus humanus corporis]	484	7e-47
Contig9910;	ref|XP_002640029.1|	Hypothetical protein CBG12501 [Caenorhabditis briggsae] emb|CAP31474.1| Hypothetical protein CBG12501 [Caenorhabditis briggsae]	483	3e-47
Contig10542	gb|ABP52060.1|	ribosomal protein L36 [Ancylostoma caninum]	483	3e-47
Contig14795	pdb|1H0P|A	Chain A, Cyclophilin_5 From C. Elegans	483	3e-47
Contig3348	ref|NP_509146.1|	DeHydrogenases, Short chain family member (dhs-28) [Caenorhabditis elegans] gb|AAA83184.1| Hypothetical protein M03A8.1 [Caenorhabditis elegans]	483	4e-47
Contig12758	ref|XP_002641309.1|	C. briggsae CBR-NEX-2 protein [Caenorhabditis briggsae] emb|CAP21179.1| C. briggsae CBR-NEX-2 protein [Caenorhabditis briggsae]	483	4e-47
Contig14526	ref|NP_495750.1|	Chaperonin Containing TCP-1 family member (cct-4) [Caenorhabditis elegans] sp|P47208|TCPD_CAEEL RecName: Full=T-complex protein 1 subunit delta; Short=TCP-1-delta; AltName: Full=CCT-delta gb|AAA92842.1| CCT-4 [Caenorhabditis elegans] emb|CAA88861.1| C. el	483	4e-47
Contig14795	ref|XP_002640674.1|	C. briggsae CBR-CYN-5 protein [Caenorhabditis briggsae] emb|CAP36977.1| C. briggsae CBR-CYN-5 protein [Caenorhabditis briggsae]	483	4e-47
Contig14138	ref|NP_497659.1|	hypothetical protein Y53G8B.2 [Caenorhabditis elegans] gb|AAF60755.1| Hypothetical protein Y53G8B.2 [Caenorhabditis elegans]	483	5e-47
Contig9974	ref|XP_002114414.1|	expressed hypothetical protein [Trichoplax adhaerens] gb|EDV23504.1| expressed hypothetical protein [Trichoplax adhaerens]	483	7e-47
Contig13965;	ref|NP_001076705.1|	hypothetical protein T12A7.2 [Caenorhabditis elegans] emb|CAL64005.1| C. elegans protein T12A7.2, partially confirmed by transcript evidence [Caenorhabditis elegans]	483	7e-47
Contig2333	ref|XP_002641309.1|	C. briggsae CBR-NEX-2 protein [Caenorhabditis briggsae] emb|CAP21179.1| C. briggsae CBR-NEX-2 protein [Caenorhabditis briggsae]	482	5e-47
Contig11188	ref|XP_001787488.1|	PREDICTED: dynein light chain LC8-type 2 [Bos taurus]	482	5e-47
Contig196;	ref|XP_001893484.1|	Patatin-like phospholipase family protein [Brugia malayi] gb|EDP37683.1| Patatin-like phospholipase family protein [Brugia malayi]	482	6e-47
Contig4787	ref|NP_497347.3|	hypothetical protein Y119D3B.16 [Caenorhabditis elegans] sp|Q95Y71|RM45_CAEEL RecName: Full=Probable 39S ribosomal protein L45, mitochondrial; Flags: Precursor gb|AAK29715.4| Hypothetical protein Y119D3B.16 [Caenorhabditis elegans]	482	6e-47
Contig6524	ref|NP_504007.1|	hypothetical protein T22F3.3 [Caenorhabditis elegans] gb|AAK72092.1|U64844_4 Hypothetical protein T22F3.3a [Caenorhabditis elegans]	481	5e-47
Contig25	ref|XP_002640907.1|	Hypothetical protein CBG00465 [Caenorhabditis briggsae] emb|CAP21759.1| Hypothetical protein CBG00465 [Caenorhabditis briggsae]	481	6e-47
Contig12374;	ref|XP_002648176.1|	C. briggsae CBR-RPS-3 protein [Caenorhabditis briggsae] emb|CAP20914.1| C. briggsae CBR-RPS-3 protein [Caenorhabditis briggsae]	481	7e-47
Contig54;	ref|XP_002404228.1|	gephyrin, putative [Ixodes scapularis] gb|EEC14855.1| gephyrin, putative [Ixodes scapularis]	481	9e-47
Contig12442	ref|XP_002646299.1|	Hypothetical protein CBG12006 [Caenorhabditis briggsae] emb|CAP31053.1| Hypothetical protein CBG12006 [Caenorhabditis briggsae]	481	9e-47
Contig14173	gb|EFA10962.1|	hypothetical protein TcasGA2_TC004122 [Tribolium castaneum]	481	3e-46
Contig4115;	ref|XP_002635079.1|	C. briggsae CBR-SEL-9 protein [Caenorhabditis briggsae] emb|CAP30646.1| C. briggsae CBR-SEL-9 protein [Caenorhabditis briggsae]	480	8e-47
Contig12374;	ref|NP_498349.1|	Ribosomal Protein, Small subunit family member (rps-3) [Caenorhabditis elegans] sp|P48152|RS3_CAEEL RecName: Full=40S ribosomal protein S3 gb|AAF99870.1| Ribosomal protein, small subunit protein 3 [Caenorhabditis elegans]	480	8e-47
Contig12471	ref|NP_001023020.1|	UNCoordinated family member (unc-32) [Caenorhabditis elegans] gb|AAG41435.1|AF320902_1 UNC-32D vacuolar proton pump 103 kDa subunit variant [Caenorhabditis elegans] emb|CAD30451.1| C. elegans protein ZK637.8d, confirmed by transcript evidence [Caenorhabdi	480	8e-47
Contig12649	ref|XP_002635107.1|	Hypothetical protein CBG11327 [Caenorhabditis briggsae] emb|CAP30618.1| Hypothetical protein CBG11327 [Caenorhabditis briggsae]	480	1e-46
Contig9910;	ref|NP_492333.1|	hypothetical protein F43G9.3 [Caenorhabditis elegans] emb|CAB02107.1| C. elegans protein F43G9.3, partially confirmed by transcript evidence [Caenorhabditis elegans]	479	9e-47
Contig1433	ref|XP_002636543.1|	Hypothetical protein CBG23230 [Caenorhabditis briggsae] emb|CAP39766.1| Hypothetical protein CBG23230 [Caenorhabditis briggsae]	479	1e-46
Contig8777;	sp|P27613|GLBH_TRICO	RecName: Full=Globin-like host-protective antigen; Flags: Precursor gb|AAA30102.1| globin-like, host-protective antigen [Trichostrongylus colubriformis]	479	1e-46
Contig8786	ref|XP_002634403.1|	C. briggsae CBR-THK-1 protein [Caenorhabditis briggsae] emb|CAP25113.1| C. briggsae CBR-THK-1 protein [Caenorhabditis briggsae]	479	1e-46
Contig10660	ref|XP_001894212.1|	Hypothetical 37.7 kDa protein ZK686.3 in chromosome III, putative [Brugia malayi] gb|EDP36948.1| Hypothetical 37.7 kDa protein ZK686.3 in chromosome III, putative [Brugia malayi]	479	1e-46
Contig11572	ref|XP_002633434.1|	Hypothetical protein CBG06201 [Caenorhabditis briggsae] emb|CAP26199.1| Hypothetical protein CBG06201 [Caenorhabditis briggsae]	479	1e-46
Contig11694;	ref|XP_002634023.1|	Hypothetical protein CBG01556 [Caenorhabditis briggsae] emb|CAP23044.1| Hypothetical protein CBG01556 [Caenorhabditis briggsae]	479	1e-46
Contig13117	ref|NP_495811.1|	Ribosomal Protein, Large subunit family member (rpl-5) [Caenorhabditis elegans] sp|P49405|RL5_CAEEL RecName: Full=60S ribosomal protein L5 emb|CAA90251.1| C. elegans protein F54C9.5, confirmed by transcript evidence [Caenorhabditis elegans]	479	1e-46
Contig13956	ref|XP_001902569.1|	TPR Domain [Brugia malayi] gb|EDP28581.1| TPR Domain [Brugia malayi]	479	1e-46
Contig14236	ref|NP_505750.1|	Proteasome Alpha Subunit family member (pas-2) [Caenorhabditis elegans] sp|Q27488|PSA2_CAEEL RecName: Full=Proteasome subunit alpha type-2; Short=Proteasome subunit alpha 2 emb|CAA98441.1| C. elegans protein D1054.2, confirmed by transcript evidence [Caen	479	1e-46
Contig9340	ref|NP_492192.1|	hypothetical protein T22C1.6 [Caenorhabditis elegans] emb|CAA99923.2| C. elegans protein T22C1.6, confirmed by transcript evidence [Caenorhabditis elegans]	479	2e-46
Contig9315	gb|AAK62032.1|	metalloprotease 1 precursor [Ancylostoma caninum]	479	3e-46
Contig10828	ref|XP_002642815.1|	Hypothetical protein CBG21211 [Caenorhabditis briggsae] emb|CAP38010.1| Hypothetical protein CBG21211 [Caenorhabditis briggsae]	479	3e-46
Contig1533	ref|NP_001041067.1|	hypothetical protein ZK822.5 [Caenorhabditis elegans] emb|CAA98070.1| C. elegans protein ZK822.5a, confirmed by transcript evidence [Caenorhabditis elegans]	478	1e-46
Contig3140;	ref|NP_509673.1|	PhosphatidylSerine SYnthase family member (pssy-1) [Caenorhabditis elegans] emb|CAA87373.1| C. elegans protein ZC506.3, confirmed by transcript evidence [Caenorhabditis elegans]	478	1e-46
Contig5246	pir||T16659	hypothetical protein R02F2.2 - Caenorhabditis elegans	478	1e-46
Contig8486	ref|XP_002637794.1|	C. briggsae CBR-PES-9 protein [Caenorhabditis briggsae] emb|CAP25253.1| C. briggsae CBR-PES-9 protein [Caenorhabditis briggsae]	478	1e-46
Contig9077	pir||T28041	hypothetical protein ZK856.3 - Caenorhabditis elegans	478	1e-46
Contig12374;	gb|ACI49174.1|	hypothetical protein Csp3_JD02.002 [Caenorhabditis sp. PS1010]	478	1e-46
Contig13855	ref|XP_001151550.1|	PREDICTED: aminocarboxymuconate semialdehyde decarboxylase isoform 2 [Pan troglodytes]	478	1e-46
Contig14440	ref|NP_001022376.1|	hypothetical protein T27F7.3 [Caenorhabditis elegans] gb|AAK39303.1| Hypothetical protein T27F7.3b [Caenorhabditis elegans]	478	1e-46
Contig14771	ref|NP_001040977.1|	Carnitine Palmitoyl Transferase family member (cpt-2) [Caenorhabditis elegans]	478	1e-46
Contig6912	ref|XP_002639371.1|	Hypothetical protein CBG03955 [Caenorhabditis briggsae] emb|CAP24758.1| Hypothetical protein CBG03955 [Caenorhabditis briggsae]	478	2e-46
Contig12306	emb|CAJ45481.1|	legumain [Haemonchus contortus]	478	2e-46
Contig13463	dbj|BAF62083.1|	inositol-1(or 4)-monophosphatase [Caenorhabditis elegans]	478	2e-46
Contig12440	ref|NP_001024966.1|	hypothetical protein Y71H10B.1 [Caenorhabditis elegans] gb|AAO91691.1| Hypothetical protein Y71H10B.1c [Caenorhabditis elegans]	478	4e-46
Contig12440	ref|NP_508491.1|	hypothetical protein Y71H10B.1 [Caenorhabditis elegans] gb|AAK68587.1|AF099002_2 Hypothetical protein Y71H10B.1b [Caenorhabditis elegans]	478	4e-46
Contig5757	ref|XP_002639777.1|	Hypothetical protein CBG02223 [Caenorhabditis briggsae] emb|CAP23345.1| Hypothetical protein CBG02223 [Caenorhabditis briggsae]	477	2e-46
Contig9330	ref|XP_002636411.1|	C. briggsae CBR-TAG-318 protein [Caenorhabditis briggsae] emb|CAP39898.1| C. briggsae CBR-TAG-318 protein [Caenorhabditis briggsae]	477	2e-46
Contig11140	ref|NP_501686.2|	hypothetical protein C33A12.3 [Caenorhabditis elegans] emb|CAA92787.2| C. elegans protein C33A12.3, confirmed by transcript evidence [Caenorhabditis elegans]	477	2e-46
Contig11188	gb|AAH56312.2|	Dnl2 protein [Danio rerio]	477	2e-46
Contig11188	gb|AAI22095.1|	Dnl2 protein [Danio rerio]	477	2e-46
Contig11188	gb|AAI15161.1|	Dnl2 protein [Danio rerio]	477	2e-46
Contig12089	ref|XP_002158614.1|	PREDICTED: similar to Serine/threonine-protein phosphatase 5 [Hydra magnipapillata]	477	2e-46
Contig12374;	gb|ACD86918.1|	ribosomal protein S3 [Caenorhabditis brenneri]	477	2e-46
Contig12471	ref|NP_001023021.1|	UNCoordinated family member (unc-32) [Caenorhabditis elegans] gb|AAG41436.1|AF320903_1 UNC-32E vacuolar proton pump 101 kDa subunit variant [Caenorhabditis elegans] emb|CAD30452.1| C. elegans protein ZK637.8e, confirmed by transcript evidence [Caenorhabdi	477	2e-46
Contig13476	gb|ABR87506.1|	small subunit ribosomal protein 20 [Pristionchus maupasi] gb|ABR87508.1| small subunit ribosomal protein 20 [Pristionchus entomophagus] gb|ABR87512.1| small subunit ribosomal protein 20 [Pristionchus aerivorus] gb|ABR87516.1| small subunit ribosomal prote	477	2e-46
Contig12440	ref|NP_508492.1|	hypothetical protein Y71H10B.1 [Caenorhabditis elegans] gb|AAC68740.2| Hypothetical protein Y71H10B.1a [Caenorhabditis elegans]	477	5e-46
Contig71;	ref|NP_498756.1|	hypothetical protein K12H4.3 [Caenorhabditis elegans] sp|P34524|BXDC2_CAEEL RecName: Full=Brix domain-containing protein 2 homolog gb|AAA28097.1| Hypothetical protein K12H4.3 [Caenorhabditis elegans]	476	2e-46
Contig544	ref|XP_001894227.1|	prolyl oligopeptidase family protein [Brugia malayi] gb|EDP36937.1| prolyl oligopeptidase family protein [Brugia malayi]	476	2e-46
Contig11188	gb|EAW94483.1|	dynein, light chain, LC8-type 2, isoform CRA_a [Homo sapiens]	476	2e-46
Contig11494	ref|XP_002635578.1|	C. briggsae CBR-TAG-253 protein [Caenorhabditis briggsae] emb|CAP37551.1| C. briggsae CBR-TAG-253 protein [Caenorhabditis briggsae]	476	2e-46
Contig14236	ref|XP_002637181.1|	C. briggsae CBR-PAS-2 protein [Caenorhabditis briggsae] emb|CAP28928.1| C. briggsae CBR-PAS-2 protein [Caenorhabditis briggsae]	476	2e-46
Contig14771	ref|NP_001040978.1|	Carnitine Palmitoyl Transferase family member (cpt-2) [Caenorhabditis elegans]	476	2e-46
Contig7304	ref|NP_001023468.1|	hypothetical protein Y45F10B.13 [Caenorhabditis elegans]	476	3e-46
Contig9077	ref|NP_505620.3|	hypothetical protein ZK856.5 [Caenorhabditis elegans] emb|CAA94853.4| C. elegans protein ZK856.5, partially confirmed by transcript evidence [Caenorhabditis elegans]	476	3e-46
Contig10332	ref|XP_002643978.1|	C. briggsae CBR-PGP-4 protein [Caenorhabditis briggsae] emb|CAP35036.1| C. briggsae CBR-PGP-4 protein [Caenorhabditis briggsae]	476	3e-46
Contig11694;	ref|NP_501366.1|	hypothetical protein B0218.2 [Caenorhabditis elegans] gb|AAB00665.1| Hypothetical protein B0218.2 [Caenorhabditis elegans]	476	3e-46
Contig10332	ref|XP_002643978.1|	C. briggsae CBR-PGP-4 protein [Caenorhabditis briggsae] emb|CAP35036.1| C. briggsae CBR-PGP-4 protein [Caenorhabditis briggsae]	476	1e-30
Contig1062	gb|ACI49250.1|	hypothetical protein Csp3_JD06.016 [Caenorhabditis sp. PS1010]	475	3e-46
Contig9330	ref|XP_001900449.1|	Vacuolar protein sorting 36 containing protein [Brugia malayi] gb|EDP30663.1| Vacuolar protein sorting 36 containing protein [Brugia malayi]	475	3e-46
Contig9451	ref|XP_001898629.1|	Pyruvate kinase, M2 isozyme [Brugia malayi] gb|EDP32493.1| Pyruvate kinase, M2 isozyme, putative [Brugia malayi]	475	3e-46
Contig9451	ref|XP_002407464.1|	pyruvate kinase, putative [Ixodes scapularis] gb|EEC12307.1| pyruvate kinase, putative [Ixodes scapularis]	475	3e-46
Contig10812	ref|XP_002640688.1|	Hypothetical protein CBG19750 [Caenorhabditis briggsae] emb|CAP36963.1| Hypothetical protein CBG19750 [Caenorhabditis briggsae]	475	3e-46
Contig12374;	ref|XP_001893846.1|	40S ribosomal protein S3 [Brugia malayi] gb|EDP37316.1| 40S ribosomal protein S3, putative [Brugia malayi]	475	3e-46
Contig8818	ref|XP_001900168.1|	oxidoreductase, aldo/keto reductase family protein [Brugia malayi] gb|EDP30918.1| oxidoreductase, aldo/keto reductase family protein [Brugia malayi]	475	4e-46
Contig13965;	ref|XP_002633403.1|	Hypothetical protein CBG06165 [Caenorhabditis briggsae] emb|CAP26230.1| Hypothetical protein CBG06165 [Caenorhabditis briggsae]	475	7e-46
Contig11140	ref|XP_002633939.1|	Hypothetical protein CBG20014 [Caenorhabditis briggsae] emb|CAP37147.1| Hypothetical protein CBG20014 [Caenorhabditis briggsae]	474	3e-46
Contig1662	ref|XP_002631404.1|	C. briggsae CBR-RPL-32 protein [Caenorhabditis briggsae] emb|CAP23421.1| C. briggsae CBR-RPL-32 protein [Caenorhabditis briggsae]	474	4e-46
Contig10682	ref|XP_001899703.1|	Aspartyl-tRNA synthetase [Brugia malayi] gb|EDP31425.1| Aspartyl-tRNA synthetase, putative [Brugia malayi]	474	4e-46
Contig10731	ref|XP_002637803.1|	C. briggsae CBR-RIL-1 protein [Caenorhabditis briggsae] emb|CAP25262.1| C. briggsae CBR-RIL-1 protein [Caenorhabditis briggsae]	474	4e-46
Contig13734	gb|ACO14841.1|	ETHE1 protein, mitochondrial precursor [Caligus clemensi]	474	4e-46
Contig14188	sp|O01358|RL27A_OSCBR	RecName: Full=60S ribosomal protein L27a; AltName: Full=Ribosomal protein RPL-27 gb|AAB71725.1| ribosomal protein rpl-27 [Oscheius brevesophaga]	474	4e-46
Contig13463	ref|NP_001122454.1|	abnormal ThermoTaXis family member (ttx-7) [Caenorhabditis elegans] emb|CAN86622.2| C. elegans protein F13G3.5b, confirmed by transcript evidence [Caenorhabditis elegans]	474	5e-46
Contig14138	ref|XP_002641059.1|	Hypothetical protein CBG22470 [Caenorhabditis briggsae] emb|CAP39052.1| Hypothetical protein CBG22470 [Caenorhabditis briggsae]	474	5e-46
Contig14138	ref|NP_505413.1|	hypothetical protein K07B1.4 [Caenorhabditis elegans] gb|AAK71373.1|AF003384_4 Hypothetical protein K07B1.4a [Caenorhabditis elegans]	474	5e-46
Contig9909	ref|XP_001895857.1|	leukocyte cell-derived chemotaxin 2 precursor [Brugia malayi] gb|EDP35295.1| leukocyte cell-derived chemotaxin 2 precursor, putative [Brugia malayi]	474	1e-45
Contig11405	ref|NP_507909.1|	hypothetical protein Y113G7B.17 [Caenorhabditis elegans] emb|CAB54335.1| C. elegans protein Y113G7B.17, confirmed by transcript evidence [Caenorhabditis elegans]	473	5e-46
Contig2445	ref|XP_001893685.1|	Ribosomal Proteins L2, RNA binding domain containing protein [Brugia malayi] gb|EDP37482.1| Ribosomal Proteins L2, RNA binding domain containing protein [Brugia malayi]	473	6e-46
Contig10682	ref|XP_002641737.1|	C. briggsae CBR-DRS-1 protein [Caenorhabditis briggsae] emb|CAP29586.1| C. briggsae CBR-DRS-1 protein [Caenorhabditis briggsae]	473	6e-46
Contig11154	ref|XP_416560.2|	PREDICTED: hypothetical protein [Gallus gallus]	473	6e-46
Contig13081	ref|NP_001041049.1|	hypothetical protein Y57G11C.3 [Caenorhabditis elegans] sp|O18229|6PGL_CAEEL RecName: Full=Putative 6-phosphogluconolactonase; Short=6PGL emb|CAB16505.2| C. elegans protein Y57G11C.3a, confirmed by transcript evidence [Caenorhabditis elegans]	473	8e-46
Contig13081	ref|NP_001041050.1|	hypothetical protein Y57G11C.3 [Caenorhabditis elegans] emb|CAJ76962.1| C. elegans protein Y57G11C.3b, confirmed by transcript evidence [Caenorhabditis elegans]	473	8e-46
Contig12440	ref|XP_002643822.1|	Hypothetical protein CBG02038 [Caenorhabditis briggsae] emb|CAP23211.1| Hypothetical protein CBG02038 [Caenorhabditis briggsae]	473	1e-45
Contig10358	emb|CAQ15591.1|	novel protein (zgc:91819) [Danio rerio]	472	6e-46
Contig12059	ref|XP_002643084.1|	C. briggsae CBR-TAG-174 protein [Caenorhabditis briggsae] emb|CAP39435.1| C. briggsae CBR-TAG-174 protein [Caenorhabditis briggsae]	472	6e-46
Contig14763	sp|P51535|GLB2_NIPBR	RecName: Full=Myoglobin; AltName: Full=Globin, body wall isoform gb|AAA65539.1| globin [Nippostrongylus brasiliensis]	472	6e-46
Contig2477	ref|XP_002645854.1|	Hypothetical protein CBG07591 [Caenorhabditis briggsae] emb|CAP27536.1| Hypothetical protein CBG07591 [Caenorhabditis briggsae]	472	7e-46
Contig8276	ref|NP_509293.1|	Propionyl Coenzyme A Carboxylase Alpha subunit family member (pcca-1) [Caenorhabditis elegans] sp|Q19842|PCCA_CAEEL RecName: Full=Propionyl-CoA carboxylase alpha chain, mitochondrial; Short=PCCase subunit alpha; AltName: Full=Propanoyl-CoA:carbon dioxide	472	7e-46
Contig11185	ref|XP_002637003.1|	C. briggsae CBR-EIF-3.K protein [Caenorhabditis briggsae] sp|Q61K76|EIF3K_CAEBR RecName: Full=Eukaryotic translation initiation factor 3 subunit K; Short=eIF3k; AltName: Full=eIF-3 p25 emb|CAP29106.1| C. briggsae CBR-EIF-3.K protein [Caenorhabditis briggs	472	7e-46
Contig11405	ref|XP_001896639.1|	hypothetical protein [Brugia malayi] gb|EDP34517.1| conserved hypothetical protein [Brugia malayi]	472	7e-46
Contig13311	ref|NP_504577.1|	hypothetical protein F17A9.2 [Caenorhabditis elegans] sp|O16216|C19L1_CAEEL RecName: Full=CWF19-like protein 1 homolog gb|AAB65279.2| Hypothetical protein F17A9.2 [Caenorhabditis elegans]	472	7e-46
Contig13734	ref|XP_001634076.1|	predicted protein [Nematostella vectensis] gb|EDO42013.1| predicted protein [Nematostella vectensis]	472	7e-46
Contig10976	ref|XP_001898709.1|	histone acetyltransferase MYST1 [Brugia malayi] gb|EDP31517.1| histone acetyltransferase MYST1, putative [Brugia malayi]	472	1e-45
Contig692	emb|CAP45649.1|	precursor transthyretin like protein 1 [Ostertagia ostertagi]	471	8e-46
Contig7267	ref|NP_496985.1|	hypothetical protein R06A4.9 [Caenorhabditis elegans] emb|CAB76722.1| C. elegans protein R06A4.9, partially confirmed by transcript evidence [Caenorhabditis elegans]	471	8e-46
Contig14102	gb|AAS78778.1|	thioredoxin [Ascaris suum]	471	9e-46
Contig4326	ref|NP_505803.1|	hypothetical protein F53B7.3 [Caenorhabditis elegans] emb|CAA96652.1| C. elegans protein F53B7.3, confirmed by transcript evidence [Caenorhabditis elegans]	471	1e-45
Contig6006	ref|XP_002637714.1|	C. briggsae CBR-MCM-3 protein [Caenorhabditis briggsae] emb|CAP30714.1| C. briggsae CBR-MCM-3 protein [Caenorhabditis briggsae]	471	1e-45
Contig12122	gb|EEY69051.1|	4-aminobutyrate aminotransferase, mitochondrial precursor [Phytophthora infestans T30-4]	471	1e-45
Contig723	ref|NP_001122615.1|	PhytoChelatin Synthase family member (pcs-1) [Caenorhabditis elegans] emb|CAN86618.1| C. elegans protein F54D5.1a, confirmed by transcript evidence [Caenorhabditis elegans]	471	2e-45
Contig1471;	ref|NP_502812.1|	glutamyl(E)/glutaminyl(Q) tRNA Synthetase family member (ers-1) [Caenorhabditis elegans] sp|O62431|SYQ_CAEEL RecName: Full=Probable glutaminyl-tRNA synthetase; AltName: Full=Glutamine--tRNA ligase; Short=GlnRS emb|CAB08998.1| C. elegans protein Y41E3.4, p	470	1e-45
Contig6491	emb|CAC28136.1|	aspartic protease Asp1 [Ostertagia ostertagi]	470	1e-45
Contig10655	ref|XP_002116540.1|	hypothetical protein TRIADDRAFT_50898 [Trichoplax adhaerens] gb|EDV20896.1| hypothetical protein TRIADDRAFT_50898 [Trichoplax adhaerens]	470	1e-45
Contig10731	ref|NP_506598.1|	RNAi-Induced Longevity family member (ril-1) [Caenorhabditis elegans] emb|CAB03983.1| C. elegans protein C53A5.1, confirmed by transcript evidence [Caenorhabditis elegans]	470	1e-45
Contig12442	ref|NP_500644.2|	hypothetical protein R11E3.1 [Caenorhabditis elegans] gb|AAK39263.2| Hypothetical protein R11E3.1 [Caenorhabditis elegans]	470	2e-45
Contig5096	ref|NP_499388.1|	hypothetical protein R17.2 [Caenorhabditis elegans] emb|CAB07271.1| C. elegans protein R17.2, partially confirmed by transcript evidence [Caenorhabditis elegans]	470	3e-45
Contig10437	dbj|BAF63637.1|	glucose-regulated protein 94 [Crassostrea gigas]	469	1e-45
Contig10596	ref|NP_496482.1|	hypothetical protein F07A11.4 [Caenorhabditis elegans] emb|CAA91317.1| C. elegans protein F07A11.4, partially confirmed by transcript evidence [Caenorhabditis elegans]	469	1e-45
Contig11286	ref|NP_498737.1|	hypothetical protein F54H12.6 [Caenorhabditis elegans] sp|P34460|EF1B1_CAEEL RecName: Full=Probable elongation factor 1-beta/1-delta 1; Short=EF-1-beta/delta 1 gb|AAA28051.1| Hypothetical protein F54H12.6 [Caenorhabditis elegans]	469	1e-45
Contig13165	gb|AAS47831.1|	metalloprotease IV [Ostertagia ostertagi]	469	1e-45
Contig4595	ref|NP_495741.2|	hypothetical protein K01C8.1 [Caenorhabditis elegans] emb|CAA88854.2| C. elegans protein K01C8.1, confirmed by transcript evidence [Caenorhabditis elegans]	469	2e-45
Contig8818	ref|XP_002008839.1|	GI11589 [Drosophila mojavensis] gb|EDW19315.1| GI11589 [Drosophila mojavensis]	469	2e-45
Contig10171	ref|XP_002636304.1|	Hypothetical protein CBG08596 [Caenorhabditis briggsae] emb|CAP28425.1| Hypothetical protein CBG08596 [Caenorhabditis briggsae]	469	3e-45
Contig12440	ref|XP_001376724.1|	PREDICTED: similar to LOC494768 protein [Monodelphis domestica]	469	4e-45
Contig62	ref|NP_740947.2|	hypothetical protein Y105E8A.19 [Caenorhabditis elegans] emb|CAD21668.2| C. elegans protein Y105E8A.19, confirmed by transcript evidence [Caenorhabditis elegans] dbj|BAC76736.1| tyrosyl-tRNA synthetase (cytoplasmic) [Caenorhabditis elegans]	468	2e-45
Contig8863	ref|XP_002642246.1|	Hypothetical protein CBG18231 [Caenorhabditis briggsae] sp|Q60YI3|NOLA2_CAEBR RecName: Full=Putative H/ACA ribonucleoprotein complex subunit 2-like protein emb|CAP35715.1| Hypothetical protein CBG18231 [Caenorhabditis briggsae]	468	2e-45
Contig10579	ref|XP_002630483.1|	Hypothetical protein CBG11219 [Caenorhabditis briggsae] emb|CAP30411.1| Hypothetical protein CBG11219 [Caenorhabditis briggsae]	468	2e-45
Contig10662	gb|ACD88896.1|	conserved hypothetical protein [Caenorhabditis brenneri]	468	2e-45
Contig10662	ref|XP_002646305.1|	Hypothetical protein CBG12012 [Caenorhabditis briggsae] emb|CAP31059.1| Hypothetical protein CBG12012 [Caenorhabditis briggsae]	468	2e-45
Contig12442	ref|XP_002639550.1|	Hypothetical protein CBG04179 [Caenorhabditis briggsae] emb|CAP24937.1| Hypothetical protein CBG04179 [Caenorhabditis briggsae]	468	2e-45
Contig13734	ref|NP_001005706.1|	ethylmalonic encephalopathy 1 [Xenopus (Silurana) tropicalis] gb|AAH75280.1| ethylmalonic encephalopathy 1 [Xenopus (Silurana) tropicalis]	468	2e-45
Contig10612	ref|NP_505643.1|	LYSozyme family member (lys-2) [Caenorhabditis elegans] emb|CAA16324.1| C. elegans protein Y22F5A.5, confirmed by transcript evidence [Caenorhabditis elegans]	468	4e-45
Contig6676	ref|XP_002632116.1|	Hypothetical protein CBG06970 [Caenorhabditis briggsae] emb|CAP27369.1| Hypothetical protein CBG06970 [Caenorhabditis briggsae]	467	2e-45
Contig11246;	ref|XP_002634566.1|	Hypothetical protein CBG08372 [Caenorhabditis briggsae] emb|CAP28208.1| Hypothetical protein CBG08372 [Caenorhabditis briggsae]	467	2e-45
Contig11909	ref|XP_002643587.1|	Hypothetical protein CBG16309 [Caenorhabditis briggsae] emb|CAP34140.1| Hypothetical protein CBG16309 [Caenorhabditis briggsae]	467	2e-45
Contig6682	ref|XP_002646179.1|	Hypothetical protein CBG23745 [Caenorhabditis briggsae] emb|CAP20512.1| Hypothetical protein CBG23745 [Caenorhabditis briggsae]	467	3e-45
Contig11405	ref|XP_002638482.1|	Hypothetical protein CBG12910 [Caenorhabditis briggsae] emb|CAP31806.1| Hypothetical protein CBG12910 [Caenorhabditis briggsae]	466	3e-45
Contig10868	ref|XP_001894995.1|	succinate dehydrogenase [ubiquinone] iron-sulfur protein, mitochondrial [Brugia malayi] gb|EDP36166.1| succinate dehydrogenase [ubiquinone] iron-sulfur protein, mitochondrial, putative [Brugia malayi]	466	4e-45
Contig12525	ref|XP_001897975.1|	SOH1 family protein [Brugia malayi] gb|EDP32954.1| SOH1 family protein [Brugia malayi]	466	4e-45
Contig6123;	ref|NP_495747.1|	hypothetical protein K01C8.6 [Caenorhabditis elegans] emb|CAA88857.1| C. elegans protein K01C8.6, confirmed by transcript evidence [Caenorhabditis elegans]	466	5e-45
Contig3526	ref|XP_002648052.1|	Hypothetical protein CBG24030 [Caenorhabditis briggsae] ref|XP_002643243.1| Hypothetical protein CBG08110 [Caenorhabditis briggsae] emb|CAP28004.1| Hypothetical protein CBG08110 [Caenorhabditis briggsae] emb|CAP20735.1| Hypothetical protein CBG24030 [Caen	466	7e-45
Contig1308	ref|NP_990628.1|	signal peptidase complex subunit 3 [Gallus gallus] sp|P28687|SPCS3_CHICK RecName: Full=Signal peptidase complex subunit 3; AltName: Full=Microsomal signal peptidase 23 kDa subunit; AltName: Full=SPase 22 kDa subunit; AltName: Full=SPC22/23; AltName: Full=	465	4e-45
Contig9119	ref|XP_002634888.1|	Hypothetical protein CBG10559 [Caenorhabditis briggsae] emb|CAP29945.1| Hypothetical protein CBG10559 [Caenorhabditis briggsae]	465	4e-45
Contig12109	ref|XP_001896040.1|	Phospholipase/Carboxylesterase family protein [Brugia malayi] gb|EDP35115.1| Phospholipase/Carboxylesterase family protein [Brugia malayi]	465	4e-45
Contig10358	gb|AAH74076.1|	Mmadhc protein [Danio rerio]	465	5e-45
Contig12826	ref|XP_001897413.1|	astacin protease 7 [Brugia malayi] gb|EDP33665.1| astacin protease 7, putative [Brugia malayi]	465	8e-45
Contig8816	ref|NP_505658.1|	hypothetical protein K07C5.2 [Caenorhabditis elegans] emb|CAA94895.1| C. elegans protein K07C5.2, confirmed by transcript evidence [Caenorhabditis elegans]	465	1e-44
Contig2677	ref|XP_002631709.1|	C. briggsae CBR-ASC-1 protein [Caenorhabditis briggsae] emb|CAP37842.1| C. briggsae CBR-ASC-1 protein [Caenorhabditis briggsae]	465	2e-44
Contig4062	ref|NP_498574.2|	hypothetical protein F37C12.3 [Caenorhabditis elegans] gb|AAC48302.2| Hypothetical protein F37C12.3 [Caenorhabditis elegans]	464	5e-45
Contig11756	ref|XP_002634170.1|	Hypothetical protein CBG01737 [Caenorhabditis briggsae] sp|Q623T0|ODO1_CAEBR RecName: Full=2-oxoglutarate dehydrogenase E1 component, mitochondrial; AltName: Full=Alpha-ketoglutarate dehydrogenase; Flags: Precursor emb|CAP22897.1| Hypothetical protein CBG	464	5e-45
Contig12758	ref|NP_001022756.1|	anNEXin family member (nex-2) [Caenorhabditis elegans] emb|CAE45742.1| C. elegans protein T07C4.9b, confirmed by transcript evidence [Caenorhabditis elegans]	464	5e-45
Contig12758	ref|NP_001022755.1|	anNEXin family member (nex-2) [Caenorhabditis elegans] emb|CAA82571.2| C. elegans protein T07C4.9a, confirmed by transcript evidence [Caenorhabditis elegans]	464	5e-45
Contig4094	gb|AAD31643.1|AF119388_1	phenylalanine hydroxylase [Caenorhabditis elegans]	464	6e-45
Contig8065;	ref|XP_002636781.1|	Hypothetical protein CBG23516 [Caenorhabditis briggsae] emb|CAP39527.1| Hypothetical protein CBG23516 [Caenorhabditis briggsae]	464	6e-45
Contig8556	ref|XP_001632450.1|	predicted protein [Nematostella vectensis] gb|EDO40387.1| predicted protein [Nematostella vectensis]	464	6e-45
Contig10332	ref|XP_002630530.1|	Hypothetical protein CBG12969 [Caenorhabditis briggsae] emb|CAP31851.1| Hypothetical protein CBG12969 [Caenorhabditis briggsae]	464	6e-45
Contig10758	ref|NP_502549.2|	TransThyretin-Related family domain family member (ttr-51) [Caenorhabditis elegans] emb|CAB05225.2| C. elegans protein JC8.8, confirmed by transcript evidence [Caenorhabditis elegans]	464	6e-45
Contig12089	ref|XP_002425763.1|	serine/threonine-protein phosphatase PP-V, putative [Pediculus humanus corporis] gb|EEB13025.1| serine/threonine-protein phosphatase PP-V, putative [Pediculus humanus corporis]	464	6e-45
Contig14097	emb|CAM84507.1|	serine/threonine phosphatase [Trichostrongylus vitrinus]	464	6e-45
Contig12899	ref|NP_001088331.1|	hypothetical protein LOC495169 [Xenopus laevis] gb|AAH84381.1| LOC495169 protein [Xenopus laevis]	464	8e-45
Contig10579	ref|NP_495374.1|	hypothetical protein T14B4.2 [Caenorhabditis elegans] gb|AAK31558.1| Hypothetical protein T14B4.2 [Caenorhabditis elegans]	464	9e-45
Contig10332	ref|XP_002630530.1|	Hypothetical protein CBG12969 [Caenorhabditis briggsae] emb|CAP31851.1| Hypothetical protein CBG12969 [Caenorhabditis briggsae]	464	5e-25
Contig12899	ref|NP_001088331.1|	hypothetical protein LOC495169 [Xenopus laevis] gb|AAH84381.1| LOC495169 protein [Xenopus laevis]	464	4e-15
Contig12899	ref|NP_001088331.1|	hypothetical protein LOC495169 [Xenopus laevis] gb|AAH84381.1| LOC495169 protein [Xenopus laevis]	464	2e-14
Contig14097	emb|CAM84509.1|	serine/threonine phosphatase [Trichostrongylus vitrinus]	463	6e-45
Contig3351	sp|P39698|RS19S_ASCSU	RecName: Full=40S ribosomal protein S19S emb|CAA82999.1| ribosomal protein S19S [Ascaris suum]	463	7e-45
Contig10662	ref|NP_491234.1|	hypothetical protein F53F10.3 [Caenorhabditis elegans] sp|O01578|YXX3_CAEEL RecName: Full=UPF0041 protein F53F10.3 gb|AAB52430.2| Hypothetical protein F53F10.3 [Caenorhabditis elegans]	463	7e-45
Contig10758	ref|XP_002634232.1|	C. briggsae CBR-TTR-51 protein [Caenorhabditis briggsae] emb|CAP22835.1| C. briggsae CBR-TTR-51 protein [Caenorhabditis briggsae]	463	7e-45
Contig14097	emb|CAM84506.1|	serine/threonine phosphatase [Trichostrongylus vitrinus] emb|CAM84508.1| serine/threonine phosphatase [Trichostrongylus vitrinus]	463	7e-45
Contig11425;	ref|XP_001898297.1|	60S ribosomal protein L10 [Brugia malayi] gb|EDP33276.1| 60S ribosomal protein L10, putative [Brugia malayi]	463	8e-45
Contig12126	ref|NP_001022969.1|	U2AF splicing factor family member (uaf-1) [Caenorhabditis elegans] gb|AAL00879.1|AC024875_4 U2af splicing factor protein 1, isoform c [Caenorhabditis elegans]	463	8e-45
Contig12126	ref|NP_001022967.1|	U2AF splicing factor family member (uaf-1) [Caenorhabditis elegans] sp|P90978|U2AF2_CAEEL RecName: Full=Splicing factor U2AF 65 kDa subunit; AltName: Full=U2 auxiliary factor 65 kDa subunit; Short=U2AF65; AltName: Full=U2 snRNP auxiliary factor large subu	463	8e-45
Contig8816	ref|XP_002637089.1|	Hypothetical protein CBG09588 [Caenorhabditis briggsae] emb|CAP29020.1| Hypothetical protein CBG09588 [Caenorhabditis briggsae]	463	2e-44
Contig2358	ref|NP_496208.2|	hypothetical protein T01E8.6 [Caenorhabditis elegans] sp|P49391|RT14_CAEEL RecName: Full=Probable 40S ribosomal protein S14, mitochondrial; Short=S14mt; Short=MRP-S14	462	9e-45
Contig4571	ref|XP_002630821.1|	Hypothetical protein CBG02523 [Caenorhabditis briggsae] emb|CAP24005.1| Hypothetical protein CBG02523 [Caenorhabditis briggsae]	462	9e-45
Contig8174	ref|XP_002638537.1|	Hypothetical protein CBG05572 [Caenorhabditis briggsae] emb|CAP26024.1| Hypothetical protein CBG05572 [Caenorhabditis briggsae]	462	9e-45
Contig9840	ref|XP_002633423.1|	C. briggsae CBR-FAT-6 protein [Caenorhabditis briggsae] emb|CAP26210.1| C. briggsae CBR-FAT-6 protein [Caenorhabditis briggsae]	462	9e-45
Contig10543	ref|XP_002647980.1|	C. briggsae CBR-PUS-1 protein [Caenorhabditis briggsae] emb|CAP20635.1| C. briggsae CBR-PUS-1 protein [Caenorhabditis briggsae]	462	9e-45
Contig12126	ref|NP_001022970.1|	U2AF splicing factor family member (uaf-1) [Caenorhabditis elegans] gb|AAM44400.1|AC024875_5 U2af splicing factor protein 1, isoform d [Caenorhabditis elegans]	462	9e-45
Contig5394	ref|NP_498835.1|	hypothetical protein ZC262.8 [Caenorhabditis elegans] gb|AAK67242.2|L23647_6 Hypothetical protein ZC262.8 [Caenorhabditis elegans]	462	1e-44
Contig11262;	ref|XP_001902978.1|	ribose 5-phosphate isomerase [Brugia malayi] gb|EDP28172.1| ribose 5-phosphate isomerase, putative [Brugia malayi]	462	1e-44
Contig12899	ref|NP_956073.1|	protein disulfide isomerase A4 [Danio rerio] gb|AAH45862.1| Protein disulfide isomerase associated 4 [Danio rerio] gb|AAI65633.1| Pdia4 protein [Danio rerio]	462	2e-44
Contig12899	ref|NP_956073.1|	protein disulfide isomerase A4 [Danio rerio] gb|AAH45862.1| Protein disulfide isomerase associated 4 [Danio rerio] gb|AAI65633.1| Pdia4 protein [Danio rerio]	462	6e-15
Contig12899	ref|NP_956073.1|	protein disulfide isomerase A4 [Danio rerio] gb|AAH45862.1| Protein disulfide isomerase associated 4 [Danio rerio] gb|AAI65633.1| Pdia4 protein [Danio rerio]	462	9e-14
Contig8863	ref|NP_499415.1|	hypothetical protein Y48A6B.3 [Caenorhabditis elegans] sp|Q9XXD4|NOLA2_CAEEL RecName: Full=Putative H/ACA ribonucleoprotein complex subunit 2-like protein emb|CAA19527.1| C. elegans protein Y48A6B.3, confirmed by transcript evidence [Caenorhabditis elegan	461	1e-44
Contig10673	ref|NP_741662.1|	TRNA Guanine Transglycosylase family member (tgt-2) [Caenorhabditis elegans] sp|Q9NEU3|QTRD1_CAEEL RecName: Full=Queuine tRNA-ribosyltransferase subunit tgt-2; AltName: Full=tRNA-guanine transglycosylase subunit tgt-2 emb|CAC51046.1| C. elegans protein Y3	461	1e-44
Contig11246;	ref|NP_501925.2|	hypothetical protein F13B12.2 [Caenorhabditis elegans] emb|CAA94591.2| C. elegans protein F13B12.2, partially confirmed by transcript evidence [Caenorhabditis elegans]	461	1e-44
Contig14236	ref|XP_001895669.1|	proteasome subunit alpha type 2 [Brugia malayi] gb|EDP35494.1| proteasome subunit alpha type 2, putative [Brugia malayi]	461	1e-44
Contig14504	ref|XP_002197372.1|	PREDICTED: Ewing tumor-associated antigen 1 [Taeniopygia guttata]	461	2e-44
Contig8839	ref|XP_001899214.1|	MSP domain protein 2 [Brugia malayi] gb|EDP32022.1| MSP domain protein 2, putative [Brugia malayi]	460	1e-44
Contig12126	gb|AAB38280.1|	splicing factor U2AF65 [Caenorhabditis briggsae]	460	1e-44
Contig5857	ref|XP_002190167.1|	PREDICTED: nuclear undecaprenyl pyrophosphate synthase 1 [Taeniopygia guttata]	460	2e-44
Contig5880	ref|NP_492576.1|	Ribosomal Protein, Large subunit family member (rpl-14) [Caenorhabditis elegans] emb|CAB03835.1| C. elegans protein C04F12.4, confirmed by transcript evidence [Caenorhabditis elegans]	460	2e-44
Contig8486	ref|NP_506610.1|	Patterned Expression Site family member (pes-9) [Caenorhabditis elegans] emb|CAB07646.1| C. elegans protein R11H6.1, confirmed by transcript evidence [Caenorhabditis elegans]	460	2e-44
Contig8674	ref|XP_002641398.1|	Hypothetical protein CBG13260 [Caenorhabditis briggsae] emb|CAP32076.1| Hypothetical protein CBG13260 [Caenorhabditis briggsae]	460	2e-44
Contig9024	ref|XP_001894290.1|	proteasome subunit beta type 1 [Brugia malayi] gb|EDP36871.1| proteasome subunit beta type 1, putative [Brugia malayi]	460	2e-44
Contig9451	ref|XP_001898626.1|	Pyruvate kinase, muscle isozyme [Brugia malayi] gb|EDP32490.1| Pyruvate kinase, muscle isozyme, putative [Brugia malayi]	460	2e-44
Contig9840	ref|NP_502255.1|	FATty acid desaturase family member (fat-6) [Caenorhabditis elegans] gb|AAF97550.1|AF260244_1 stearoyl-CoA desaturase FAT-6 [Caenorhabditis elegans] emb|CAB08356.1| C. elegans protein VZK822L.1, confirmed by transcript evidence [Caenorhabditis elegans]	460	2e-44
Contig11088	ref|XP_001902565.1|	EF hand family protein [Brugia malayi] gb|EDP28586.1| EF hand family protein [Brugia malayi]	460	2e-44
Contig11185	ref|NP_506241.1|	Eukaryotic Initiation Factor family member (eif-3.K) [Caenorhabditis elegans] sp|Q9XUP3|EIF3K_CAEEL RecName: Full=Eukaryotic translation initiation factor 3 subunit K; Short=eIF3k; AltName: Full=eIF-3 p25 emb|CAB04732.1| C. elegans protein T16G1.11, confi	460	2e-44
Contig11909	ref|NP_510362.1|	hypothetical protein C37E2.1 [Caenorhabditis elegans] sp|Q93353|IDH3B_CAEEL RecName: Full=Probable isocitrate dehydrogenase [NAD] subunit beta, mitochondrial; AltName: Full=Isocitric dehydrogenase; AltName: Full=NAD(+)-specific ICDH; Flags: Precursor emb|	460	2e-44
Contig12126	ref|XP_002642882.1|	C. briggsae CBR-UAF-1 protein [Caenorhabditis briggsae] sp|P90727|U2AF2_CAEBR RecName: Full=Splicing factor U2AF 65 kDa subunit; AltName: Full=U2 auxiliary factor 65 kDa subunit; Short=U2AF65; AltName: Full=U2 snRNP auxiliary factor large subunit emb|CAP3	460	2e-44
Contig12849	ref|XP_001899768.1|	Hypothetical WD-repeat protein F35G12.4 in chromosome III, putative [Brugia malayi] gb|EDP31490.1| Hypothetical WD-repeat protein F35G12.4 in chromosome III, putative [Brugia malayi]	460	2e-44
Contig12849	sp|A8Q2R5|WDR48_BRUMA	RecName: Full=WD repeat-containing protein 48 homolog	460	2e-44
Contig14526	ref|XP_001895036.1|	T-complex protein 1, delta subunit [Brugia malayi] gb|EDP36116.1| T-complex protein 1, delta subunit, putative [Brugia malayi]	460	2e-44
Contig10612	ref|NP_495083.1|	LYSozyme family member (lys-8) [Caenorhabditis elegans] gb|AAB93455.1| Lysozyme protein 8 [Caenorhabditis elegans]	460	3e-44
Contig9348	ref|XP_002631189.1|	C. briggsae CBR-SDHD-1 protein [Caenorhabditis briggsae] sp|A8WT26|DHSD_CAEBR RecName: Full=Putative succinate dehydrogenase [ubiquinone] cytochrome b small subunit, mitochondrial; AltName: Full=Succinate dehydrogenase complex subunit D; Flags: Precursor	459	2e-44
Contig9840	gb|ACD86931.1|	fatty acid desaturase [Caenorhabditis brenneri]	459	2e-44
Contig10123;	ref|XP_001892876.1|	alkyldihydroxyacetonephosphate synthase [Brugia malayi] gb|EDP38298.1| alkyldihydroxyacetonephosphate synthase, putative [Brugia malayi]	459	2e-44
Contig13147;	tpg|DAA05876.1|	TPA: TPA_inf: eukaryotic translation elongation factor 1A [Ancylostoma caninum]	459	2e-44
Contig14097	emb|CAM84505.1|	serine/threonine phosphatase [Trichostrongylus vitrinus]	459	2e-44
Contig4944	ref|NP_502218.1|	hypothetical protein T22B3.2 [Caenorhabditis elegans]	458	3e-44
Contig8971	ref|XP_002641617.1|	C. briggsae CBR-MOG-1 protein [Caenorhabditis briggsae] emb|CAP29463.1| C. briggsae CBR-MOG-1 protein [Caenorhabditis briggsae]	458	3e-44
Contig10598	ref|XP_002412049.1|	chaperonin subunit, putative [Ixodes scapularis] gb|EEC14604.1| chaperonin subunit, putative [Ixodes scapularis]	458	3e-44
Contig13754;	ref|NP_001041130.1|	ADDucin family member (add-2) [Caenorhabditis elegans] sp|Q20952|ADD2_CAEEL RecName: Full=Adducin-related protein 2 gb|AAD49860.1|AF166171_1 adducin-head-domain-related protein [Caenorhabditis elegans] emb|CAB00100.1| C. elegans protein F57F5.4a, confirme	458	3e-44
Contig10531	gb|AAF81283.1|	glutathione S-transferase [Haemonchus contortus]	457	3e-44
Contig2126	emb|CAR63542.1|	putative Pre-mRNA splicing protein [Angiostrongylus cantonensis]	457	4e-44
Contig3359	ref|XP_002641617.1|	C. briggsae CBR-MOG-1 protein [Caenorhabditis briggsae] emb|CAP29463.1| C. briggsae CBR-MOG-1 protein [Caenorhabditis briggsae]	457	4e-44
Contig3575	ref|NP_500082.1|	CaLPain family member (clp-7) [Caenorhabditis elegans] gb|AAF36080.1| Calpain family protein 7, confirmed by transcript evidence [Caenorhabditis elegans]	457	4e-44
Contig11421	ref|XP_001901894.1|	NADH-ubiquinone oxidoreductase 75 kDa subunit, mitochondrial precursor [Brugia malayi] gb|EDP29453.1| NADH-ubiquinone oxidoreductase 75 kDa subunit, mitochondrial precursor, putative [Brugia malayi]	457	4e-44
Contig12066	gb|AAN11401.1|	metalloprotease 1 precursor [Ancylostoma ceylanicum]	457	4e-44
Contig8358	ref|NP_502547.2|	hypothetical protein JC8.5 [Caenorhabditis elegans] emb|CAB05232.2| C. elegans protein JC8.5, confirmed by transcript evidence [Caenorhabditis elegans]	456	4e-44
Contig12059	ref|NP_498082.1|	Temporarily Assigned Gene name family member (tag-174) [Caenorhabditis elegans] sp|Q20779|COX6A_CAEEL RecName: Full=Probable cytochrome c oxidase subunit 6A, mitochondrial; AltName: Full=Cytochrome c oxidase polypeptide VIa; Flags: Precursor gb|AAA20614.1	456	4e-44
Contig13147;	tpg|DAA05877.1|	TPA: TPA_inf: eukaryotic translation elongation factor 1A [Ancylostoma caninum]	456	4e-44
Contig1420	pir||T25858	hypothetical protein T04C9.4 - Caenorhabditis elegans	456	5e-44
Contig2414	ref|XP_001895028.1|	cytoplasmic polyadenylation element binding protein 4 [Brugia malayi] gb|EDP36125.1| cytoplasmic polyadenylation element binding protein 4, putative [Brugia malayi]	456	5e-44
Contig5145	ref|NP_496606.2|	hypothetical protein Y57A10A.28 [Caenorhabditis elegans] emb|CAB55033.2| C. elegans protein Y57A10A.28, partially confirmed by transcript evidence [Caenorhabditis elegans]	456	5e-44
Contig11166;	sp|P34461|SODE_CAEEL	RecName: Full=Extracellular superoxide dismutase [Cu-Zn]; Short=EC-SOD; Flags: Precursor	456	5e-44
Contig11425;	ref|NP_495707.1|	Ribosomal Protein, Large subunit family member (rpl-10) [Caenorhabditis elegans] sp|Q09533|RL10_CAEEL RecName: Full=60S ribosomal protein L10; AltName: Full=QM protein homolog	456	5e-44
Contig11756	ref|NP_500617.1|	hypothetical protein T22B11.5 [Caenorhabditis elegans] sp|O61199|ODO1_CAEEL RecName: Full=2-oxoglutarate dehydrogenase E1 component, mitochondrial; AltName: Full=Alpha-ketoglutarate dehydrogenase; Flags: Precursor gb|AAB94185.2| Hypothetical protein T22B1	456	5e-44
Contig13147;	tpg|DAA05868.1|	TPA: TPA_inf: eukaryotic translation elongation factor 1A [Ancylostoma ceylanicum]	456	5e-44
Contig13147;	tpg|DAA05878.1|	TPA: TPA_inf: eukaryotic translation elongation factor 1A [Ancylostoma ceylanicum]	456	5e-44
Contig13495;	ref|XP_001508472.1|	PREDICTED: similar to GYG1 protein [Ornithorhynchus anatinus]	456	8e-44
Contig3355	ref|NP_492709.2|	hypothetical protein ZC434.4 [Caenorhabditis elegans] sp|Q23314|RRP7_CAEEL RecName: Full=Ribosomal RNA-processing protein 7 homolog emb|CAB00064.2| C. elegans protein ZC434.4, confirmed by transcript evidence [Caenorhabditis elegans]	456	9e-44
Contig7723	ref|XP_001894245.1|	hypothetical protein Bm1_13905 [Brugia malayi] gb|EDP36919.1| hypothetical protein Bm1_13905 [Brugia malayi]	456	1e-43
Contig8816	ref|XP_002637088.1|	Hypothetical protein CBG09587 [Caenorhabditis briggsae] emb|CAP29021.1| Hypothetical protein CBG09587 [Caenorhabditis briggsae]	456	1e-43
Contig13469	ref|XP_002573131.1|	trimeric G-protein alpha o subunit [Schistosoma mansoni] emb|CAZ29363.1| trimeric G-protein alpha o subunit, putative [Schistosoma mansoni]	455	6e-44
Contig14188	ref|XP_002638836.1|	Hypothetical protein CBG22043 [Caenorhabditis briggsae] emb|CAP38714.1| Hypothetical protein CBG22043 [Caenorhabditis briggsae]	455	6e-44
Contig14765	ref|XP_001902496.1|	Fibrillarin [Brugia malayi] gb|EDP28654.1| Fibrillarin, putative [Brugia malayi]	455	6e-44
Contig10539;	ref|XP_002641279.1|	Hypothetical protein CBG05192 [Caenorhabditis briggsae] emb|CAP25736.1| Hypothetical protein CBG05192 [Caenorhabditis briggsae]	455	7e-44
Contig1444;	ref|XP_002634113.1|	Hypothetical protein CBG01666 [Caenorhabditis briggsae] emb|CAP22954.1| Hypothetical protein CBG01666 [Caenorhabditis briggsae]	455	8e-44
Contig1792	ref|XP_002635180.1|	Hypothetical protein CBG11418 [Caenorhabditis briggsae] emb|CAP30544.1| Hypothetical protein CBG11418 [Caenorhabditis briggsae]	455	9e-44
Contig9972;	ref|XP_002639572.1|	Hypothetical protein CBG04203 [Caenorhabditis briggsae] emb|CAP24959.1| Hypothetical protein CBG04203 [Caenorhabditis briggsae]	455	2e-43
Contig10828	ref|XP_001899723.1|	XPG I-region family protein [Brugia malayi] gb|EDP31445.1| XPG I-region family protein [Brugia malayi]	455	2e-43
Contig1196	ref|NP_501211.1|	hypothetical protein R05G6.7 [Caenorhabditis elegans] sp|Q21752|VDAC_CAEEL RecName: Full=Probable voltage-dependent anion-selective channel gb|AAB00622.2| Hypothetical protein R05G6.7 [Caenorhabditis elegans]	454	7e-44
Contig14102	ref|XP_002630908.1|	Hypothetical protein CBG02632 [Caenorhabditis briggsae] emb|CAP23918.1| Hypothetical protein CBG02632 [Caenorhabditis briggsae]	454	7e-44
Contig3840	ref|NP_505613.1|	hypothetical protein C51E3.6 [Caenorhabditis elegans] emb|CAB01641.1| C. elegans protein C51E3.6, partially confirmed by transcript evidence [Caenorhabditis elegans]	454	8e-44
Contig10410	ref|XP_002632482.1|	Hypothetical protein CBG13717 [Caenorhabditis briggsae] ref|XP_002648666.1| Hypothetical protein CBG25025 [Caenorhabditis briggsae] emb|CAP32468.1| Hypothetical protein CBG13717 [Caenorhabditis briggsae] emb|CAP21495.1| Hypothetical protein CBG25025 [Caen	454	8e-44
Contig13344	ref|XP_001896640.1|	RIKEN cDNA 2610002M06 [Brugia malayi] gb|EDP34513.1| RIKEN cDNA 2610002M06, putative [Brugia malayi]	454	8e-44
Contig13469	gb|AAN59790.1|	trimeric G-protein alpha o subunit [Schistosoma mansoni]	454	8e-44
Contig4832	ref|NP_502580.2|	hypothetical protein Y62E10A.13 [Caenorhabditis elegans] emb|CAB60608.2| C. elegans protein Y62E10A.13a, confirmed by transcript evidence [Caenorhabditis elegans]	454	9e-44
Contig7996	ref|XP_002630445.1|	Hypothetical protein CBG11178 [Caenorhabditis briggsae] emb|CAP30373.1| Hypothetical protein CBG11178 [Caenorhabditis briggsae]	454	9e-44
Contig8195	ref|NP_495430.1|	steroid Alpha ReducTase family member (art-1) [Caenorhabditis elegans] gb|AAF39753.1| Steroid alpha reductase family protein 1, confirmed by transcript evidence [Caenorhabditis elegans]	454	9e-44
Contig10332	emb|CAA46191.1|	P-glycoprotein C [Caenorhabditis elegans]	454	9e-44
Contig13210	ref|XP_002613169.1|	hypothetical protein BRAFLDRAFT_114106 [Branchiostoma floridae] gb|EEN69178.1| hypothetical protein BRAFLDRAFT_114106 [Branchiostoma floridae]	454	9e-44
Contig14082	ref|NP_495793.2|	Gamma Butyrobetaine Hydroxylase family member (gbh-2) [Caenorhabditis elegans] emb|CAA91416.2| C. elegans protein M05D6.7, partially confirmed by transcript evidence [Caenorhabditis elegans]	454	9e-44
Contig12122	ref|XP_392483.2|	PREDICTED: similar to CG7433-PA, isoform A isoform 1 [Apis mellifera]	454	1e-43
Contig10332	emb|CAA46191.1|	P-glycoprotein C [Caenorhabditis elegans]	454	7e-31
Contig8674	ref|NP_499493.1|	hypothetical protein Y66D12A.9 [Caenorhabditis elegans] emb|CAC70141.1| C. elegans protein Y66D12A.9, confirmed by transcript evidence [Caenorhabditis elegans]	453	9e-44
Contig330	emb|CAD20463.1|	globin-like ES protein F6 [Ostertagia ostertagi]	453	1e-43
Contig1481	ref|NP_497324.3|	hypothetical protein BE0003N10.1 [Caenorhabditis elegans]	453	1e-43
Contig6333	ref|XP_001897915.1|	O-Glycosyl hydrolase family 30 protein [Brugia malayi] gb|EDP32894.1| O-Glycosyl hydrolase family 30 protein [Brugia malayi]	453	1e-43
Contig8839	ref|NP_001021485.1|	hypothetical protein F52F12.8 [Caenorhabditis elegans] emb|CAE17819.1| C. elegans protein F52F12.8, confirmed by transcript evidence [Caenorhabditis elegans]	453	1e-43
Contig8971	ref|NP_499212.1|	Masculinisation Of Germline family member (mog-1) [Caenorhabditis elegans] sp|P34498|MOG1_CAEEL RecName: Full=Probable pre-mRNA-splicing factor ATP-dependent RNA helicase mog-1; AltName: Full=Sex determination protein mog-1; AltName: Full=Masculinization	453	1e-43
Contig10332	ref|NP_509901.1|	P-GlycoProtein related family member (pgp-3) [Caenorhabditis elegans] sp|P34713|MDR3_CAEEL RecName: Full=Multidrug resistance protein 3; AltName: Full=P-glycoprotein C	453	1e-43
Contig10518	ref|XP_002633793.1|	Hypothetical protein CBG03485 [Caenorhabditis briggsae] emb|CAP24377.1| Hypothetical protein CBG03485 [Caenorhabditis briggsae]	453	1e-43
Contig13147;	gb|ABB53348.1|	translation elongation factor 1-alpha [Ancylostoma ceylanicum]	453	1e-43
Contig14350	ref|XP_002589073.1|	hypothetical protein BRAFLDRAFT_120892 [Branchiostoma floridae] gb|EEN45084.1| hypothetical protein BRAFLDRAFT_120892 [Branchiostoma floridae]	453	1e-43
Contig9454	ref|XP_001899874.1|	glucosidase II beta subunit [Brugia malayi] gb|EDP31104.1| glucosidase II beta subunit, putative [Brugia malayi]	453	3e-43
Contig10332	ref|NP_509901.1|	P-GlycoProtein related family member (pgp-3) [Caenorhabditis elegans] sp|P34713|MDR3_CAEEL RecName: Full=Multidrug resistance protein 3; AltName: Full=P-glycoprotein C	453	8e-31
Contig8573;	ref|NP_502314.1|	hypothetical protein F35G2.1 [Caenorhabditis elegans] emb|CAA93467.1| C. elegans protein F35G2.1a, confirmed by transcript evidence [Caenorhabditis elegans]	452	1e-43
Contig10052	gb|AAF63404.1|AF105967_1	galectin [Haemonchus contortus]	452	1e-43
Contig11166;	dbj|BAD51397.1|	superoxide dismutase [Caenorhabditis elegans]	452	1e-43
Contig14460	ref|XP_002062284.1|	GK17460 [Drosophila willistoni] gb|EDW73270.1| GK17460 [Drosophila willistoni]	452	1e-43
Contig14460	ref|XP_001956858.1|	GF10140 [Drosophila ananassae] gb|EDV39664.1| GF10140 [Drosophila ananassae]	452	1e-43
Contig4065	ref|NP_501688.1|	hypothetical protein C33A12.1 [Caenorhabditis elegans] sp|Q18359|NDUA5_CAEEL RecName: Full=Probable NADH dehydrogenase [ubiquinone] 1 alpha subcomplex subunit 5 emb|CAA92789.1| C. elegans protein C33A12.1, confirmed by transcript evidence [Caenorhabditis	452	2e-43
Contig14460	ref|XP_002093386.1|	GE21274 [Drosophila yakuba] gb|EDW93098.1| GE21274 [Drosophila yakuba]	452	2e-43
Contig6809	ref|NP_505824.2|	hypothetical protein H19N07.1 [Caenorhabditis elegans] emb|CAB07395.2| C. elegans protein H19N07.1, confirmed by transcript evidence [Caenorhabditis elegans]	451	2e-43
Contig7773	ref|XP_002635360.1|	C. briggsae CBR-GLR-5 protein [Caenorhabditis briggsae] emb|CAP22724.1| C. briggsae CBR-GLR-5 protein [Caenorhabditis briggsae]	451	2e-43
Contig8496;	ref|XP_002633090.1|	C. briggsae CBR-CYN-12 protein [Caenorhabditis briggsae] emb|CAP26543.1| C. briggsae CBR-CYN-12 protein [Caenorhabditis briggsae]	451	2e-43
Contig8496;	ref|NP_501118.1|	CYclophyliN family member (cyn-12) [Caenorhabditis elegans] gb|AAB00697.1| Cyclophylin protein 12 [Caenorhabditis elegans]	451	2e-43
Contig8496;	ref|XP_001893239.1|	cyclophilin-type peptidyl-prolyl cis-trans isomerase-12, Bmcyp-12 [Brugia malayi] gb|EDP37918.1| cyclophilin-type peptidyl-prolyl cis-trans isomerase-12, Bmcyp-12 [Brugia malayi]	451	2e-43
Contig8573;	ref|XP_002633478.1|	Hypothetical protein CBG06249 [Caenorhabditis briggsae] emb|CAP26155.1| Hypothetical protein CBG06249 [Caenorhabditis briggsae]	451	2e-43
Contig8573;	ref|NP_001122776.1|	hypothetical protein F35G2.1 [Caenorhabditis elegans] emb|CAO78728.1| C. elegans protein F35G2.1b, confirmed by transcript evidence [Caenorhabditis elegans]	451	2e-43
Contig9556;	ref|XP_001892048.1|	chaperone-activity of bc1 complex-like, mitochondrial [Brugia malayi] gb|EDP39136.1| chaperone-activity of bc1 complex-like, mitochondrial, putative [Brugia malayi]	451	2e-43
Contig11425;	ref|XP_002630308.1|	C. briggsae CBR-RPL-10 protein [Caenorhabditis briggsae] emb|CAP21914.1| C. briggsae CBR-RPL-10 protein [Caenorhabditis briggsae]	451	2e-43
Contig13777	ref|XP_001895832.1|	Initiation factor 2 subunit family protein [Brugia malayi] gb|EDP35319.1| Initiation factor 2 subunit family protein [Brugia malayi]	451	2e-43
Contig14460	ref|XP_001971588.1|	GG15051 [Drosophila erecta] gb|EDV50614.1| GG15051 [Drosophila erecta]	451	2e-43
Contig8167;	emb|CAJ57641.1|	putative ubiquitin conjugating enzyme 2 [Oesophagostomum dentatum]	450	2e-43
Contig8967	ref|XP_001895912.1|	Variant SH3 domain containing protein [Brugia malayi] gb|EDP35238.1| Variant SH3 domain containing protein [Brugia malayi]	450	2e-43
Contig11494	ref|XP_001893082.1|	Hypothetical UPF0103 protein C37C3.8 in chromosome V [Brugia malayi] gb|EDP38091.1| Hypothetical UPF0103 protein C37C3.8 in chromosome V, putative [Brugia malayi]	450	2e-43
Contig4918	gb|AAF08341.1|AF064240_1	peptidyl-prolyl cis-trans isomerase [Brugia malayi]	450	3e-43
Contig8556	ref|XP_001177725.1|	PREDICTED: similar to Cysteine dioxygenase, type I [Strongylocentrotus purpuratus]	450	3e-43
Contig10543	ref|NP_507242.1|	PseudoUridine Synthase family member (pus-1) [Caenorhabditis elegans] emb|CAA16518.1| C. elegans protein W06H3.2a, confirmed by transcript evidence [Caenorhabditis elegans]	450	3e-43
Contig12712	ref|XP_759998.1|	hypothetical protein UM03851.1 [Ustilago maydis 521] gb|EAK84757.1| hypothetical protein UM03851.1 [Ustilago maydis 521]	450	3e-43
Contig6214	ref|NP_504291.1|	Heat Shock Protein family member (hsp-6) [Caenorhabditis elegans] sp|P11141|HSP7F_CAEEL RecName: Full=Heat shock 70 kDa protein F, mitochondrial; Flags: Precursor gb|AAB42371.1| Heat shock protein protein 6 [Caenorhabditis elegans]	449	3e-43
Contig8556	ref|XP_781446.2|	PREDICTED: similar to Cysteine dioxygenase, type I, partial [Strongylocentrotus purpuratus]	449	3e-43
Contig8839	ref|XP_002639258.1|	Hypothetical protein CBG03818 [Caenorhabditis briggsae] emb|CAP24645.1| Hypothetical protein CBG03818 [Caenorhabditis briggsae]	449	3e-43
Contig8967	ref|XP_002636825.1|	C. briggsae CBR-FUT-8 protein [Caenorhabditis briggsae] emb|CAP29285.1| C. briggsae CBR-FUT-8 protein [Caenorhabditis briggsae]	449	3e-43
Contig8967	emb|CAI59573.1|	alpha 1,6 fucosyltransferase [Caenorhabditis briggsae]	449	3e-43
Contig9047	ref|XP_002640454.1|	C. briggsae CBR-APS-3 protein [Caenorhabditis briggsae] emb|CAP28321.1| C. briggsae CBR-APS-3 protein [Caenorhabditis briggsae]	449	3e-43
Contig9298;	ref|XP_002642328.1|	Hypothetical protein CBG18323 [Caenorhabditis briggsae] emb|CAP35797.1| Hypothetical protein CBG18323 [Caenorhabditis briggsae]	449	3e-43
Contig9775	ref|NP_495442.1|	hypothetical protein ZK1127.9 [Caenorhabditis elegans] gb|AAK68615.1|U58758_13 Hypothetical protein ZK1127.9b [Caenorhabditis elegans]	449	3e-43
Contig9775	ref|NP_495443.1|	hypothetical protein ZK1127.9 [Caenorhabditis elegans] gb|AAK68614.1|U58758_12 Hypothetical protein ZK1127.9a [Caenorhabditis elegans]	449	3e-43
Contig9775	pir||F88196	protein ZK1127.9 [imported] - Caenorhabditis elegans	449	3e-43
Contig10596	ref|XP_002631075.1|	Hypothetical protein CBG02847 [Caenorhabditis briggsae] emb|CAP23751.1| Hypothetical protein CBG02847 [Caenorhabditis briggsae]	449	3e-43
Contig14734	pir||T33963	hypothetical protein F46E10.7 - Caenorhabditis elegans	449	3e-43
Contig14734	ref|NP_741555.1|	UBiquitin C-terminal Hydrolase (family 1) family member (ubh-2) [Caenorhabditis elegans] gb|AAM43790.1|AC024774_2 Ubiquitin c-terminal hydrolase (family 1) protein 2 [Caenorhabditis elegans]	449	3e-43
Contig9840	ref|NP_504814.1|	FATty acid desaturase family member (fat-7) [Caenorhabditis elegans] gb|AAF97549.1|AF260243_1 stearoyl-CoA desaturase FAT-7 [Caenorhabditis elegans] gb|AAC48239.1| Fatty acid desaturase protein 7 [Caenorhabditis elegans]	449	4e-43
Contig12963	ref|XP_001895978.1|	hypothetical protein [Brugia malayi] gb|EDP35183.1| conserved hypothetical protein [Brugia malayi]	449	6e-43
Contig14734	pir||T33963	hypothetical protein F46E10.7 - Caenorhabditis elegans	449	5e-38
Contig9047	ref|NP_740780.1|	AdaPtin, Small chain (clathrin associated complex) family member (aps-3) [Caenorhabditis elegans] gb|AAM15614.1|AC025721_6 Adaptin, small chain (clathrin associated complex) protein 3 [Caenorhabditis elegans]	448	4e-43
Contig9298;	ref|NP_499362.1|	hypothetical protein W09D10.4 [Caenorhabditis elegans] emb|CAB07860.1| C. elegans protein W09D10.4, confirmed by transcript evidence [Caenorhabditis elegans]	448	4e-43
Contig9348	ref|NP_496369.1|	Succinate DeHydrogenase complex subunit D family member (sdhd-1) [Caenorhabditis elegans] sp|O62215|DHSD_CAEEL RecName: Full=Putative succinate dehydrogenase [ubiquinone] cytochrome b small subunit, mitochondrial; Short=CybS; AltName: Full=Succinate dehyd	448	4e-43
Contig10332	emb|CAE12232.1|	P-glycoprotein [Cylicocyclus insigne]	448	4e-43
Contig11069	gb|AAK35187.1|AF352702_1	activation associated secreted protein-like protein [Cooperia punctata]	448	4e-43
Contig11593;	ref|NP_491714.1|	Aurora/Ipl1 Related kinase family member (air-2) [Caenorhabditis elegans] sp|O01427|AIR2_CAEEL RecName: Full=Aurora/Ipl1-related protein kinase 2; AltName: Full=Aurora-B gb|AAC70945.1| aurora/Ipl1-related protein kinase 2 [Caenorhabditis elegans] gb|AAB52	448	4e-43
Contig14188	ref|NP_490927.1|	hypothetical protein Y37E3.8 [Caenorhabditis elegans] gb|AAK27870.1| Hypothetical protein Y37E3.8a [Caenorhabditis elegans]	448	4e-43
Contig14765	emb|CAG02768.1|	unnamed protein product [Tetraodon nigroviridis]	448	4e-43
Contig10358	gb|ABS19974.1|	hypothetical protein [Artemia franciscana]	448	5e-43
Contig11384	ref|XP_002645948.1|	C. briggsae CBR-HKE-4.2 protein [Caenorhabditis briggsae] emb|CAP27442.1| C. briggsae CBR-HKE-4.2 protein [Caenorhabditis briggsae]	448	6e-43
Contig11069	gb|AAK35187.1|AF352702_1	activation associated secreted protein-like protein [Cooperia punctata]	448	5e-38
Contig477	ref|NP_492244.1|	hypothetical protein ZK265.3 [Caenorhabditis elegans] emb|CAB03515.1| C. elegans protein ZK265.3, confirmed by transcript evidence [Caenorhabditis elegans]	447	5e-43
Contig3636	ref|XP_002640960.1|	Hypothetical protein CBG11702 [Caenorhabditis briggsae] emb|CAP30870.1| Hypothetical protein CBG11702 [Caenorhabditis briggsae]	447	5e-43
Contig8380	gb|AAK30207.1|AF350251_1	ubiquitin specific protease [Homo sapiens]	447	5e-43
Contig9775	ref|NP_495444.1|	hypothetical protein ZK1127.9 [Caenorhabditis elegans] gb|AAL11107.1|U58758_13 Hypothetical protein ZK1127.9c [Caenorhabditis elegans]	447	5e-43
Contig10410	ref|NP_502861.1|	hypothetical protein Y73F8A.27 [Caenorhabditis elegans] emb|CAB70233.1| C. elegans protein Y73F8A.27, confirmed by transcript evidence [Caenorhabditis elegans]	447	5e-43
Contig11491;	ref|XP_002193605.1|	PREDICTED: prolyl endopeptidase [Taeniopygia guttata]	447	5e-43
Contig11593;	ref|XP_002195961.1|	PREDICTED: hypothetical protein [Taeniopygia guttata]	447	5e-43
Contig14734	ref|XP_002637270.1|	C. briggsae CBR-UBH-3 protein [Caenorhabditis briggsae] emb|CAP36278.1| C. briggsae CBR-UBH-3 protein [Caenorhabditis briggsae]	447	5e-43
Contig1552	ref|XP_002637093.1|	Hypothetical protein CBG09592 [Caenorhabditis briggsae] emb|CAP29016.1| Hypothetical protein CBG09592 [Caenorhabditis briggsae]	447	6e-43
Contig13790	ref|XP_002639998.1|	Hypothetical protein CBG10828 [Caenorhabditis briggsae] emb|CAP30129.1| Hypothetical protein CBG10828 [Caenorhabditis briggsae]	447	6e-43
Contig7694	ref|XP_001900282.1|	hypothetical protein Bm1_44100 [Brugia malayi] gb|EDP31032.1| hypothetical protein Bm1_44100 [Brugia malayi]	447	1e-42
Contig13957	ref|NP_495015.1|	NuDiX family member (ndx-6) [Caenorhabditis elegans] sp|Q09297|NDX6_CAEEL RecName: Full=Putative nudix hydrolase 6 gb|AAC46768.2| Nudix family protein 6, confirmed by transcript evidence [Caenorhabditis elegans]	446	6e-43
Contig490	pir||E89453	protein F35H12.3 [imported] - Caenorhabditis elegans	446	7e-43
Contig9506	ref|NP_498544.1|	hypothetical protein ZK418.5 [Caenorhabditis elegans] gb|AAA50689.2| Hypothetical protein ZK418.5 [Caenorhabditis elegans]	446	7e-43
Contig10232	ref|XP_002642305.1|	Hypothetical protein CBG18297 [Caenorhabditis briggsae] emb|CAP35774.1| Hypothetical protein CBG18297 [Caenorhabditis briggsae]	446	7e-43
Contig12538;	ref|NP_504751.1|	hypothetical protein K11C4.1 [Caenorhabditis elegans] gb|AAB18314.1| Hypothetical protein K11C4.1 [Caenorhabditis elegans]	446	7e-43
Contig13605	ref|XP_395319.2|	PREDICTED: similar to Peroxiredoxin-6 (Antioxidant protein 2) (1-Cys peroxiredoxin) (1-Cys PRX) (Acidic calcium-independent phospholipase A2) (aiPLA2) (Non-selenium glutathione peroxidase) (NSGPx) [Apis mellifera]	446	7e-43
Contig13605	ref|XP_970660.2|	PREDICTED: similar to 1-Cys peroxiredoxin [Tribolium castaneum] gb|EFA04630.1| hypothetical protein TcasGA2_TC013791 [Tribolium castaneum]	446	7e-43
Contig14102	gb|AAN34968.1|	thioredoxin [Wuchereria bancrofti] gb|ACY69018.1| thioredoxin [Wuchereria bancrofti]	446	7e-43
Contig8777;	gb|AAL56426.1|AF370721_1	cuticle globin [Syngamus trachea]	446	8e-43
Contig8847	ref|XP_001896264.1|	cyclophilin-type peptidyl-prolyl cis-trans isomerase-15, Bmcyp-5 [Brugia malayi] gb|AAK91501.1| R2 [Brugia malayi] gb|EDP34877.1| cyclophilin-type peptidyl-prolyl cis-trans isomerase-15, Bmcyp-5 [Brugia malayi]	446	8e-43
Contig14665	ref|XP_001900848.1|	FAM18-like protein CG5021 [Brugia malayi] gb|EDP30319.1| FAM18-like protein CG5021, putative [Brugia malayi]	446	8e-43
Contig2783	ref|XP_002638373.1|	C. briggsae CBR-CYN-3 protein [Caenorhabditis briggsae] emb|CAP35999.1| C. briggsae CBR-CYN-3 protein [Caenorhabditis briggsae]	445	8e-43
Contig6515	ref|XP_001895510.1|	Probable histone H2B 3 [Brugia malayi] gb|EDP35643.1| Probable histone H2B 3, putative [Brugia malayi]	445	8e-43
Contig6622	ref|XP_002631268.1|	Hypothetical protein CBG03076 [Caenorhabditis briggsae] emb|CAP23557.1| Hypothetical protein CBG03076 [Caenorhabditis briggsae]	445	9e-43
Contig13012	gb|AAT02163.1|	hypothetical protein L3ni56 isoform a [Dictyocaulus viviparus]	445	9e-43
Contig14350	ref|XP_002165795.1|	PREDICTED: similar to predicted protein [Hydra magnipapillata]	445	9e-43
Contig1460;	ref|NP_495261.1|	hypothetical protein F13H8.7 [Caenorhabditis elegans] gb|AAK31488.1| Hypothetical protein F13H8.7 [Caenorhabditis elegans]	445	1e-42
Contig11491;	ref|XP_001505853.1|	PREDICTED: similar to Prolyl endopeptidase (Post-proline cleaving enzyme) (PE) [Ornithorhynchus anatinus]	445	1e-42
Contig11593;	ref|XP_002639437.1|	C. briggsae CBR-AIR-2 protein [Caenorhabditis briggsae] sp|Q61XD3|AIR2_CAEBR RecName: Full=Aurora/Ipl1-related protein kinase 2; AltName: Full=Aurora-B emb|CAP24824.1| C. briggsae CBR-AIR-2 protein [Caenorhabditis briggsae]	445	1e-42
Contig13190	ref|NP_510201.2|	Nuclear Hormone Receptor family member (nhr-32) [Caenorhabditis elegans] emb|CAA94154.2| C. elegans protein K08H2.8, confirmed by transcript evidence [Caenorhabditis elegans]	445	1e-42
Contig13190	gb|AAO39173.1|	nuclear receptor NHR-32 [Caenorhabditis elegans]	445	1e-42
Contig13495;	ref|NP_001090230.1|	glycogenin 1 [Xenopus laevis] gb|AAH76769.1| Gyg protein [Xenopus laevis] gb|AAI57490.1| Gyg protein [Xenopus laevis]	445	1e-42
Contig13790	ref|NP_491527.1|	hypothetical protein Y110A7A.8 [Caenorhabditis elegans] gb|AAF60425.1| Hypothetical protein Y110A7A.8 [Caenorhabditis elegans]	445	1e-42
Contig14765	dbj|BAG59496.1|	unnamed protein product [Homo sapiens]	445	1e-42
Contig9972;	ref|NP_001021570.2|	hypothetical protein M01B12.5 [Caenorhabditis elegans] gb|AAC17564.4| Hypothetical protein M01B12.5a [Caenorhabditis elegans]	445	2e-42
Contig12963	ref|NP_507684.4|	abnormal EMBroygenesis family member (emb-4) [Caenorhabditis elegans] emb|CAB60444.4| C. elegans protein Y80D3A.2, partially confirmed by transcript evidence [Caenorhabditis elegans]	445	2e-42
Contig1013	ref|XP_002631177.1|	C. briggsae CBR-LSM-1 protein [Caenorhabditis briggsae] emb|CAP23649.1| C. briggsae CBR-LSM-1 protein [Caenorhabditis briggsae]	444	1e-42
Contig5457	gb|ACX55058.1|	glutathione peroxidase [Haemonchus contortus]	444	1e-42
Contig9074	ref|NP_505467.2|	hypothetical protein C50F4.14 [Caenorhabditis elegans] sp|Q968A5|FUCT1_CAEEL RecName: Full=GDP-fucose transporter gb|AAK50396.1| GDP-fucose transporter [Caenorhabditis elegans] emb|CAA94748.2| C. elegans protein C50F4.14, confirmed by transcript evidence	444	1e-42
Contig9077	ref|XP_002637046.1|	Hypothetical protein CBG09540 [Caenorhabditis briggsae] emb|CAP29063.1| Hypothetical protein CBG09540 [Caenorhabditis briggsae]	444	1e-42
Contig9775	ref|NP_495441.1|	hypothetical protein ZK1127.6 [Caenorhabditis elegans] gb|AAB93428.1| Hypothetical protein ZK1127.6 [Caenorhabditis elegans]	444	1e-42
Contig10437	ref|NP_937853.1|	heat shock protein 90kDa beta, member 1 [Danio rerio] gb|AAP47138.1| chaperone protein GP96 [Danio rerio] gb|AAH63951.1| Heat shock protein 90, beta (grp94), member 1 [Danio rerio] emb|CAK10723.1| tumor rejection antigen (gp96) 1 [Danio rerio] emb|CAK1136	444	1e-42
Contig10517	ref|NP_496215.1|	CLP Protease family member (clpp-1) [Caenorhabditis elegans] sp|Q27539|CLPP_CAEEL RecName: Full=Probable ClpP-like protease; AltName: Full=Endopeptidase Clp emb|CAA88886.1| C. elegans protein ZK970.2a, confirmed by transcript evidence [Caenorhabditis eleg	444	1e-42
Contig10517	emb|CAR97864.1|	C. elegans protein ZK970.2b, confirmed by transcript evidence [Caenorhabditis elegans]	444	1e-42
Contig11262;	ref|XP_001512073.1|	PREDICTED: similar to Ribose-5-phosphate isomerase (Phosphoriboisomerase) [Ornithorhynchus anatinus]	444	1e-42
Contig11355	emb|CAQ43040.1|	surface associated antigen 1 precursor [Teladorsagia circumcincta]	444	1e-42
Contig11491;	dbj|BAE37487.1|	unnamed protein product [Mus musculus]	444	1e-42
Contig13843;	ref|XP_001895111.1|	histone deacetylase 3 (HD3) [Brugia malayi] gb|EDP36027.1| histone deacetylase 3 (HD3), putative [Brugia malayi]	444	1e-42
Contig13957	ref|XP_002630703.1|	C. briggsae CBR-NDX-6 protein [Caenorhabditis briggsae] emb|CAP24123.1| C. briggsae CBR-NDX-6 protein [Caenorhabditis briggsae]	444	1e-42
Contig6688	ref|XP_002633479.1|	Hypothetical protein CBG06250 [Caenorhabditis briggsae] emb|CAP26154.1| Hypothetical protein CBG06250 [Caenorhabditis briggsae]	443	1e-42
Contig11166;	ref|NP_499091.1|	SOD (superoxide dismutase) family member (sod-4) [Caenorhabditis elegans] dbj|BAA28262.1| SOD4-1 [Caenorhabditis elegans] emb|CAB61015.1| C. elegans protein F55H2.1a, confirmed by transcript evidence [Caenorhabditis elegans]	443	1e-42
Contig11491;	ref|XP_001368079.1|	PREDICTED: similar to Prolyl endopeptidase (Post-proline cleaving enzyme) (PE) [Monodelphis domestica]	443	1e-42
Contig11593;	ref|XP_425725.1|	PREDICTED: similar to Aurora-A [Gallus gallus]	443	1e-42
Contig13453;	emb|CAR63571.1|	hypothetical protein [Angiostrongylus cantonensis]	443	1e-42
Contig10682	ref|XP_002125902.1|	PREDICTED: similar to aspartyl-tRNA synthetase [Ciona intestinalis]	443	2e-42
Contig11262;	gb|ACO08871.1|	Ribose-5-phosphate isomerase [Osmerus mordax]	443	2e-42
Contig11286	ref|XP_973769.1|	PREDICTED: similar to Elongation factor 1 beta CG6341-PA [Tribolium castaneum] gb|EFA08270.1| hypothetical protein TcasGA2_TC005900 [Tribolium castaneum]	443	2e-42
Contig12109	ref|NP_492213.1|	Acyl protein THioesterase family member (ath-1) [Caenorhabditis elegans] emb|CAB00042.2| C. elegans protein K04G2.5, confirmed by transcript evidence [Caenorhabditis elegans]	443	2e-42
Contig13124	gb|AAC08430.1|	unknown [Ostertagia ostertagi]	443	2e-42
Contig5782	ref|NP_872101.3|	hypothetical protein Y57G11C.37 [Caenorhabditis elegans] emb|CAD56259.3| C. elegans protein Y57G11C.37, partially confirmed by transcript evidence [Caenorhabditis elegans]	443	3e-42
Contig9072	ref|XP_001902819.1|	Mitochondrial 28S ribosomal protein S29 [Brugia malayi] gb|EDP28333.1| Mitochondrial 28S ribosomal protein S29, putative [Brugia malayi]	443	3e-42
Contig177	ref|XP_001895824.1|	SH2 domain containing protein [Brugia malayi] gb|EDP35343.1| SH2 domain containing protein [Brugia malayi]	442	2e-42
Contig1020	ref|XP_002646598.1|	Hypothetical protein CBG20482 [Caenorhabditis briggsae] emb|CAP37485.1| Hypothetical protein CBG20482 [Caenorhabditis briggsae]	442	2e-42
Contig1734	ref|XP_002631314.1|	C. briggsae CBR-LDH-1 protein [Caenorhabditis briggsae] emb|CAP23511.1| C. briggsae CBR-LDH-1 protein [Caenorhabditis briggsae]	442	2e-42
Contig2111	emb|CAD22110.1|	keratin [Ostertagia ostertagi]	442	2e-42
Contig8935	ref|NP_498300.2|	MLP/CRP family (Muscle LIM Protein/Cysteine-rich Protein) family member (mlp-1) [Caenorhabditis elegans] gb|AAM97945.1| Mlp/crp family (muscle lim protein/cysteine-rich protein) protein 1, isoform b [Caenorhabditis elegans]	442	2e-42
Contig8967	ref|NP_504555.2|	FUcosyl Transferase family member (fut-8) [Caenorhabditis elegans] emb|CAD54736.1| core alpha-6-fucosyltransferase [Caenorhabditis elegans] gb|AAN84870.1| Fucosyl transferase protein 8 [Caenorhabditis elegans]	442	2e-42
Contig9790	ref|NP_502898.1|	hypothetical protein Y105C5B.9 [Caenorhabditis elegans] sp|Q9NAM7|PHYD1_CAEEL RecName: Full=Phytanoyl-CoA dioxygenase domain-containing protein 1 homolog emb|CAB54355.1| C. elegans protein Y105C5B.9, partially confirmed by transcript evidence [Caenorhabdi	442	2e-42
Contig9858;	ref|XP_002637683.1|	Hypothetical protein CBG11546 [Caenorhabditis briggsae] emb|CAP30683.1| Hypothetical protein CBG11546 [Caenorhabditis briggsae]	442	2e-42
Contig11301;	ref|XP_002636320.1|	Hypothetical protein CBG08613 [Caenorhabditis briggsae] emb|CAP28409.1| Hypothetical protein CBG08613 [Caenorhabditis briggsae]	442	2e-42
Contig12538;	ref|XP_002636853.1|	Hypothetical protein CBG09309 [Caenorhabditis briggsae] emb|CAP29257.1| Hypothetical protein CBG09309 [Caenorhabditis briggsae]	442	2e-42
Contig12720	ref|XP_001893668.1|	CPSF A subunit region family protein [Brugia malayi] gb|EDP37499.1| CPSF A subunit region family protein [Brugia malayi]	442	2e-42
Contig334;	ref|XP_002633384.1|	C. briggsae CBR-GFL-1 protein [Caenorhabditis briggsae] emb|CAP26249.1| C. briggsae CBR-GFL-1 protein [Caenorhabditis briggsae]	442	3e-42
Contig12338	ref|XP_001900475.1|	suppressor of profilin/p41 of actin-related complex 2/3, putative [Brugia malayi] gb|EDP30689.1| suppressor of profilin/p41 of actin-related complex 2/3, putative [Brugia malayi]	442	3e-42
Contig13495;	ref|NP_989270.1|	glycogenin 1 [Xenopus (Silurana) tropicalis] gb|AAH64206.1| glycogenin 1 [Xenopus (Silurana) tropicalis] emb|CAJ83036.1| glycogenin [Xenopus tropicalis]	442	3e-42
Contig7383;	ref|NP_491246.4|	COenzyme Q (ubiquinone) biosynthesis family member (coq-4) [Caenorhabditis elegans] sp|P91428|COQ4_CAEEL RecName: Full=Ubiquinone biosynthesis protein coq-4, mitochondrial; AltName: Full=Coenzyme Q biosynthesis protein 4 homolog; Flags: Precursor gb|AAB42	441	2e-42
Contig9074	ref|XP_002637574.1|	Hypothetical protein CBG19307 [Caenorhabditis briggsae] emb|CAP36582.1| Hypothetical protein CBG19307 [Caenorhabditis briggsae]	441	2e-42
Contig13195	ref|XP_001980641.1|	GG17694 [Drosophila erecta] gb|EDV49599.1| GG17694 [Drosophila erecta]	441	2e-42
Contig14082	ref|XP_002630205.1|	C. briggsae CBR-GBH-2 protein [Caenorhabditis briggsae] emb|CAP22017.1| C. briggsae CBR-GBH-2 protein [Caenorhabditis briggsae]	441	2e-42
Contig304	ref|XP_002630855.1|	Hypothetical protein CBG02570 [Caenorhabditis briggsae] emb|CAP23971.1| Hypothetical protein CBG02570 [Caenorhabditis briggsae]	441	3e-42
Contig7665;	ref|XP_002634047.1|	Hypothetical protein CBG01586 [Caenorhabditis briggsae] emb|CAP23020.1| Hypothetical protein CBG01586 [Caenorhabditis briggsae]	441	3e-42
Contig11207	ref|XP_001892875.1|	60S ribosomal protein L12 [Brugia malayi] gb|EDP38297.1| 60S ribosomal protein L12, putative [Brugia malayi]	441	3e-42
Contig12109	ref|XP_002639896.1|	C. briggsae CBR-ATH-1 protein [Caenorhabditis briggsae] emb|CAP28090.1| C. briggsae CBR-ATH-1 protein [Caenorhabditis briggsae]	441	3e-42
Contig13195	gb|AAC47652.1|	MCM5 homolog [Drosophila melanogaster]	441	3e-42
Contig14542	emb|CAR63589.1|	hypothetical protein [Angiostrongylus cantonensis]	441	3e-42
Contig5332	ref|XP_001901553.1|	Protein-tyrosine phosphatase containing protein [Brugia malayi] gb|EDP29112.1| Protein-tyrosine phosphatase containing protein [Brugia malayi]	441	6e-42
Contig8716	emb|CAR63626.1|	hypothetical protein [Angiostrongylus cantonensis]	440	3e-42
Contig9244	ref|NP_496161.1|	Non-specific Lipid Transfer protein family member (nlt-1) [Caenorhabditis elegans] sp|Q23655|NLT1_CAEEL RecName: Full=Non-specific lipid-transfer protein-like emb|CAA88566.1| C. elegans protein ZK892.2, confirmed by transcript evidence [Caenorhabditis ele	440	3e-42
Contig9244	ref|XP_002630005.1|	C. briggsae CBR-NLT-1 protein [Caenorhabditis briggsae] emb|CAP32242.1| C. briggsae CBR-NLT-1 protein [Caenorhabditis briggsae]	440	3e-42
Contig9830	ref|NP_499202.1|	TransThyretin-Related family domain family member (ttr-3) [Caenorhabditis elegans] sp|P34499|TTR3_CAEEL RecName: Full=Transthyretin-like protein 3; Flags: Precursor emb|CAA82656.1| C. elegans protein K03H1.3, confirmed by transcript evidence [Caenorhabdit	440	3e-42
Contig10682	ref|XP_002112894.1|	hypothetical protein TRIADDRAFT_56497 [Trichoplax adhaerens] gb|EDV25004.1| hypothetical protein TRIADDRAFT_56497 [Trichoplax adhaerens]	440	3e-42
Contig12639	ref|NP_497420.1|	hypothetical protein Y67D2.6 [Caenorhabditis elegans] sp|Q9BKQ8|DHX35_CAEEL RecName: Full=Probable ATP-dependent RNA helicase DHX35 homolog gb|AAK27888.1| Hypothetical protein Y67D2.6 [Caenorhabditis elegans]	440	3e-42
Contig7688	ref|NP_498961.2|	hypothetical protein ZK637.2 [Caenorhabditis elegans] sp|P30629|YOU2_CAEEL RecName: Full=Uncharacterized protein ZK637.2 emb|CAA77449.2| C. elegans protein ZK637.2, confirmed by transcript evidence [Caenorhabditis elegans]	440	4e-42
Contig10228	ref|XP_001894580.1|	Acyl-CoA oxidase family protein [Brugia malayi] gb|EDP36582.1| Acyl-CoA oxidase family protein [Brugia malayi]	440	4e-42
Contig10228	ref|NP_508036.1|	hypothetical protein F25C8.1 [Caenorhabditis elegans] emb|CAB04173.1| C. elegans protein F25C8.1, partially confirmed by transcript evidence [Caenorhabditis elegans]	440	4e-42
Contig10405	ref|XP_001893900.1|	Chloride intracellular channel exc-4 (Excretory canal abnormal protein4) [Brugia malayi] gb|EDP37270.1| Chloride intracellular channel exc-4 (Excretory canal abnormal protein4), putative [Brugia malayi]	440	4e-42
Contig14102	ref|XP_001900802.1|	thioredoxin [Brugia malayi] gb|EDP30273.1| thioredoxin, putative [Brugia malayi]	440	4e-42
Contig14521	pir||T15628	hypothetical protein C25H3.9 - Caenorhabditis elegans	440	4e-42
Contig1981	ref|XP_002634979.1|	C. briggsae CBR-EFA-6 protein [Caenorhabditis briggsae] emb|CAP32303.1| C. briggsae CBR-EFA-6 protein [Caenorhabditis briggsae]	440	7e-42
Contig5271;	ref|NP_001022391.1|	Rho GTPase Activating protein family member (rga-1) [Caenorhabditis elegans] emb|CAI70416.1| C. elegans protein W02B12.8b, confirmed by transcript evidence [Caenorhabditis elegans]	439	4e-42
Contig5576;	ref|NP_001021685.1|	ZO-1 (Zonula Occludens tight junctional protein) Ortholog family member (zoo-1) [Caenorhabditis elegans] emb|CAD56252.2| C. elegans protein Y105E8A.26a, partially confirmed by transcript evidence [Caenorhabditis elegans]	439	4e-42
Contig6117;	ref|XP_002307515.1|	predicted protein [Populus trichocarpa] gb|EEE94511.1| predicted protein [Populus trichocarpa]	439	4e-42
Contig11286	ref|XP_002643032.1|	Hypothetical protein CBG22942 [Caenorhabditis briggsae] emb|CAP39487.1| Hypothetical protein CBG22942 [Caenorhabditis briggsae]	439	5e-42
Contig2157	gb|ACU13788.1|	unknown [Glycine max]	439	7e-42
Contig10976	ref|XP_001847149.1|	histone acetyltransferase ESA1 [Culex quinquefasciatus] gb|EDS45731.1| histone acetyltransferase ESA1 [Culex quinquefasciatus]	439	8e-42
Contig3486	ref|XP_002641334.1|	C. briggsae CBR-HMT-1 protein [Caenorhabditis briggsae] emb|CAP32012.1| C. briggsae CBR-HMT-1 protein [Caenorhabditis briggsae]	438	5e-42
Contig13754;	ref|NP_001041131.1|	ADDucin family member (add-2) [Caenorhabditis elegans] emb|CAJ85747.1| C. elegans protein F57F5.4b, confirmed by transcript evidence [Caenorhabditis elegans]	438	5e-42
Contig543	ref|XP_001097050.1|	PREDICTED: similar to U6 snRNA-associated Sm-like protein LSm8 [Macaca mulatta]	438	6e-42
Contig7803	emb|CAR63538.1|	putative MFP2 [Angiostrongylus cantonensis]	438	6e-42
Contig8777;	sp|P51536|GLBC_NIPBR	RecName: Full=Globin, cuticular isoform; Flags: Precursor gb|AAA65540.1| globin [Nippostrongylus brasiliensis]	438	6e-42
Contig11166;	gb|AAT02169.2|	extracellular Cu/Zn-superoxide dismutase [Dictyocaulus viviparus]	438	6e-42
Contig14102	gb|AAM51563.1|	thioredoxin [Brugia malayi] gb|AAN78213.1| Thioredoxin [Brugia malayi]	438	6e-42
Contig13670;	ref|XP_001892872.1|	hypothetical protein Bm1_07015 [Brugia malayi] gb|EDP38294.1| hypothetical protein Bm1_07015 [Brugia malayi]	438	7e-42
Contig12190	gb|EEZ97679.1|	hypothetical protein TcasGA2_TC016224 [Tribolium castaneum]	438	9e-42
Contig12190	ref|XP_968082.2|	PREDICTED: similar to xaa-pro dipeptidase app(e.coli) [Tribolium castaneum]	438	9e-42
Contig1249	pir||G89007	protein F59B1.8 [imported] - Caenorhabditis elegans	438	2e-41
Contig11593;	ref|NP_001135110.1|	Serine/threonine-protein kinase 6 [Salmo salar] gb|ACI33637.1| Serine/threonine-protein kinase 6 [Salmo salar]	437	7e-42
Contig1404;	ref|XP_002647804.1|	Hypothetical protein CBG23578 [Caenorhabditis briggsae] emb|CAP20399.1| Hypothetical protein CBG23578 [Caenorhabditis briggsae]	437	8e-42
Contig6986	ref|XP_001232993.1|	PREDICTED: similar to thioesterase B [Gallus gallus]	437	8e-42
Contig8839	ref|XP_002642036.1|	Hypothetical protein CBG17972 [Caenorhabditis briggsae] emb|CAP35503.1| Hypothetical protein CBG17972 [Caenorhabditis briggsae]	437	8e-42
Contig13311	ref|XP_001897360.1|	Protein similar to CwfJ C-terminus 1 containing protein [Brugia malayi] gb|EDP33804.1| Protein similar to CwfJ C-terminus 1 containing protein [Brugia malayi]	437	8e-42
Contig11286	ref|NP_502816.2|	hypothetical protein Y41E3.10 [Caenorhabditis elegans] sp|Q9U2H9|EF1B2_CAEEL RecName: Full=Probable elongation factor 1-beta/1-delta 2; Short=EF-1-beta/delta 2 emb|CAB63360.2| C. elegans protein Y41E3.10a, confirmed by transcript evidence [Caenorhabditis	436	9e-42
Contig11822	ref|NP_496453.1|	TransThyretin-Related family domain family member (ttr-18) [Caenorhabditis elegans] emb|CAA91371.1| C. elegans protein B0334.1, confirmed by transcript evidence [Caenorhabditis elegans]	436	9e-42
Contig11988	ref|XP_001902419.1|	hypothetical protein [Brugia malayi] gb|EDP28731.1| conserved hypothetical protein [Brugia malayi]	436	9e-42
Contig405	ref|XP_002644284.1|	C. briggsae CBR-HEX-1 protein [Caenorhabditis briggsae] emb|CAP32722.1| C. briggsae CBR-HEX-1 protein [Caenorhabditis briggsae]	436	1e-41
Contig3766	ref|XP_002642370.1|	C. briggsae CBR-RAB-33 protein [Caenorhabditis briggsae] emb|CAP35840.1| C. briggsae CBR-RAB-33 protein [Caenorhabditis briggsae]	436	1e-41
Contig10380;	dbj|BAE01701.1|	unnamed protein product [Macaca fascicularis]	436	1e-41
Contig5403	ref|NP_498939.3|	hypothetical protein K02D10.1 [Caenorhabditis elegans] sp|P34492|YMQ1_CAEEL RecName: Full=Putative NipSnap protein K02D10.1 gb|AAK84537.3|L14710_1 Hypothetical protein K02D10.1a [Caenorhabditis elegans]	435	1e-41
Contig8839	ref|NP_506565.2|	hypothetical protein C15H11.1 [Caenorhabditis elegans] emb|CAB02735.2| C. elegans protein C15H11.1, partially confirmed by transcript evidence [Caenorhabditis elegans]	435	1e-41
Contig9197	ref|XP_002645256.1|	Hypothetical protein CBG00135 [Caenorhabditis briggsae] sp|Q628Z2|CMC3_CAEBR RecName: Full=Probable calcium-binding mitochondrial carrier CBG00135 emb|CAP21634.1| Hypothetical protein CBG00135 [Caenorhabditis briggsae]	435	1e-41
Contig10380;	ref|XP_001160994.1|	PREDICTED: nucleosome assembly protein 1-like 1 isoform 4 [Pan troglodytes]	435	1e-41
Contig11421	ref|NP_001161447.1|	NADH dehydrogenase (ubiquinone) Fe-S protein 1, 75kDa precursor [Nasonia vitripennis]	435	1e-41
Contig12402	ref|XP_002199184.1|	PREDICTED: Golgi-localized syntaphilin-related protein [Taeniopygia guttata]	435	1e-41
Contig12443	ref|NP_504373.2|	hypothetical protein F14F9.5 [Caenorhabditis elegans] sp|Q9GUC9|YFEF9_CAEEL RecName: Full=Uncharacterized protein F14F9.5; Flags: Precursor gb|AAF98622.2| Hypothetical protein F14F9.5 [Caenorhabditis elegans]	435	1e-41
Contig12639	ref|XP_002642943.1|	Hypothetical protein CBG15221 [Caenorhabditis briggsae] emb|CAP33531.1| Hypothetical protein CBG15221 [Caenorhabditis briggsae]	435	1e-41
Contig10976	ref|XP_001735251.1|	myst histone acetyltransferase [Entamoeba dispar SAW760] gb|EDR28570.1| myst histone acetyltransferase, putative [Entamoeba dispar SAW760]	435	2e-41
Contig10976	ref|XP_002025467.1|	GL15211 [Drosophila persimilis] gb|EDW30989.1| GL15211 [Drosophila persimilis]	435	2e-41
Contig13015	ref|NP_493083.1|	hypothetical protein C15C6.4 [Caenorhabditis elegans] emb|CAB02730.1| C. elegans protein C15C6.4, partially confirmed by transcript evidence [Caenorhabditis elegans]	435	2e-41
Contig10380;	gb|AAV38290.1|	nucleosome assembly protein 1-like 1 [synthetic construct] gb|AAX43103.1| nucleosome assembly protein 1-like 1 [synthetic construct]	434	1e-41
[truncated: 8,687 more rows]
