# Supplementary material for: An analysis of the transcriptome of Teladorsagia circumcincta: its biological and biotechnological implications
Source: BMC Genomics. 2012 Dec 7;13(Suppl 7):S10. doi: 10.1186/1471-2164-13-S7-S10 (PMC3521389; doi:10.1186/1471-2164-13-S7-S10)
Supplement: Additional File 14 — InterProScan analysis :representative protein domains/families. [file 1471-2164-13-S7-S10-S14.xls]

## Sheet: Domain Analysis-Proteins
An analysis of the transcriptome of Teladorsagia circumcincta : its biological and biotechnological implications
Ranjeeta Menon, Robin B. Gasser, Makedonka Mitreva and Shoba Ranganathan
Additional File 14: InterProScan analysis: representative protein domains/families
InterProScan ID	Description	Type	Number of Sequences
IPR003582	Metridin-like ShK toxin	Domain	14
IPR001534	Transthyretin-like	Family	11
IPR001304	C-type lectin	Domain	7
IPR011001	Saposin-like	Domain	7
IPR014044	SCP-like extracellular	Domain	7
IPR016187	C-type lectin fold	Domain	6
IPR016186	C-type lectin-like	Domain	6
IPR002223	Proteinase inhibitor I2, Kunitz metazoa,	Domain	5
IPR011009	Protein kinase-like domain	Domain	4
IPR020685	Tyrosine-protein kinase	Region	3
IPR008597	Destabilase	Family	3
IPR001283	Allergen V5/Tpx-1 related	Family	3
IPR001211	Phospholipase A2, eukaryotic	Family	2
IPR009003	Serine/cysteine peptidase, trypsin-like,	Domain	2
IPR016090	Phospholipase A2	Domain	2
IPR012336	Thioredoxin-like fold	Domain	2
IPR012335	Thioredoxin fold	Domain	2
IPR012292	Globin	Domain	2
IPR008139	Saposin B	Domain	2
IPR003677	Protein of unknown function DUF148	Domain	2
IPR006150	Cysteine-rich repeat	Repeat	1
IPR001330	Prenyltransferase/squalene oxidase	Repeat	1
IPR000357	HEAT	Repeat	1
IPR020576	Heat shock protein Hsp90, C-terminal	Region	1
IPR019393	Strumpellin	Region	1
IPR019382	RNA polymerase I-associated factor PAF67	Region	1
IPR019172	Osteopetrosis-associated transmembrane protein 1 precursor	Region	1
IPR018783	Transcription factor, enhancer of yellow 2	Region	1
IPR002544	FMRFamide-related peptide	Family	1
IPR001128	Cytochrome P450	Family	1
IPR020946	Flavin-containing monooxygenase-like	Family	1
IPR016680	NADH dehydrogenase [ubiquinone] (complex I), alpha subcomplex, subunit 8	Family	1
IPR016641	Nascent polypeptide-associated complex, alpha subunit	Family	1
IPR016487	Small nuclear ribonucleoprotein SmF	Family	1
IPR015661	Mitotic checkpoint serine/threonine protein kinase, Bub1	Family	1
IPR015429	Transcription regulator cyclin	Family	1
IPR013753	Ras	Family	1
IPR013657	UAA transporter	Family	1
IPR009673	Protein of unknown function DUF1261	Family	1
IPR008676	MRG	Family	1
IPR007269	Isoprenylcysteine carboxyl methyltransferase	Family	1
IPR007188	Arp2/3 complex, 34kDa subunit p34-Arc	Family	1
IPR007129	Ubiquinol-cytochrome C chaperone	Family	1
IPR006175	Endoribonuclease L-PSP	Family	1
IPR006056	YjgF-like protein	Family	1
IPR005552	Scramblase	Family	1
IPR005514	Protein of unknown function DUF316	Family	1
IPR005013	Dolichyl-diphosphooligosaccharide-protein glycosyltransferase 48kDa subunit	Family	1
IPR004911	Gamma interferon inducible lysosomal thiol reductase GILT	Family	1
IPR003692	Hydantoinase B/oxoprolinase	Family	1
IPR003578	Small GTPase, Rho type	Family	1
IPR002524	Cation efflux protein	Family	1
IPR002490	ATPase, V0/A0 complex, 116kDa subunit	Family	1
IPR002401	Cytochrome P450, E-class, group I	Family	1
IPR002347	Glucose/ribitol dehydrogenase	Family	1
IPR001697	Pyruvate kinase	Family	1
IPR001533	Transcriptional coactivator/pterin dehydratase	Family	1
IPR001045	Spermine synthase	Family	1
IPR000889	Glutathione peroxidase	Family	1
IPR000749	ATP:guanido phosphotransferase	Family	1
IPR000120	Amidase	Family	1
IPR017853	Glycoside hydrolase, catalytic core	Domain	1
IPR018453	Protease inhibitor I8, cysteine-rich trypsin inhibitor-like subgroup	Domain	1
IPR001254	Peptidase S1/S6, chymotrypsin/Hap	Domain	1
IPR020635	Tyrosine-protein kinase, subgroup, catalytic domain	Domain	1
IPR020103	Pseudouridine synthase, catalytic domain	Domain	1
IPR017973	Cytochrome P450, C-terminal	Domain	1
IPR016181	Acyl-CoA N-acyltransferase	Domain	1
IPR016156	FAD/NAD-linked reductase, dimerisation	Domain	1
IPR016135	Ubiquitin-conjugating enzyme/RWD-like	Domain	1
IPR016040	NAD(P)-binding domain	Domain	1
IPR016024	Armadillo-type fold	Domain	1
IPR015947	Pseudouridine synthase/archaeosine transglycosylase-like,	Domain	1
IPR015943	WD40/YVTN repeat-like-containing domain	Domain	1
IPR015813	Pyruvate/Phosphoenolpyruvate kinase, catalytic core	Domain	1
IPR015793	Pyruvate kinase, barrel	Domain	1
IPR014756	Immunoglobulin E-set	Domain	1
IPR014746	Glutamine synthetase/guanido kinase, catalytic domain	Domain	1
IPR014025	Glutaredoxin subgroup	Domain	1
IPR012674	Calycin	Domain	1
IPR012285	Fumarate reductase, C-terminal	Domain	1
IPR011989	Armadillo-like helical	Domain	1
IPR011510	Sterile alpha motif, type 2	Domain	1
IPR011038	Calycin-like	Domain	1
IPR011028	Cyclin-like	Domain	1
IPR010993	Sterile alpha motif homology	Domain	1
IPR010987	Glutathione S-transferase, C-terminal-like	Domain	1
IPR010920	Like-Sm ribonucleoprotein (LSM)-related domain	Domain	1
IPR009051	Alpha-helical ferredoxin	Domain	1
IPR009050	Globin-like	Domain	1
IPR008977	PHM/PNGase F-fold	Domain	1
IPR008946	Nuclear hormone receptor, ligand-binding	Domain	1
IPR008930	Terpenoid cylases/protein prenyltransferase alpha-alpha toroid	Domain	1
IPR008138	Saposin-like type B, 2	Domain	1
IPR006909	Rad21/Rec8 like protein, C-terminal	Domain	1
IPR006671	Cyclin, N-terminal	Domain	1
IPR006649	Like-Sm ribonucleoprotein (LSM) domain, eukaryotic/archaea-type	Domain	1
IPR006634	TRAM/LAG1/CLN8 homology domain	Domain	1
IPR006210	EGF-like	Domain	1
IPR004521	Uncharacterised domain 2	Domain	1
IPR004099	Pyridine nucleotide-disulphide oxidoreductase, dimerisation	Domain	1
IPR004046	Glutathione S-transferase, C-terminal	Domain	1
IPR003172	MD-2-related lipid-recognition	Domain	1
IPR002715	Nascent polypeptide-associated complex NAC	Domain	1
IPR002478	Pseudouridine synthase/archaeosine transglycosylase	Domain	1
IPR002290	Serine/threonine-protein kinase domain	Domain	1
IPR002198	Short-chain dehydrogenase/reductase SDR	Domain	1
IPR002109	Glutaredoxin	Domain	1
IPR001806	Ras GTPase	Domain	1
IPR001670	Alcohol dehydrogenase, iron-type	Domain	1
IPR001478	PDZ/DHR/GLGF	Domain	1
IPR001163	Like-Sm ribonucleoprotein (LSM) domain	Domain	1
IPR000608	Ubiquitin-conjugating enzyme, E2	Domain	1
IPR000536	Nuclear hormone receptor, ligand-binding, core	Domain	1
IPR000323	Copper type II, ascorbate-dependent monooxygenase, N-terminal	Domain	1
IPR000182	GCN5-related N-acetyltransferase	Domain	1
IPR000010	Proteinase inhibitor I25, cystatin	Domain	1
IPR001627	Semaphorin/CD100 antigen	Domain	1
None	Unintegrated	Unintegrated	76
