# Supplementary material for: An analysis of the transcriptome of Teladorsagia circumcincta: its biological and biotechnological implications
Source: BMC Genomics. 2012 Dec 7;13(Suppl 7):S10. doi: 10.1186/1471-2164-13-S7-S10 (PMC3521389; doi:10.1186/1471-2164-13-S7-S10)
Supplement: Additional File 15 — Comparison of secreted proteins from Teladorsagia circumcincta with C. elegans. [file 1471-2164-13-S7-S10-S15.xls]

## Sheet: Secreted Proteins-vs.-C.elegans
An analysis of the transcriptome of Teladorsagia circumcincta : its biological and biotechnological implications
Ranjeeta Menon, Robin B. Gasser, Makedonka Mitreva and Shoba Ranganathan
Additional File 15: Comparison of secreted proteins from Teladorsagia circumcinctawith C. elegans
EST sequence ID	ID (top wormpep hit)	Description (top wormpep hit)	Score	Evalue	RNAi Phenotypes
Contig18730	K01G5.5	CE16195 WBGene00010478 centromere\/microtubule binding protein status:Confirmed SW:O17919 protein_id:CAB07244.1	870	7e-94	chromosome_morphology_variant,cell_division_slow,slow_growth,unclassified,sterile_progeny,pronucleus_centrosomes_defective_early_emb,mitotic_spindle_defective_early_emb,larval_arrest,embryonic_lethal,pronuclear_size_defective_early_emb,reduced_brood_size,
Contig1147	Y54F10AM.5	CE34127 WBGene00021849 status:Confirmed TR:Q9BL03 protein_id:AAK29936.2	754	1e-80	embryonic_lethal
Contig20664;	Y38F1A.6	CE24222 WBGene00012608 Iron-containing alcohol dehydrogenases status:Confirmed TR:Q9U2M4 protein_id:CAA21631.2	756	1e-80	_
Contig7993	D1022.6	CE36812 WBGene00005641 locus:sro-1 G-protein coupled receptor status:Partially_confirmed TR:Q18929 protein_id:AAB93339.2	643	8e-68	_
Contig15090	F48E8.5	CE30997 WBGene00003901 locus:paa-1 Protein phosphatase 2A status:Confirmed SW:Q09543 protein_id:AAC46541.2	631	2e-66	cell_secretion_variant,sterile,locomotion_variant,RNAi_resistant,pattern_of_transgene_expression_variant,maternal_sterile,somatic_transgene_silencing_variant,interphase_entry_defective_early_emb,sick,larval_lethal,slow_growth,lethal,embryonic_lethal,compl
Contig944	C24D10.6	CE16878 WBGene00016057 status:Partially_confirmed TR:O44133 protein_id:AAB88317.1	582	1e-60	_
Contig11694;	B0218.1a	CE06684 WBGene00015047 amidase status:Partially_confirmed TR:Q17449 protein_id:AAB00667.1	499	4e-51	_
Contig19709;	C45G7.3	CE24850 WBGene00016670 locus:ilys-3 status:Confirmed TR:O76357 protein_id:AAC19179.1	479	6e-49	organism_pathogen_response_variant
Contig12442	R11E3.1	CE37268 WBGene00020003 protein kinase status:Partially_confirmed TR:Q9TYX4 protein_id:AAK39263.2	470	1e-47	_
Contig19273	F22A3.6a	CE04442 WBGene00017691 locus:ilys-5 status:Confirmed TR:Q19698 protein_id:AAA83197.1	462	5e-47	embryonic_lethal
Contig19460	T07C12.7	CE06389 WBGene00011571 Transthyretin-like family status:Confirmed SW:Q22285 protein_id:CAA98286.1	448	2e-45	_
Contig11096;	C17G10.9a	CE27702 WBGene00015920 status:Partially_confirmed TR:Q95QW0 protein_id:AAK68188.1	423	9e-43	_
Contig19629	Y5F2A.1	CE19022 WBGene00012382 Transthyretin-like family status:Confirmed SW:P55955 protein_id:CAA21645.1	415	1e-41	_
Contig3788	Y51H4A.3	CE25369 WBGene00004357 locus:rho-1 p21 ras-related rho (RhoA) status:Confirmed SW:Q22038 protein_id:CAB63379.1	397	9e-40	embryonic_lethal,larval_lethal,cortical_dynamics_defective_early_emb,unclassified
Contig15229	R01B10.1a	CE25962 WBGene00000534 locus:cpi-2 status:Confirmed TR:O61973 protein_id:AAC17767.1	397	1e-39	maternal_sterile
Contig12938	T08A9.2	CE31232 WBGene00020335 status:Confirmed TR:Q22341 protein_id:AAM69086.1	395	2e-39	_
Contig18378	D1054.8	CE05526 WBGene00008375 dehydrogenase status:Confirmed TR:Q18946 protein_id:CAA98438.1	386	5e-38	extended_life_span
Contig15447	Y38F2AR.12a	CE40315 WBGene00021430 status:Partially_confirmed TR:A0A9S2 protein_id:ABJ99061.1	382	1e-37	meiosis_variant,embryonic_lethal
Contig2816	JC8.14	CE39742 WBGene00044737 status:Predicted TR:Q2EEM8 protein_id:CAJ76932.1	373	1e-36	_
Contig21271	T09H2.1	CE18231 WBGene00020386 locus:cyp-34A4 cytochrome P450 status:Partially_confirmed TR:O61935 protein_id:AAC17779.1	369	5e-36	_
Contig13762	T10B11.1	CE39768 WBGene00020397 locus:pcbd-1 status:Confirmed SW:Q9TZH6 protein_id:AAC67465.2	364	8e-36	_
Contig692	JC8.8	CE33800 WBGene00010440 Transthyretin-like family status:Confirmed TR:O62289 protein_id:CAB05225.2	362	2e-35	_
Contig11936	F11E6.8	CE19788 WBGene00008711 Eukaryotic protein kinase domain status:Partially_confirmed TR:Q9XVQ7 protein_id:CAB02923.1	351	2e-34	_
Contig14695	ZK652.1	CE00446 WBGene00004918 locus:snr-5 small nuclear ribonucleoprotein Sm F (snRNP core protein F) status:Confirmed SW:P34659 protein_id:AAA28212.1	351	2e-34	cell_secretion_variant,sterile,early_larval_lethal,protein_subcellular_localization_variant,pattern_of_transgene_expression_variant ,maternal_sterile,larval_lethal,sick,molt_defect,multivulva,P_granule_localization_defective,embryonic_arrest,larval_arrest
Contig16450	C35D10.5	CE01199 WBGene00016442 status:Partially_confirmed TR:Q18485 protein_id:AAA62561.1	351	2e-34	embryonic_lethal,early_larval_lethal,slow_growth
Contig7576	C07E3.9	CE02124 WBGene00007419 phospholipase A2 status:Partially_confirmed TR:Q17790 protein_id:CAA90098.1	349	9e-34	larval_arrest,sterile,protruding_vulva,embryonic_lethal,locomotion_variant,sick,reduced_brood_size,lethal
Contig9102	ZK121.1a	CE29627 WBGene00022663 locus:glrx-21 status:Confirmed TR:Q9N4P2 protein_id:AAF39994.2	346	1e-33	slow_growth
Contig886	T27E9.3	CE21213 WBGene00000407 locus:cdk-5 serine\/threonine kinase (CDC2\/CDKX subfamily) status:Confirmed TR:O18142 protein_id:CAB04875.1	343	2e-33	embryonic_development_variant,aldicarb_resistant,nicotine_hypersensitive,postembryonic_development_variant,embryonic_lethal,pattern_of_transgene_expression_variant,maternal_sterile,receptor_mediated_endocytosis_defective
Contig14050	T27C10.6	CE40821 WBGene00003068 locus:lrk-1 Dictyostelium gene (GbpC) homolog status:Partially_confirmed TR:Q9TZM3 protein_id:AAK73898.4	337	1e-32	pesticide_response_variant,transgene_expression_variant,organism_toxic_chemical_response_variant
Contig17418	R06C7.8	CE06251 WBGene00000275 locus:bub-1 Eukaryotic protein kinase domain status:Confirmed TR:Q21776 protein_id:CAA95845.1	326	3e-31	protruding_vulva,sterile,locomotion_variant,larval_lethal,multiple_cytoplasmic_cavities_early_emb,sterile_progeny,germ_cell_mitosis_variant,lethal,multiple_nuclei_early_emb,embryonic_lethal,exploded_through_vulva,maternal_sterile
Contig6135	Y48G8AL.7	CE27275 WBGene00021687 status:Confirmed TR:Q9BL18 protein_id:AAK29909.1	316	1e-29	paralyzed,larval_lethal
Contig11377	F42A8.2	CE01579 WBGene00006433 locus:sdhb-1 succinate dehydrogenase (ubiquinone) iron sulphur protein status:Confirmed SW:Q09545 protein_id:CAA87780.1	307	3e-29	sterile,larval_arrest,embryonic_lethal,slow_growth,organism_morphology_variant,reduced_brood_size,transgene_expression_increased,clear
Contig6447;	Y71G12B.15	CE38573 WBGene00006702 locus:ubc-3 status:Confirmed TR:Q95XN7 protein_id:AAK73914.3	302	1e-28	postembryonic_development_variant,multiple_anchor_cells,embryonic_development_variant
Contig3602	C46H11.7	CE08789 WBGene00016731 status:Partially_confirmed TR:Q9GYJ4 protein_id:AAF99886.1	302	2e-28	egg_laying_defective,transgene_expression_reduced
Contig10452	R90.2	CE06326 WBGene00011284 Transthyretin-like family status:Confirmed TR:Q22032 protein_id:CAA99910.1	300	3e-28	_
Contig20613	K02B7.3a	CE16205 WBGene00010491 status:Confirmed TR:O45637 protein_id:CAB05540.1	298	3e-28	_
Contig21128	Y48A6B.7	CE19190 WBGene00012968 Cytidine and deoxycytidylate deaminases zinc-binding region status:Confirmed TR:Q9XXD0 protein_id:CAA19531.1	294	8e-28	postembryonic_development_variant,embryonic_development_variant
FJ8KW5R02KLVCP	F42A8.3	CE35875 WBGene00009627 status:Confirmed SW:Q09322 protein_id:CAA87781.2	293	1e-27	_
Contig18513;	M01E11.1	CE12288 WBGene00019710 status:Partially_confirmed TR:P91402 protein_id:AAB37832.1	288	4e-27
Contig6509	K08F8.1a	CE03467 WBGene00010681 ribosomal S6 kinase status:Confirmed TR:Q21360 protein_id:CAA91283.1	285	1e-26	embryonic_lethal
Contig22321	Y65B4BR.5a	CE22740 WBGene00022042 status:Confirmed SW:Q86S66 protein_id:AAF60854.1	279	1e-25	nuclear_position_defective_early_emb,locomotion_variant,sterile_progeny,extended_life_span,maternal_sterile,dumpy,fat_content_increased,protruding_vulva,slow_growth,molt_defect,high_incidence_male_progeny,larval_arrest,embryonic_lethal,distal_tip_cell_mig
Contig14161	Y34B4A.7	CE29371 WBGene00021323 status:Confirmed TR:Q9N470 protein_id:AAF59637.2	277	2e-25	_
Contig15536	ZK546.15	CE36075 WBGene00006619 locus:try-1 Plasminogen status:Confirmed TR:Q23528 protein_id:AAA68746.2	273	3e-25	embryonic_lethal
Contig13786;	F19C7.1	CE04415 WBGene00017591 status:Confirmed TR:Q19591 protein_id:AAA83510.1	272	4e-25	slow_growth
FJ8KW5R01BGN8O	F17C11.9b	CE32385 WBGene00008920 status:Confirmed TR:Q8I4K9 protein_id:CAD56569.1	262	4e-24	embryonic_lethal,slow_growth,transposon_silencing_variant,reduced_brood_size,maternal_sterile
Contig6043	C02F12.5	CE40681 WBGene00015355 homeobox\; tissue factor pathway inhibitor status:Confirmed TR:A3FPJ1 protein_id:ABN43094.1	251	2e-22	_
Contig10825;	K11D12.7	CE28945 WBGene00019647 status:Confirmed TR:O44622 protein_id:AAK95883.1	252	2e-22	_
FJ8KW5R01CQLT2	Y18D10A.13	CE27468 WBGene00003905 locus:pad-1 status:Confirmed SW:Q9XW10 protein_id:CAA22324.2	247	2e-22	gastrulation_variant,protruding_vulva,sterile,slow_growth,sterile_progeny,general_pace_of_development_defective_early_emb,body_elongation_defective,embryonic_lethal,embryonic_cell_patterning_variant,oocyte_morphology_variant,gut_granule_birefringence_misp
FJ8KW5R01BUH94	T25G3.4	CE14180 WBGene00012031 mitochondrial glycerol-3-phosphate dehydrogenase status:Confirmed SW:P90795 protein_id:CAA96690.1	243	8e-22	_
Contig12300	F40F4.2	CE04532 WBGene00002254 locus:lbp-2 fatty acid-binding protein status:Confirmed SW:Q20224 protein_id:AAA81435.1	241	1e-21	egg_laying_defective
Contig19881;	Y48C3A.20	CE24383 WBGene00012998 status:Partially_confirmed TR:Q9U287 protein_id:CAB60423.1	239	2e-21	_
Contig2758	T07C12.7	CE06389 WBGene00011571 Transthyretin-like family status:Confirmed SW:Q22285 protein_id:CAA98286.1	233	9e-21	_
Contig18247	B0280.1a	CE24762 WBGene00015099 prenyltransferase BET2 status:Confirmed SW:P41992 protein_id:AAL50321.1	232	1e-20	embryonic_lethal,embryo_osmotic_integrity_defective_early_emb,postembryonic_development_variant,cell_death_variant,maternal_sterile,developmental_delay_postembryonic,embryonic_development_variant
Contig18571	JC8.8	CE33800 WBGene00010440 Transthyretin-like family status:Confirmed TR:O62289 protein_id:CAB05225.2	232	1e-20	_
FJ8KW5R01DWRLX	C14C10.5	CE05284 WBGene00007588 Human mRNA (KIAA0077) product like status:Partially_confirmed TR:Q17971 protein_id:CAA98425.1	227	4e-20	slow_growth,maternal_sterile ,thin
Contig330	ZK637.13	CE36418 WBGene00014030 locus:glb-1 Globin status:Confirmed SW:P30627 protein_id:CAA77458.2	222	2e-19	postembryonic_development_variant,embryonic_development_variant
Contig16834	F20D6.11	CE27373 WBGene00017640 oxidoreductase status:Partially_confirmed TR:Q19655 protein_id:AAB37054.2	221	3e-19	_
FJ8KW5R01AXWPJ	F25H5.3b	CE15899 WBGene00009126 Pyruvate kinase status:Confirmed TR:O17835 protein_id:CAB02983.1	219	4e-19	embryonic_lethal,cortical_dynamics_defective_early_emb
FJ8KW5R01CL0MO	F32B4.1	CE19830 WBGene00009312 status:Partially_confirmed TR:Q9XV45 protein_id:CAB04238.1	219	4e-19	_
Contig7925	M01G5.6	CE38620 WBGene00044341 status:Partially_confirmed TR:Q4W4Y7 protein_id:AAY43998.1	219	5e-19	_
FJ8KW5R02LIFPX	VW02B12L.1	CE18980 WBGene00006915 locus:vha-6 vacuolar ATP synthase status:Confirmed TR:Q17660 protein_id:CAA20334.1	218	5e-19	early_larval_lethal,larval_lethal,sterile_progeny,L1_arrest,life_span_variant,clear ,protein_subcellular_localization_variant,fat_content_reduced,extended_life_span,larval_arrest,embryonic_lethal,transgene_subcellular_localization_variant,transgene_expres
Contig20844	F46H5.3b	CE33098 WBGene00018519 status:Confirmed SW:Q10454 protein_id:AAO21426.1	217	9e-19	_
Contig11222	ZC412.3	CE15215 WBGene00013884 status:Confirmed SW:Q23307 protein_id:CAB01530.1	217	2e-18	_
Contig2111	F13E9.14	CE40642 WBGene00045207 status:Predicted TR:A1Z6D0 protein_id:CAM06587.1	211	8e-18	_
Contig12007;	ZC13.4	CE41485 WBGene00003104 locus:mab-7 status:Confirmed TR:Q95Q39 protein_id:AAL13330.2	207	1e-17	larval_lethal,molt_defect
Contig21626	Y60A3A.21	CE32027 WBGene00013366 status:Confirmed TR:Q8I4C1 protein_id:CAD54173.1	206	1e-17	_
FJ8KW5R01BRX4X	T09A5.11	CE01081 WBGene00011638 N-oligosaccharyl transferase 48kd subunit status:Confirmed SW:P45971 protein_id:CAA85337.1	204	2e-17	locomotion_variant,larval_lethal,slow_growth,lethal,larval_arrest,embryo_osmotic_integrity_defective_early_emb,embryonic_lethal,long,reduced_brood_size
FJ8KW5R02MONWN	C38C6.2	CE31162 WBGene00000225 locus:atg-2 Alpha amylase status:Confirmed TR:O45298 protein_id:CAB07562.2	206	2e-17	_
Contig2728;	F23B2.5a	CE09585 WBGene00001444 locus:flp-1 FMFRamide neuropeptide precursor status:Confirmed SW:P41855 protein_id:CAB05179.1	204	3e-17	egg_laying_response_to_food_variant,serotonin_response_variant,inactive_phase_variant,aldicarb_resistant
Contig17266;	F11C7.3b	CE30944 WBGene00006886 locus:vap-1 status:Confirmed TR:Q8MQ79 protein_id:AAM54195.1	205	6e-17	locomotion_variant
Contig11682;	K02G10.1	CE35736 WBGene00019344 status:Partially_confirmed TR:Q21161 protein_id:AAK39249.3	202	7e-17	_
Contig11645	R90.2	CE06326 WBGene00011284 Transthyretin-like family status:Confirmed TR:Q22032 protein_id:CAA99910.1	198	1e-16	_
Contig17548	R03G5.5	CE07402 WBGene00019846 glutathione peroxidase status:Partially_confirmed TR:Q21666 protein_id:AAA96064.1	198	1e-16	isothermal_tracking_behavior_variant
Contig12152	F14E5.1	CE34810 WBGene00008799 glucose transporter status:Partially_confirmed TR:Q19463 protein_id:CAA91392.2	195	2e-16	fat_content_increased
FJ8KW5R01A3DGP	Y54G2A.2a	CE26776 WBGene00021868 status:Confirmed TR:Q9BMU4 protein_id:AAK68527.1	197	2e-16	slow_growth,pronuclear_nuclear_appearance_defective_early_emb,organism_morphology_variant,embryonic_development_variant,egg_laying_variant,embryonic_lethal,postembryonic_development_variant,maternal_sterile
FJ8KW5R02OYEDQ	C45G7.2	CE17549 WBGene00016669 locus:ilys-2 status:Partially_confirmed TR:O76358 protein_id:AAC19181.1	197	2e-16	organism_pathogen_response_variant
FJ8KW5R01AQC5W	C53A5.13	CE35843 WBGene00008270 status:Partially_confirmed TR:O62118 protein_id:CAB03993.3	195	3e-16	larval_lethal
Contig20040	Y61A9LA.1	CE29895 WBGene00022014 status:Partially_confirmed TR:Q9N309 protein_id:AAF60845.2	194	4e-16	_
Contig2732	C07E3.9	CE02124 WBGene00007419 phospholipase A2 status:Partially_confirmed TR:Q17790 protein_id:CAA90098.1	187	2e-15	larval_arrest,sterile,protruding_vulva,embryonic_lethal,locomotion_variant,sick,reduced_brood_size,lethal
Contig7895	C02D5.2b	CE39554 WBGene00015336 status:Confirmed SW:P34276 protein_id:ABC71836.1	190	2e-15	postembryonic_development_variant,embryonic_development_variant
Contig7281	T03F1.10	CE38630 WBGene00020191 locus:clec-53 clec family, C-type lectin status:Partially_confirmed TR:P91429 protein_id:AAB42238.2	188	4e-15	transgene_expression_reduced
Contig14203;	K11D12.7	CE28945 WBGene00019647 status:Confirmed TR:O44622 protein_id:AAK95883.1	181	4e-14	_
Contig19682	T07C12.7	CE06389 WBGene00011571 Transthyretin-like family status:Confirmed SW:Q22285 protein_id:CAA98286.1	174	7e-14	_
Contig20969	F11C7.3b	CE30944 WBGene00006886 locus:vap-1 status:Confirmed TR:Q8MQ79 protein_id:AAM54195.1	179	1e-13	locomotion_variant
FJ8KW5R01ANHPM	K03B4.1	CE28579 WBGene00019353 status:Confirmed TR:Q21174 protein_id:AAA97998.2	170	2e-13	protruding_vulva ,sick,slow_growth,lethal,growth_rate_variant,larval_arrest,embryonic_lethal,transgene_subcellular_localization_variant,receptor_mediated_endocytosis_defective,pattern_of_transgene_expression_variant,reduced_brood_size
Contig7982	T27A10.6	CE30193 WBGene00020846 status:Confirmed TR:Q22822 protein_id:AAB52504.3	170	7e-13	_
Contig11643;	R148.6	CE31057 WBGene00006452 locus:heh-1 status:Confirmed SW:O17271 protein_id:AAB71040.2	164	1e-12	postembryonic_development_variant ,embryonic_development_variant
Contig952	Y37D8A.15	CE39649 WBGene00001457 locus:flp-14 status:Confirmed TR:Q9XWV7 protein_id:CAA21533.2	164	2e-12	_
Contig2995	C45E1.1a	CE39696 WBGene00003654 locus:nhr-64 hormone receptor\/zinc finger protein status:Confirmed	157	6e-12	_
FJ8KW5R02KK9EB	K08C7.2	CE31710 WBGene00001476 locus:fmo-1 flavin-containing monoxygenase status:Confirmed TR:Q21311 protein_id:CAA94291.2	157	7e-12	_
Contig3981;	K04C2.2	CE00722 WBGene00019380 status:Partially_confirmed TR:Q21210 protein_id:AAA50675.1	158	9e-12	protruding_vulva,larval_lethal,sick,slow_growth,sterile_progeny,embryonic_development_variant,postembryonic_development_variant,patchy_coloration,receptor_mediated_endocytosis_defective,pattern_of_transgene_expression_variant,maternal_sterile
Contig21633;	F56F4.5	CE11268 WBGene00003878 locus:opt-3 oligopeptide transporter status:Confirmed SW:O01840 protein_id:AAB54202.1	156	2e-11	high_incidence_male_progeny
Contig15003	ZK970.7	CE02407 WBGene00014173 OV-17 antigen precursor status:Partially_confirmed TR:Q23683 protein_id:CAA88891.1	154	3e-11	_
Contig22324	F58B4.4	CE06014 WBGene00010237 status:Partially_confirmed TR:Q20972 protein_id:CAA98494.1	153	3e-11	_
Contig13331	T08A9.7	CE31233 WBGene00004988 locus:spp-3 status:Confirmed TR:Q22336 protein_id:AAM69087.1	148	8e-11	nicotine_response_variant
Contig18676;	Y54G2A.36	CE34417 WBGene00021898 status:Confirmed TR:Q7Z073 protein_id:AAP68916.1	149	1e-10	_
FJ8KW5R01EIJL5	F56B6.4c	CE31185 WBGene00006863 locus:uvt-5 status:Confirmed TR:Q8MPU4 protein_id:AAM69110.1	142	4e-10	larval_arrest,embryonic_lethal,sterile_progeny,reduced_brood_size
Contig1264	C25H3.6a	CE27094 WBGene00016115 status:Partially_confirmed TR:Q18181 protein_id:AAK31458.1	141	5e-10	locomotion_variant, organism_morphology_variant,larval_arrest, embryonic_lethal,transgene_subcellular_localization_variant,shortened_life_span,pattern_of_transgene_expression_variant,receptor_mediated_endocytosis_defective
Contig18418	T10G3.3	CE37988 WBGene00011694 status:Partially_confirmed TR:P92020 protein_id:CAB03326.3	141	5e-10	_
FJ8KW5R01CGW0A	C03G5.7	CE06760 WBGene00001448 locus:flp-5 status:Confirmed TR:O61466 protein_id:AAK68683.1	137	1e-09	_
FJ8KW5R02L1ONK	Y111B2A.20	CE24129 WBGene00013740 status:Confirmed TR:Q9BHL2 protein_id:CAC35849.1	137	2e-09	pharynx_unattached,sterile_progeny,lethal,no_pharynx,embryonic_lethal,late_embryonic_arrest,L1_lethal
Contig6263	W01F3.3	CE40239 WBGene00012186 locus:mlt-11 Kunitz\/Bovine pancreatic trypsin inhibitor domain (10 domains), Thyroglobulin type-1 repeat status:Partially_confirmed TR:O45881 protein_id:CAB07294.2	134	3e-09	nicotine_hypersensitive,larval_arrest,embryonic_lethal,locomotion_variant,transgene_subcellular_localization_variant,molt_defect,L1_arrest
Contig14229	T10G3.3	CE37988 WBGene00011694 status:Partially_confirmed TR:P92020 protein_id:CAB03326.3	131	6e-09	_
Contig6210	F48A9.3	CE40205 WBGene00006624 locus:try-6 peptidase status:Partially_confirmed TR:O01566 protein_id:AAB93344.2	134	7e-09	_
Contig7873	K09F5.3	CE38527 WBGene00004999 locus:spp-14 status:Confirmed TR:Q2XN18 protein_id:AAX88825.1	130	8e-09	_
Contig846	T07C4.5	CE03639 WBGene00011561 Transthyretin-like family status:Confirmed SW:Q22288 protein_id:CAA82574.1	129	1e-08	postembryonic_development_variant,embryonic_development_variant
Contig13870	ZK637.13	CE36418 WBGene00014030 locus:glb-1 Globin status:Confirmed SW:P30627 protein_id:CAA77458.2	130	1e-08	postembryonic_development_variant,embryonic_development_variant
Contig9391	T25B9.4	CE06503 WBGene00012010 Src homology domain 2, protein tyrosine kinase (ABL subfamily) status:Partially_confirmed TR:Q22765 protein_id:CAA94372.1	127	2e-08	_
Contig12217	T28B8.3a	CE38229 WBGene00012114 Human mRNA (KIAA0077) product like status:Predicted TR:P91834 protein_id:CAB03442.2	126	2e-08	_
FJ8KW5R01EH29W	C13C4.5	CE08130 WBGene00007549 sugar transporter status:Partially_confirmed TR:O01927 protein_id:CAB07311.1	127	2e-08	nicotine_response_variant
Contig9740	F36H9.4	CE33078 WBGene00018112 status:Predicted TR:O16620 protein_id:AAO12440.1	125	3e-08	protruding_vulva,locomotion_variant,slow_growth,sterile_progeny,organism_morphology_variant,embryonic_development_variant, postembryonic_development_variant,exploded_through_vulva
Contig6583;	Y6D11A.2	CE30060 WBGene00021170 locus:arx-4 status:Confirmed SW:Q8WTM6 protein_id:AAL32261.1	124	5e-08	egg_laying_variant,sterile,embryonic_lethal,reduced_brood_size,thin,lethal
Contig11239	T03F1.10	CE38630 WBGene00020191 locus:clec-53 clec family, C-type lectin status:Partially_confirmed TR:P91429 protein_id:AAB42238.2	124	5e-08	transgene_expression_reduced
Contig18076	M176.11	CE33288 WBGene00010947 status:Partially_confirmed TR:Q86NF6 protein_id:CAD62041.1	121	9e-08	_
Contig4074	B0546.1	CE16792 WBGene00015248 locus:mai-2 ATPase inhibitor status:Confirmed SW:O44441 protein_id:AAB92010.1	120	1e-07	_
Contig14085;	Y71G12B.4	CE26253 WBGene00022144 status:Confirmed SW:Q95XM2 protein_id:AAK73930.1	120	1e-07	extended_life_span
Contig20774	F49E11.5	CE05901 WBGene00009891 testis-specific protein TPX-1 like status:Partially_confirmed TR:Q20609 protein_id:CAA94349.1	120	1e-07	_
Contig1437	F28H1.4a	CE34299 WBGene00017909 status:Partially_confirmed TR:P83386 protein_id:AAB52340.2	119	2e-07	_
Contig10424;	T23G7.2a	CE35908 WBGene00011965 status:Confirmed TR:Q22704 protein_id:CAA92700.2	119	2e-07	RNAi_enhanced,unclassified
Contig6904	F11C7.3a	CE09350 WBGene00006886 locus:vap-1 status:Confirmed TR:Q19348 protein_id:AAC69015.1	117	3e-07	locomotion_variant
Contig5016;	H06H21.9	CE17967 WBGene00019165 status:Partially_confirmed TR:Q9TXV1 protein_id:AAK29848.1	121	4e-07	unclassified,apoptosis_increased
Contig16241;	C45G9.13	CE30632 WBGene00016684 status:Confirmed TR:Q8MNU5 protein_id:AAM22049.1	116	4e-07	_
Contig5041	T10G3.3	CE37988 WBGene00011694 status:Partially_confirmed TR:P92020 protein_id:CAB03326.3	115	5e-07	_
FJ8KW5R02NMAUL	ZC412.3	CE15215 WBGene00013884 status:Confirmed SW:Q23307 protein_id:CAB01530.1	114	7e-07	_
FJ8KW5R02N0T18	T26C5.4	CE03740 WBGene00012034 status:Predicted TR:Q22817 protein_id:CAA90729.1	112	1e-06	_
FJ8KW5R01DPR6G	Y73F8A.6	CE25600 WBGene00000370 locus:ccg-1 status:Confirmed TR:Q9NA39 protein_id:CAB70225.1	110	2e-06	_
Contig18693	F55H12.4	CE11212 WBGene00010135 status:Confirmed TR:P90889 protein_id:CAB03140.1	108	3e-06	_
Contig21719	F17C11.12	CE27130 WBGene00008923 status:Partially_confirmed TR:Q9BI96 protein_id:CAD21642.1	109	3e-06	_
Contig9120	T10G3.3	CE37988 WBGene00011694 status:Partially_confirmed TR:P92020 protein_id:CAB03326.3	107	4e-06	_
Contig21015	C14C6.2	CE08157 WBGene00015756 status:Confirmed TR:O44675 protein_id:AAB94260.1	107	4e-06	_
Contig13629	F11A10.5	CE03185 WBGene00008686 status:Partially_confirmed TR:Q19337 protein_id:CAA92595.1	106	5e-06	larval_arrest,sterile,larval_lethal,reduced_brood_size,dumpy,small,lethal
Contig1331;	W04E12.6	CE19001 WBGene00012251 locus:clec-49 Lectin C-type domain short and long forms (2 domains) status:Confirmed TR:Q9XUL6 protein_id:CAB04910.1	105	8e-06	_
FJ8KW5R02MLPR5	Y40B1B.8	CE24254 WBGene00012740 status:Partially_confirmed TR:Q9U2J0 protein_id:CAA21607.2	104	8e-06	_
